# Supplementary material for: Data- and knowledge-derived functional landscape of human solute carriers
Source: Mol Syst Biol. 2025 May 12;21(6):599–631. doi: 10.1038/s44320-025-00108-2 (PMC12130315; doi:10.1038/s44320-025-00108-2)
Supplement: Supplementary file 5 — Dataset EV2 [file 44320_2025_108_MOESM5_ESM.xlsx]

## Sheet: dataset
Goldmann et al. Data- and knowledge-derived functional landscape of human solute carriers (2025)
Dataset EV3. Mined disease associations for 207 human solute carriers.
SLC				association
gene symbol	Ensembl gene identifier	Ensembl transcript identifier	disease association category	variant identifier	variant protein altering consequence(s)	association source(s)	known	pathogenic term name	pathogenic term identifier	matched disease areas
ANKH	ENSG00000154122	ENST00000284268	additional novel association(s)			Orphanet	TRUE	chondrocalcinosis 2	MONDO:0007319	musculoskeletal system disorder; Mendelian disease; connective tissue disorder; metabolic disease; inflammatory disease
ANKH	ENSG00000154122	ENST00000284268	additional novel association(s)			Orphanet	TRUE	craniometaphyseal dysplasia	MONDO:0015465	musculoskeletal system disorder; Mendelian disease
ANKH	ENSG00000154122	ENST00000284268	additional novel association(s)			Genebass_gene_missense	FALSE	type 2 diabetes mellitus	MONDO:0005148	digestive system disorder; metabolic disease; endocrine system disorder
ANKH	ENSG00000154122	ENST00000284268	additional novel association(s)	5-14711205-TCTC-T	inframe_deletion	ClinVar	TRUE	chondrocalcinosis 2	MONDO:0007319	musculoskeletal system disorder; Mendelian disease; connective tissue disorder; metabolic disease; inflammatory disease
ANKH	ENSG00000154122	ENST00000284268	additional novel association(s)	5-14713637-A-G	missense_variant	ClinVar	TRUE	craniometaphyseal dysplasia	MONDO:0015465	musculoskeletal system disorder; Mendelian disease
ANKH	ENSG00000154122	ENST00000284268	additional novel association(s)	5-14713644-C-T	missense_variant	ClinVar	TRUE	chondrocalcinosis 2	MONDO:0007319	musculoskeletal system disorder; Mendelian disease; connective tissue disorder; metabolic disease; inflammatory disease
ANKH	ENSG00000154122	ENST00000284268	additional novel association(s)	5-14713644-C-T	missense_variant	ClinVar	TRUE	craniometaphyseal dysplasia	MONDO:0015465	musculoskeletal system disorder; Mendelian disease
ANKH	ENSG00000154122	ENST00000284268	additional novel association(s)	5-14716715-GGAA-G	inframe_deletion	ClinVar	TRUE	craniometaphyseal dysplasia	MONDO:0015465	musculoskeletal system disorder; Mendelian disease
ANKH	ENSG00000154122	ENST00000284268	additional novel association(s)	5-14716720-AAGG-A	inframe_deletion	ClinVar	TRUE	craniometaphyseal dysplasia	MONDO:0015465	musculoskeletal system disorder; Mendelian disease
ANKH	ENSG00000154122	ENST00000284268	additional novel association(s)	5-14716832-A-G	missense_variant	ClinVar	TRUE	craniometaphyseal dysplasia	MONDO:0015465	musculoskeletal system disorder; Mendelian disease
ANKH	ENSG00000154122	ENST00000284268	additional novel association(s)	5-14741837-A-C	missense_variant	ClinVar	TRUE	craniometaphyseal dysplasia	MONDO:0015465	musculoskeletal system disorder; Mendelian disease
ANKH	ENSG00000154122	ENST00000284268	additional novel association(s)	5-14751196-C-T	missense_variant	IEU_gwas_phewas	FALSE	diabetes mellitus	MONDO:0005015	digestive system disorder; metabolic disease; endocrine system disorder
ANKH	ENSG00000154122	ENST00000284268	additional novel association(s)	5-14751196-C-T	missense_variant	Genebass_variant	FALSE	type 2 diabetes mellitus	MONDO:0005148	digestive system disorder; metabolic disease; endocrine system disorder
ANKH	ENSG00000154122	ENST00000284268	additional novel association(s)	5-14769145-A-G	missense_variant	ClinVar	TRUE	chondrocalcinosis 2	MONDO:0007319	musculoskeletal system disorder; Mendelian disease; connective tissue disorder; metabolic disease; inflammatory disease
ANKH	ENSG00000154122	ENST00000284268	additional novel association(s)	5-14871434-G-A	missense_variant	ClinVar	TRUE	chondrocalcinosis 2	MONDO:0007319	musculoskeletal system disorder; Mendelian disease; connective tissue disorder; metabolic disease; inflammatory disease
ANKH	ENSG00000154122	ENST00000284268	additional novel association(s)	5-14871435-G-A	missense_variant	ClinVar	TRUE	chondrocalcinosis 2	MONDO:0007319	musculoskeletal system disorder; Mendelian disease; connective tissue disorder; metabolic disease; inflammatory disease
ANKH	ENSG00000154122	ENST00000284268	additional novel association(s)	5-14871435-G-T	missense_variant	ClinVar	TRUE	chondrocalcinosis 2	MONDO:0007319	musculoskeletal system disorder; Mendelian disease; connective tissue disorder; metabolic disease; inflammatory disease
CLN3	ENSG00000188603	ENST00000636147	additional novel association(s)			PriorityIndex	FALSE	immune system disorder	MONDO:0005046	immune system disorder
CLN3	ENSG00000188603	ENST00000636147	additional novel association(s)	16-28477560-GC-G	frameshift_variant	ClinVar	TRUE	neuronal ceroid lipofuscinosis 3	MONDO:0008767	psychiatric disorder; Mendelian disease; metabolic disease; nervous system disorder
CLN3	ENSG00000188603	ENST00000636147	additional novel association(s)	16-28477565-G-T	stop_gained	ClinVar	TRUE	neuronal ceroid lipofuscinosis 3	MONDO:0008767	psychiatric disorder; Mendelian disease; metabolic disease; nervous system disorder
CLN3	ENSG00000188603	ENST00000636147	additional novel association(s)	16-28477586-T-C	missense_variant	ClinVar	TRUE	neuronal ceroid lipofuscinosis 3	MONDO:0008767	psychiatric disorder; Mendelian disease; metabolic disease; nervous system disorder
CLN3	ENSG00000188603	ENST00000636147	additional novel association(s)	16-28477739-C-A	stop_gained	ClinVar	TRUE	neuronal ceroid lipofuscinosis 3	MONDO:0008767	psychiatric disorder; Mendelian disease; metabolic disease; nervous system disorder
CLN3	ENSG00000188603	ENST00000636147	additional novel association(s)	16-28477806-CA-C	frameshift_variant	ClinVar	TRUE	neuronal ceroid lipofuscinosis 3	MONDO:0008767	psychiatric disorder; Mendelian disease; metabolic disease; nervous system disorder
CLN3	ENSG00000188603	ENST00000636147	additional novel association(s)	16-28477818-G-C	stop_gained	ClinVar	TRUE	neuronal ceroid lipofuscinosis 3	MONDO:0008767	psychiatric disorder; Mendelian disease; metabolic disease; nervous system disorder
CLN3	ENSG00000188603	ENST00000636147	additional novel association(s)	16-28477858-AG-A	frameshift_variant	ClinVar	TRUE	neuronal ceroid lipofuscinosis	MONDO:0016295	Mendelian disease; metabolic disease; nervous system disorder
CLN3	ENSG00000188603	ENST00000636147	additional novel association(s)	16-28477866-C-CA	frameshift_variant	ClinVar	TRUE	neuronal ceroid lipofuscinosis 3	MONDO:0008767	psychiatric disorder; Mendelian disease; metabolic disease; nervous system disorder
CLN3	ENSG00000188603	ENST00000636147	additional novel association(s)	16-28477875-G-T	stop_gained	ClinVar	TRUE	neuronal ceroid lipofuscinosis	MONDO:0016295	Mendelian disease; metabolic disease; nervous system disorder
CLN3	ENSG00000188603	ENST00000636147	additional novel association(s)	16-28477875-G-T	stop_gained	ClinVar	TRUE	neuronal ceroid lipofuscinosis 3	MONDO:0008767	psychiatric disorder; Mendelian disease; metabolic disease; nervous system disorder
CLN3	ENSG00000188603	ENST00000636147	additional novel association(s)	16-28482105-C-A	missense_variant	ClinVar	TRUE	neuronal ceroid lipofuscinosis	MONDO:0016295	Mendelian disease; metabolic disease; nervous system disorder
CLN3	ENSG00000188603	ENST00000636147	additional novel association(s)	16-28482105-C-G	missense_variant	ClinVar	TRUE	neuronal ceroid lipofuscinosis 3	MONDO:0008767	psychiatric disorder; Mendelian disease; metabolic disease; nervous system disorder
CLN3	ENSG00000188603	ENST00000636147	additional novel association(s)	16-28482107-G-A	stop_gained	ClinVar	TRUE	neuronal ceroid lipofuscinosis	MONDO:0016295	Mendelian disease; metabolic disease; nervous system disorder
CLN3	ENSG00000188603	ENST00000636147	additional novel association(s)	16-28482107-G-A	stop_gained	ClinVar	TRUE	neuronal ceroid lipofuscinosis 3	MONDO:0008767	psychiatric disorder; Mendelian disease; metabolic disease; nervous system disorder
CLN3	ENSG00000188603	ENST00000636147	additional novel association(s)	16-28482112-AG-A	frameshift_variant	ClinVar	TRUE	neuronal ceroid lipofuscinosis 3	MONDO:0008767	psychiatric disorder; Mendelian disease; metabolic disease; nervous system disorder
CLN3	ENSG00000188603	ENST00000636147	additional novel association(s)	16-28482160-C-T	missense_variant	ClinVar	TRUE	neuronal ceroid lipofuscinosis	MONDO:0016295	Mendelian disease; metabolic disease; nervous system disorder
CLN3	ENSG00000188603	ENST00000636147	additional novel association(s)	16-28482160-C-T	missense_variant	ClinVar	TRUE	neuronal ceroid lipofuscinosis 3	MONDO:0008767	psychiatric disorder; Mendelian disease; metabolic disease; nervous system disorder
CLN3	ENSG00000188603	ENST00000636147	additional novel association(s)	16-28482161-G-A	missense_variant	ClinVar	TRUE	neuronal ceroid lipofuscinosis	MONDO:0016295	Mendelian disease; metabolic disease; nervous system disorder
CLN3	ENSG00000188603	ENST00000636147	additional novel association(s)	16-28482161-G-A	missense_variant	ClinVar	TRUE	neuronal ceroid lipofuscinosis 3	MONDO:0008767	psychiatric disorder; Mendelian disease; metabolic disease; nervous system disorder
CLN3	ENSG00000188603	ENST00000636147	additional novel association(s)	16-28482167-CAA-C	frameshift_variant	ClinVar	TRUE	neuronal ceroid lipofuscinosis	MONDO:0016295	Mendelian disease; metabolic disease; nervous system disorder
CLN3	ENSG00000188603	ENST00000636147	additional novel association(s)	16-28482173-C-A	missense_variant	ClinVar	TRUE	neuronal ceroid lipofuscinosis	MONDO:0016295	Mendelian disease; metabolic disease; nervous system disorder
CLN3	ENSG00000188603	ENST00000636147	additional novel association(s)	16-28482173-C-A	missense_variant	ClinVar	TRUE	neuronal ceroid lipofuscinosis 3	MONDO:0008767	psychiatric disorder; Mendelian disease; metabolic disease; nervous system disorder
CLN3	ENSG00000188603	ENST00000636147	additional novel association(s)	16-28482182-G-A	stop_gained	ClinVar	TRUE	neuronal ceroid lipofuscinosis 3	MONDO:0008767	psychiatric disorder; Mendelian disease; metabolic disease; nervous system disorder
CLN3	ENSG00000188603	ENST00000636147	additional novel association(s)	16-28482327-C-T	stop_gained	ClinVar	TRUE	neuronal ceroid lipofuscinosis 3	MONDO:0008767	psychiatric disorder; Mendelian disease; metabolic disease; nervous system disorder
CLN3	ENSG00000188603	ENST00000636147	additional novel association(s)	16-28482340-G-A	stop_gained	ClinVar	TRUE	neuronal ceroid lipofuscinosis 3	MONDO:0008767	psychiatric disorder; Mendelian disease; metabolic disease; nervous system disorder
CLN3	ENSG00000188603	ENST00000636147	additional novel association(s)	16-28482344-G-GT	frameshift_variant	ClinVar	TRUE	neuronal ceroid lipofuscinosis	MONDO:0016295	Mendelian disease; metabolic disease; nervous system disorder
CLN3	ENSG00000188603	ENST00000636147	additional novel association(s)	16-28482344-G-GT	frameshift_variant	ClinVar	TRUE	neuronal ceroid lipofuscinosis 3	MONDO:0008767	psychiatric disorder; Mendelian disease; metabolic disease; nervous system disorder
CLN3	ENSG00000188603	ENST00000636147	additional novel association(s)	16-28482365-GAA-G	frameshift_variant	ClinVar	TRUE	cone-rod dystrophy	MONDO:0015993	disorder of orbital region; Mendelian disease; nervous system disorder; disorder of visual system
CLN3	ENSG00000188603	ENST00000636147	additional novel association(s)	16-28482500-C-A	stop_gained	ClinVar	TRUE	neuronal ceroid lipofuscinosis	MONDO:0016295	Mendelian disease; metabolic disease; nervous system disorder
CLN3	ENSG00000188603	ENST00000636147	additional novel association(s)	16-28482500-C-A	stop_gained	ClinVar	TRUE	neuronal ceroid lipofuscinosis 3	MONDO:0008767	psychiatric disorder; Mendelian disease; metabolic disease; nervous system disorder
CLN3	ENSG00000188603	ENST00000636147	additional novel association(s)	16-28482500-C-T	missense_variant	ClinVar	TRUE	inherited retinal dystrophy	MONDO:0019118	disorder of orbital region; Mendelian disease; nervous system disorder; disorder of visual system
CLN3	ENSG00000188603	ENST00000636147	additional novel association(s)	16-28482500-C-T	missense_variant	ClinVar	TRUE	neuronal ceroid lipofuscinosis	MONDO:0016295	Mendelian disease; metabolic disease; nervous system disorder
CLN3	ENSG00000188603	ENST00000636147	additional novel association(s)	16-28482500-C-T	missense_variant	ClinVar	TRUE	neuronal ceroid lipofuscinosis 3	MONDO:0008767	psychiatric disorder; Mendelian disease; metabolic disease; nervous system disorder
CLN3	ENSG00000188603	ENST00000636147	additional novel association(s)	16-28482645-TCC-T	frameshift_variant	ClinVar	TRUE	neuronal ceroid lipofuscinosis 3	MONDO:0008767	psychiatric disorder; Mendelian disease; metabolic disease; nervous system disorder
CLN3	ENSG00000188603	ENST00000636147	additional novel association(s)	16-28484012-T-A	stop_gained	ClinVar	TRUE	neuronal ceroid lipofuscinosis 3	MONDO:0008767	psychiatric disorder; Mendelian disease; metabolic disease; nervous system disorder
CLN3	ENSG00000188603	ENST00000636147	additional novel association(s)	16-28484045-G-A	stop_gained	ClinVar	TRUE	inherited retinal dystrophy	MONDO:0019118	disorder of orbital region; Mendelian disease; nervous system disorder; disorder of visual system
CLN3	ENSG00000188603	ENST00000636147	additional novel association(s)	16-28484045-G-A	stop_gained	ClinVar	TRUE	neuronal ceroid lipofuscinosis 3	MONDO:0008767	psychiatric disorder; Mendelian disease; metabolic disease; nervous system disorder
CLN3	ENSG00000188603	ENST00000636147	additional novel association(s)	16-28484112-G-GA	frameshift_variant	ClinVar	TRUE	neuronal ceroid lipofuscinosis 3	MONDO:0008767	psychiatric disorder; Mendelian disease; metabolic disease; nervous system disorder
CLN3	ENSG00000188603	ENST00000636147	additional novel association(s)	16-28486393-G-A	stop_gained	ClinVar	TRUE	neuronal ceroid lipofuscinosis	MONDO:0016295	Mendelian disease; metabolic disease; nervous system disorder
CLN3	ENSG00000188603	ENST00000636147	additional novel association(s)	16-28486393-G-A	stop_gained	ClinVar	TRUE	neuronal ceroid lipofuscinosis 3	MONDO:0008767	psychiatric disorder; Mendelian disease; metabolic disease; nervous system disorder
CLN3	ENSG00000188603	ENST00000636147	additional novel association(s)	16-28486401-G-GA	frameshift_variant	ClinVar	TRUE	neuronal ceroid lipofuscinosis	MONDO:0016295	Mendelian disease; metabolic disease; nervous system disorder
CLN3	ENSG00000188603	ENST00000636147	additional novel association(s)	16-28486401-G-GA	frameshift_variant	ClinVar	TRUE	neuronal ceroid lipofuscinosis 3	MONDO:0008767	psychiatric disorder; Mendelian disease; metabolic disease; nervous system disorder
CLN3	ENSG00000188603	ENST00000636147	additional novel association(s)	16-28486427-G-T	stop_gained	ClinVar	TRUE	neuronal ceroid lipofuscinosis	MONDO:0016295	Mendelian disease; metabolic disease; nervous system disorder
CLN3	ENSG00000188603	ENST00000636147	additional novel association(s)	16-28486427-G-T	stop_gained	ClinVar	TRUE	neuronal ceroid lipofuscinosis 3	MONDO:0008767	psychiatric disorder; Mendelian disease; metabolic disease; nervous system disorder
CLN3	ENSG00000188603	ENST00000636147	additional novel association(s)	16-28486431-GA-G	frameshift_variant	ClinVar	TRUE	neuronal ceroid lipofuscinosis	MONDO:0016295	Mendelian disease; metabolic disease; nervous system disorder
CLN3	ENSG00000188603	ENST00000636147	additional novel association(s)	16-28486437-G-GC	frameshift_variant	ClinVar	TRUE	neuronal ceroid lipofuscinosis 3	MONDO:0008767	psychiatric disorder; Mendelian disease; metabolic disease; nervous system disorder
CLN3	ENSG00000188603	ENST00000636147	additional novel association(s)	16-28486454-T-TC	frameshift_variant	ClinVar	TRUE	neuronal ceroid lipofuscinosis	MONDO:0016295	Mendelian disease; metabolic disease; nervous system disorder
CLN3	ENSG00000188603	ENST00000636147	additional novel association(s)	16-28486454-T-TC	frameshift_variant	ClinVar	TRUE	neuronal ceroid lipofuscinosis 3	MONDO:0008767	psychiatric disorder; Mendelian disease; metabolic disease; nervous system disorder
CLN3	ENSG00000188603	ENST00000636147	additional novel association(s)	16-28486454-TC-T	frameshift_variant	ClinVar	TRUE	neuronal ceroid lipofuscinosis 3	MONDO:0008767	psychiatric disorder; Mendelian disease; metabolic disease; nervous system disorder
CLN3	ENSG00000188603	ENST00000636147	additional novel association(s)	16-28486459-C-G	missense_variant	ClinVar	TRUE	neuronal ceroid lipofuscinosis 3	MONDO:0008767	psychiatric disorder; Mendelian disease; metabolic disease; nervous system disorder
CLN3	ENSG00000188603	ENST00000636147	additional novel association(s)	16-28486464-C-G	missense_variant	ClinVar	TRUE	neuronal ceroid lipofuscinosis 3	MONDO:0008767	psychiatric disorder; Mendelian disease; metabolic disease; nervous system disorder
CLN3	ENSG00000188603	ENST00000636147	additional novel association(s)	16-28486464-CCT-C	frameshift_variant	ClinVar	TRUE	neuronal ceroid lipofuscinosis 3	MONDO:0008767	psychiatric disorder; Mendelian disease; metabolic disease; nervous system disorder
CLN3	ENSG00000188603	ENST00000636147	additional novel association(s)	16-28486599-G-A	missense_variant	ClinVar	TRUE	retinitis pigmentosa	MONDO:0019200	disorder of orbital region; Mendelian disease; metabolic disease; nervous system disorder; disorder of visual system
CLN3	ENSG00000188603	ENST00000636147	additional novel association(s)	16-28486602-A-G	missense_variant	ClinVar	TRUE	neuronal ceroid lipofuscinosis 3	MONDO:0008767	psychiatric disorder; Mendelian disease; metabolic disease; nervous system disorder
CLN3	ENSG00000188603	ENST00000636147	additional novel association(s)	16-28486617-C-T	missense_variant	ClinVar	TRUE	neuronal ceroid lipofuscinosis 3	MONDO:0008767	psychiatric disorder; Mendelian disease; metabolic disease; nervous system disorder
CLN3	ENSG00000188603	ENST00000636147	additional novel association(s)	16-28486626-G-C	stop_gained	ClinVar	TRUE	neuronal ceroid lipofuscinosis 3	MONDO:0008767	psychiatric disorder; Mendelian disease; metabolic disease; nervous system disorder
CLN3	ENSG00000188603	ENST00000636147	additional novel association(s)	16-28486629-G-C	stop_gained	ClinVar	TRUE	neuronal ceroid lipofuscinosis 3	MONDO:0008767	psychiatric disorder; Mendelian disease; metabolic disease; nervous system disorder
CLN3	ENSG00000188603	ENST00000636147	additional novel association(s)	16-28486639-C-G	missense_variant	ClinVar	TRUE	neuronal ceroid lipofuscinosis 3	MONDO:0008767	psychiatric disorder; Mendelian disease; metabolic disease; nervous system disorder
CLN3	ENSG00000188603	ENST00000636147	additional novel association(s)	16-28487491-AC-A	frameshift_variant	ClinVar	TRUE	neuronal ceroid lipofuscinosis	MONDO:0016295	Mendelian disease; metabolic disease; nervous system disorder
CLN3	ENSG00000188603	ENST00000636147	additional novel association(s)	16-28487491-AC-A	frameshift_variant	ClinVar	TRUE	neuronal ceroid lipofuscinosis 3	MONDO:0008767	psychiatric disorder; Mendelian disease; metabolic disease; nervous system disorder
CLN3	ENSG00000188603	ENST00000636147	additional novel association(s)	16-28487523-AC-A	frameshift_variant	ClinVar	TRUE	neuronal ceroid lipofuscinosis	MONDO:0016295	Mendelian disease; metabolic disease; nervous system disorder
CLN3	ENSG00000188603	ENST00000636147	additional novel association(s)	16-28487536-C-CGG	frameshift_variant	ClinVar	TRUE	neuronal ceroid lipofuscinosis 3	MONDO:0008767	psychiatric disorder; Mendelian disease; metabolic disease; nervous system disorder
CLN3	ENSG00000188603	ENST00000636147	additional novel association(s)	16-28487536-CG-C	frameshift_variant	ClinVar	TRUE	neuronal ceroid lipofuscinosis	MONDO:0016295	Mendelian disease; metabolic disease; nervous system disorder
CLN3	ENSG00000188603	ENST00000636147	additional novel association(s)	16-28487536-CG-C	frameshift_variant	ClinVar	TRUE	neuronal ceroid lipofuscinosis 3	MONDO:0008767	psychiatric disorder; Mendelian disease; metabolic disease; nervous system disorder
CLN3	ENSG00000188603	ENST00000636147	additional novel association(s)	16-28487536-CG-C	frameshift_variant	ClinVar	TRUE	retinitis pigmentosa	MONDO:0019200	disorder of orbital region; Mendelian disease; metabolic disease; nervous system disorder; disorder of visual system
CLN3	ENSG00000188603	ENST00000636147	additional novel association(s)	16-28487662-CT-C	frameshift_variant	ClinVar	TRUE	neuronal ceroid lipofuscinosis	MONDO:0016295	Mendelian disease; metabolic disease; nervous system disorder
CLN3	ENSG00000188603	ENST00000636147	additional novel association(s)	16-28487664-G-GA	frameshift_variant	ClinVar	TRUE	neuronal ceroid lipofuscinosis 3	MONDO:0008767	psychiatric disorder; Mendelian disease; metabolic disease; nervous system disorder
CLN3	ENSG00000188603	ENST00000636147	additional novel association(s)	16-28487665-T-TA	frameshift_variant	ClinVar	TRUE	neuronal ceroid lipofuscinosis 3	MONDO:0008767	psychiatric disorder; Mendelian disease; metabolic disease; nervous system disorder
CLN3	ENSG00000188603	ENST00000636147	additional novel association(s)	16-28487665-TA-T	frameshift_variant	ClinVar	TRUE	retinitis pigmentosa	MONDO:0019200	disorder of orbital region; Mendelian disease; metabolic disease; nervous system disorder; disorder of visual system
CLN3	ENSG00000188603	ENST00000636147	additional novel association(s)	16-28487734-A-G	missense_variant	ClinVar	TRUE	neuronal ceroid lipofuscinosis 3	MONDO:0008767	psychiatric disorder; Mendelian disease; metabolic disease; nervous system disorder
CLN3	ENSG00000188603	ENST00000636147	additional novel association(s)	16-28488602-CAG-C	frameshift_variant	ClinVar	TRUE	neuronal ceroid lipofuscinosis 3	MONDO:0008767	psychiatric disorder; Mendelian disease; metabolic disease; nervous system disorder
CLN3	ENSG00000188603	ENST00000636147	additional novel association(s)	16-28488620-G-A	stop_gained	ClinVar	TRUE	neuronal ceroid lipofuscinosis	MONDO:0016295	Mendelian disease; metabolic disease; nervous system disorder
CLN3	ENSG00000188603	ENST00000636147	additional novel association(s)	16-28488620-G-A	stop_gained	ClinVar	TRUE	neuronal ceroid lipofuscinosis 3	MONDO:0008767	psychiatric disorder; Mendelian disease; metabolic disease; nervous system disorder
CLN3	ENSG00000188603	ENST00000636147	additional novel association(s)	16-28488644-GC-G	frameshift_variant	ClinVar	TRUE	neuronal ceroid lipofuscinosis 3	MONDO:0008767	psychiatric disorder; Mendelian disease; metabolic disease; nervous system disorder
CLN3	ENSG00000188603	ENST00000636147	additional novel association(s)	16-28488651-G-GC	frameshift_variant	ClinVar	TRUE	neuronal ceroid lipofuscinosis 3	MONDO:0008767	psychiatric disorder; Mendelian disease; metabolic disease; nervous system disorder
CLN3	ENSG00000188603	ENST00000636147	additional novel association(s)	16-28489298-G-A	stop_gained	ClinVar	TRUE	neuronal ceroid lipofuscinosis	MONDO:0016295	Mendelian disease; metabolic disease; nervous system disorder
CLN3	ENSG00000188603	ENST00000636147	additional novel association(s)	16-28489298-G-A	stop_gained	ClinVar	TRUE	neuronal ceroid lipofuscinosis 3	MONDO:0008767	psychiatric disorder; Mendelian disease; metabolic disease; nervous system disorder
CLN3	ENSG00000188603	ENST00000636147	additional novel association(s)	16-28489316-T-TG	frameshift_variant	ClinVar	TRUE	neuronal ceroid lipofuscinosis 3	MONDO:0008767	psychiatric disorder; Mendelian disease; metabolic disease; nervous system disorder
CLN3	ENSG00000188603	ENST00000636147	additional novel association(s)	16-28489337-C-T	missense_variant	ClinVar	TRUE	neuronal ceroid lipofuscinosis	MONDO:0016295	Mendelian disease; metabolic disease; nervous system disorder
CLN3	ENSG00000188603	ENST00000636147	additional novel association(s)	16-28489337-C-T	missense_variant	ClinVar	TRUE	neuronal ceroid lipofuscinosis 3	MONDO:0008767	psychiatric disorder; Mendelian disease; metabolic disease; nervous system disorder
CLN3	ENSG00000188603	ENST00000636147	additional novel association(s)	16-28491502-C-T	stop_gained	ClinVar	TRUE	neuronal ceroid lipofuscinosis	MONDO:0016295	Mendelian disease; metabolic disease; nervous system disorder
CLN3	ENSG00000188603	ENST00000636147	additional novel association(s)	16-28491502-C-T	stop_gained	ClinVar	TRUE	neuronal ceroid lipofuscinosis 3	MONDO:0008767	psychiatric disorder; Mendelian disease; metabolic disease; nervous system disorder
CLN3	ENSG00000188603	ENST00000636147	additional novel association(s)	16-28491558-C-A	stop_gained	ClinVar	TRUE	neuronal ceroid lipofuscinosis 3	MONDO:0008767	psychiatric disorder; Mendelian disease; metabolic disease; nervous system disorder
CLN3	ENSG00000188603	ENST00000636147	additional novel association(s)	16-28491717-C-A	stop_gained	ClinVar	TRUE	neuronal ceroid lipofuscinosis	MONDO:0016295	Mendelian disease; metabolic disease; nervous system disorder
CLN3	ENSG00000188603	ENST00000636147	additional novel association(s)	16-28491758-A-G	start_lost	ClinVar	TRUE	neuronal ceroid lipofuscinosis 3	MONDO:0008767	psychiatric disorder; Mendelian disease; metabolic disease; nervous system disorder
CLN3	ENSG00000188603	ENST00000636147	additional novel association(s)	16-28491759-T-C	start_lost	ClinVar	TRUE	neuronal ceroid lipofuscinosis 3	MONDO:0008767	psychiatric disorder; Mendelian disease; metabolic disease; nervous system disorder
CLN3	ENSG00000188603	ENST00000636147	additional novel association(s)	16-28491759-T-G	start_lost	ClinVar	TRUE	neuronal ceroid lipofuscinosis 3	MONDO:0008767	psychiatric disorder; Mendelian disease; metabolic disease; nervous system disorder
CTNS	ENSG00000040531	ENST00000046640	only known assiciation(s)			Orphanet	TRUE	juvenile nephropathic cystinosis	MONDO:0009066	urinary system disorder; Mendelian disease; metabolic disease
CTNS	ENSG00000040531	ENST00000046640	only known assiciation(s)			Orphanet	TRUE	nephropathic infantile cystinosis	MONDO:0018467	urinary system disorder; Mendelian disease; metabolic disease
CTNS	ENSG00000040531	ENST00000046640	only known assiciation(s)			Orphanet	TRUE	ocular cystinosis	MONDO:0009064	disorder of orbital region; Mendelian disease; metabolic disease; disorder of visual system
CTNS	ENSG00000040531	ENST00000046640	only known assiciation(s)	17-3640221-GCTGA-G	frameshift_variant	ClinVar	TRUE	cystinosis	MONDO:0016239	Mendelian disease; metabolic disease
CTNS	ENSG00000040531	ENST00000046640	only known assiciation(s)	17-3640221-GCTGA-G	frameshift_variant	ClinVar	TRUE	juvenile nephropathic cystinosis	MONDO:0009066	urinary system disorder; Mendelian disease; metabolic disease
CTNS	ENSG00000040531	ENST00000046640	only known assiciation(s)	17-3640221-GCTGA-G	frameshift_variant	ClinVar	TRUE	ocular cystinosis	MONDO:0009064	disorder of orbital region; Mendelian disease; metabolic disease; disorder of visual system
CTNS	ENSG00000040531	ENST00000046640	only known assiciation(s)	17-3640225-AC-A	frameshift_variant	ClinVar	TRUE	cystinosis	MONDO:0016239	Mendelian disease; metabolic disease
CTNS	ENSG00000040531	ENST00000046640	only known assiciation(s)	17-3640242-TC-T	frameshift_variant	ClinVar	TRUE	cystinosis	MONDO:0016239	Mendelian disease; metabolic disease
CTNS	ENSG00000040531	ENST00000046640	only known assiciation(s)	17-3640263-ATG-A	frameshift_variant	ClinVar	TRUE	cystinosis	MONDO:0016239	Mendelian disease; metabolic disease
CTNS	ENSG00000040531	ENST00000046640	only known assiciation(s)	17-3640264-TGTG-T	stop_gained	ClinVar	TRUE	cystinosis	MONDO:0016239	Mendelian disease; metabolic disease
CTNS	ENSG00000040531	ENST00000046640	only known assiciation(s)	17-3640264-TGTG-T	stop_gained	ClinVar	TRUE	juvenile nephropathic cystinosis	MONDO:0009066	urinary system disorder; Mendelian disease; metabolic disease
CTNS	ENSG00000040531	ENST00000046640	only known assiciation(s)	17-3640264-TGTG-T	stop_gained	ClinVar	TRUE	ocular cystinosis	MONDO:0009064	disorder of orbital region; Mendelian disease; metabolic disease; disorder of visual system
CTNS	ENSG00000040531	ENST00000046640	only known assiciation(s)	17-3640267-G-T	stop_gained	ClinVar	TRUE	juvenile nephropathic cystinosis	MONDO:0009066	urinary system disorder; Mendelian disease; metabolic disease
CTNS	ENSG00000040531	ENST00000046640	only known assiciation(s)	17-3640267-G-T	stop_gained	ClinVar	TRUE	ocular cystinosis	MONDO:0009064	disorder of orbital region; Mendelian disease; metabolic disease; disorder of visual system
CTNS	ENSG00000040531	ENST00000046640	only known assiciation(s)	17-3647462-CTG-C	frameshift_variant	ClinVar	TRUE	juvenile nephropathic cystinosis	MONDO:0009066	urinary system disorder; Mendelian disease; metabolic disease
CTNS	ENSG00000040531	ENST00000046640	only known assiciation(s)	17-3647462-CTG-C	frameshift_variant	ClinVar	TRUE	ocular cystinosis	MONDO:0009064	disorder of orbital region; Mendelian disease; metabolic disease; disorder of visual system
CTNS	ENSG00000040531	ENST00000046640	only known assiciation(s)	17-3647472-T-TG	frameshift_variant	ClinVar	TRUE	cystinosis	MONDO:0016239	Mendelian disease; metabolic disease
CTNS	ENSG00000040531	ENST00000046640	only known assiciation(s)	17-3647500-AC-A	frameshift_variant	ClinVar	TRUE	cystinosis	MONDO:0016239	Mendelian disease; metabolic disease
CTNS	ENSG00000040531	ENST00000046640	only known assiciation(s)	17-3647521-CG-C	frameshift_variant	ClinVar	TRUE	juvenile nephropathic cystinosis	MONDO:0009066	urinary system disorder; Mendelian disease; metabolic disease
CTNS	ENSG00000040531	ENST00000046640	only known assiciation(s)	17-3647521-CG-C	frameshift_variant	ClinVar	TRUE	ocular cystinosis	MONDO:0009064	disorder of orbital region; Mendelian disease; metabolic disease; disorder of visual system
CTNS	ENSG00000040531	ENST00000046640	only known assiciation(s)	17-3648903-ATATTACTATCCTTGAGCTCCC-A	inframe_deletion	ClinVar	TRUE	cystinosis	MONDO:0016239	Mendelian disease; metabolic disease
CTNS	ENSG00000040531	ENST00000046640	only known assiciation(s)	17-3648904-TATTACTATCCTTGAGCTCCCC-T	inframe_deletion	ClinVar	TRUE	cystinosis	MONDO:0016239	Mendelian disease; metabolic disease
CTNS	ENSG00000040531	ENST00000046640	only known assiciation(s)	17-3648911-ATCCTT-A	frameshift_variant	ClinVar	TRUE	cystinosis	MONDO:0016239	Mendelian disease; metabolic disease
CTNS	ENSG00000040531	ENST00000046640	only known assiciation(s)	17-3648911-ATCCTT-A	frameshift_variant	ClinVar	TRUE	juvenile nephropathic cystinosis	MONDO:0009066	urinary system disorder; Mendelian disease; metabolic disease
CTNS	ENSG00000040531	ENST00000046640	only known assiciation(s)	17-3648911-ATCCTT-A	frameshift_variant	ClinVar	TRUE	ocular cystinosis	MONDO:0009064	disorder of orbital region; Mendelian disease; metabolic disease; disorder of visual system
CTNS	ENSG00000040531	ENST00000046640	only known assiciation(s)	17-3655020-CA-C	frameshift_variant	ClinVar	TRUE	cystinosis	MONDO:0016239	Mendelian disease; metabolic disease
CTNS	ENSG00000040531	ENST00000046640	only known assiciation(s)	17-3655026-CCT-C	frameshift_variant	ClinVar	TRUE	cystinosis	MONDO:0016239	Mendelian disease; metabolic disease
CTNS	ENSG00000040531	ENST00000046640	only known assiciation(s)	17-3655034-C-A	missense_variant	ClinVar	TRUE	cystinosis	MONDO:0016239	Mendelian disease; metabolic disease
CTNS	ENSG00000040531	ENST00000046640	only known assiciation(s)	17-3655046-C-T	stop_gained	ClinVar	TRUE	juvenile nephropathic cystinosis	MONDO:0009066	urinary system disorder; Mendelian disease; metabolic disease
CTNS	ENSG00000040531	ENST00000046640	only known assiciation(s)	17-3655046-C-T	stop_gained	ClinVar	TRUE	ocular cystinosis	MONDO:0009064	disorder of orbital region; Mendelian disease; metabolic disease; disorder of visual system
CTNS	ENSG00000040531	ENST00000046640	only known assiciation(s)	17-3655055-G-T	stop_gained	ClinVar	TRUE	cystinosis	MONDO:0016239	Mendelian disease; metabolic disease
CTNS	ENSG00000040531	ENST00000046640	only known assiciation(s)	17-3655063-T-TA	frameshift_variant	ClinVar	TRUE	cystinosis	MONDO:0016239	Mendelian disease; metabolic disease
CTNS	ENSG00000040531	ENST00000046640	only known assiciation(s)	17-3655072-T-A	stop_gained	ClinVar	TRUE	cystinosis	MONDO:0016239	Mendelian disease; metabolic disease
CTNS	ENSG00000040531	ENST00000046640	only known assiciation(s)	17-3655072-T-A	stop_gained	ClinVar	TRUE	juvenile nephropathic cystinosis	MONDO:0009066	urinary system disorder; Mendelian disease; metabolic disease
CTNS	ENSG00000040531	ENST00000046640	only known assiciation(s)	17-3655072-T-A	stop_gained	ClinVar	TRUE	ocular cystinosis	MONDO:0009064	disorder of orbital region; Mendelian disease; metabolic disease; disorder of visual system
CTNS	ENSG00000040531	ENST00000046640	only known assiciation(s)	17-3655089-CCAAT-C	frameshift_variant	ClinVar	TRUE	cystinosis	MONDO:0016239	Mendelian disease; metabolic disease
CTNS	ENSG00000040531	ENST00000046640	only known assiciation(s)	17-3655094-CA-C	frameshift_variant	ClinVar	TRUE	cystinosis	MONDO:0016239	Mendelian disease; metabolic disease
CTNS	ENSG00000040531	ENST00000046640	only known assiciation(s)	17-3655101-G-T	missense_variant	ClinVar	TRUE	nephropathic cystinosis	MONDO:0100151	Mendelian disease; metabolic disease
CTNS	ENSG00000040531	ENST00000046640	only known assiciation(s)	17-3655273-C-T	stop_gained	ClinVar	TRUE	cystinosis	MONDO:0016239	Mendelian disease; metabolic disease
CTNS	ENSG00000040531	ENST00000046640	only known assiciation(s)	17-3655273-C-T	stop_gained	ClinVar	TRUE	juvenile nephropathic cystinosis	MONDO:0009066	urinary system disorder; Mendelian disease; metabolic disease
CTNS	ENSG00000040531	ENST00000046640	only known assiciation(s)	17-3655273-C-T	stop_gained	ClinVar	TRUE	ocular cystinosis	MONDO:0009064	disorder of orbital region; Mendelian disease; metabolic disease; disorder of visual system
CTNS	ENSG00000040531	ENST00000046640	only known assiciation(s)	17-3655288-A-T	missense_variant	ClinVar	TRUE	cystinosis	MONDO:0016239	Mendelian disease; metabolic disease
CTNS	ENSG00000040531	ENST00000046640	only known assiciation(s)	17-3655293-C-G	stop_gained	ClinVar	TRUE	cystinosis	MONDO:0016239	Mendelian disease; metabolic disease
CTNS	ENSG00000040531	ENST00000046640	only known assiciation(s)	17-3655293-C-G	stop_gained	ClinVar	TRUE	juvenile nephropathic cystinosis	MONDO:0009066	urinary system disorder; Mendelian disease; metabolic disease
CTNS	ENSG00000040531	ENST00000046640	only known assiciation(s)	17-3655293-C-G	stop_gained	ClinVar	TRUE	ocular cystinosis	MONDO:0009064	disorder of orbital region; Mendelian disease; metabolic disease; disorder of visual system
CTNS	ENSG00000040531	ENST00000046640	only known assiciation(s)	17-3655305-G-A	stop_gained	ClinVar	TRUE	cystinosis	MONDO:0016239	Mendelian disease; metabolic disease
CTNS	ENSG00000040531	ENST00000046640	only known assiciation(s)	17-3655305-G-A	stop_gained	ClinVar	TRUE	juvenile nephropathic cystinosis	MONDO:0009066	urinary system disorder; Mendelian disease; metabolic disease
CTNS	ENSG00000040531	ENST00000046640	only known assiciation(s)	17-3655305-G-A	stop_gained	ClinVar	TRUE	ocular cystinosis	MONDO:0009064	disorder of orbital region; Mendelian disease; metabolic disease; disorder of visual system
CTNS	ENSG00000040531	ENST00000046640	only known assiciation(s)	17-3655307-C-T	missense_variant	ClinVar	TRUE	cystinosis	MONDO:0016239	Mendelian disease; metabolic disease
CTNS	ENSG00000040531	ENST00000046640	only known assiciation(s)	17-3655307-C-T	missense_variant	ClinVar	TRUE	juvenile nephropathic cystinosis	MONDO:0009066	urinary system disorder; Mendelian disease; metabolic disease
CTNS	ENSG00000040531	ENST00000046640	only known assiciation(s)	17-3655307-C-T	missense_variant	ClinVar	TRUE	nephropathic cystinosis	MONDO:0100151	Mendelian disease; metabolic disease
CTNS	ENSG00000040531	ENST00000046640	only known assiciation(s)	17-3655307-C-T	missense_variant	ClinVar	TRUE	ocular cystinosis	MONDO:0009064	disorder of orbital region; Mendelian disease; metabolic disease; disorder of visual system
CTNS	ENSG00000040531	ENST00000046640	only known assiciation(s)	17-3655312-TC-T	frameshift_variant	ClinVar	TRUE	cystinosis	MONDO:0016239	Mendelian disease; metabolic disease
CTNS	ENSG00000040531	ENST00000046640	only known assiciation(s)	17-3655313-C-T	missense_variant	ClinVar	TRUE	cystinosis	MONDO:0016239	Mendelian disease; metabolic disease
CTNS	ENSG00000040531	ENST00000046640	only known assiciation(s)	17-3655313-C-T	missense_variant	ClinVar	TRUE	juvenile nephropathic cystinosis	MONDO:0009066	urinary system disorder; Mendelian disease; metabolic disease
CTNS	ENSG00000040531	ENST00000046640	only known assiciation(s)	17-3655313-C-T	missense_variant	ClinVar	TRUE	ocular cystinosis	MONDO:0009064	disorder of orbital region; Mendelian disease; metabolic disease; disorder of visual system
CTNS	ENSG00000040531	ENST00000046640	only known assiciation(s)	17-3655320-C-A	stop_gained	ClinVar	TRUE	cystinosis	MONDO:0016239	Mendelian disease; metabolic disease
CTNS	ENSG00000040531	ENST00000046640	only known assiciation(s)	17-3655320-C-A	stop_gained	ClinVar	TRUE	juvenile nephropathic cystinosis	MONDO:0009066	urinary system disorder; Mendelian disease; metabolic disease
CTNS	ENSG00000040531	ENST00000046640	only known assiciation(s)	17-3655320-C-A	stop_gained	ClinVar	TRUE	ocular cystinosis	MONDO:0009064	disorder of orbital region; Mendelian disease; metabolic disease; disorder of visual system
CTNS	ENSG00000040531	ENST00000046640	only known assiciation(s)	17-3655324-C-T	stop_gained	ClinVar	TRUE	juvenile nephropathic cystinosis	MONDO:0009066	urinary system disorder; Mendelian disease; metabolic disease
CTNS	ENSG00000040531	ENST00000046640	only known assiciation(s)	17-3655324-C-T	stop_gained	ClinVar	TRUE	ocular cystinosis	MONDO:0009064	disorder of orbital region; Mendelian disease; metabolic disease; disorder of visual system
CTNS	ENSG00000040531	ENST00000046640	only known assiciation(s)	17-3655342-A-G	missense_variant	ClinVar	TRUE	cystinosis	MONDO:0016239	Mendelian disease; metabolic disease
CTNS	ENSG00000040531	ENST00000046640	only known assiciation(s)	17-3656498-T-C	missense_variant	ClinVar	TRUE	cystinosis	MONDO:0016239	Mendelian disease; metabolic disease
CTNS	ENSG00000040531	ENST00000046640	only known assiciation(s)	17-3656498-T-C	missense_variant	ClinVar	TRUE	juvenile nephropathic cystinosis	MONDO:0009066	urinary system disorder; Mendelian disease; metabolic disease
CTNS	ENSG00000040531	ENST00000046640	only known assiciation(s)	17-3656498-T-C	missense_variant	ClinVar	TRUE	ocular cystinosis	MONDO:0009064	disorder of orbital region; Mendelian disease; metabolic disease; disorder of visual system
CTNS	ENSG00000040531	ENST00000046640	only known assiciation(s)	17-3656502-CT-C	frameshift_variant	ClinVar	TRUE	cystinosis	MONDO:0016239	Mendelian disease; metabolic disease
CTNS	ENSG00000040531	ENST00000046640	only known assiciation(s)	17-3656531-G-A	missense_variant	ClinVar	TRUE	cystinosis	MONDO:0016239	Mendelian disease; metabolic disease
CTNS	ENSG00000040531	ENST00000046640	only known assiciation(s)	17-3656542-TAC-T	frameshift_variant	ClinVar	TRUE	cystinosis	MONDO:0016239	Mendelian disease; metabolic disease
CTNS	ENSG00000040531	ENST00000046640	only known assiciation(s)	17-3656569-T-C	missense_variant	ClinVar	TRUE	cystinosis	MONDO:0016239	Mendelian disease; metabolic disease
CTNS	ENSG00000040531	ENST00000046640	only known assiciation(s)	17-3656585-AG-A	frameshift_variant	ClinVar	TRUE	cystinosis	MONDO:0016239	Mendelian disease; metabolic disease
CTNS	ENSG00000040531	ENST00000046640	only known assiciation(s)	17-3656585-AG-A	frameshift_variant	ClinVar	TRUE	juvenile nephropathic cystinosis	MONDO:0009066	urinary system disorder; Mendelian disease; metabolic disease
CTNS	ENSG00000040531	ENST00000046640	only known assiciation(s)	17-3656585-AG-A	frameshift_variant	ClinVar	TRUE	ocular cystinosis	MONDO:0009064	disorder of orbital region; Mendelian disease; metabolic disease; disorder of visual system
CTNS	ENSG00000040531	ENST00000046640	only known assiciation(s)	17-3656699-C-CA	frameshift_variant	ClinVar	TRUE	cystinosis	MONDO:0016239	Mendelian disease; metabolic disease
CTNS	ENSG00000040531	ENST00000046640	only known assiciation(s)	17-3656699-C-CA	frameshift_variant	ClinVar	TRUE	juvenile nephropathic cystinosis	MONDO:0009066	urinary system disorder; Mendelian disease; metabolic disease
CTNS	ENSG00000040531	ENST00000046640	only known assiciation(s)	17-3656699-C-CA	frameshift_variant	ClinVar	TRUE	ocular cystinosis	MONDO:0009064	disorder of orbital region; Mendelian disease; metabolic disease; disorder of visual system
CTNS	ENSG00000040531	ENST00000046640	only known assiciation(s)	17-3656703-G-A	missense_variant	ClinVar	TRUE	cystinosis	MONDO:0016239	Mendelian disease; metabolic disease
CTNS	ENSG00000040531	ENST00000046640	only known assiciation(s)	17-3656703-G-A	missense_variant	ClinVar	TRUE	juvenile nephropathic cystinosis	MONDO:0009066	urinary system disorder; Mendelian disease; metabolic disease
CTNS	ENSG00000040531	ENST00000046640	only known assiciation(s)	17-3656703-G-A	missense_variant	ClinVar	TRUE	ocular cystinosis	MONDO:0009064	disorder of orbital region; Mendelian disease; metabolic disease; disorder of visual system
CTNS	ENSG00000040531	ENST00000046640	only known assiciation(s)	17-3656705-AG-A	frameshift_variant	ClinVar	TRUE	cystinosis	MONDO:0016239	Mendelian disease; metabolic disease
CTNS	ENSG00000040531	ENST00000046640	only known assiciation(s)	17-3656724-AACG-A	inframe_deletion	ClinVar	TRUE	cystinosis	MONDO:0016239	Mendelian disease; metabolic disease
CTNS	ENSG00000040531	ENST00000046640	only known assiciation(s)	17-3656727-G-A	missense_variant	ClinVar	TRUE	cystinosis	MONDO:0016239	Mendelian disease; metabolic disease
CTNS	ENSG00000040531	ENST00000046640	only known assiciation(s)	17-3656759-C-CA	frameshift_variant	ClinVar	TRUE	cystinosis	MONDO:0016239	Mendelian disease; metabolic disease
CTNS	ENSG00000040531	ENST00000046640	only known assiciation(s)	17-3656759-C-CA	frameshift_variant	ClinVar	TRUE	juvenile nephropathic cystinosis	MONDO:0009066	urinary system disorder; Mendelian disease; metabolic disease
CTNS	ENSG00000040531	ENST00000046640	only known assiciation(s)	17-3656759-C-CA	frameshift_variant	ClinVar	TRUE	ocular cystinosis	MONDO:0009064	disorder of orbital region; Mendelian disease; metabolic disease; disorder of visual system
CTNS	ENSG00000040531	ENST00000046640	only known assiciation(s)	17-3656794-AG-A	frameshift_variant	ClinVar	TRUE	cystinosis	MONDO:0016239	Mendelian disease; metabolic disease
CTNS	ENSG00000040531	ENST00000046640	only known assiciation(s)	17-3658014-C-T	stop_gained	ClinVar	TRUE	cystinosis	MONDO:0016239	Mendelian disease; metabolic disease
CTNS	ENSG00000040531	ENST00000046640	only known assiciation(s)	17-3658014-C-T	stop_gained	ClinVar	TRUE	juvenile nephropathic cystinosis	MONDO:0009066	urinary system disorder; Mendelian disease; metabolic disease
CTNS	ENSG00000040531	ENST00000046640	only known assiciation(s)	17-3658014-C-T	stop_gained	ClinVar	TRUE	ocular cystinosis	MONDO:0009064	disorder of orbital region; Mendelian disease; metabolic disease; disorder of visual system
CTNS	ENSG00000040531	ENST00000046640	only known assiciation(s)	17-3658015-A-AGC	frameshift_variant	ClinVar	TRUE	cystinosis	MONDO:0016239	Mendelian disease; metabolic disease
CTNS	ENSG00000040531	ENST00000046640	only known assiciation(s)	17-3658015-A-AGC	frameshift_variant	ClinVar	TRUE	juvenile nephropathic cystinosis	MONDO:0009066	urinary system disorder; Mendelian disease; metabolic disease
CTNS	ENSG00000040531	ENST00000046640	only known assiciation(s)	17-3658015-A-AGC	frameshift_variant	ClinVar	TRUE	ocular cystinosis	MONDO:0009064	disorder of orbital region; Mendelian disease; metabolic disease; disorder of visual system
CTNS	ENSG00000040531	ENST00000046640	only known assiciation(s)	17-3658018-G-GC	frameshift_variant	ClinVar	TRUE	cystinosis	MONDO:0016239	Mendelian disease; metabolic disease
CTNS	ENSG00000040531	ENST00000046640	only known assiciation(s)	17-3658057-G-A	stop_gained	ClinVar	TRUE	cystinosis	MONDO:0016239	Mendelian disease; metabolic disease
CTNS	ENSG00000040531	ENST00000046640	only known assiciation(s)	17-3658058-G-A	stop_gained	ClinVar	TRUE	juvenile nephropathic cystinosis	MONDO:0009066	urinary system disorder; Mendelian disease; metabolic disease
CTNS	ENSG00000040531	ENST00000046640	only known assiciation(s)	17-3658058-G-A	stop_gained	ClinVar	TRUE	ocular cystinosis	MONDO:0009064	disorder of orbital region; Mendelian disease; metabolic disease; disorder of visual system
CTNS	ENSG00000040531	ENST00000046640	only known assiciation(s)	17-3658074-ACCA-CG	frameshift_variant	ClinVar	TRUE	cystinosis	MONDO:0016239	Mendelian disease; metabolic disease
CTNS	ENSG00000040531	ENST00000046640	only known assiciation(s)	17-3658074-ACCA-CG	frameshift_variant	ClinVar	TRUE	juvenile nephropathic cystinosis	MONDO:0009066	urinary system disorder; Mendelian disease; metabolic disease
CTNS	ENSG00000040531	ENST00000046640	only known assiciation(s)	17-3658074-ACCA-CG	frameshift_variant	ClinVar	TRUE	ocular cystinosis	MONDO:0009064	disorder of orbital region; Mendelian disease; metabolic disease; disorder of visual system
CTNS	ENSG00000040531	ENST00000046640	only known assiciation(s)	17-3658081-TCGTGGCTGCAGTGGGAGTGACCA-T	frameshift_variant	ClinVar	TRUE	cystinosis	MONDO:0016239	Mendelian disease; metabolic disease
CTNS	ENSG00000040531	ENST00000046640	only known assiciation(s)	17-3658081-TCGTGGCTGCAGTGGGAGTGACCA-T	frameshift_variant	ClinVar	TRUE	juvenile nephropathic cystinosis	MONDO:0009066	urinary system disorder; Mendelian disease; metabolic disease
CTNS	ENSG00000040531	ENST00000046640	only known assiciation(s)	17-3658081-TCGTGGCTGCAGTGGGAGTGACCA-T	frameshift_variant	ClinVar	TRUE	ocular cystinosis	MONDO:0009064	disorder of orbital region; Mendelian disease; metabolic disease; disorder of visual system
CTNS	ENSG00000040531	ENST00000046640	only known assiciation(s)	17-3658090-C-CA	frameshift_variant	ClinVar	TRUE	cystinosis	MONDO:0016239	Mendelian disease; metabolic disease
CTNS	ENSG00000040531	ENST00000046640	only known assiciation(s)	17-3658112-GCA-G	frameshift_variant	ClinVar	TRUE	juvenile nephropathic cystinosis	MONDO:0009066	urinary system disorder; Mendelian disease; metabolic disease
CTNS	ENSG00000040531	ENST00000046640	only known assiciation(s)	17-3658112-GCA-G	frameshift_variant	ClinVar	TRUE	ocular cystinosis	MONDO:0009064	disorder of orbital region; Mendelian disease; metabolic disease; disorder of visual system
CTNS	ENSG00000040531	ENST00000046640	only known assiciation(s)	17-3658113-C-T	stop_gained	ClinVar	TRUE	juvenile nephropathic cystinosis	MONDO:0009066	urinary system disorder; Mendelian disease; metabolic disease
CTNS	ENSG00000040531	ENST00000046640	only known assiciation(s)	17-3658113-C-T	stop_gained	ClinVar	TRUE	ocular cystinosis	MONDO:0009064	disorder of orbital region; Mendelian disease; metabolic disease; disorder of visual system
CTNS	ENSG00000040531	ENST00000046640	only known assiciation(s)	17-3658129-TCTC-T	inframe_deletion	ClinVar	TRUE	cystinosis	MONDO:0016239	Mendelian disease; metabolic disease
CTNS	ENSG00000040531	ENST00000046640	only known assiciation(s)	17-3658132-C-T	missense_variant	ClinVar	TRUE	juvenile nephropathic cystinosis	MONDO:0009066	urinary system disorder; Mendelian disease; metabolic disease
CTNS	ENSG00000040531	ENST00000046640	only known assiciation(s)	17-3658132-C-T	missense_variant	ClinVar	TRUE	ocular cystinosis	MONDO:0009064	disorder of orbital region; Mendelian disease; metabolic disease; disorder of visual system
CTNS	ENSG00000040531	ENST00000046640	only known assiciation(s)	17-3658151-C-CA	frameshift_variant	ClinVar	TRUE	cystinosis	MONDO:0016239	Mendelian disease; metabolic disease
CTNS	ENSG00000040531	ENST00000046640	only known assiciation(s)	17-3658151-C-CA	frameshift_variant	ClinVar	TRUE	juvenile nephropathic cystinosis	MONDO:0009066	urinary system disorder; Mendelian disease; metabolic disease
CTNS	ENSG00000040531	ENST00000046640	only known assiciation(s)	17-3658151-C-CA	frameshift_variant	ClinVar	TRUE	ocular cystinosis	MONDO:0009064	disorder of orbital region; Mendelian disease; metabolic disease; disorder of visual system
CTNS	ENSG00000040531	ENST00000046640	only known assiciation(s)	17-3658162-A-G	missense_variant	ClinVar	TRUE	juvenile nephropathic cystinosis	MONDO:0009066	urinary system disorder; Mendelian disease; metabolic disease
CTNS	ENSG00000040531	ENST00000046640	only known assiciation(s)	17-3658162-A-G	missense_variant	ClinVar	TRUE	ocular cystinosis	MONDO:0009064	disorder of orbital region; Mendelian disease; metabolic disease; disorder of visual system
CTNS	ENSG00000040531	ENST00000046640	only known assiciation(s)	17-3658163-G-GT	frameshift_variant	ClinVar	TRUE	juvenile nephropathic cystinosis	MONDO:0009066	urinary system disorder; Mendelian disease; metabolic disease
CTNS	ENSG00000040531	ENST00000046640	only known assiciation(s)	17-3658163-G-GT	frameshift_variant	ClinVar	TRUE	ocular cystinosis	MONDO:0009064	disorder of orbital region; Mendelian disease; metabolic disease; disorder of visual system
CTNS	ENSG00000040531	ENST00000046640	only known assiciation(s)	17-3659873-T-TA	stop_gained	ClinVar	TRUE	cystinosis	MONDO:0016239	Mendelian disease; metabolic disease
CTNS	ENSG00000040531	ENST00000046640	only known assiciation(s)	17-3659875-C-G	stop_gained	ClinVar	TRUE	cystinosis	MONDO:0016239	Mendelian disease; metabolic disease
CTNS	ENSG00000040531	ENST00000046640	only known assiciation(s)	17-3659895-G-A	stop_gained	ClinVar	TRUE	cystinosis	MONDO:0016239	Mendelian disease; metabolic disease
CTNS	ENSG00000040531	ENST00000046640	only known assiciation(s)	17-3659926-C-CG	frameshift_variant	ClinVar	TRUE	cystinosis	MONDO:0016239	Mendelian disease; metabolic disease
CTNS	ENSG00000040531	ENST00000046640	only known assiciation(s)	17-3659926-C-CG	frameshift_variant	ClinVar	TRUE	juvenile nephropathic cystinosis	MONDO:0009066	urinary system disorder; Mendelian disease; metabolic disease
CTNS	ENSG00000040531	ENST00000046640	only known assiciation(s)	17-3659926-C-CG	frameshift_variant	ClinVar	TRUE	ocular cystinosis	MONDO:0009064	disorder of orbital region; Mendelian disease; metabolic disease; disorder of visual system
CTNS	ENSG00000040531	ENST00000046640	only known assiciation(s)	17-3659927-G-A	missense_variant	ClinVar	TRUE	cystinosis	MONDO:0016239	Mendelian disease; metabolic disease
CTNS	ENSG00000040531	ENST00000046640	only known assiciation(s)	17-3659927-G-A	missense_variant	ClinVar	TRUE	juvenile nephropathic cystinosis	MONDO:0009066	urinary system disorder; Mendelian disease; metabolic disease
CTNS	ENSG00000040531	ENST00000046640	only known assiciation(s)	17-3659927-G-A	missense_variant	ClinVar	TRUE	ocular cystinosis	MONDO:0009064	disorder of orbital region; Mendelian disease; metabolic disease; disorder of visual system
CTNS	ENSG00000040531	ENST00000046640	only known assiciation(s)	17-3659949-A-G	missense_variant	ClinVar	TRUE	cystinosis	MONDO:0016239	Mendelian disease; metabolic disease
CTNS	ENSG00000040531	ENST00000046640	only known assiciation(s)	17-3659974-C-G	missense_variant	ClinVar	TRUE	juvenile nephropathic cystinosis	MONDO:0009066	urinary system disorder; Mendelian disease; metabolic disease
CTNS	ENSG00000040531	ENST00000046640	only known assiciation(s)	17-3659974-C-G	missense_variant	ClinVar	TRUE	ocular cystinosis	MONDO:0009064	disorder of orbital region; Mendelian disease; metabolic disease; disorder of visual system
CTNS	ENSG00000040531	ENST00000046640	only known assiciation(s)	17-3660280-G-A	missense_variant	ClinVar	TRUE	cystinosis	MONDO:0016239	Mendelian disease; metabolic disease
CTNS	ENSG00000040531	ENST00000046640	only known assiciation(s)	17-3660280-G-A	missense_variant	ClinVar	TRUE	juvenile nephropathic cystinosis	MONDO:0009066	urinary system disorder; Mendelian disease; metabolic disease
CTNS	ENSG00000040531	ENST00000046640	only known assiciation(s)	17-3660280-G-A	missense_variant	ClinVar	TRUE	ocular cystinosis	MONDO:0009064	disorder of orbital region; Mendelian disease; metabolic disease; disorder of visual system
CTNS	ENSG00000040531	ENST00000046640	only known assiciation(s)	17-3660367-T-C	stop_lost	ClinVar	TRUE	cystinosis	MONDO:0016239	Mendelian disease; metabolic disease
FLVCR1	ENSG00000162769	ENST00000366971	only known assiciation(s)			Orphanet	TRUE	posterior column ataxia-retinitis pigmentosa syndrome	MONDO:0012177	disorder of orbital region; Mendelian disease; nervous system disorder; disorder of visual system
FLVCR1	ENSG00000162769	ENST00000366971	only known assiciation(s)	1-212858454-T-C	start_lost	ClinVar	TRUE	posterior column ataxia-retinitis pigmentosa syndrome	MONDO:0012177	disorder of orbital region; Mendelian disease; nervous system disorder; disorder of visual system
FLVCR1	ENSG00000162769	ENST00000366971	only known assiciation(s)	1-212858813-A-G	missense_variant	ClinVar	TRUE	posterior column ataxia-retinitis pigmentosa syndrome	MONDO:0012177	disorder of orbital region; Mendelian disease; nervous system disorder; disorder of visual system
FLVCR1	ENSG00000162769	ENST00000366971	only known assiciation(s)	1-212858988-TG-T	frameshift_variant	ClinVar	TRUE	inherited retinal dystrophy	MONDO:0019118	disorder of orbital region; Mendelian disease; nervous system disorder; disorder of visual system
FLVCR1	ENSG00000162769	ENST00000366971	only known assiciation(s)	1-212859026-T-C	missense_variant	ClinVar	TRUE	posterior column ataxia-retinitis pigmentosa syndrome	MONDO:0012177	disorder of orbital region; Mendelian disease; nervous system disorder; disorder of visual system
FLVCR1	ENSG00000162769	ENST00000366971	only known assiciation(s)	1-212859173-G-A	missense_variant	ClinVar	TRUE	posterior column ataxia-retinitis pigmentosa syndrome	MONDO:0012177	disorder of orbital region; Mendelian disease; nervous system disorder; disorder of visual system
FLVCR1	ENSG00000162769	ENST00000366971	only known assiciation(s)	1-212859182-G-A	missense_variant	ClinVar	TRUE	hereditary sensory and autonomic neuropathy	MONDO:0015364	Mendelian disease; nervous system disorder
FLVCR1	ENSG00000162769	ENST00000366971	only known assiciation(s)	1-212859182-G-A	missense_variant	ClinVar	TRUE	retinitis pigmentosa	MONDO:0019200	disorder of orbital region; Mendelian disease; metabolic disease; nervous system disorder; disorder of visual system
FLVCR1	ENSG00000162769	ENST00000366971	only known assiciation(s)	1-212863739-TG-T	frameshift_variant	ClinVar	TRUE	posterior column ataxia-retinitis pigmentosa syndrome	MONDO:0012177	disorder of orbital region; Mendelian disease; nervous system disorder; disorder of visual system
FLVCR1	ENSG00000162769	ENST00000366971	only known assiciation(s)	1-212863771-A-C	missense_variant	ClinVar	TRUE	short rib-polydactyly syndrome	MONDO:0015461	musculoskeletal system disorder; syndromic disease; Mendelian disease; respiratory system disorder
FLVCR1	ENSG00000162769	ENST00000366971	only known assiciation(s)	1-212872765-C-A	stop_gained	ClinVar	TRUE	retinitis pigmentosa	MONDO:0019200	disorder of orbital region; Mendelian disease; metabolic disease; nervous system disorder; disorder of visual system
FLVCR1	ENSG00000162769	ENST00000366971	only known assiciation(s)	1-212888496-ATGAC-A	frameshift_variant	ClinVar	TRUE	retinitis pigmentosa	MONDO:0019200	disorder of orbital region; Mendelian disease; metabolic disease; nervous system disorder; disorder of visual system
FLVCR1	ENSG00000162769	ENST00000366971	only known assiciation(s)	1-212889209-G-C	missense_variant	ClinVar	TRUE	posterior column ataxia-retinitis pigmentosa syndrome	MONDO:0012177	disorder of orbital region; Mendelian disease; nervous system disorder; disorder of visual system
FLVCR1	ENSG00000162769	ENST00000366971	only known assiciation(s)	1-212895014-CAACAT-C	frameshift_variant	ClinVar	TRUE	Stargardt disease	MONDO:0019353	disorder of orbital region; Mendelian disease; nervous system disorder; disorder of visual system
FLVCR2	ENSG00000119686	ENST00000238667	only known assiciation(s)			Orphanet	TRUE	Fowler syndrome	MONDO:0009168	disorder of development or morphogenesis
FLVCR2	ENSG00000119686	ENST00000238667	only known assiciation(s)	14-75579362-C-CA	frameshift_variant	ClinVar	TRUE	livedoid vasculopathy	MONDO:0025514	integumentary system disorder; cardiovascular disorder; inflammatory disease
FLVCR2	ENSG00000119686	ENST00000238667	only known assiciation(s)	14-75579374-C-G	stop_gained	ClinVar	TRUE	livedoid vasculopathy	MONDO:0025514	integumentary system disorder; cardiovascular disorder; inflammatory disease
FLVCR2	ENSG00000119686	ENST00000238667	only known assiciation(s)	14-75579445-C-A	stop_gained	ClinVar	TRUE	livedoid vasculopathy	MONDO:0025514	integumentary system disorder; cardiovascular disorder; inflammatory disease
FLVCR2	ENSG00000119686	ENST00000238667	only known assiciation(s)	14-75633653-C-T	missense_variant	ClinVar	TRUE	livedoid vasculopathy	MONDO:0025514	integumentary system disorder; cardiovascular disorder; inflammatory disease
FLVCR2	ENSG00000119686	ENST00000238667	only known assiciation(s)	14-75639419-C-G	missense_variant	ClinVar	TRUE	livedoid vasculopathy	MONDO:0025514	integumentary system disorder; cardiovascular disorder; inflammatory disease
FLVCR2	ENSG00000119686	ENST00000238667	only known assiciation(s)	14-75641008-C-G	missense_variant	ClinVar	TRUE	livedoid vasculopathy	MONDO:0025514	integumentary system disorder; cardiovascular disorder; inflammatory disease
FLVCR2	ENSG00000119686	ENST00000238667	only known assiciation(s)	14-75641008-C-T	missense_variant	ClinVar	TRUE	livedoid vasculopathy	MONDO:0025514	integumentary system disorder; cardiovascular disorder; inflammatory disease
LETM1	ENSG00000168924	ENST00000302787	only known assiciation(s)			Orphanet	TRUE	Wolf-Hirschhorn syndrome	MONDO:0008684	psychiatric disorder; syndromic disease; Mendelian disease; nervous system disorder; disorder of development or morphogenesis
MAGT1	ENSG00000102158	ENST00000618282	only known assiciation(s)			Orphanet	TRUE	X-linked immunodeficiency with magnesium defect, Epstein-Barr virus infection and neoplasia	MONDO:0010455	Mendelian disease; immune system disorder
MAGT1	ENSG00000102158	ENST00000618282	only known assiciation(s)	X-77830825-T-G	missense_variant	ClinVar	TRUE	congenital disorder of glycosylation	MONDO:0015286	Mendelian disease; metabolic disease
MAGT1	ENSG00000102158	ENST00000618282	only known assiciation(s)	X-77830825-T-G	missense_variant	ClinVar	TRUE	congenital disorder of glycosylation type I	MONDO:0005500	Mendelian disease; metabolic disease
MAGT1	ENSG00000102158	ENST00000618282	only known assiciation(s)	X-77830849-C-T	stop_gained	ClinVar	TRUE	X-linked immunodeficiency with magnesium defect, Epstein-Barr virus infection and neoplasia	MONDO:0010455	Mendelian disease; immune system disorder
MAGT1	ENSG00000102158	ENST00000618282	only known assiciation(s)	X-77841252-G-A	stop_gained	ClinVar	TRUE	congenital disorder of glycosylation	MONDO:0015286	Mendelian disease; metabolic disease
MAGT1	ENSG00000102158	ENST00000618282	only known assiciation(s)	X-77841252-G-A	stop_gained	ClinVar	TRUE	congenital disorder of glycosylation type I	MONDO:0005500	Mendelian disease; metabolic disease
MAGT1	ENSG00000102158	ENST00000618282	only known assiciation(s)	X-77841305-A-C	stop_gained	ClinVar	TRUE	X-linked immunodeficiency with magnesium defect, Epstein-Barr virus infection and neoplasia	MONDO:0010455	Mendelian disease; immune system disorder
MAGT1	ENSG00000102158	ENST00000618282	only known assiciation(s)	X-77855556-C-T	stop_gained	ClinVar	TRUE	X-linked immunodeficiency with magnesium defect, Epstein-Barr virus infection and neoplasia	MONDO:0010455	Mendelian disease; immune system disorder
MAGT1	ENSG00000102158	ENST00000618282	only known assiciation(s)	X-77855582-CACAAA-C	frameshift_variant	ClinVar	TRUE	X-linked immunodeficiency with magnesium defect, Epstein-Barr virus infection and neoplasia	MONDO:0010455	Mendelian disease; immune system disorder
MAGT1	ENSG00000102158	ENST00000618282	only known assiciation(s)	X-77855584-C-CA	frameshift_variant	ClinVar	TRUE	X-linked immunodeficiency with magnesium defect, Epstein-Barr virus infection and neoplasia	MONDO:0010455	Mendelian disease; immune system disorder
MAGT1	ENSG00000102158	ENST00000618282	only known assiciation(s)	X-77856763-A-ATC	frameshift_variant	ClinVar	TRUE	X-linked immunodeficiency with magnesium defect, Epstein-Barr virus infection and neoplasia	MONDO:0010455	Mendelian disease; immune system disorder
MAGT1	ENSG00000102158	ENST00000618282	only known assiciation(s)	X-77856789-G-A	stop_gained	ClinVar	TRUE	X-linked immunodeficiency with magnesium defect, Epstein-Barr virus infection and neoplasia	MONDO:0010455	Mendelian disease; immune system disorder
MAGT1	ENSG00000102158	ENST00000618282	only known assiciation(s)	X-77857381-C-T	stop_gained	ClinVar	TRUE	X-linked immunodeficiency with magnesium defect, Epstein-Barr virus infection and neoplasia	MONDO:0010455	Mendelian disease; immune system disorder
MAGT1	ENSG00000102158	ENST00000618282	only known assiciation(s)	X-77857385-CG-C	frameshift_variant	ClinVar	TRUE	X-linked immunodeficiency with magnesium defect, Epstein-Barr virus infection and neoplasia	MONDO:0010455	Mendelian disease; immune system disorder
MAGT1	ENSG00000102158	ENST00000618282	only known assiciation(s)	X-77857398-C-A	stop_gained	ClinVar	TRUE	X-linked immunodeficiency with magnesium defect, Epstein-Barr virus infection and neoplasia	MONDO:0010455	Mendelian disease; immune system disorder
MAGT1	ENSG00000102158	ENST00000618282	only known assiciation(s)	X-77857428-A-AT	frameshift_variant	ClinVar	TRUE	X-linked immunodeficiency with magnesium defect, Epstein-Barr virus infection and neoplasia	MONDO:0010455	Mendelian disease; immune system disorder
MAGT1	ENSG00000102158	ENST00000618282	only known assiciation(s)	X-77857488-TC-T	frameshift_variant	ClinVar	TRUE	X-linked immunodeficiency with magnesium defect, Epstein-Barr virus infection and neoplasia	MONDO:0010455	Mendelian disease; immune system disorder
MAGT1	ENSG00000102158	ENST00000618282	only known assiciation(s)	X-77870849-C-CA	frameshift_variant	ClinVar	TRUE	X-linked immunodeficiency with magnesium defect, Epstein-Barr virus infection and neoplasia	MONDO:0010455	Mendelian disease; immune system disorder
MAGT1	ENSG00000102158	ENST00000618282	only known assiciation(s)	X-77870885-G-A	stop_gained	ClinVar	TRUE	X-linked immunodeficiency with magnesium defect, Epstein-Barr virus infection and neoplasia	MONDO:0010455	Mendelian disease; immune system disorder
MAGT1	ENSG00000102158	ENST00000618282	only known assiciation(s)	X-77875573-G-A	stop_gained	ClinVar	TRUE	X-linked immunodeficiency with magnesium defect, Epstein-Barr virus infection and neoplasia	MONDO:0010455	Mendelian disease; immune system disorder
MAGT1	ENSG00000102158	ENST00000618282	only known assiciation(s)	X-77895397-C-T	stop_gained	ClinVar	TRUE	X-linked immunodeficiency with magnesium defect, Epstein-Barr virus infection and neoplasia	MONDO:0010455	Mendelian disease; immune system disorder
MFSD12	ENSG00000161091	ENST00000355415	only novel association(s)	19-3548233-A-G	missense_variant	IEU_gwas_phewas; OpenTargets_gwas	FALSE	cutaneous melanoma	MONDO:0005012	integumentary system disorder; endocrine system disorder; disorder of development or morphogenesis; cancer or benign tumor
MFSD2A	ENSG00000168389	ENST00000372811	only known assiciation(s)			Orphanet	TRUE	autosomal recessive primary microcephaly	MONDO:0016660	disorder of orbital region; Mendelian disease; nervous system disorder; disorder of development or morphogenesis; disorder of visual system
MFSD2A	ENSG00000168389	ENST00000372811	only known assiciation(s)	1-39965333-C-T	missense_variant	ClinVar	TRUE	microcephaly 15, primary, autosomal recessive	MONDO:0014660	disorder of orbital region; Mendelian disease; nervous system disorder; disorder of development or morphogenesis; disorder of visual system
MFSD2A	ENSG00000168389	ENST00000372811	only known assiciation(s)	1-39965490-C-T	missense_variant	ClinVar	TRUE	microcephaly 15, primary, autosomal recessive	MONDO:0014660	disorder of orbital region; Mendelian disease; nervous system disorder; disorder of development or morphogenesis; disorder of visual system
MFSD2A	ENSG00000168389	ENST00000372811	only known assiciation(s)	1-39967632-C-T	missense_variant	ClinVar	TRUE	microcephaly 15, primary, autosomal recessive	MONDO:0014660	disorder of orbital region; Mendelian disease; nervous system disorder; disorder of development or morphogenesis; disorder of visual system
MFSD2A	ENSG00000168389	ENST00000372811	only known assiciation(s)	1-39967913-C-A	missense_variant	ClinVar	TRUE	microcephaly 15, primary, autosomal recessive	MONDO:0014660	disorder of orbital region; Mendelian disease; nervous system disorder; disorder of development or morphogenesis; disorder of visual system
MFSD6	ENSG00000151690	ENST00000392328	only novel association(s)			PriorityIndex	FALSE	immune system disorder	MONDO:0005046	immune system disorder
MFSD6L	ENSG00000185156	ENST00000329805	only novel association(s)	17-8797460-G-A	missense_variant	IEU_gwas_phewas	FALSE	Crohn disease	MONDO:0005011	Mendelian disease; digestive system disorder; immune system disorder
MFSD6L	ENSG00000185156	ENST00000329805	only novel association(s)	17-8798105-A-G	missense_variant	IEU_gwas_phewas	FALSE	asthma	MONDO:0004979	respiratory system disorder
MFSD6L	ENSG00000185156	ENST00000329805	only novel association(s)	17-8798900-C-A	missense_variant	IEU_gwas_phewas	FALSE	osteoarthritis, hip	MONDO:0006629	musculoskeletal system disorder; inflammatory disease
MFSD8	ENSG00000164073	ENST00000641686	only known assiciation(s)	4-127920743-G-A	stop_gained	ClinVar	TRUE	macular dystrophy with central cone involvement	MONDO:0014515	disorder of orbital region; Mendelian disease; nervous system disorder; disorder of visual system
MFSD8	ENSG00000164073	ENST00000641686	only known assiciation(s)	4-127920743-G-A	stop_gained	ClinVar	TRUE	neuronal ceroid lipofuscinosis 7	MONDO:0012588	Mendelian disease; metabolic disease; nervous system disorder
MFSD8	ENSG00000164073	ENST00000641686	only known assiciation(s)	4-127920750-C-T	stop_gained	ClinVar	TRUE	neuronal ceroid lipofuscinosis 7	MONDO:0012588	Mendelian disease; metabolic disease; nervous system disorder
MFSD8	ENSG00000164073	ENST00000641686	only known assiciation(s)	4-127920793-C-T	missense_variant	ClinVar	TRUE	neuronal ceroid lipofuscinosis 7	MONDO:0012588	Mendelian disease; metabolic disease; nervous system disorder
MFSD8	ENSG00000164073	ENST00000641686	only known assiciation(s)	4-127921549-G-T	stop_gained	ClinVar	TRUE	neuronal ceroid lipofuscinosis 7	MONDO:0012588	Mendelian disease; metabolic disease; nervous system disorder
MFSD8	ENSG00000164073	ENST00000641686	only known assiciation(s)	4-127921551-ATATAGAG-A	frameshift_variant	ClinVar	TRUE	neuronal ceroid lipofuscinosis 7	MONDO:0012588	Mendelian disease; metabolic disease; nervous system disorder
MFSD8	ENSG00000164073	ENST00000641686	only known assiciation(s)	4-127921588-C-T	missense_variant	ClinVar	TRUE	neuronal ceroid lipofuscinosis 7	MONDO:0012588	Mendelian disease; metabolic disease; nervous system disorder
MFSD8	ENSG00000164073	ENST00000641686	only known assiciation(s)	4-127921639-G-A	missense_variant	ClinVar	TRUE	neuronal ceroid lipofuscinosis 7	MONDO:0012588	Mendelian disease; metabolic disease; nervous system disorder
MFSD8	ENSG00000164073	ENST00000641686	only known assiciation(s)	4-127921655-A-AGG	frameshift_variant	ClinVar	TRUE	neuronal ceroid lipofuscinosis 7	MONDO:0012588	Mendelian disease; metabolic disease; nervous system disorder
MFSD8	ENSG00000164073	ENST00000641686	only known assiciation(s)	4-127921661-G-A	stop_gained	ClinVar	TRUE	neuronal ceroid lipofuscinosis 7	MONDO:0012588	Mendelian disease; metabolic disease; nervous system disorder
MFSD8	ENSG00000164073	ENST00000641686	only known assiciation(s)	4-127921733-C-A	stop_gained	ClinVar	TRUE	late infantile neuronal ceroid lipofuscinosis	MONDO:0015674	Mendelian disease; metabolic disease; nervous system disorder
MFSD8	ENSG00000164073	ENST00000641686	only known assiciation(s)	4-127921733-C-A	stop_gained	ClinVar	TRUE	macular dystrophy with central cone involvement	MONDO:0014515	disorder of orbital region; Mendelian disease; nervous system disorder; disorder of visual system
MFSD8	ENSG00000164073	ENST00000641686	only known assiciation(s)	4-127921733-C-A	stop_gained	ClinVar	TRUE	neuronal ceroid lipofuscinosis 7	MONDO:0012588	Mendelian disease; metabolic disease; nervous system disorder
MFSD8	ENSG00000164073	ENST00000641686	only known assiciation(s)	4-127921749-AG-A	frameshift_variant	ClinVar	TRUE	neuronal ceroid lipofuscinosis 7	MONDO:0012588	Mendelian disease; metabolic disease; nervous system disorder
MFSD8	ENSG00000164073	ENST00000641686	only known assiciation(s)	4-127921753-AT-A	frameshift_variant	ClinVar	TRUE	neuronal ceroid lipofuscinosis 7	MONDO:0012588	Mendelian disease; metabolic disease; nervous system disorder
MFSD8	ENSG00000164073	ENST00000641686	only known assiciation(s)	4-127921760-TA-T	frameshift_variant	ClinVar	TRUE	neuronal ceroid lipofuscinosis 7	MONDO:0012588	Mendelian disease; metabolic disease; nervous system disorder
MFSD8	ENSG00000164073	ENST00000641686	only known assiciation(s)	4-127921860-C-G	missense_variant	ClinVar	TRUE	macular dystrophy with central cone involvement	MONDO:0014515	disorder of orbital region; Mendelian disease; nervous system disorder; disorder of visual system
MFSD8	ENSG00000164073	ENST00000641686	only known assiciation(s)	4-127921860-C-G	missense_variant	ClinVar	TRUE	neuronal ceroid lipofuscinosis 7	MONDO:0012588	Mendelian disease; metabolic disease; nervous system disorder
MFSD8	ENSG00000164073	ENST00000641686	only known assiciation(s)	4-127921875-TG-T	frameshift_variant	ClinVar	TRUE	neuronal ceroid lipofuscinosis 7	MONDO:0012588	Mendelian disease; metabolic disease; nervous system disorder
MFSD8	ENSG00000164073	ENST00000641686	only known assiciation(s)	4-127921925-AC-A	frameshift_variant	ClinVar	TRUE	neuronal ceroid lipofuscinosis 7	MONDO:0012588	Mendelian disease; metabolic disease; nervous system disorder
MFSD8	ENSG00000164073	ENST00000641686	only known assiciation(s)	4-127930758-T-C	missense_variant	ClinVar	TRUE	neuronal ceroid lipofuscinosis 7	MONDO:0012588	Mendelian disease; metabolic disease; nervous system disorder
MFSD8	ENSG00000164073	ENST00000641686	only known assiciation(s)	4-127930787-A-C	stop_gained	ClinVar	TRUE	neuronal ceroid lipofuscinosis 7	MONDO:0012588	Mendelian disease; metabolic disease; nervous system disorder
MFSD8	ENSG00000164073	ENST00000641686	only known assiciation(s)	4-127930800-G-T	missense_variant	ClinVar	TRUE	neuronal ceroid lipofuscinosis 7	MONDO:0012588	Mendelian disease; metabolic disease; nervous system disorder
MFSD8	ENSG00000164073	ENST00000641686	only known assiciation(s)	4-127930802-TA-T	frameshift_variant	ClinVar	TRUE	neuronal ceroid lipofuscinosis 7	MONDO:0012588	Mendelian disease; metabolic disease; nervous system disorder
MFSD8	ENSG00000164073	ENST00000641686	only known assiciation(s)	4-127933016-C-CA	frameshift_variant	ClinVar	TRUE	inherited retinal dystrophy	MONDO:0019118	disorder of orbital region; Mendelian disease; nervous system disorder; disorder of visual system
MFSD8	ENSG00000164073	ENST00000641686	only known assiciation(s)	4-127933016-C-CA	frameshift_variant	ClinVar	TRUE	neuronal ceroid lipofuscinosis 7	MONDO:0012588	Mendelian disease; metabolic disease; nervous system disorder
MFSD8	ENSG00000164073	ENST00000641686	only known assiciation(s)	4-127939881-T-A	missense_variant	ClinVar	TRUE	macular dystrophy with central cone involvement	MONDO:0014515	disorder of orbital region; Mendelian disease; nervous system disorder; disorder of visual system
MFSD8	ENSG00000164073	ENST00000641686	only known assiciation(s)	4-127939907-AAAACTGGTGTTGTATAC-A	frameshift_variant	ClinVar	TRUE	neuronal ceroid lipofuscinosis 7	MONDO:0012588	Mendelian disease; metabolic disease; nervous system disorder
MFSD8	ENSG00000164073	ENST00000641686	only known assiciation(s)	4-127942073-A-T	stop_gained	ClinVar	TRUE	neuronal ceroid lipofuscinosis 7	MONDO:0012588	Mendelian disease; metabolic disease; nervous system disorder
MFSD8	ENSG00000164073	ENST00000641686	only known assiciation(s)	4-127942129-CA-GG	missense_variant	ClinVar	TRUE	neuronal ceroid lipofuscinosis 7	MONDO:0012588	Mendelian disease; metabolic disease; nervous system disorder
MFSD8	ENSG00000164073	ENST00000641686	only known assiciation(s)	4-127943775-C-T	missense_variant	ClinVar	TRUE	neuronal ceroid lipofuscinosis 7	MONDO:0012588	Mendelian disease; metabolic disease; nervous system disorder
MFSD8	ENSG00000164073	ENST00000641686	only known assiciation(s)	4-127943958-C-T	stop_gained	ClinVar	TRUE	neuronal ceroid lipofuscinosis 7	MONDO:0012588	Mendelian disease; metabolic disease; nervous system disorder
MFSD8	ENSG00000164073	ENST00000641686	only known assiciation(s)	4-127943973-G-GT	frameshift_variant	ClinVar	TRUE	neuronal ceroid lipofuscinosis 7	MONDO:0012588	Mendelian disease; metabolic disease; nervous system disorder
MFSD8	ENSG00000164073	ENST00000641686	only known assiciation(s)	4-127957517-CAT-C	frameshift_variant	ClinVar	TRUE	neuronal ceroid lipofuscinosis 7	MONDO:0012588	Mendelian disease; metabolic disease; nervous system disorder
MFSD8	ENSG00000164073	ENST00000641686	only known assiciation(s)	4-127957552-G-A	stop_gained	ClinVar	TRUE	late infantile neuronal ceroid lipofuscinosis	MONDO:0015674	Mendelian disease; metabolic disease; nervous system disorder
MFSD8	ENSG00000164073	ENST00000641686	only known assiciation(s)	4-127957552-G-A	stop_gained	ClinVar	TRUE	neuronal ceroid lipofuscinosis 7	MONDO:0012588	Mendelian disease; metabolic disease; nervous system disorder
MFSD8	ENSG00000164073	ENST00000641686	only known assiciation(s)	4-127965101-CTCCTGT-GG	frameshift_variant	ClinVar	TRUE	neuronal ceroid lipofuscinosis 7	MONDO:0012588	Mendelian disease; metabolic disease; nervous system disorder
MPC1	ENSG00000060762	ENST00000360961	only known assiciation(s)			Orphanet	TRUE	mitochondrial pyruvate carrier deficiency	MONDO:0013877	Mendelian disease; metabolic disease; disorder of development or morphogenesis; mitochondrial disease
MPC1	ENSG00000060762	ENST00000360961	only known assiciation(s)	6-166365990-G-A	missense_variant	ClinVar	TRUE	mitochondrial pyruvate carrier deficiency	MONDO:0013877	Mendelian disease; metabolic disease; disorder of development or morphogenesis; mitochondrial disease
MPC1	ENSG00000060762	ENST00000360961	only known assiciation(s)	6-166366043-A-T	missense_variant	ClinVar	TRUE	mitochondrial pyruvate carrier deficiency	MONDO:0013877	Mendelian disease; metabolic disease; disorder of development or morphogenesis; mitochondrial disease
MPC1	ENSG00000060762	ENST00000360961	only known assiciation(s)	6-166366065-T-C	missense_variant	ClinVar	TRUE	mitochondrial pyruvate carrier deficiency	MONDO:0013877	Mendelian disease; metabolic disease; disorder of development or morphogenesis; mitochondrial disease
MPDU1	ENSG00000129255	ENST00000250124	only known assiciation(s)			Orphanet	TRUE	MPDU1-congenital disorder of glycosylation	MONDO:0012211	integumentary system disorder; Mendelian disease; metabolic disease
MPDU1	ENSG00000129255	ENST00000250124	only known assiciation(s)	17-7583864-T-C	start_lost	ClinVar	TRUE	MPDU1-congenital disorder of glycosylation	MONDO:0012211	integumentary system disorder; Mendelian disease; metabolic disease
MPDU1	ENSG00000129255	ENST00000250124	only known assiciation(s)	17-7585997-T-C	missense_variant	ClinVar	TRUE	MPDU1-congenital disorder of glycosylation	MONDO:0012211	integumentary system disorder; Mendelian disease; metabolic disease
MPDU1	ENSG00000129255	ENST00000250124	only known assiciation(s)	17-7586699-G-A	missense_variant	ClinVar	TRUE	MPDU1-congenital disorder of glycosylation	MONDO:0012211	integumentary system disorder; Mendelian disease; metabolic disease
MPDU1	ENSG00000129255	ENST00000250124	only known assiciation(s)	17-7586745-T-C	missense_variant	ClinVar	TRUE	MPDU1-congenital disorder of glycosylation	MONDO:0012211	integumentary system disorder; Mendelian disease; metabolic disease
MPDU1	ENSG00000129255	ENST00000250124	only known assiciation(s)	17-7586766-A-C	missense_variant	ClinVar	TRUE	MPDU1-congenital disorder of glycosylation	MONDO:0012211	integumentary system disorder; Mendelian disease; metabolic disease
MPDU1	ENSG00000129255	ENST00000250124	only known assiciation(s)	17-7587167-C-T	stop_gained	ClinVar	TRUE	MPDU1-congenital disorder of glycosylation	MONDO:0012211	integumentary system disorder; Mendelian disease; metabolic disease
MTCH2	ENSG00000109919	ENST00000302503	only novel association(s)	11-47618877-G-C	missense_variant	IEU_gwas_phewas; OpenTargets_phewas	FALSE	Alzheimer disease	MONDO:0004975	psychiatric disorder; nervous system disorder
MTCH2	ENSG00000109919	ENST00000302503	only novel association(s)	11-47618877-G-C	missense_variant	IEU_gwas_phewas; OpenTargets_gwas; OpenTargets_phewas	FALSE	anxiety disorder	MONDO:0005618	psychiatric disorder; nervous system disorder
MTCH2	ENSG00000109919	ENST00000302503	only novel association(s)	11-47618877-G-C	missense_variant	OpenTargets_phewas	FALSE	bronchial neoplasm	MONDO:0002807	respiratory system disorder; cancer or benign tumor
MTCH2	ENSG00000109919	ENST00000302503	only novel association(s)	11-47618877-G-C	missense_variant	OpenTargets_phewas	FALSE	depressive disorder	MONDO:0002050	psychiatric disorder; nervous system disorder
MTCH2	ENSG00000109919	ENST00000302503	only novel association(s)	11-47618877-G-C	missense_variant	OpenTargets_phewas	FALSE	frozen shoulder	MONDO:0006763	musculoskeletal system disorder; connective tissue disorder
MTCH2	ENSG00000109919	ENST00000302503	only novel association(s)	11-47618877-G-C	missense_variant	IEU_gwas_phewas; OpenTargets_phewas	FALSE	glaucoma	MONDO:0005041	disorder of orbital region; disorder of visual system
MTCH2	ENSG00000109919	ENST00000302503	only novel association(s)	11-47618877-G-C	missense_variant	OpenTargets_gwas; OpenTargets_phewas	FALSE	hemorrhoid	MONDO:0004872	cardiovascular disorder
MTCH2	ENSG00000109919	ENST00000302503	only novel association(s)	11-47618877-G-C	missense_variant	OpenTargets_phewas	FALSE	hypothyroidism	MONDO:0005420	endocrine system disorder
MTCH2	ENSG00000109919	ENST00000302503	only novel association(s)	11-47618877-G-C	missense_variant	IEU_gwas_phewas; OpenTargets_gwas; OpenTargets_phewas	FALSE	insomnia	MONDO:0013600	nervous system disorder
MTCH2	ENSG00000109919	ENST00000302503	only novel association(s)	11-47618877-G-C	missense_variant	IEU_gwas_phewas; OpenTargets_phewas	FALSE	mood disorder	MONDO:0005371	psychiatric disorder; nervous system disorder
MTCH2	ENSG00000109919	ENST00000302503	only novel association(s)	11-47618877-G-C	missense_variant	OpenTargets_phewas	FALSE	myopia	MONDO:0001384	disorder of orbital region; Mendelian disease; disorder of visual system
MTCH2	ENSG00000109919	ENST00000302503	only novel association(s)	11-47618877-G-C	missense_variant	IEU_gwas_phewas; OpenTargets_gwas; OpenTargets_phewas	FALSE	neurotic disorder	MONDO:0005379	psychiatric disorder; nervous system disorder
MTCH2	ENSG00000109919	ENST00000302503	only novel association(s)	11-47618877-G-C	missense_variant	IEU_gwas_phewas; OpenTargets_phewas	FALSE	ocular hypertension	MONDO:0006875	disorder of orbital region; cardiovascular disorder; disorder of visual system
MTCH2	ENSG00000109919	ENST00000302503	only novel association(s)	11-47618877-G-C	missense_variant	OpenTargets_phewas	FALSE	refractive error	MONDO:0004892	disorder of orbital region; disorder of visual system
MTCH2	ENSG00000109919	ENST00000302503	only novel association(s)	11-47618877-G-C	missense_variant	OpenTargets_phewas	FALSE	type 2 diabetes mellitus	MONDO:0005148	digestive system disorder; metabolic disease; endocrine system disorder
NIPA1	ENSG00000170113	ENST00000337435	only known assiciation(s)			Orphanet	TRUE	hereditary spastic paraplegia 6	MONDO:0010878	Mendelian disease; nervous system disorder
NIPA1	ENSG00000170113	ENST00000337435	only known assiciation(s)	15-22786790-C-G	missense_variant	ClinVar	TRUE	hereditary spastic paraplegia 6	MONDO:0010878	Mendelian disease; nervous system disorder
NIPA1	ENSG00000170113	ENST00000337435	only known assiciation(s)	15-22812252-G-A	missense_variant	ClinVar	TRUE	hereditary spastic paraplegia	MONDO:0019064	Mendelian disease; nervous system disorder
NIPA1	ENSG00000170113	ENST00000337435	only known assiciation(s)	15-22812252-G-A	missense_variant	ClinVar	TRUE	hereditary spastic paraplegia 6	MONDO:0010878	Mendelian disease; nervous system disorder
NIPA1	ENSG00000170113	ENST00000337435	only known assiciation(s)	15-22812252-G-C	missense_variant	ClinVar	TRUE	hereditary spastic paraplegia 6	MONDO:0010878	Mendelian disease; nervous system disorder
NIPA1	ENSG00000170113	ENST00000337435	only known assiciation(s)	15-22823980-A-G	missense_variant	ClinVar	TRUE	hereditary spastic paraplegia 6	MONDO:0010878	Mendelian disease; nervous system disorder
NIPAL4	ENSG00000172548	ENST00000311946	only known assiciation(s)			Orphanet	TRUE	congenital non-bullous ichthyosiform erythroderma	MONDO:0019306	integumentary system disorder; Mendelian disease
NIPAL4	ENSG00000172548	ENST00000311946	only known assiciation(s)			Orphanet	TRUE	lamellar ichthyosis	MONDO:0017778	disorder of orbital region; integumentary system disorder; Mendelian disease; disorder of visual system
NIPAL4	ENSG00000172548	ENST00000311946	only known assiciation(s)	5-157460136-T-C	start_lost	ClinVar	TRUE	autosomal recessive congenital ichthyosis 6	MONDO:0012847	disorder of orbital region; integumentary system disorder; Mendelian disease; disorder of visual system
NIPAL4	ENSG00000172548	ENST00000311946	only known assiciation(s)	5-157463151-AC-A	frameshift_variant	ClinVar	TRUE	autosomal recessive congenital ichthyosis 6	MONDO:0012847	disorder of orbital region; integumentary system disorder; Mendelian disease; disorder of visual system
NIPAL4	ENSG00000172548	ENST00000311946	only known assiciation(s)	5-157463277-T-A	missense_variant	ClinVar	TRUE	autosomal recessive congenital ichthyosis 6	MONDO:0012847	disorder of orbital region; integumentary system disorder; Mendelian disease; disorder of visual system
NIPAL4	ENSG00000172548	ENST00000311946	only known assiciation(s)	5-157463295-G-T	missense_variant	ClinVar	TRUE	autosomal recessive congenital ichthyosis 6	MONDO:0012847	disorder of orbital region; integumentary system disorder; Mendelian disease; disorder of visual system
NIPAL4	ENSG00000172548	ENST00000311946	only known assiciation(s)	5-157463303-C-T	stop_gained	ClinVar	TRUE	autosomal recessive congenital ichthyosis 6	MONDO:0012847	disorder of orbital region; integumentary system disorder; Mendelian disease; disorder of visual system
NIPAL4	ENSG00000172548	ENST00000311946	only known assiciation(s)	5-157467055-G-A	missense_variant	ClinVar	TRUE	autosomal recessive congenital ichthyosis 6	MONDO:0012847	disorder of orbital region; integumentary system disorder; Mendelian disease; disorder of visual system
NIPAL4	ENSG00000172548	ENST00000311946	only known assiciation(s)	5-157468728-C-A	missense_variant	ClinVar	TRUE	autosomal recessive congenital ichthyosis	MONDO:0017265	integumentary system disorder; Mendelian disease
NIPAL4	ENSG00000172548	ENST00000311946	only known assiciation(s)	5-157468728-C-A	missense_variant	ClinVar	TRUE	autosomal recessive congenital ichthyosis 6	MONDO:0012847	disorder of orbital region; integumentary system disorder; Mendelian disease; disorder of visual system
NIPAL4	ENSG00000172548	ENST00000311946	only known assiciation(s)	5-157468735-A-C	missense_variant	ClinVar	TRUE	autosomal recessive congenital ichthyosis 6	MONDO:0012847	disorder of orbital region; integumentary system disorder; Mendelian disease; disorder of visual system
NIPAL4	ENSG00000172548	ENST00000311946	only known assiciation(s)	5-157468756-C-G	stop_gained	ClinVar	TRUE	autosomal recessive congenital ichthyosis 6	MONDO:0012847	disorder of orbital region; integumentary system disorder; Mendelian disease; disorder of visual system
NIPAL4	ENSG00000172548	ENST00000311946	only known assiciation(s)	5-157471668-C-T	missense_variant	ClinVar	TRUE	autosomal recessive congenital ichthyosis 6	MONDO:0012847	disorder of orbital region; integumentary system disorder; Mendelian disease; disorder of visual system
NIPAL4	ENSG00000172548	ENST00000311946	only known assiciation(s)	5-157471733-G-A	missense_variant	ClinVar	TRUE	autosomal recessive congenital ichthyosis	MONDO:0017265	integumentary system disorder; Mendelian disease
NIPAL4	ENSG00000172548	ENST00000311946	only known assiciation(s)	5-157471733-G-A	missense_variant	ClinVar	TRUE	autosomal recessive congenital ichthyosis 6	MONDO:0012847	disorder of orbital region; integumentary system disorder; Mendelian disease; disorder of visual system
NIPAL4	ENSG00000172548	ENST00000311946	only known assiciation(s)	5-157471733-G-A	missense_variant	ClinVar	TRUE	lamellar ichthyosis	MONDO:0017778	disorder of orbital region; integumentary system disorder; Mendelian disease; disorder of visual system
NIPAL4	ENSG00000172548	ENST00000311946	only known assiciation(s)	5-157471740-C-G	missense_variant	ClinVar	TRUE	autosomal recessive congenital ichthyosis 6	MONDO:0012847	disorder of orbital region; integumentary system disorder; Mendelian disease; disorder of visual system
NIPAL4	ENSG00000172548	ENST00000311946	only known assiciation(s)	5-157471748-GTGATACA-G	frameshift_variant	ClinVar	TRUE	autosomal recessive congenital ichthyosis 6	MONDO:0012847	disorder of orbital region; integumentary system disorder; Mendelian disease; disorder of visual system
NIPAL4	ENSG00000172548	ENST00000311946	only known assiciation(s)	5-157471753-AC-A	frameshift_variant	ClinVar	TRUE	autosomal recessive congenital ichthyosis 6	MONDO:0012847	disorder of orbital region; integumentary system disorder; Mendelian disease; disorder of visual system
NIPAL4	ENSG00000172548	ENST00000311946	only known assiciation(s)	5-157471754-C-G	missense_variant	ClinVar	TRUE	autosomal recessive congenital ichthyosis 6	MONDO:0012847	disorder of orbital region; integumentary system disorder; Mendelian disease; disorder of visual system
NIPAL4	ENSG00000172548	ENST00000311946	only known assiciation(s)	5-157472394-C-G	missense_variant	ClinVar	TRUE	erythrokeratodermia variabilis	MONDO:0017851	integumentary system disorder; Mendelian disease; disorder of development or morphogenesis
NIPAL4	ENSG00000172548	ENST00000311946	only known assiciation(s)	5-157472395-C-T	missense_variant	ClinVar	TRUE	autosomal recessive congenital ichthyosis 6	MONDO:0012847	disorder of orbital region; integumentary system disorder; Mendelian disease; disorder of visual system
NIPAL4	ENSG00000172548	ENST00000311946	only known assiciation(s)	5-157472403-G-A	missense_variant	ClinVar	TRUE	autosomal recessive congenital ichthyosis 6	MONDO:0012847	disorder of orbital region; integumentary system disorder; Mendelian disease; disorder of visual system
NIPAL4	ENSG00000172548	ENST00000311946	only known assiciation(s)	5-157472448-G-A	missense_variant	ClinVar	TRUE	autosomal recessive congenital ichthyosis 6	MONDO:0012847	disorder of orbital region; integumentary system disorder; Mendelian disease; disorder of visual system
NIPAL4	ENSG00000172548	ENST00000311946	only known assiciation(s)	5-157472498-C-G	missense_variant	ClinVar	TRUE	autosomal recessive congenital ichthyosis 6	MONDO:0012847	disorder of orbital region; integumentary system disorder; Mendelian disease; disorder of visual system
NIPAL4	ENSG00000172548	ENST00000311946	only known assiciation(s)	5-157472573-C-A	missense_variant	ClinVar	TRUE	autosomal recessive congenital ichthyosis 6	MONDO:0012847	disorder of orbital region; integumentary system disorder; Mendelian disease; disorder of visual system
NIPAL4	ENSG00000172548	ENST00000311946	only known assiciation(s)	5-157472642-C-A	stop_gained	ClinVar	TRUE	autosomal recessive congenital ichthyosis 6	MONDO:0012847	disorder of orbital region; integumentary system disorder; Mendelian disease; disorder of visual system
NIPAL4	ENSG00000172548	ENST00000311946	only known assiciation(s)	5-157472822-CA-C	frameshift_variant	ClinVar	TRUE	autosomal recessive congenital ichthyosis 6	MONDO:0012847	disorder of orbital region; integumentary system disorder; Mendelian disease; disorder of visual system
NPC1	ENSG00000141458	ENST00000269228	additional novel association(s)			Orphanet	TRUE	Niemann-Pick disease type C, adult neurologic onset	MONDO:0016310	Mendelian disease; immune system disorder; metabolic disease
NPC1	ENSG00000141458	ENST00000269228	additional novel association(s)			Orphanet	TRUE	Niemann-Pick disease type C, juvenile neurologic onset	MONDO:0016309	Mendelian disease; immune system disorder; metabolic disease
NPC1	ENSG00000141458	ENST00000269228	additional novel association(s)			Orphanet	TRUE	Niemann-Pick disease type C, late infantile neurologic onset	MONDO:0016308	Mendelian disease; immune system disorder; metabolic disease
NPC1	ENSG00000141458	ENST00000269228	additional novel association(s)			Orphanet	TRUE	Niemann-Pick disease type C, severe early infantile neurologic onset	MONDO:0016307	Mendelian disease; immune system disorder; metabolic disease
NPC1	ENSG00000141458	ENST00000269228	additional novel association(s)			Orphanet	TRUE	Niemann-Pick disease type C, severe perinatal form	MONDO:0016306	Mendelian disease; immune system disorder; metabolic disease
NPC1	ENSG00000141458	ENST00000269228	additional novel association(s)	18-23533363-CTGAG-C	frameshift_variant	ClinVar	TRUE	Niemann-Pick disease type C	MONDO:0018982	Mendelian disease; immune system disorder; metabolic disease
NPC1	ENSG00000141458	ENST00000269228	additional novel association(s)	18-23533363-CTGAG-C	frameshift_variant	ClinVar	TRUE	Niemann-Pick disease, type C1	MONDO:0009757	Mendelian disease; immune system disorder; metabolic disease
NPC1	ENSG00000141458	ENST00000269228	additional novel association(s)	18-23533373-CAG-C	frameshift_variant	ClinVar	TRUE	Niemann-Pick disease, type C1	MONDO:0009757	Mendelian disease; immune system disorder; metabolic disease
NPC1	ENSG00000141458	ENST00000269228	additional novel association(s)	18-23533430-TG-T	frameshift_variant	ClinVar	TRUE	Niemann-Pick disease, type C1	MONDO:0009757	Mendelian disease; immune system disorder; metabolic disease
NPC1	ENSG00000141458	ENST00000269228	additional novel association(s)	18-23533436-AGAATATC-A	frameshift_variant	ClinVar	TRUE	Niemann-Pick disease, type C1	MONDO:0009757	Mendelian disease; immune system disorder; metabolic disease
NPC1	ENSG00000141458	ENST00000269228	additional novel association(s)	18-23533446-GA-G	frameshift_variant	ClinVar	TRUE	Niemann-Pick disease, type C1	MONDO:0009757	Mendelian disease; immune system disorder; metabolic disease
NPC1	ENSG00000141458	ENST00000269228	additional novel association(s)	18-23533470-C-G	missense_variant	ClinVar	TRUE	Niemann-Pick disease	MONDO:0001982	Mendelian disease; immune system disorder; metabolic disease
NPC1	ENSG00000141458	ENST00000269228	additional novel association(s)	18-23533475-C-A	missense_variant	ClinVar	TRUE	Niemann-Pick disease, type C1	MONDO:0009757	Mendelian disease; immune system disorder; metabolic disease
NPC1	ENSG00000141458	ENST00000269228	additional novel association(s)	18-23533494-TGTAA-T	frameshift_variant	ClinVar	TRUE	Niemann-Pick disease, type C1	MONDO:0009757	Mendelian disease; immune system disorder; metabolic disease
NPC1	ENSG00000141458	ENST00000269228	additional novel association(s)	18-23533495-G-C	missense_variant	ClinVar	TRUE	Niemann-Pick disease type C	MONDO:0018982	Mendelian disease; immune system disorder; metabolic disease
NPC1	ENSG00000141458	ENST00000269228	additional novel association(s)	18-23533495-G-C	missense_variant	ClinVar	TRUE	Niemann-Pick disease, type C1	MONDO:0009757	Mendelian disease; immune system disorder; metabolic disease
NPC1	ENSG00000141458	ENST00000269228	additional novel association(s)	18-23533495-G-GT	frameshift_variant	ClinVar	TRUE	Niemann-Pick disease, type C1	MONDO:0009757	Mendelian disease; immune system disorder; metabolic disease
NPC1	ENSG00000141458	ENST00000269228	additional novel association(s)	18-23533495-G-T	missense_variant	ClinVar	TRUE	Niemann-Pick disease type C	MONDO:0018982	Mendelian disease; immune system disorder; metabolic disease
NPC1	ENSG00000141458	ENST00000269228	additional novel association(s)	18-23533495-G-T	missense_variant	ClinVar	TRUE	Niemann-Pick disease, type C1	MONDO:0009757	Mendelian disease; immune system disorder; metabolic disease
NPC1	ENSG00000141458	ENST00000269228	additional novel association(s)	18-23533496-TA-C	frameshift_variant	ClinVar	TRUE	Niemann-Pick disease, type C1	MONDO:0009757	Mendelian disease; immune system disorder; metabolic disease
NPC1	ENSG00000141458	ENST00000269228	additional novel association(s)	18-23533511-TG-T	frameshift_variant	ClinVar	TRUE	Niemann-Pick disease, type C1	MONDO:0009757	Mendelian disease; immune system disorder; metabolic disease
NPC1	ENSG00000141458	ENST00000269228	additional novel association(s)	18-23534447-G-A	missense_variant	ClinVar	TRUE	Niemann-Pick disease, type C1	MONDO:0009757	Mendelian disease; immune system disorder; metabolic disease
NPC1	ENSG00000141458	ENST00000269228	additional novel association(s)	18-23534463-C-CAAGT	frameshift_variant	ClinVar	TRUE	Niemann-Pick disease, type C1	MONDO:0009757	Mendelian disease; immune system disorder; metabolic disease
NPC1	ENSG00000141458	ENST00000269228	additional novel association(s)	18-23534471-T-C	missense_variant	ClinVar	TRUE	Niemann-Pick disease, type C1	MONDO:0009757	Mendelian disease; immune system disorder; metabolic disease
NPC1	ENSG00000141458	ENST00000269228	additional novel association(s)	18-23534474-TC-T	frameshift_variant	ClinVar	TRUE	Niemann-Pick disease, type C1	MONDO:0009757	Mendelian disease; immune system disorder; metabolic disease
NPC1	ENSG00000141458	ENST00000269228	additional novel association(s)	18-23534475-C-A	stop_gained	ClinVar	TRUE	Niemann-Pick disease, type C1	MONDO:0009757	Mendelian disease; immune system disorder; metabolic disease
NPC1	ENSG00000141458	ENST00000269228	additional novel association(s)	18-23534480-C-T	missense_variant	ClinVar	TRUE	Niemann-Pick disease type C	MONDO:0018982	Mendelian disease; immune system disorder; metabolic disease
NPC1	ENSG00000141458	ENST00000269228	additional novel association(s)	18-23534480-C-T	missense_variant	ClinVar	TRUE	Niemann-Pick disease, type C1	MONDO:0009757	Mendelian disease; immune system disorder; metabolic disease
NPC1	ENSG00000141458	ENST00000269228	additional novel association(s)	18-23534499-TCAT-AAA	frameshift_variant	ClinVar	TRUE	Niemann-Pick disease, type C1	MONDO:0009757	Mendelian disease; immune system disorder; metabolic disease
NPC1	ENSG00000141458	ENST00000269228	additional novel association(s)	18-23534519-C-CT	frameshift_variant	ClinVar	TRUE	Niemann-Pick disease, type C1	MONDO:0009757	Mendelian disease; immune system disorder; metabolic disease
NPC1	ENSG00000141458	ENST00000269228	additional novel association(s)	18-23534530-G-C	missense_variant	ClinVar	TRUE	Niemann-Pick disease, type C1	MONDO:0009757	Mendelian disease; immune system disorder; metabolic disease
NPC1	ENSG00000141458	ENST00000269228	additional novel association(s)	18-23535479-T-C	missense_variant	ClinVar	TRUE	Niemann-Pick disease, type C1	MONDO:0009757	Mendelian disease; immune system disorder; metabolic disease
NPC1	ENSG00000141458	ENST00000269228	additional novel association(s)	18-23535485-A-T	stop_gained	ClinVar	TRUE	Niemann-Pick disease, type C1	MONDO:0009757	Mendelian disease; immune system disorder; metabolic disease
NPC1	ENSG00000141458	ENST00000269228	additional novel association(s)	18-23535495-C-T	missense_variant	ClinVar	TRUE	Niemann-Pick disease, type C1	MONDO:0009757	Mendelian disease; immune system disorder; metabolic disease
NPC1	ENSG00000141458	ENST00000269228	additional novel association(s)	18-23535521-A-G	missense_variant	ClinVar	TRUE	Niemann-Pick disease, type C1	MONDO:0009757	Mendelian disease; immune system disorder; metabolic disease
NPC1	ENSG00000141458	ENST00000269228	additional novel association(s)	18-23535522-TAACTCCA-T	frameshift_variant	ClinVar	TRUE	Niemann-Pick disease, type C1	MONDO:0009757	Mendelian disease; immune system disorder; metabolic disease
NPC1	ENSG00000141458	ENST00000269228	additional novel association(s)	18-23535535-G-GT	frameshift_variant	ClinVar	TRUE	Niemann-Pick disease type C	MONDO:0018982	Mendelian disease; immune system disorder; metabolic disease
NPC1	ENSG00000141458	ENST00000269228	additional novel association(s)	18-23535565-CAT-C	frameshift_variant	ClinVar	TRUE	Niemann-Pick disease, type C1	MONDO:0009757	Mendelian disease; immune system disorder; metabolic disease
NPC1	ENSG00000141458	ENST00000269228	additional novel association(s)	18-23535620-AT-A	frameshift_variant	ClinVar	TRUE	Niemann-Pick disease, type C1	MONDO:0009757	Mendelian disease; immune system disorder; metabolic disease
NPC1	ENSG00000141458	ENST00000269228	additional novel association(s)	18-23535636-C-CA	frameshift_variant	ClinVar	TRUE	Niemann-Pick disease, type C1	MONDO:0009757	Mendelian disease; immune system disorder; metabolic disease
NPC1	ENSG00000141458	ENST00000269228	additional novel association(s)	18-23535645-T-TGA	frameshift_variant	ClinVar	TRUE	Niemann-Pick disease, type C1	MONDO:0009757	Mendelian disease; immune system disorder; metabolic disease
NPC1	ENSG00000141458	ENST00000269228	additional novel association(s)	18-23535651-T-TA	frameshift_variant	ClinVar	TRUE	Niemann-Pick disease, type C1	MONDO:0009757	Mendelian disease; immune system disorder; metabolic disease
NPC1	ENSG00000141458	ENST00000269228	additional novel association(s)	18-23535673-G-C	stop_gained	ClinVar	TRUE	Niemann-Pick disease, type C1	MONDO:0009757	Mendelian disease; immune system disorder; metabolic disease
NPC1	ENSG00000141458	ENST00000269228	additional novel association(s)	18-23535687-A-G	missense_variant	ClinVar	TRUE	Niemann-Pick disease, type C1	MONDO:0009757	Mendelian disease; immune system disorder; metabolic disease
NPC1	ENSG00000141458	ENST00000269228	additional novel association(s)	18-23535691-A-T	stop_gained	ClinVar	TRUE	Niemann-Pick disease, type C1	MONDO:0009757	Mendelian disease; immune system disorder; metabolic disease
NPC1	ENSG00000141458	ENST00000269228	additional novel association(s)	18-23536680-G-GAAAT	frameshift_variant	ClinVar	TRUE	Niemann-Pick disease, type C1	MONDO:0009757	Mendelian disease; immune system disorder; metabolic disease
NPC1	ENSG00000141458	ENST00000269228	additional novel association(s)	18-23536689-G-A	stop_gained	ClinVar	TRUE	Niemann-Pick disease, type C1	MONDO:0009757	Mendelian disease; immune system disorder; metabolic disease
NPC1	ENSG00000141458	ENST00000269228	additional novel association(s)	18-23536701-C-T	missense_variant	IEU_gwas_phewas	FALSE	pneumothorax	MONDO:0002076	respiratory system disorder
NPC1	ENSG00000141458	ENST00000269228	additional novel association(s)	18-23536736-A-G	missense_variant	ClinVar	TRUE	Niemann-Pick disease type C	MONDO:0018982	Mendelian disease; immune system disorder; metabolic disease
NPC1	ENSG00000141458	ENST00000269228	additional novel association(s)	18-23536736-A-G	missense_variant	ClinVar	TRUE	Niemann-Pick disease, type C1	MONDO:0009757	Mendelian disease; immune system disorder; metabolic disease
NPC1	ENSG00000141458	ENST00000269228	additional novel association(s)	18-23536743-G-A	stop_gained	ClinVar	TRUE	Niemann-Pick disease type C	MONDO:0018982	Mendelian disease; immune system disorder; metabolic disease
NPC1	ENSG00000141458	ENST00000269228	additional novel association(s)	18-23536743-G-A	stop_gained	ClinVar	TRUE	Niemann-Pick disease, type C1	MONDO:0009757	Mendelian disease; immune system disorder; metabolic disease
NPC1	ENSG00000141458	ENST00000269228	additional novel association(s)	18-23536758-C-T	missense_variant	ClinVar	TRUE	Niemann-Pick disease, type C1	MONDO:0009757	Mendelian disease; immune system disorder; metabolic disease
NPC1	ENSG00000141458	ENST00000269228	additional novel association(s)	18-23536764-TAA-T	frameshift_variant	ClinVar	TRUE	Niemann-Pick disease, type C1	MONDO:0009757	Mendelian disease; immune system disorder; metabolic disease
NPC1	ENSG00000141458	ENST00000269228	additional novel association(s)	18-23536782-G-A	stop_gained	ClinVar	TRUE	Niemann-Pick disease, type C1	MONDO:0009757	Mendelian disease; immune system disorder; metabolic disease
NPC1	ENSG00000141458	ENST00000269228	additional novel association(s)	18-23536791-T-C	missense_variant	ClinVar	TRUE	Niemann-Pick disease, type C1	MONDO:0009757	Mendelian disease; immune system disorder; metabolic disease
NPC1	ENSG00000141458	ENST00000269228	additional novel association(s)	18-23536795-G-GT	stop_gained	ClinVar	TRUE	Niemann-Pick disease, type C1	MONDO:0009757	Mendelian disease; immune system disorder; metabolic disease
NPC1	ENSG00000141458	ENST00000269228	additional novel association(s)	18-23536814-G-A	missense_variant	ClinVar	TRUE	Niemann-Pick disease, type C1	MONDO:0009757	Mendelian disease; immune system disorder; metabolic disease
NPC1	ENSG00000141458	ENST00000269228	additional novel association(s)	18-23536818-C-T	missense_variant	ClinVar	TRUE	Niemann-Pick disease, type C1	MONDO:0009757	Mendelian disease; immune system disorder; metabolic disease
NPC1	ENSG00000141458	ENST00000269228	additional novel association(s)	18-23536833-GGC-G	frameshift_variant	ClinVar	TRUE	Niemann-Pick disease, type C1	MONDO:0009757	Mendelian disease; immune system disorder; metabolic disease
NPC1	ENSG00000141458	ENST00000269228	additional novel association(s)	18-23536862-T-C	missense_variant	ClinVar	TRUE	Niemann-Pick disease, type C1	MONDO:0009757	Mendelian disease; immune system disorder; metabolic disease
NPC1	ENSG00000141458	ENST00000269228	additional novel association(s)	18-23536874-C-A	missense_variant	ClinVar	TRUE	Niemann-Pick disease, type C1	MONDO:0009757	Mendelian disease; immune system disorder; metabolic disease
NPC1	ENSG00000141458	ENST00000269228	additional novel association(s)	18-23538555-TG-T	frameshift_variant	ClinVar	TRUE	Niemann-Pick disease, type C1	MONDO:0009757	Mendelian disease; immune system disorder; metabolic disease
NPC1	ENSG00000141458	ENST00000269228	additional novel association(s)	18-23538563-G-A	missense_variant	ClinVar	TRUE	Niemann-Pick disease, type C1	MONDO:0009757	Mendelian disease; immune system disorder; metabolic disease
NPC1	ENSG00000141458	ENST00000269228	additional novel association(s)	18-23538604-T-TC	frameshift_variant	ClinVar	TRUE	Niemann-Pick disease, type C1	MONDO:0009757	Mendelian disease; immune system disorder; metabolic disease
NPC1	ENSG00000141458	ENST00000269228	additional novel association(s)	18-23538609-C-G	missense_variant	ClinVar	TRUE	Niemann-Pick disease type C	MONDO:0018982	Mendelian disease; immune system disorder; metabolic disease
NPC1	ENSG00000141458	ENST00000269228	additional novel association(s)	18-23538609-C-G	missense_variant	ClinVar	TRUE	Niemann-Pick disease, type C1	MONDO:0009757	Mendelian disease; immune system disorder; metabolic disease
NPC1	ENSG00000141458	ENST00000269228	additional novel association(s)	18-23538609-C-T	missense_variant	ClinVar	TRUE	Niemann-Pick disease, type C1	MONDO:0009757	Mendelian disease; immune system disorder; metabolic disease
NPC1	ENSG00000141458	ENST00000269228	additional novel association(s)	18-23538609-CC-AT	missense_variant	ClinVar	TRUE	Niemann-Pick disease, type C1	MONDO:0009757	Mendelian disease; immune system disorder; metabolic disease
NPC1	ENSG00000141458	ENST00000269228	additional novel association(s)	18-23538616-CCT-C	frameshift_variant	ClinVar	TRUE	Niemann-Pick disease, type C1	MONDO:0009757	Mendelian disease; immune system disorder; metabolic disease
NPC1	ENSG00000141458	ENST00000269228	additional novel association(s)	18-23538651-G-A	missense_variant	ClinVar	TRUE	Niemann-Pick disease, type C1	MONDO:0009757	Mendelian disease; immune system disorder; metabolic disease
NPC1	ENSG00000141458	ENST00000269228	additional novel association(s)	18-23538655-G-T	stop_gained	ClinVar	TRUE	Niemann-Pick disease, type C1	MONDO:0009757	Mendelian disease; immune system disorder; metabolic disease
NPC1	ENSG00000141458	ENST00000269228	additional novel association(s)	18-23539357-G-GAA	frameshift_variant	ClinVar	TRUE	Niemann-Pick disease, type C1	MONDO:0009757	Mendelian disease; immune system disorder; metabolic disease
NPC1	ENSG00000141458	ENST00000269228	additional novel association(s)	18-23539365-G-T	stop_gained	ClinVar	TRUE	Niemann-Pick disease, type C1	MONDO:0009757	Mendelian disease; immune system disorder; metabolic disease
NPC1	ENSG00000141458	ENST00000269228	additional novel association(s)	18-23539373-G-A	stop_gained	ClinVar	TRUE	Niemann-Pick disease, type C1	MONDO:0009757	Mendelian disease; immune system disorder; metabolic disease
NPC1	ENSG00000141458	ENST00000269228	additional novel association(s)	18-23539393-C-T	missense_variant	ClinVar	TRUE	Niemann-Pick disease, type C1	MONDO:0009757	Mendelian disease; immune system disorder; metabolic disease
NPC1	ENSG00000141458	ENST00000269228	additional novel association(s)	18-23539394-G-A	stop_gained	ClinVar	TRUE	Niemann-Pick disease	MONDO:0001982	Mendelian disease; immune system disorder; metabolic disease
NPC1	ENSG00000141458	ENST00000269228	additional novel association(s)	18-23539394-G-A	stop_gained	ClinVar	TRUE	Niemann-Pick disease type C	MONDO:0018982	Mendelian disease; immune system disorder; metabolic disease
NPC1	ENSG00000141458	ENST00000269228	additional novel association(s)	18-23539394-G-A	stop_gained	ClinVar	TRUE	Niemann-Pick disease, type C1	MONDO:0009757	Mendelian disease; immune system disorder; metabolic disease
NPC1	ENSG00000141458	ENST00000269228	additional novel association(s)	18-23539405-G-A	missense_variant	ClinVar	TRUE	Niemann-Pick disease type C	MONDO:0018982	Mendelian disease; immune system disorder; metabolic disease
NPC1	ENSG00000141458	ENST00000269228	additional novel association(s)	18-23539405-G-A	missense_variant	ClinVar	TRUE	Niemann-Pick disease, type C1	MONDO:0009757	Mendelian disease; immune system disorder; metabolic disease
NPC1	ENSG00000141458	ENST00000269228	additional novel association(s)	18-23539407-CTG-C	frameshift_variant	ClinVar	TRUE	Niemann-Pick disease, type C1	MONDO:0009757	Mendelian disease; immune system disorder; metabolic disease
NPC1	ENSG00000141458	ENST00000269228	additional novel association(s)	18-23539418-C-T	missense_variant	ClinVar	TRUE	Niemann-Pick disease, type C1	MONDO:0009757	Mendelian disease; immune system disorder; metabolic disease
NPC1	ENSG00000141458	ENST00000269228	additional novel association(s)	18-23539424-C-T	missense_variant	ClinVar	TRUE	Niemann-Pick disease, type C1	MONDO:0009757	Mendelian disease; immune system disorder; metabolic disease
NPC1	ENSG00000141458	ENST00000269228	additional novel association(s)	18-23539442-AG-A	frameshift_variant	ClinVar	TRUE	Niemann-Pick disease, type C1	MONDO:0009757	Mendelian disease; immune system disorder; metabolic disease
NPC1	ENSG00000141458	ENST00000269228	additional novel association(s)	18-23539447-G-A	missense_variant	ClinVar	TRUE	Niemann-Pick disease type C	MONDO:0018982	Mendelian disease; immune system disorder; metabolic disease
NPC1	ENSG00000141458	ENST00000269228	additional novel association(s)	18-23539447-G-A	missense_variant	ClinVar	TRUE	Niemann-Pick disease, type C1	MONDO:0009757	Mendelian disease; immune system disorder; metabolic disease
NPC1	ENSG00000141458	ENST00000269228	additional novel association(s)	18-23539465-C-T	missense_variant	ClinVar	TRUE	Niemann-Pick disease, type C1	MONDO:0009757	Mendelian disease; immune system disorder; metabolic disease
NPC1	ENSG00000141458	ENST00000269228	additional novel association(s)	18-23539466-G-A	stop_gained	ClinVar	TRUE	Niemann-Pick disease type C	MONDO:0018982	Mendelian disease; immune system disorder; metabolic disease
NPC1	ENSG00000141458	ENST00000269228	additional novel association(s)	18-23539466-G-A	stop_gained	ClinVar	TRUE	Niemann-Pick disease, type C1	MONDO:0009757	Mendelian disease; immune system disorder; metabolic disease
NPC1	ENSG00000141458	ENST00000269228	additional novel association(s)	18-23539810-C-CT	stop_gained	ClinVar	TRUE	Niemann-Pick disease, type C1	MONDO:0009757	Mendelian disease; immune system disorder; metabolic disease
NPC1	ENSG00000141458	ENST00000269228	additional novel association(s)	18-23539823-T-G	missense_variant	ClinVar	TRUE	Niemann-Pick disease, type C1	MONDO:0009757	Mendelian disease; immune system disorder; metabolic disease
NPC1	ENSG00000141458	ENST00000269228	additional novel association(s)	18-23539826-G-A	missense_variant	ClinVar	TRUE	Niemann-Pick disease, type C1	MONDO:0009757	Mendelian disease; immune system disorder; metabolic disease
NPC1	ENSG00000141458	ENST00000269228	additional novel association(s)	18-23539829-G-A	missense_variant	ClinVar	TRUE	Niemann-Pick disease, type C1	MONDO:0009757	Mendelian disease; immune system disorder; metabolic disease
NPC1	ENSG00000141458	ENST00000269228	additional novel association(s)	18-23539830-CG-C	frameshift_variant	ClinVar	TRUE	Niemann-Pick disease, type C1	MONDO:0009757	Mendelian disease; immune system disorder; metabolic disease
NPC1	ENSG00000141458	ENST00000269228	additional novel association(s)	18-23539842-G-A	stop_gained	ClinVar	TRUE	Niemann-Pick disease, type C1	MONDO:0009757	Mendelian disease; immune system disorder; metabolic disease
NPC1	ENSG00000141458	ENST00000269228	additional novel association(s)	18-23539845-G-A	stop_gained	ClinVar	TRUE	Niemann-Pick disease, type C1	MONDO:0009757	Mendelian disease; immune system disorder; metabolic disease
NPC1	ENSG00000141458	ENST00000269228	additional novel association(s)	18-23539864-G-T	stop_gained	ClinVar	TRUE	Niemann-Pick disease, type C1	MONDO:0009757	Mendelian disease; immune system disorder; metabolic disease
NPC1	ENSG00000141458	ENST00000269228	additional novel association(s)	18-23539878-C-T	missense_variant	ClinVar	TRUE	Niemann-Pick disease, type C1	MONDO:0009757	Mendelian disease; immune system disorder; metabolic disease
NPC1	ENSG00000141458	ENST00000269228	additional novel association(s)	18-23539893-G-A	stop_gained	ClinVar	TRUE	Niemann-Pick disease, type C1	MONDO:0009757	Mendelian disease; immune system disorder; metabolic disease
NPC1	ENSG00000141458	ENST00000269228	additional novel association(s)	18-23539893-GC-G	frameshift_variant	ClinVar	TRUE	Niemann-Pick disease, type C1	MONDO:0009757	Mendelian disease; immune system disorder; metabolic disease
NPC1	ENSG00000141458	ENST00000269228	additional novel association(s)	18-23539922-T-TC	frameshift_variant	ClinVar	TRUE	Niemann-Pick disease, type C1	MONDO:0009757	Mendelian disease; immune system disorder; metabolic disease
NPC1	ENSG00000141458	ENST00000269228	additional novel association(s)	18-23539923-C-A	stop_gained	ClinVar	TRUE	Niemann-Pick disease, type C1	MONDO:0009757	Mendelian disease; immune system disorder; metabolic disease
NPC1	ENSG00000141458	ENST00000269228	additional novel association(s)	18-23539936-G-C	stop_gained	ClinVar	TRUE	Niemann-Pick disease type C	MONDO:0018982	Mendelian disease; immune system disorder; metabolic disease
NPC1	ENSG00000141458	ENST00000269228	additional novel association(s)	18-23539936-G-C	stop_gained	ClinVar	TRUE	Niemann-Pick disease, type C1	MONDO:0009757	Mendelian disease; immune system disorder; metabolic disease
NPC1	ENSG00000141458	ENST00000269228	additional novel association(s)	18-23539936-G-T	stop_gained	ClinVar	TRUE	Niemann-Pick disease, type C1	MONDO:0009757	Mendelian disease; immune system disorder; metabolic disease
NPC1	ENSG00000141458	ENST00000269228	additional novel association(s)	18-23539941-C-CA	frameshift_variant	ClinVar	TRUE	Niemann-Pick disease, type C1	MONDO:0009757	Mendelian disease; immune system disorder; metabolic disease
NPC1	ENSG00000141458	ENST00000269228	additional novel association(s)	18-23539941-C-T	missense_variant	ClinVar	TRUE	Niemann-Pick disease type C, adult neurologic onset	MONDO:0016310	Mendelian disease; immune system disorder; metabolic disease
NPC1	ENSG00000141458	ENST00000269228	additional novel association(s)	18-23539946-G-A	missense_variant	ClinVar	TRUE	Niemann-Pick disease, type C1	MONDO:0009757	Mendelian disease; immune system disorder; metabolic disease
NPC1	ENSG00000141458	ENST00000269228	additional novel association(s)	18-23539981-A-C	stop_gained	ClinVar	TRUE	Niemann-Pick disease, type C1	MONDO:0009757	Mendelian disease; immune system disorder; metabolic disease
NPC1	ENSG00000141458	ENST00000269228	additional novel association(s)	18-23539985-T-A	missense_variant	ClinVar	TRUE	Niemann-Pick disease type C	MONDO:0018982	Mendelian disease; immune system disorder; metabolic disease
NPC1	ENSG00000141458	ENST00000269228	additional novel association(s)	18-23539985-T-A	missense_variant	ClinVar	TRUE	Niemann-Pick disease, type C1	MONDO:0009757	Mendelian disease; immune system disorder; metabolic disease
NPC1	ENSG00000141458	ENST00000269228	additional novel association(s)	18-23539998-A-T	missense_variant	ClinVar	TRUE	Niemann-Pick disease, type C1	MONDO:0009757	Mendelian disease; immune system disorder; metabolic disease
NPC1	ENSG00000141458	ENST00000269228	additional novel association(s)	18-23540458-G-A	missense_variant	ClinVar	TRUE	Niemann-Pick disease, type C1	MONDO:0009757	Mendelian disease; immune system disorder; metabolic disease
NPC1	ENSG00000141458	ENST00000269228	additional novel association(s)	18-23540473-A-T	stop_gained	ClinVar	TRUE	Niemann-Pick disease, type C1	MONDO:0009757	Mendelian disease; immune system disorder; metabolic disease
NPC1	ENSG00000141458	ENST00000269228	additional novel association(s)	18-23540477-C-A	stop_gained	ClinVar	TRUE	Niemann-Pick disease, type C1	MONDO:0009757	Mendelian disease; immune system disorder; metabolic disease
NPC1	ENSG00000141458	ENST00000269228	additional novel association(s)	18-23540520-A-AC	frameshift_variant	ClinVar	TRUE	Niemann-Pick disease, type C1	MONDO:0009757	Mendelian disease; immune system disorder; metabolic disease
NPC1	ENSG00000141458	ENST00000269228	additional novel association(s)	18-23541108-T-C	missense_variant	ClinVar	TRUE	Niemann-Pick disease, type C1	MONDO:0009757	Mendelian disease; immune system disorder; metabolic disease
NPC1	ENSG00000141458	ENST00000269228	additional novel association(s)	18-23541127-GAAAC-G	frameshift_variant	ClinVar	TRUE	Niemann-Pick disease, type C1	MONDO:0009757	Mendelian disease; immune system disorder; metabolic disease
NPC1	ENSG00000141458	ENST00000269228	additional novel association(s)	18-23541313-C-T	missense_variant	ClinVar	TRUE	Niemann-Pick disease, type C1	MONDO:0009757	Mendelian disease; immune system disorder; metabolic disease
NPC1	ENSG00000141458	ENST00000269228	additional novel association(s)	18-23541314-G-C	missense_variant	ClinVar	TRUE	Niemann-Pick disease, type C1	MONDO:0009757	Mendelian disease; immune system disorder; metabolic disease
NPC1	ENSG00000141458	ENST00000269228	additional novel association(s)	18-23541355-T-G	missense_variant	ClinVar	TRUE	Niemann-Pick disease, type C1	MONDO:0009757	Mendelian disease; immune system disorder; metabolic disease
NPC1	ENSG00000141458	ENST00000269228	additional novel association(s)	18-23541376-A-AC	frameshift_variant	ClinVar	TRUE	Niemann-Pick disease, type C1	MONDO:0009757	Mendelian disease; immune system disorder; metabolic disease
NPC1	ENSG00000141458	ENST00000269228	additional novel association(s)	18-23541382-A-T	stop_gained	ClinVar	TRUE	Niemann-Pick disease, type C1	MONDO:0009757	Mendelian disease; immune system disorder; metabolic disease
NPC1	ENSG00000141458	ENST00000269228	additional novel association(s)	18-23541388-G-A	missense_variant	ClinVar	TRUE	Niemann-Pick disease, type C1	MONDO:0009757	Mendelian disease; immune system disorder; metabolic disease
NPC1	ENSG00000141458	ENST00000269228	additional novel association(s)	18-23543468-TAC-T	frameshift_variant	ClinVar	TRUE	Niemann-Pick disease, type C1	MONDO:0009757	Mendelian disease; immune system disorder; metabolic disease
NPC1	ENSG00000141458	ENST00000269228	additional novel association(s)	18-23543487-G-T	stop_gained	ClinVar	TRUE	Niemann-Pick disease, type C1	MONDO:0009757	Mendelian disease; immune system disorder; metabolic disease
NPC1	ENSG00000141458	ENST00000269228	additional novel association(s)	18-23543499-C-A	missense_variant	ClinVar	TRUE	Niemann-Pick disease, type C1	MONDO:0009757	Mendelian disease; immune system disorder; metabolic disease
NPC1	ENSG00000141458	ENST00000269228	additional novel association(s)	18-23543503-G-GA	frameshift_variant	ClinVar	TRUE	Niemann-Pick disease, type C1	MONDO:0009757	Mendelian disease; immune system disorder; metabolic disease
NPC1	ENSG00000141458	ENST00000269228	additional novel association(s)	18-23543523-C-G	missense_variant	ClinVar	TRUE	Niemann-Pick disease, type C1	MONDO:0009757	Mendelian disease; immune system disorder; metabolic disease
NPC1	ENSG00000141458	ENST00000269228	additional novel association(s)	18-23544346-G-A	stop_gained	ClinVar	TRUE	Niemann-Pick disease, type C1	MONDO:0009757	Mendelian disease; immune system disorder; metabolic disease
NPC1	ENSG00000141458	ENST00000269228	additional novel association(s)	18-23544366-A-G	missense_variant	ClinVar	TRUE	Niemann-Pick disease, type C1	MONDO:0009757	Mendelian disease; immune system disorder; metabolic disease
NPC1	ENSG00000141458	ENST00000269228	additional novel association(s)	18-23544377-CA-C	frameshift_variant	ClinVar	TRUE	Niemann-Pick disease, type C1	MONDO:0009757	Mendelian disease; immune system disorder; metabolic disease
NPC1	ENSG00000141458	ENST00000269228	additional novel association(s)	18-23544382-C-A	stop_gained	ClinVar	TRUE	Niemann-Pick disease, type C1	MONDO:0009757	Mendelian disease; immune system disorder; metabolic disease
NPC1	ENSG00000141458	ENST00000269228	additional novel association(s)	18-23544402-G-A	missense_variant	ClinVar	TRUE	Niemann-Pick disease, type C1	MONDO:0009757	Mendelian disease; immune system disorder; metabolic disease
NPC1	ENSG00000141458	ENST00000269228	additional novel association(s)	18-23544402-G-T	missense_variant	ClinVar	TRUE	Niemann-Pick disease	MONDO:0001982	Mendelian disease; immune system disorder; metabolic disease
NPC1	ENSG00000141458	ENST00000269228	additional novel association(s)	18-23544420-A-G	missense_variant	ClinVar	TRUE	Niemann-Pick disease, type C1	MONDO:0009757	Mendelian disease; immune system disorder; metabolic disease
NPC1	ENSG00000141458	ENST00000269228	additional novel association(s)	18-23544454-CA-C	frameshift_variant	ClinVar	TRUE	Niemann-Pick disease, type C1	MONDO:0009757	Mendelian disease; immune system disorder; metabolic disease
NPC1	ENSG00000141458	ENST00000269228	additional novel association(s)	18-23544484-C-T	missense_variant	ClinVar	TRUE	Niemann-Pick disease, type C1	MONDO:0009757	Mendelian disease; immune system disorder; metabolic disease
NPC1	ENSG00000141458	ENST00000269228	additional novel association(s)	18-23544981-C-G	missense_variant	OpenTargets_phewas	FALSE	arthropathy	MONDO:0006816	musculoskeletal system disorder
NPC1	ENSG00000141458	ENST00000269228	additional novel association(s)	18-23544981-C-G	missense_variant	OpenTargets_gwas; OpenTargets_phewas	FALSE	cardiovascular disorder	MONDO:0004995	cardiovascular disorder
NPC1	ENSG00000141458	ENST00000269228	additional novel association(s)	18-23544981-C-G	missense_variant	OpenTargets_phewas	FALSE	constipation disorder	MONDO:0002203	digestive system disorder
NPC1	ENSG00000141458	ENST00000269228	additional novel association(s)	18-23544981-C-G	missense_variant	IEU_gwas_phewas; OpenTargets_phewas	FALSE	coronary artery disorder	MONDO:0005010	cardiovascular disorder
NPC1	ENSG00000141458	ENST00000269228	additional novel association(s)	18-23544981-C-G	missense_variant	OpenTargets_phewas	FALSE	essential hypertension	MONDO:0001134	cardiovascular disorder
NPC1	ENSG00000141458	ENST00000269228	additional novel association(s)	18-23544981-C-G	missense_variant	OpenTargets_phewas	FALSE	hearing loss disorder	MONDO:0005365	auditory system disorder; nervous system disorder
NPC1	ENSG00000141458	ENST00000269228	additional novel association(s)	18-23544981-C-G	missense_variant	OpenTargets_phewas	FALSE	heart failure	MONDO:0005252	cardiovascular disorder
NPC1	ENSG00000141458	ENST00000269228	additional novel association(s)	18-23544981-C-G	missense_variant	IEU_gwas_phewas; OpenTargets_phewas	FALSE	hypertensive disorder	MONDO:0005044	cardiovascular disorder
NPC1	ENSG00000141458	ENST00000269228	additional novel association(s)	18-23544981-C-G	missense_variant	OpenTargets_phewas	FALSE	laryngeal disorder	MONDO:0004382	respiratory system disorder
NPC1	ENSG00000141458	ENST00000269228	additional novel association(s)	18-23544981-C-G	missense_variant	OpenTargets_phewas	FALSE	myalgic encephalomeyelitis/chronic fatigue syndrome	MONDO:0005404	musculoskeletal system disorder; syndromic disease; Mendelian disease; immune system disorder; nervous system disorder
NPC1	ENSG00000141458	ENST00000269228	additional novel association(s)	18-23544981-C-G	missense_variant	OpenTargets_phewas	FALSE	myocardial infarction	MONDO:0005068	cardiovascular disorder
NPC1	ENSG00000141458	ENST00000269228	additional novel association(s)	18-23544981-C-G	missense_variant	OpenTargets_phewas	FALSE	myocardial ischemia	MONDO:0024644	cardiovascular disorder
NPC1	ENSG00000141458	ENST00000269228	additional novel association(s)	18-23544981-C-G	missense_variant	OpenTargets_phewas	FALSE	obesity disorder	MONDO:0011122	nutritional disorder
NPC1	ENSG00000141458	ENST00000269228	additional novel association(s)	18-23544981-C-G	missense_variant	OpenTargets_phewas	FALSE	panic disorder	MONDO:0005383	psychiatric disorder; nervous system disorder
NPC1	ENSG00000141458	ENST00000269228	additional novel association(s)	18-23544981-C-G	missense_variant	OpenTargets_phewas	FALSE	sunburn	MONDO:0005326	integumentary system disorder
NPC1	ENSG00000141458	ENST00000269228	additional novel association(s)	18-23544981-C-G	missense_variant	IEU_gwas_phewas; OpenTargets_gwas; OpenTargets_phewas	FALSE	type 2 diabetes mellitus	MONDO:0005148	digestive system disorder; metabolic disease; endocrine system disorder
NPC1	ENSG00000141458	ENST00000269228	additional novel association(s)	18-23544981-C-G	missense_variant	OpenTargets_phewas	FALSE	vertebral joint disorder	MONDO:0037847	musculoskeletal system disorder
NPC1	ENSG00000141458	ENST00000269228	additional novel association(s)	18-23544986-GC-G	frameshift_variant	ClinVar	TRUE	Niemann-Pick disease, type C1	MONDO:0009757	Mendelian disease; immune system disorder; metabolic disease
NPC1	ENSG00000141458	ENST00000269228	additional novel association(s)	18-23544989-C-T	missense_variant	ClinVar	TRUE	Niemann-Pick disease, type C1	MONDO:0009757	Mendelian disease; immune system disorder; metabolic disease
NPC1	ENSG00000141458	ENST00000269228	additional novel association(s)	18-23545000-G-GAAAT	frameshift_variant	ClinVar	TRUE	Niemann-Pick disease, type C1	MONDO:0009757	Mendelian disease; immune system disorder; metabolic disease
NPC1	ENSG00000141458	ENST00000269228	additional novel association(s)	18-23545057-C-CT	frameshift_variant	ClinVar	TRUE	Niemann-Pick disease, type C1	MONDO:0009757	Mendelian disease; immune system disorder; metabolic disease
NPC1	ENSG00000141458	ENST00000269228	additional novel association(s)	18-23545062-AC-A	frameshift_variant	ClinVar	TRUE	Niemann-Pick disease, type C1	MONDO:0009757	Mendelian disease; immune system disorder; metabolic disease
NPC1	ENSG00000141458	ENST00000269228	additional novel association(s)	18-23545075-T-C	missense_variant	ClinVar	TRUE	Niemann-Pick disease, type C1	MONDO:0009757	Mendelian disease; immune system disorder; metabolic disease
NPC1	ENSG00000141458	ENST00000269228	additional novel association(s)	18-23545088-G-A	stop_gained	ClinVar	TRUE	Niemann-Pick disease type C	MONDO:0018982	Mendelian disease; immune system disorder; metabolic disease
NPC1	ENSG00000141458	ENST00000269228	additional novel association(s)	18-23545088-G-A	stop_gained	ClinVar	TRUE	Niemann-Pick disease, type C1	MONDO:0009757	Mendelian disease; immune system disorder; metabolic disease
NPC1	ENSG00000141458	ENST00000269228	additional novel association(s)	18-23545106-TG-T	frameshift_variant	ClinVar	TRUE	Niemann-Pick disease, type C1	MONDO:0009757	Mendelian disease; immune system disorder; metabolic disease
NPC1	ENSG00000141458	ENST00000269228	additional novel association(s)	18-23545145-TA-T	frameshift_variant	ClinVar	TRUE	Niemann-Pick disease, type C1	MONDO:0009757	Mendelian disease; immune system disorder; metabolic disease
NPC1	ENSG00000141458	ENST00000269228	additional novel association(s)	18-23548051-TA-T	frameshift_variant	ClinVar	TRUE	Niemann-Pick disease, type C1	MONDO:0009757	Mendelian disease; immune system disorder; metabolic disease
NPC1	ENSG00000141458	ENST00000269228	additional novel association(s)	18-23551652-CG-C	frameshift_variant	ClinVar	TRUE	Niemann-Pick disease type C	MONDO:0018982	Mendelian disease; immune system disorder; metabolic disease
NPC1	ENSG00000141458	ENST00000269228	additional novel association(s)	18-23551652-CG-C	frameshift_variant	ClinVar	TRUE	Niemann-Pick disease, type C1	MONDO:0009757	Mendelian disease; immune system disorder; metabolic disease
NPC1	ENSG00000141458	ENST00000269228	additional novel association(s)	18-23551653-G-A	missense_variant	ClinVar	TRUE	Niemann-Pick disease type C	MONDO:0018982	Mendelian disease; immune system disorder; metabolic disease
NPC1	ENSG00000141458	ENST00000269228	additional novel association(s)	18-23551653-G-A	missense_variant	ClinVar	TRUE	Niemann-Pick disease, type C1	MONDO:0009757	Mendelian disease; immune system disorder; metabolic disease
NPC1	ENSG00000141458	ENST00000269228	additional novel association(s)	18-23551654-G-A	missense_variant	ClinVar	TRUE	Niemann-Pick disease, type C1	MONDO:0009757	Mendelian disease; immune system disorder; metabolic disease
NPC1	ENSG00000141458	ENST00000269228	additional novel association(s)	18-23554758-C-T	missense_variant	ClinVar	TRUE	Niemann-Pick disease type C	MONDO:0018982	Mendelian disease; immune system disorder; metabolic disease
NPC1	ENSG00000141458	ENST00000269228	additional novel association(s)	18-23554758-C-T	missense_variant	ClinVar	TRUE	Niemann-Pick disease, type C1	MONDO:0009757	Mendelian disease; immune system disorder; metabolic disease
NPC1	ENSG00000141458	ENST00000269228	additional novel association(s)	18-23554759-G-A	missense_variant	ClinVar	TRUE	Niemann-Pick disease, type C1	MONDO:0009757	Mendelian disease; immune system disorder; metabolic disease
NPC1	ENSG00000141458	ENST00000269228	additional novel association(s)	18-23554778-CGT-C	frameshift_variant	ClinVar	TRUE	Niemann-Pick disease, type C1	MONDO:0009757	Mendelian disease; immune system disorder; metabolic disease
NPC1	ENSG00000141458	ENST00000269228	additional novel association(s)	18-23554809-T-A	missense_variant	ClinVar	TRUE	Niemann-Pick disease, type C1	MONDO:0009757	Mendelian disease; immune system disorder; metabolic disease
NPC1	ENSG00000141458	ENST00000269228	additional novel association(s)	18-23554813-C-CT	frameshift_variant	ClinVar	TRUE	Niemann-Pick disease, type C1	MONDO:0009757	Mendelian disease; immune system disorder; metabolic disease
NPC1	ENSG00000141458	ENST00000269228	additional novel association(s)	18-23554878-T-G	missense_variant	ClinVar	TRUE	Niemann-Pick disease, type C1	MONDO:0009757	Mendelian disease; immune system disorder; metabolic disease
NPC1	ENSG00000141458	ENST00000269228	additional novel association(s)	18-23554890-G-A	missense_variant	ClinVar	TRUE	Niemann-Pick disease, type C1	MONDO:0009757	Mendelian disease; immune system disorder; metabolic disease
NPC1	ENSG00000141458	ENST00000269228	additional novel association(s)	18-23554890-G-A	missense_variant	ClinVar	TRUE	apraxia	MONDO:0000665	nervous system disorder
NPC1	ENSG00000141458	ENST00000269228	additional novel association(s)	18-23554890-G-A	missense_variant	ClinVar	TRUE	cerebellar ataxia	MONDO:0000437	nervous system disorder
NPC1	ENSG00000141458	ENST00000269228	additional novel association(s)	18-23554890-G-A	missense_variant	ClinVar	TRUE	headache disorder	MONDO:0021146	nervous system disorder
NPC1	ENSG00000141458	ENST00000269228	additional novel association(s)	18-23554890-G-A	missense_variant	ClinVar	TRUE	narcolepsy-cataplexy syndrome	MONDO:0016158	Mendelian disease; nervous system disorder
NPC1	ENSG00000141458	ENST00000269228	additional novel association(s)	18-23554941-TAA-T	frameshift_variant	ClinVar	TRUE	Niemann-Pick disease, type C1	MONDO:0009757	Mendelian disease; immune system disorder; metabolic disease
NPC1	ENSG00000141458	ENST00000269228	additional novel association(s)	18-23554972-G-A	stop_gained	ClinVar	TRUE	Niemann-Pick disease, type C1	MONDO:0009757	Mendelian disease; immune system disorder; metabolic disease
NPC1	ENSG00000141458	ENST00000269228	additional novel association(s)	18-23554974-A-T	stop_gained	ClinVar	TRUE	Niemann-Pick disease, type C1	MONDO:0009757	Mendelian disease; immune system disorder; metabolic disease
NPC1	ENSG00000141458	ENST00000269228	additional novel association(s)	18-23556257-G-A	stop_gained	ClinVar	TRUE	Niemann-Pick disease type C	MONDO:0018982	Mendelian disease; immune system disorder; metabolic disease
NPC1	ENSG00000141458	ENST00000269228	additional novel association(s)	18-23556275-CA-C	frameshift_variant	ClinVar	TRUE	Niemann-Pick disease, type C1	MONDO:0009757	Mendelian disease; immune system disorder; metabolic disease
NPC1	ENSG00000141458	ENST00000269228	additional novel association(s)	18-23556299-G-A	missense_variant	ClinVar	TRUE	Niemann-Pick disease, type C1	MONDO:0009757	Mendelian disease; immune system disorder; metabolic disease
NPC1	ENSG00000141458	ENST00000269228	additional novel association(s)	18-23556308-G-A	stop_gained	ClinVar	TRUE	Niemann-Pick disease, type C1	MONDO:0009757	Mendelian disease; immune system disorder; metabolic disease
NPC1	ENSG00000141458	ENST00000269228	additional novel association(s)	18-23556315-GTGTT-G	frameshift_variant	ClinVar	TRUE	Niemann-Pick disease, type C1	MONDO:0009757	Mendelian disease; immune system disorder; metabolic disease
NPC1	ENSG00000141458	ENST00000269228	additional novel association(s)	18-23556350-G-A	stop_gained	ClinVar	TRUE	Niemann-Pick disease, type C1	MONDO:0009757	Mendelian disease; immune system disorder; metabolic disease
NPC1	ENSG00000141458	ENST00000269228	additional novel association(s)	18-23556358-C-T	missense_variant	ClinVar	TRUE	Niemann-Pick disease type C	MONDO:0018982	Mendelian disease; immune system disorder; metabolic disease
NPC1	ENSG00000141458	ENST00000269228	additional novel association(s)	18-23556358-C-T	missense_variant	ClinVar	TRUE	Niemann-Pick disease, type C1	MONDO:0009757	Mendelian disease; immune system disorder; metabolic disease
NPC1	ENSG00000141458	ENST00000269228	additional novel association(s)	18-23556359-G-A	missense_variant	ClinVar	TRUE	Niemann-Pick disease, type C1	MONDO:0009757	Mendelian disease; immune system disorder; metabolic disease
NPC1	ENSG00000141458	ENST00000269228	additional novel association(s)	18-23556398-C-A	stop_gained	ClinVar	TRUE	Niemann-Pick disease, type C1	MONDO:0009757	Mendelian disease; immune system disorder; metabolic disease
NPC1	ENSG00000141458	ENST00000269228	additional novel association(s)	18-23556404-G-A	missense_variant	ClinVar	TRUE	Niemann-Pick disease, type C1	MONDO:0009757	Mendelian disease; immune system disorder; metabolic disease
NPC1	ENSG00000141458	ENST00000269228	additional novel association(s)	18-23556407-CCTGGCTGCTGGGGGCTGACCAGAGGTCAA-C	frameshift_variant	ClinVar	TRUE	Niemann-Pick disease, type C1	MONDO:0009757	Mendelian disease; immune system disorder; metabolic disease
NPC1	ENSG00000141458	ENST00000269228	additional novel association(s)	18-23556427-C-T	stop_gained	ClinVar	TRUE	Niemann-Pick disease, type C1	MONDO:0009757	Mendelian disease; immune system disorder; metabolic disease
NPC1	ENSG00000141458	ENST00000269228	additional novel association(s)	18-23556436-A-G	missense_variant	ClinVar	TRUE	Niemann-Pick disease, type C1	MONDO:0009757	Mendelian disease; immune system disorder; metabolic disease
NPC1	ENSG00000141458	ENST00000269228	additional novel association(s)	18-23556446-T-C	missense_variant	ClinVar	TRUE	Niemann-Pick disease, type C1	MONDO:0009757	Mendelian disease; immune system disorder; metabolic disease
NPC1	ENSG00000141458	ENST00000269228	additional novel association(s)	18-23556454-C-CA	frameshift_variant	ClinVar	TRUE	Niemann-Pick disease, type C1	MONDO:0009757	Mendelian disease; immune system disorder; metabolic disease
NPC1	ENSG00000141458	ENST00000269228	additional novel association(s)	18-23556455-G-A	missense_variant	ClinVar	TRUE	Niemann-Pick disease, type C1	MONDO:0009757	Mendelian disease; immune system disorder; metabolic disease
NPC1	ENSG00000141458	ENST00000269228	additional novel association(s)	18-23556472-G-C	stop_gained	ClinVar	TRUE	Niemann-Pick disease, type C1	MONDO:0009757	Mendelian disease; immune system disorder; metabolic disease
NPC1	ENSG00000141458	ENST00000269228	additional novel association(s)	18-23556477-A-T	stop_gained	ClinVar	TRUE	Niemann-Pick disease, type C1	MONDO:0009757	Mendelian disease; immune system disorder; metabolic disease
NPC1	ENSG00000141458	ENST00000269228	additional novel association(s)	18-23556499-G-T	stop_gained	ClinVar	TRUE	Niemann-Pick disease, type C1	MONDO:0009757	Mendelian disease; immune system disorder; metabolic disease
NPC1	ENSG00000141458	ENST00000269228	additional novel association(s)	18-23556534-GA-G	frameshift_variant	ClinVar	TRUE	Niemann-Pick disease, type C1	MONDO:0009757	Mendelian disease; immune system disorder; metabolic disease
NPC1	ENSG00000141458	ENST00000269228	additional novel association(s)	18-23556534-GAA-G	frameshift_variant	ClinVar	TRUE	Niemann-Pick disease, type C1	MONDO:0009757	Mendelian disease; immune system disorder; metabolic disease
NPC1	ENSG00000141458	ENST00000269228	additional novel association(s)	18-23556538-GA-G	frameshift_variant	ClinVar	TRUE	Niemann-Pick disease, type C1	MONDO:0009757	Mendelian disease; immune system disorder; metabolic disease
NPC1	ENSG00000141458	ENST00000269228	additional novel association(s)	18-23556594-G-GTC	frameshift_variant	ClinVar	TRUE	Niemann-Pick disease type C	MONDO:0018982	Mendelian disease; immune system disorder; metabolic disease
NPC1	ENSG00000141458	ENST00000269228	additional novel association(s)	18-23556594-G-GTC	frameshift_variant	ClinVar	TRUE	Niemann-Pick disease, type C1	MONDO:0009757	Mendelian disease; immune system disorder; metabolic disease
NPC1	ENSG00000141458	ENST00000269228	additional novel association(s)	18-23557171-C-A	stop_gained	ClinVar	TRUE	Niemann-Pick disease, type C1	MONDO:0009757	Mendelian disease; immune system disorder; metabolic disease
NPC1	ENSG00000141458	ENST00000269228	additional novel association(s)	18-23560240-C-T	stop_gained	ClinVar	TRUE	Niemann-Pick disease, type C1	MONDO:0009757	Mendelian disease; immune system disorder; metabolic disease
NPC1	ENSG00000141458	ENST00000269228	additional novel association(s)	18-23560259-C-CA	frameshift_variant	ClinVar	TRUE	Niemann-Pick disease, type C1	MONDO:0009757	Mendelian disease; immune system disorder; metabolic disease
NPC1	ENSG00000141458	ENST00000269228	additional novel association(s)	18-23560259-CA-C	frameshift_variant	ClinVar	TRUE	Niemann-Pick disease type C	MONDO:0018982	Mendelian disease; immune system disorder; metabolic disease
NPC1	ENSG00000141458	ENST00000269228	additional novel association(s)	18-23560259-CA-C	frameshift_variant	ClinVar	TRUE	Niemann-Pick disease, type C1	MONDO:0009757	Mendelian disease; immune system disorder; metabolic disease
NPC1	ENSG00000141458	ENST00000269228	additional novel association(s)	18-23560272-CA-C	frameshift_variant	ClinVar	TRUE	Niemann-Pick disease, type C1	MONDO:0009757	Mendelian disease; immune system disorder; metabolic disease
NPC1	ENSG00000141458	ENST00000269228	additional novel association(s)	18-23560369-C-A	missense_variant	ClinVar	TRUE	Niemann-Pick disease, type C1	MONDO:0009757	Mendelian disease; immune system disorder; metabolic disease
NPC1	ENSG00000141458	ENST00000269228	additional novel association(s)	18-23560391-G-A	stop_gained	ClinVar	TRUE	Niemann-Pick disease, type C1	MONDO:0009757	Mendelian disease; immune system disorder; metabolic disease
NPC1	ENSG00000141458	ENST00000269228	additional novel association(s)	18-23560431-A-T	stop_gained	ClinVar	TRUE	Niemann-Pick disease, type C1	MONDO:0009757	Mendelian disease; immune system disorder; metabolic disease
NPC1	ENSG00000141458	ENST00000269228	additional novel association(s)	18-23560467-AT-A	frameshift_variant	ClinVar	TRUE	Niemann-Pick disease, type C1	MONDO:0009757	Mendelian disease; immune system disorder; metabolic disease
NPC1	ENSG00000141458	ENST00000269228	additional novel association(s)	18-23561361-TG-T	frameshift_variant	ClinVar	TRUE	Niemann-Pick disease, type C1	MONDO:0009757	Mendelian disease; immune system disorder; metabolic disease
NPC1	ENSG00000141458	ENST00000269228	additional novel association(s)	18-23561405-T-A	stop_gained	ClinVar	TRUE	Niemann-Pick disease, type C1	MONDO:0009757	Mendelian disease; immune system disorder; metabolic disease
NPC1	ENSG00000141458	ENST00000269228	additional novel association(s)	18-23561461-C-T	missense_variant	ClinVar	TRUE	Niemann-Pick disease, type C1	MONDO:0009757	Mendelian disease; immune system disorder; metabolic disease
NPC1	ENSG00000141458	ENST00000269228	additional novel association(s)	18-23561485-T-A	missense_variant	ClinVar	TRUE	Niemann-Pick disease, type C1	MONDO:0009757	Mendelian disease; immune system disorder; metabolic disease
NPC1	ENSG00000141458	ENST00000269228	additional novel association(s)	18-23561491-G-C	stop_gained	ClinVar	TRUE	Niemann-Pick disease, type C1	MONDO:0009757	Mendelian disease; immune system disorder; metabolic disease
NPC1	ENSG00000141458	ENST00000269228	additional novel association(s)	18-23568833-ACT-A	frameshift_variant	ClinVar	TRUE	Niemann-Pick disease	MONDO:0001982	Mendelian disease; immune system disorder; metabolic disease
NPC1	ENSG00000141458	ENST00000269228	additional novel association(s)	18-23568833-ACT-A	frameshift_variant	ClinVar	TRUE	Niemann-Pick disease type C	MONDO:0018982	Mendelian disease; immune system disorder; metabolic disease
NPC1	ENSG00000141458	ENST00000269228	additional novel association(s)	18-23568833-ACT-A	frameshift_variant	ClinVar	TRUE	Niemann-Pick disease, type C1	MONDO:0009757	Mendelian disease; immune system disorder; metabolic disease
NPC1	ENSG00000141458	ENST00000269228	additional novel association(s)	18-23568850-A-ATTGTAACTCTTTCACATTTGTT	frameshift_variant	ClinVar	TRUE	Niemann-Pick disease, type C1	MONDO:0009757	Mendelian disease; immune system disorder; metabolic disease
NPC1	ENSG00000141458	ENST00000269228	additional novel association(s)	18-23568853-G-A	stop_gained	ClinVar	TRUE	Niemann-Pick disease, type C1	MONDO:0009757	Mendelian disease; immune system disorder; metabolic disease
NPC1	ENSG00000141458	ENST00000269228	additional novel association(s)	18-23568857-CTCTT-C	frameshift_variant	ClinVar	TRUE	Niemann-Pick disease, type C1	MONDO:0009757	Mendelian disease; immune system disorder; metabolic disease
NPC1	ENSG00000141458	ENST00000269228	additional novel association(s)	18-23568861-T-TTC	frameshift_variant	ClinVar	TRUE	Niemann-Pick disease type C	MONDO:0018982	Mendelian disease; immune system disorder; metabolic disease
NPC1	ENSG00000141458	ENST00000269228	additional novel association(s)	18-23568861-T-TTC	frameshift_variant	ClinVar	TRUE	Niemann-Pick disease, type C1	MONDO:0009757	Mendelian disease; immune system disorder; metabolic disease
NPC1	ENSG00000141458	ENST00000269228	additional novel association(s)	18-23568869-T-TG	frameshift_variant	ClinVar	TRUE	Niemann-Pick disease, type C1	MONDO:0009757	Mendelian disease; immune system disorder; metabolic disease
NPC1	ENSG00000141458	ENST00000269228	additional novel association(s)	18-23568888-AC-A	frameshift_variant	ClinVar	TRUE	Niemann-Pick disease, type C1	MONDO:0009757	Mendelian disease; immune system disorder; metabolic disease
NPC1	ENSG00000141458	ENST00000269228	additional novel association(s)	18-23568890-AG-A	frameshift_variant	ClinVar	TRUE	Niemann-Pick disease type C	MONDO:0018982	Mendelian disease; immune system disorder; metabolic disease
NPC1	ENSG00000141458	ENST00000269228	additional novel association(s)	18-23568890-AG-A	frameshift_variant	ClinVar	TRUE	Niemann-Pick disease, type C1	MONDO:0009757	Mendelian disease; immune system disorder; metabolic disease
NPC1	ENSG00000141458	ENST00000269228	additional novel association(s)	18-23568932-ACT-A	frameshift_variant	ClinVar	TRUE	Niemann-Pick disease type C	MONDO:0018982	Mendelian disease; immune system disorder; metabolic disease
NPC1	ENSG00000141458	ENST00000269228	additional novel association(s)	18-23568932-ACT-A	frameshift_variant	ClinVar	TRUE	Niemann-Pick disease, type C1	MONDO:0009757	Mendelian disease; immune system disorder; metabolic disease
NPC1	ENSG00000141458	ENST00000269228	additional novel association(s)	18-23568935-C-CT	frameshift_variant	ClinVar	TRUE	Niemann-Pick disease, type C1	MONDO:0009757	Mendelian disease; immune system disorder; metabolic disease
NPC1	ENSG00000141458	ENST00000269228	additional novel association(s)	18-23568937-G-A	stop_gained	ClinVar	TRUE	Niemann-Pick disease, type C1	MONDO:0009757	Mendelian disease; immune system disorder; metabolic disease
NPC1	ENSG00000141458	ENST00000269228	additional novel association(s)	18-23568940-G-A	stop_gained	ClinVar	TRUE	Niemann-Pick disease, type C1	MONDO:0009757	Mendelian disease; immune system disorder; metabolic disease
NPC1	ENSG00000141458	ENST00000269228	additional novel association(s)	18-23568947-A-T	stop_gained	ClinVar	TRUE	Niemann-Pick disease, type C1	MONDO:0009757	Mendelian disease; immune system disorder; metabolic disease
NPC1	ENSG00000141458	ENST00000269228	additional novel association(s)	18-23568949-A-G	missense_variant	ClinVar	TRUE	Niemann-Pick disease, type C1	MONDO:0009757	Mendelian disease; immune system disorder; metabolic disease
NPC1	ENSG00000141458	ENST00000269228	additional novel association(s)	18-23568959-A-T	stop_gained	ClinVar	TRUE	Niemann-Pick disease, type C1	MONDO:0009757	Mendelian disease; immune system disorder; metabolic disease
NPC1	ENSG00000141458	ENST00000269228	additional novel association(s)	18-23568980-A-C	stop_gained	ClinVar	TRUE	Niemann-Pick disease, type C1	MONDO:0009757	Mendelian disease; immune system disorder; metabolic disease
NPC1	ENSG00000141458	ENST00000269228	additional novel association(s)	18-23572111-TTA-T	frameshift_variant	ClinVar	TRUE	Niemann-Pick disease, type C1	MONDO:0009757	Mendelian disease; immune system disorder; metabolic disease
NPC1	ENSG00000141458	ENST00000269228	additional novel association(s)	18-23572180-C-A	stop_gained	ClinVar	TRUE	Niemann-Pick disease, type C1	MONDO:0009757	Mendelian disease; immune system disorder; metabolic disease
NPC1	ENSG00000141458	ENST00000269228	additional novel association(s)	18-23573487-T-TA	frameshift_variant	ClinVar	TRUE	Niemann-Pick disease, type C1	MONDO:0009757	Mendelian disease; immune system disorder; metabolic disease
NPC1	ENSG00000141458	ENST00000269228	additional novel association(s)	18-23573509-ATTGTACCTC-A	inframe_deletion	ClinVar	TRUE	Niemann-Pick disease, type C1	MONDO:0009757	Mendelian disease; immune system disorder; metabolic disease
NPC1	ENSG00000141458	ENST00000269228	additional novel association(s)	18-23573531-GCA-G	frameshift_variant	ClinVar	TRUE	Niemann-Pick disease	MONDO:0001982	Mendelian disease; immune system disorder; metabolic disease
NPC1	ENSG00000141458	ENST00000269228	additional novel association(s)	18-23573544-C-A	stop_gained	ClinVar	TRUE	Niemann-Pick disease, type C1	MONDO:0009757	Mendelian disease; immune system disorder; metabolic disease
NPC1	ENSG00000141458	ENST00000269228	additional novel association(s)	18-23573547-C-A	stop_gained	ClinVar	TRUE	Niemann-Pick disease, type C1	MONDO:0009757	Mendelian disease; immune system disorder; metabolic disease
NPC1	ENSG00000141458	ENST00000269228	additional novel association(s)	18-23573551-C-T	stop_gained	ClinVar	TRUE	Niemann-Pick disease, type C1	MONDO:0009757	Mendelian disease; immune system disorder; metabolic disease
NPC1	ENSG00000141458	ENST00000269228	additional novel association(s)	18-23586341-C-T	start_lost	ClinVar	TRUE	Niemann-Pick disease, type C1	MONDO:0009757	Mendelian disease; immune system disorder; metabolic disease
NPC1	ENSG00000141458	ENST00000269228	additional novel association(s)	18-23586343-T-C	start_lost	ClinVar	TRUE	Niemann-Pick disease, type C1	MONDO:0009757	Mendelian disease; immune system disorder; metabolic disease
NPC1L1	ENSG00000015520	ENST00000381160	only known assiciation(s)			Orphanet	TRUE	hypobetalipoproteinemia	MONDO:0017774	Mendelian disease; metabolic disease
OCA2	ENSG00000104044	ENST00000354638	additional novel association(s)	15-27845031-G-A	missense_variant	ClinVar	TRUE	oculocutaneous albinism	MONDO:0018910	disorder of orbital region; integumentary system disorder; Mendelian disease; metabolic disease; disorder of visual system
OCA2	ENSG00000104044	ENST00000354638	additional novel association(s)	15-27845031-G-A	missense_variant	ClinVar	TRUE	oculocutaneous albinism type 2	MONDO:0008746	disorder of orbital region; integumentary system disorder; Mendelian disease; metabolic disease; disorder of visual system
OCA2	ENSG00000104044	ENST00000354638	additional novel association(s)	15-27845031-G-T	missense_variant	ClinVar	TRUE	oculocutaneous albinism	MONDO:0018910	disorder of orbital region; integumentary system disorder; Mendelian disease; metabolic disease; disorder of visual system
OCA2	ENSG00000104044	ENST00000354638	additional novel association(s)	15-27845032-C-T	missense_variant	ClinVar	TRUE	oculocutaneous albinism type 2	MONDO:0008746	disorder of orbital region; integumentary system disorder; Mendelian disease; metabolic disease; disorder of visual system
OCA2	ENSG00000104044	ENST00000354638	additional novel association(s)	15-27845047-C-T	missense_variant	ClinVar	TRUE	oculocutaneous albinism type 2	MONDO:0008746	disorder of orbital region; integumentary system disorder; Mendelian disease; metabolic disease; disorder of visual system
OCA2	ENSG00000104044	ENST00000354638	additional novel association(s)	15-27851390-C-T	missense_variant	ClinVar	TRUE	oculocutaneous albinism type 2	MONDO:0008746	disorder of orbital region; integumentary system disorder; Mendelian disease; metabolic disease; disorder of visual system
OCA2	ENSG00000104044	ENST00000354638	additional novel association(s)	15-27851390-C-T	missense_variant	ClinVar	TRUE	oculocutaneous albinism type 6	MONDO:0018264	disorder of orbital region; integumentary system disorder; Mendelian disease; metabolic disease; disorder of visual system
OCA2	ENSG00000104044	ENST00000354638	additional novel association(s)	15-27871170-G-A	missense_variant	ClinVar	TRUE	oculocutaneous albinism	MONDO:0018910	disorder of orbital region; integumentary system disorder; Mendelian disease; metabolic disease; disorder of visual system
OCA2	ENSG00000104044	ENST00000354638	additional novel association(s)	15-27871170-G-A	missense_variant	ClinVar	TRUE	oculocutaneous albinism type 2	MONDO:0008746	disorder of orbital region; integumentary system disorder; Mendelian disease; metabolic disease; disorder of visual system
OCA2	ENSG00000104044	ENST00000354638	additional novel association(s)	15-27871170-G-A	missense_variant	ClinVar	TRUE	oculocutaneous albinism type 6	MONDO:0018264	disorder of orbital region; integumentary system disorder; Mendelian disease; metabolic disease; disorder of visual system
OCA2	ENSG00000104044	ENST00000354638	additional novel association(s)	15-27871216-CCAGGA-C	frameshift_variant	ClinVar	TRUE	oculocutaneous albinism type 2	MONDO:0008746	disorder of orbital region; integumentary system disorder; Mendelian disease; metabolic disease; disorder of visual system
OCA2	ENSG00000104044	ENST00000354638	additional novel association(s)	15-27926150-CA-C	frameshift_variant	ClinVar	TRUE	oculocutaneous albinism type 2	MONDO:0008746	disorder of orbital region; integumentary system disorder; Mendelian disease; metabolic disease; disorder of visual system
OCA2	ENSG00000104044	ENST00000354638	additional novel association(s)	15-27926194-T-A	missense_variant	ClinVar	TRUE	oculocutaneous albinism type 2	MONDO:0008746	disorder of orbital region; integumentary system disorder; Mendelian disease; metabolic disease; disorder of visual system
OCA2	ENSG00000104044	ENST00000354638	additional novel association(s)	15-27926233-G-A	missense_variant	ClinVar	TRUE	oculocutaneous albinism type 2	MONDO:0008746	disorder of orbital region; integumentary system disorder; Mendelian disease; metabolic disease; disorder of visual system
OCA2	ENSG00000104044	ENST00000354638	additional novel association(s)	15-27926237-C-G	missense_variant	ClinVar	TRUE	oculocutaneous albinism type 2	MONDO:0008746	disorder of orbital region; integumentary system disorder; Mendelian disease; metabolic disease; disorder of visual system
OCA2	ENSG00000104044	ENST00000354638	additional novel association(s)	15-27926245-GC-G	frameshift_variant	ClinVar	TRUE	oculocutaneous albinism type 2	MONDO:0008746	disorder of orbital region; integumentary system disorder; Mendelian disease; metabolic disease; disorder of visual system
OCA2	ENSG00000104044	ENST00000354638	additional novel association(s)	15-27951813-G-A	missense_variant	ClinVar	TRUE	oculocutaneous albinism	MONDO:0018910	disorder of orbital region; integumentary system disorder; Mendelian disease; metabolic disease; disorder of visual system
OCA2	ENSG00000104044	ENST00000354638	additional novel association(s)	15-27957696-TGAGCAGTCAGGCGCCAGAC-T	frameshift_variant	ClinVar	TRUE	oculocutaneous albinism type 2	MONDO:0008746	disorder of orbital region; integumentary system disorder; Mendelian disease; metabolic disease; disorder of visual system
OCA2	ENSG00000104044	ENST00000354638	additional novel association(s)	15-27957712-A-G	missense_variant	ClinVar	TRUE	albinism	MONDO:0043209	Mendelian disease; metabolic disease
OCA2	ENSG00000104044	ENST00000354638	additional novel association(s)	15-27983383-T-C	missense_variant	ClinVar	TRUE	oculocutaneous albinism type 2	MONDO:0008746	disorder of orbital region; integumentary system disorder; Mendelian disease; metabolic disease; disorder of visual system
OCA2	ENSG00000104044	ENST00000354638	additional novel association(s)	15-27983383-T-C	missense_variant	ClinVar	TRUE	oculocutaneous albinism type 6	MONDO:0018264	disorder of orbital region; integumentary system disorder; Mendelian disease; metabolic disease; disorder of visual system
OCA2	ENSG00000104044	ENST00000354638	additional novel association(s)	15-27983388-G-T	missense_variant	ClinVar	TRUE	oculocutaneous albinism type 2	MONDO:0008746	disorder of orbital region; integumentary system disorder; Mendelian disease; metabolic disease; disorder of visual system
OCA2	ENSG00000104044	ENST00000354638	additional novel association(s)	15-27983421-T-C	missense_variant	ClinVar	TRUE	oculocutaneous albinism type 2	MONDO:0008746	disorder of orbital region; integumentary system disorder; Mendelian disease; metabolic disease; disorder of visual system
OCA2	ENSG00000104044	ENST00000354638	additional novel association(s)	15-27985079-G-A	missense_variant	ClinVar	TRUE	oculocutaneous albinism type 2	MONDO:0008746	disorder of orbital region; integumentary system disorder; Mendelian disease; metabolic disease; disorder of visual system
OCA2	ENSG00000104044	ENST00000354638	additional novel association(s)	15-27985109-A-G	missense_variant	ClinVar	TRUE	oculocutaneous albinism type 2	MONDO:0008746	disorder of orbital region; integumentary system disorder; Mendelian disease; metabolic disease; disorder of visual system
OCA2	ENSG00000104044	ENST00000354638	additional novel association(s)	15-27985142-A-G	missense_variant	ClinVar	TRUE	oculocutaneous albinism type 2	MONDO:0008746	disorder of orbital region; integumentary system disorder; Mendelian disease; metabolic disease; disorder of visual system
OCA2	ENSG00000104044	ENST00000354638	additional novel association(s)	15-27985172-C-T	missense_variant	IEU_gwas_phewas	FALSE	skin cancer	MONDO:0002898	integumentary system disorder; cancer or benign tumor
OCA2	ENSG00000104044	ENST00000354638	additional novel association(s)	15-27989601-C-T	missense_variant	ClinVar	TRUE	oculocutaneous albinism type 2	MONDO:0008746	disorder of orbital region; integumentary system disorder; Mendelian disease; metabolic disease; disorder of visual system
OCA2	ENSG00000104044	ENST00000354638	additional novel association(s)	15-27989659-CTGGG-C	frameshift_variant	ClinVar	TRUE	oculocutaneous albinism type 2	MONDO:0008746	disorder of orbital region; integumentary system disorder; Mendelian disease; metabolic disease; disorder of visual system
OCA2	ENSG00000104044	ENST00000354638	additional novel association(s)	15-27990617-C-G	missense_variant	ClinVar	TRUE	oculocutaneous albinism	MONDO:0018910	disorder of orbital region; integumentary system disorder; Mendelian disease; metabolic disease; disorder of visual system
OCA2	ENSG00000104044	ENST00000354638	additional novel association(s)	15-27990628-G-A	missense_variant	ClinVar	TRUE	oculocutaneous albinism	MONDO:0018910	disorder of orbital region; integumentary system disorder; Mendelian disease; metabolic disease; disorder of visual system
OCA2	ENSG00000104044	ENST00000354638	additional novel association(s)	15-27990636-T-G	missense_variant	ClinVar	TRUE	oculocutaneous albinism	MONDO:0018910	disorder of orbital region; integumentary system disorder; Mendelian disease; metabolic disease; disorder of visual system
OCA2	ENSG00000104044	ENST00000354638	additional novel association(s)	15-28014819-G-A	missense_variant	ClinVar	TRUE	oculocutaneous albinism type 2	MONDO:0008746	disorder of orbital region; integumentary system disorder; Mendelian disease; metabolic disease; disorder of visual system
OCA2	ENSG00000104044	ENST00000354638	additional novel association(s)	15-28014833-G-TCT	frameshift_variant	ClinVar	TRUE	oculocutaneous albinism	MONDO:0018910	disorder of orbital region; integumentary system disorder; Mendelian disease; metabolic disease; disorder of visual system
OCA2	ENSG00000104044	ENST00000354638	additional novel association(s)	15-28014877-G-A	missense_variant	Genebass_variant	FALSE	eye disorder	MONDO:0005328	disorder of orbital region; disorder of visual system
OCA2	ENSG00000104044	ENST00000354638	additional novel association(s)	15-28016172-CCAG-GACC	missense_variant	ClinVar	TRUE	oculocutaneous albinism type 2	MONDO:0008746	disorder of orbital region; integumentary system disorder; Mendelian disease; metabolic disease; disorder of visual system
OCA2	ENSG00000104044	ENST00000354638	additional novel association(s)	15-28016173-CA-TG	missense_variant	ClinVar	TRUE	oculocutaneous albinism type 2	MONDO:0008746	disorder of orbital region; integumentary system disorder; Mendelian disease; metabolic disease; disorder of visual system
OCA2	ENSG00000104044	ENST00000354638	additional novel association(s)	15-28018396-CCTGCTGTGGCCGCCGCCACCTGGAGCCCAAAGCGTCAGCCTGGGTCAGCTCCACCACGATGTGCTCTTCCCTCCCAGGACGACTCGGCCCACTGGCCACTAGGGCCCCTGCCAGGTCCACCTGCAGCAGCGTGGAGTCCACGTGGCTGCTAAGGTTCACGG-C	frameshift_variant	ClinVar	TRUE	oculocutaneous albinism	MONDO:0018910	disorder of orbital region; integumentary system disorder; Mendelian disease; metabolic disease; disorder of visual system
OCA2	ENSG00000104044	ENST00000354638	additional novel association(s)	15-28018396-CCTGCTGTGGCCGCCGCCACCTGGAGCCCAAAGCGTCAGCCTGGGTCAGCTCCACCACGATGTGCTCTTCCCTCCCAGGACGACTCGGCCCACTGGCCACTAGGGCCCCTGCCAGGTCCACCTGCAGCAGCGTGGAGTCCACGTGGCTGCTAAGGTTCACGG-C	frameshift_variant	ClinVar	TRUE	oculocutaneous albinism type 2	MONDO:0008746	disorder of orbital region; integumentary system disorder; Mendelian disease; metabolic disease; disorder of visual system
OCA2	ENSG00000104044	ENST00000354638	additional novel association(s)	15-28022510-CCAGCGGTGATAAGGCCAA-C	inframe_deletion	ClinVar	TRUE	oculocutaneous albinism type 2	MONDO:0008746	disorder of orbital region; integumentary system disorder; Mendelian disease; metabolic disease; disorder of visual system
OCA2	ENSG00000104044	ENST00000354638	additional novel association(s)	15-28022564-T-C	missense_variant	ClinVar	TRUE	oculocutaneous albinism type 2	MONDO:0008746	disorder of orbital region; integumentary system disorder; Mendelian disease; metabolic disease; disorder of visual system
OCA2	ENSG00000104044	ENST00000354638	additional novel association(s)	15-28081703-GC-G	frameshift_variant	ClinVar	TRUE	oculocutaneous albinism type 2	MONDO:0008746	disorder of orbital region; integumentary system disorder; Mendelian disease; metabolic disease; disorder of visual system
OCA2	ENSG00000104044	ENST00000354638	additional novel association(s)	15-28081717-CT-C	frameshift_variant	ClinVar	TRUE	oculocutaneous albinism type 2	MONDO:0008746	disorder of orbital region; integumentary system disorder; Mendelian disease; metabolic disease; disorder of visual system
OCA2	ENSG00000104044	ENST00000354638	additional novel association(s)	15-28081746-ACCGGCTCC-A	frameshift_variant	ClinVar	TRUE	oculocutaneous albinism type 2	MONDO:0008746	disorder of orbital region; integumentary system disorder; Mendelian disease; metabolic disease; disorder of visual system
RHAG	ENSG00000112077	ENST00000371175	only known assiciation(s)			Orphanet	TRUE	Rh deficiency syndrome	MONDO:0019107	hematologic disorder
RHAG	ENSG00000112077	ENST00000371175	only known assiciation(s)			Orphanet	TRUE	overhydrated hereditary stomatocytosis	MONDO:0008493	hematologic disorder
RHAG	ENSG00000112077	ENST00000371175	only known assiciation(s)	6-49606921-C-A	missense_variant	ClinVar	TRUE	Rh deficiency syndrome	MONDO:0019107	hematologic disorder
RHAG	ENSG00000112077	ENST00000371175	only known assiciation(s)	6-49607201-CT-C	frameshift_variant	ClinVar	TRUE	Rh deficiency syndrome	MONDO:0019107	hematologic disorder
RHAG	ENSG00000112077	ENST00000371175	only known assiciation(s)	6-49612506-C-T	missense_variant	ClinVar	TRUE	Rh deficiency syndrome	MONDO:0019107	hematologic disorder
RHAG	ENSG00000112077	ENST00000371175	only known assiciation(s)	6-49618113-A-C	missense_variant	ClinVar	TRUE	overhydrated hereditary stomatocytosis	MONDO:0008493	hematologic disorder
RHAG	ENSG00000112077	ENST00000371175	only known assiciation(s)	6-49619326-A-G	missense_variant	ClinVar	TRUE	overhydrated hereditary stomatocytosis	MONDO:0008493	hematologic disorder
RHAG	ENSG00000112077	ENST00000371175	only known assiciation(s)	6-49619338-A-C	missense_variant	ClinVar	TRUE	overhydrated hereditary stomatocytosis	MONDO:0008493	hematologic disorder
RHAG	ENSG00000112077	ENST00000371175	only known assiciation(s)	6-49636656-GAGG-TC	frameshift_variant	ClinVar	TRUE	Rh deficiency syndrome	MONDO:0019107	hematologic disorder
SFXN4	ENSG00000183605	ENST00000355697	only known assiciation(s)			Orphanet	TRUE	growth and developmental delay-hypotonia-vision impairment-lactic acidosis syndrome	MONDO:0014261	Mendelian disease; metabolic disease; disorder of development or morphogenesis; mitochondrial disease
SFXN4	ENSG00000183605	ENST00000355697	only known assiciation(s)	10-119141316-G-A	stop_gained	ClinVar	TRUE	combined oxidative phosphorylation deficiency	MONDO:0000732	Mendelian disease; metabolic disease; disorder of development or morphogenesis; mitochondrial disease
SFXN4	ENSG00000183605	ENST00000355697	only known assiciation(s)	10-119146241-CA-C	frameshift_variant	ClinVar	TRUE	combined oxidative phosphorylation deficiency	MONDO:0000732	Mendelian disease; metabolic disease; disorder of development or morphogenesis; mitochondrial disease
SFXN4	ENSG00000183605	ENST00000355697	only known assiciation(s)	10-119147853-C-CT	frameshift_variant	ClinVar	TRUE	combined oxidative phosphorylation deficiency	MONDO:0000732	Mendelian disease; metabolic disease; disorder of development or morphogenesis; mitochondrial disease
SFXN4	ENSG00000183605	ENST00000355697	only known assiciation(s)	10-119155145-G-A	stop_gained	ClinVar	TRUE	combined oxidative phosphorylation deficiency	MONDO:0000732	Mendelian disease; metabolic disease; disorder of development or morphogenesis; mitochondrial disease
SFXN4	ENSG00000183605	ENST00000355697	only known assiciation(s)	10-119162358-AG-A	frameshift_variant	ClinVar	TRUE	combined oxidative phosphorylation deficiency	MONDO:0000732	Mendelian disease; metabolic disease; disorder of development or morphogenesis; mitochondrial disease
SLC10A2	ENSG00000125255	ENST00000245312	additional novel association(s)			Orphanet	TRUE	bile acid malabsorption, primary	MONDO:0013214	Mendelian disease
SLC10A2	ENSG00000125255	ENST00000245312	additional novel association(s)			Genebass_gene_missense	FALSE	cholelithiasis	MONDO:0012672	urinary system disorder; Mendelian disease; digestive system disorder
SLC10A2	ENSG00000125255	ENST00000245312	additional novel association(s)	13-103049340-G-A	missense_variant	Genebass_variant; IEU_gwas_phewas	FALSE	cholelithiasis	MONDO:0012672	urinary system disorder; Mendelian disease; digestive system disorder
SLC10A5	ENSG00000253598	ENST00000518568	only novel association(s)	8-81694009-A-G	missense_variant	IEU_gwas_phewas	FALSE	candidiasis	MONDO:0002026
SLC10A5	ENSG00000253598	ENST00000518568	only novel association(s)	8-81694792-A-G	missense_variant	IEU_gwas_phewas	FALSE	ovarian cancer	MONDO:0008170	reproductive system disorder; endocrine system disorder; cancer or benign tumor
SLC10A6	ENSG00000145283	ENST00000273905	only novel association(s)	4-86825459-C-T	missense_variant	IEU_gwas_phewas	FALSE	osteoporosis	MONDO:0005298	musculoskeletal system disorder; Mendelian disease; disorder of development or morphogenesis
SLC10A6	ENSG00000145283	ENST00000273905	only novel association(s)	4-86848776-T-C	missense_variant	IEU_gwas_phewas	FALSE	hypothyroidism	MONDO:0005420	endocrine system disorder
SLC10A7	ENSG00000120519	ENST00000335472	only known assiciation(s)	4-146305928-G-A	stop_gained	ClinVar	TRUE	short stature, amelogenesis imperfecta, and skeletal dysplasia with scoliosis	MONDO:0032703	musculoskeletal system disorder; Mendelian disease
SLC10A7	ENSG00000120519	ENST00000335472	only known assiciation(s)	4-146503910-C-T	missense_variant	ClinVar	TRUE	short stature, amelogenesis imperfecta, and skeletal dysplasia with scoliosis	MONDO:0032703	musculoskeletal system disorder; Mendelian disease
SLC10A7	ENSG00000120519	ENST00000335472	only known assiciation(s)	4-146510012-A-G	missense_variant	ClinVar	TRUE	short stature, amelogenesis imperfecta, and skeletal dysplasia with scoliosis	MONDO:0032703	musculoskeletal system disorder; Mendelian disease
SLC11A1	ENSG00000018280	ENST00000233202	only known assiciation(s)			Orphanet	TRUE	tuberculosis	MONDO:0018076
SLC11A2	ENSG00000110911	ENST00000262052	only known assiciation(s)			Orphanet	TRUE	microcytic anemia with liver iron overload	MONDO:0008787	Mendelian disease; metabolic disease; hematologic disorder
SLC11A2	ENSG00000110911	ENST00000262052	only known assiciation(s)	12-50992291-G-A	missense_variant	ClinVar	TRUE	anemia, hypochromic microcytic with iron overload	MONDO:0000104	Mendelian disease; hematologic disorder
SLC11A2	ENSG00000110911	ENST00000262052	only known assiciation(s)	12-50999214-C-A	missense_variant	ClinVar	TRUE	anemia, hypochromic microcytic with iron overload	MONDO:0000104	Mendelian disease; hematologic disorder
SLC11A2	ENSG00000110911	ENST00000262052	only known assiciation(s)	12-51005397-C-T	missense_variant	ClinVar	TRUE	anemia, hypochromic microcytic with iron overload	MONDO:0000104	Mendelian disease; hematologic disorder
SLC12A1	ENSG00000074803	ENST00000380993	only known assiciation(s)			Orphanet	TRUE	antenatal Bartter syndrome	MONDO:0100343	urinary system disorder; syndromic disease; Mendelian disease
SLC12A1	ENSG00000074803	ENST00000380993	only known assiciation(s)	15-48208101-C-T	stop_gained	ClinVar	TRUE	antenatal Bartter syndrome	MONDO:0100343	urinary system disorder; syndromic disease; Mendelian disease
SLC12A1	ENSG00000074803	ENST00000380993	only known assiciation(s)	15-48229233-G-A	missense_variant	ClinVar	TRUE	nephrocalcinosis	MONDO:0001567	urinary system disorder; metabolic disease
SLC12A1	ENSG00000074803	ENST00000380993	only known assiciation(s)	15-48229233-G-A	missense_variant	ClinVar	TRUE	nephrolithiasis	MONDO:0008171	urinary system disorder
SLC12A1	ENSG00000074803	ENST00000380993	only known assiciation(s)	15-48229278-G-T	missense_variant	ClinVar	TRUE	antenatal Bartter syndrome	MONDO:0100343	urinary system disorder; syndromic disease; Mendelian disease
SLC12A1	ENSG00000074803	ENST00000380993	only known assiciation(s)	15-48229307-G-C	missense_variant	ClinVar	TRUE	antenatal Bartter syndrome	MONDO:0100343	urinary system disorder; syndromic disease; Mendelian disease
SLC12A1	ENSG00000074803	ENST00000380993	only known assiciation(s)	15-48234925-GC-G	frameshift_variant	ClinVar	TRUE	antenatal Bartter syndrome	MONDO:0100343	urinary system disorder; syndromic disease; Mendelian disease
SLC12A1	ENSG00000074803	ENST00000380993	only known assiciation(s)	15-48234945-AT-A	frameshift_variant	ClinVar	TRUE	antenatal Bartter syndrome	MONDO:0100343	urinary system disorder; syndromic disease; Mendelian disease
SLC12A1	ENSG00000074803	ENST00000380993	only known assiciation(s)	15-48234945-AT-A	frameshift_variant	ClinVar	TRUE	nephrocalcinosis	MONDO:0001567	urinary system disorder; metabolic disease
SLC12A1	ENSG00000074803	ENST00000380993	only known assiciation(s)	15-48234945-AT-A	frameshift_variant	ClinVar	TRUE	nephrolithiasis	MONDO:0008171	urinary system disorder
SLC12A1	ENSG00000074803	ENST00000380993	only known assiciation(s)	15-48244876-G-A	missense_variant	ClinVar	TRUE	nephrocalcinosis	MONDO:0001567	urinary system disorder; metabolic disease
SLC12A1	ENSG00000074803	ENST00000380993	only known assiciation(s)	15-48244876-G-A	missense_variant	ClinVar	TRUE	nephrolithiasis	MONDO:0008171	urinary system disorder
SLC12A1	ENSG00000074803	ENST00000380993	only known assiciation(s)	15-48246978-G-A	missense_variant	ClinVar	TRUE	antenatal Bartter syndrome	MONDO:0100343	urinary system disorder; syndromic disease; Mendelian disease
SLC12A1	ENSG00000074803	ENST00000380993	only known assiciation(s)	15-48247455-T-C	missense_variant	ClinVar	TRUE	antenatal Bartter syndrome	MONDO:0100343	urinary system disorder; syndromic disease; Mendelian disease
SLC12A1	ENSG00000074803	ENST00000380993	only known assiciation(s)	15-48251656-CT-C	frameshift_variant	ClinVar	TRUE	antenatal Bartter syndrome	MONDO:0100343	urinary system disorder; syndromic disease; Mendelian disease
SLC12A1	ENSG00000074803	ENST00000380993	only known assiciation(s)	15-48251662-G-A	missense_variant	ClinVar	TRUE	antenatal Bartter syndrome	MONDO:0100343	urinary system disorder; syndromic disease; Mendelian disease
SLC12A1	ENSG00000074803	ENST00000380993	only known assiciation(s)	15-48251703-G-A	stop_gained	ClinVar	TRUE	antenatal Bartter syndrome	MONDO:0100343	urinary system disorder; syndromic disease; Mendelian disease
SLC12A1	ENSG00000074803	ENST00000380993	only known assiciation(s)	15-48251711-C-A	missense_variant	ClinVar	TRUE	antenatal Bartter syndrome	MONDO:0100343	urinary system disorder; syndromic disease; Mendelian disease
SLC12A1	ENSG00000074803	ENST00000380993	only known assiciation(s)	15-48259250-TG-T	frameshift_variant	ClinVar	TRUE	antenatal Bartter syndrome	MONDO:0100343	urinary system disorder; syndromic disease; Mendelian disease
SLC12A1	ENSG00000074803	ENST00000380993	only known assiciation(s)	15-48285112-TAG-T	frameshift_variant	ClinVar	TRUE	antenatal Bartter syndrome	MONDO:0100343	urinary system disorder; syndromic disease; Mendelian disease
SLC12A1	ENSG00000074803	ENST00000380993	only known assiciation(s)	15-48288429-T-TC	frameshift_variant	ClinVar	TRUE	antenatal Bartter syndrome	MONDO:0100343	urinary system disorder; syndromic disease; Mendelian disease
SLC12A1	ENSG00000074803	ENST00000380993	only known assiciation(s)	15-48288441-G-GA	frameshift_variant	ClinVar	TRUE	antenatal Bartter syndrome	MONDO:0100343	urinary system disorder; syndromic disease; Mendelian disease
SLC12A2	ENSG00000064651	ENST00000262461	only known assiciation(s)	5-128084508-T-TG	frameshift_variant	ClinVar	TRUE	Delpire-McNeill syndrome	MONDO:0033667	Mendelian disease
SLC12A2	ENSG00000064651	ENST00000262461	only known assiciation(s)	5-128114613-C-T	missense_variant	ClinVar	TRUE	Delpire-McNeill syndrome	MONDO:0033667	Mendelian disease
SLC12A2	ENSG00000064651	ENST00000262461	only known assiciation(s)	5-128131145-A-T	missense_variant	ClinVar	TRUE	Delpire-McNeill syndrome	MONDO:0033667	Mendelian disease
SLC12A2	ENSG00000064651	ENST00000262461	only known assiciation(s)	5-128138616-CT-C	frameshift_variant	ClinVar	TRUE	Kilquist syndrome	MONDO:0033664	Mendelian disease
SLC12A2	ENSG00000064651	ENST00000262461	only known assiciation(s)	5-128167819-G-A	stop_gained	ClinVar	TRUE	Delpire-McNeill syndrome	MONDO:0033667	Mendelian disease
SLC12A2	ENSG00000064651	ENST00000262461	only known assiciation(s)	5-128177113-G-A	missense_variant	ClinVar	TRUE	hearing loss, autosomal dominant 78	MONDO:0033665	auditory system disorder; Mendelian disease; nervous system disorder
SLC12A2	ENSG00000064651	ENST00000262461	only known assiciation(s)	5-128177137-C-T	missense_variant	ClinVar	TRUE	sensorineural hearing loss disorder	MONDO:0020678	auditory system disorder; nervous system disorder
SLC12A3	ENSG00000070915	ENST00000563236	only known assiciation(s)			Orphanet	TRUE	Gitelman syndrome	MONDO:0009904	urinary system disorder; syndromic disease; Mendelian disease
SLC12A3	ENSG00000070915	ENST00000563236	only known assiciation(s)	16-56865253-AAC-A	frameshift_variant	ClinVar	TRUE	Bartter syndrome	MONDO:0015231	urinary system disorder; syndromic disease; Mendelian disease
SLC12A3	ENSG00000070915	ENST00000563236	only known assiciation(s)	16-56865253-AAC-A	frameshift_variant	ClinVar	TRUE	Gitelman syndrome	MONDO:0009904	urinary system disorder; syndromic disease; Mendelian disease
SLC12A3	ENSG00000070915	ENST00000563236	only known assiciation(s)	16-56865269-G-GA	frameshift_variant	ClinVar	TRUE	Gitelman syndrome	MONDO:0009904	urinary system disorder; syndromic disease; Mendelian disease
SLC12A3	ENSG00000070915	ENST00000563236	only known assiciation(s)	16-56865290-C-T	missense_variant	ClinVar	TRUE	Gitelman syndrome	MONDO:0009904	urinary system disorder; syndromic disease; Mendelian disease
SLC12A3	ENSG00000070915	ENST00000563236	only known assiciation(s)	16-56865414-C-T	missense_variant	ClinVar	TRUE	Gitelman syndrome	MONDO:0009904	urinary system disorder; syndromic disease; Mendelian disease
SLC12A3	ENSG00000070915	ENST00000563236	only known assiciation(s)	16-56865469-G-GCC	frameshift_variant	ClinVar	TRUE	Gitelman syndrome	MONDO:0009904	urinary system disorder; syndromic disease; Mendelian disease
SLC12A3	ENSG00000070915	ENST00000563236	only known assiciation(s)	16-56865482-C-T	missense_variant	ClinVar	TRUE	Gitelman syndrome	MONDO:0009904	urinary system disorder; syndromic disease; Mendelian disease
SLC12A3	ENSG00000070915	ENST00000563236	only known assiciation(s)	16-56865483-G-A	missense_variant	ClinVar	TRUE	Gitelman syndrome	MONDO:0009904	urinary system disorder; syndromic disease; Mendelian disease
SLC12A3	ENSG00000070915	ENST00000563236	only known assiciation(s)	16-56865506-T-C	missense_variant	ClinVar	TRUE	Gitelman syndrome	MONDO:0009904	urinary system disorder; syndromic disease; Mendelian disease
SLC12A3	ENSG00000070915	ENST00000563236	only known assiciation(s)	16-56867069-GC-G	frameshift_variant	ClinVar	TRUE	Gitelman syndrome	MONDO:0009904	urinary system disorder; syndromic disease; Mendelian disease
SLC12A3	ENSG00000070915	ENST00000563236	only known assiciation(s)	16-56867121-G-T	stop_gained	ClinVar	TRUE	Gitelman syndrome	MONDO:0009904	urinary system disorder; syndromic disease; Mendelian disease
SLC12A3	ENSG00000070915	ENST00000563236	only known assiciation(s)	16-56868340-G-A	missense_variant	ClinVar	TRUE	Gitelman syndrome	MONDO:0009904	urinary system disorder; syndromic disease; Mendelian disease
SLC12A3	ENSG00000070915	ENST00000563236	only known assiciation(s)	16-56868349-G-A	stop_gained	ClinVar	TRUE	Gitelman syndrome	MONDO:0009904	urinary system disorder; syndromic disease; Mendelian disease
SLC12A3	ENSG00000070915	ENST00000563236	only known assiciation(s)	16-56868355-C-T	missense_variant	ClinVar	TRUE	Gitelman syndrome	MONDO:0009904	urinary system disorder; syndromic disease; Mendelian disease
SLC12A3	ENSG00000070915	ENST00000563236	only known assiciation(s)	16-56869732-T-C	missense_variant	ClinVar	TRUE	Gitelman syndrome	MONDO:0009904	urinary system disorder; syndromic disease; Mendelian disease
SLC12A3	ENSG00000070915	ENST00000563236	only known assiciation(s)	16-56869756-C-T	missense_variant	ClinVar	TRUE	Gitelman syndrome	MONDO:0009904	urinary system disorder; syndromic disease; Mendelian disease
SLC12A3	ENSG00000070915	ENST00000563236	only known assiciation(s)	16-56870119-C-T	missense_variant	ClinVar	TRUE	Gitelman syndrome	MONDO:0009904	urinary system disorder; syndromic disease; Mendelian disease
SLC12A3	ENSG00000070915	ENST00000563236	only known assiciation(s)	16-56870120-G-A	missense_variant	ClinVar	TRUE	Gitelman syndrome	MONDO:0009904	urinary system disorder; syndromic disease; Mendelian disease
SLC12A3	ENSG00000070915	ENST00000563236	only known assiciation(s)	16-56870151-CG-C	frameshift_variant	ClinVar	TRUE	Gitelman syndrome	MONDO:0009904	urinary system disorder; syndromic disease; Mendelian disease
SLC12A3	ENSG00000070915	ENST00000563236	only known assiciation(s)	16-56870213-A-G	missense_variant	ClinVar	TRUE	Gitelman syndrome	MONDO:0009904	urinary system disorder; syndromic disease; Mendelian disease
SLC12A3	ENSG00000070915	ENST00000563236	only known assiciation(s)	16-56870699-T-C	missense_variant	ClinVar	TRUE	Gitelman syndrome	MONDO:0009904	urinary system disorder; syndromic disease; Mendelian disease
SLC12A3	ENSG00000070915	ENST00000563236	only known assiciation(s)	16-56872436-C-T	missense_variant	ClinVar	TRUE	Gitelman syndrome	MONDO:0009904	urinary system disorder; syndromic disease; Mendelian disease
SLC12A3	ENSG00000070915	ENST00000563236	only known assiciation(s)	16-56872737-C-T	missense_variant	ClinVar	TRUE	Gitelman syndrome	MONDO:0009904	urinary system disorder; syndromic disease; Mendelian disease
SLC12A3	ENSG00000070915	ENST00000563236	only known assiciation(s)	16-56878126-C-T	missense_variant	ClinVar	TRUE	Gitelman syndrome	MONDO:0009904	urinary system disorder; syndromic disease; Mendelian disease
SLC12A3	ENSG00000070915	ENST00000563236	only known assiciation(s)	16-56878161-G-A	missense_variant	ClinVar	TRUE	Gitelman syndrome	MONDO:0009904	urinary system disorder; syndromic disease; Mendelian disease
SLC12A3	ENSG00000070915	ENST00000563236	only known assiciation(s)	16-56879087-C-T	missense_variant	ClinVar	TRUE	Gitelman syndrome	MONDO:0009904	urinary system disorder; syndromic disease; Mendelian disease
SLC12A3	ENSG00000070915	ENST00000563236	only known assiciation(s)	16-56879088-G-T	missense_variant	ClinVar	TRUE	Gitelman syndrome	MONDO:0009904	urinary system disorder; syndromic disease; Mendelian disease
SLC12A3	ENSG00000070915	ENST00000563236	only known assiciation(s)	16-56879139-G-C	missense_variant	ClinVar	TRUE	Gitelman syndrome	MONDO:0009904	urinary system disorder; syndromic disease; Mendelian disease
SLC12A3	ENSG00000070915	ENST00000563236	only known assiciation(s)	16-56879153-T-C	missense_variant	ClinVar	TRUE	Gitelman syndrome	MONDO:0009904	urinary system disorder; syndromic disease; Mendelian disease
SLC12A3	ENSG00000070915	ENST00000563236	only known assiciation(s)	16-56879168-A-T	missense_variant	ClinVar	TRUE	Gitelman syndrome	MONDO:0009904	urinary system disorder; syndromic disease; Mendelian disease
SLC12A3	ENSG00000070915	ENST00000563236	only known assiciation(s)	16-56879206-C-G	stop_gained	ClinVar	TRUE	Bartter syndrome	MONDO:0015231	urinary system disorder; syndromic disease; Mendelian disease
SLC12A3	ENSG00000070915	ENST00000563236	only known assiciation(s)	16-56879206-C-G	stop_gained	ClinVar	TRUE	Gitelman syndrome	MONDO:0009904	urinary system disorder; syndromic disease; Mendelian disease
SLC12A3	ENSG00000070915	ENST00000563236	only known assiciation(s)	16-56879207-G-A	missense_variant	ClinVar	TRUE	Bartter syndrome	MONDO:0015231	urinary system disorder; syndromic disease; Mendelian disease
SLC12A3	ENSG00000070915	ENST00000563236	only known assiciation(s)	16-56879207-G-A	missense_variant	ClinVar	TRUE	Gitelman syndrome	MONDO:0009904	urinary system disorder; syndromic disease; Mendelian disease
SLC12A3	ENSG00000070915	ENST00000563236	only known assiciation(s)	16-56879542-AC-A	frameshift_variant	ClinVar	TRUE	Gitelman syndrome	MONDO:0009904	urinary system disorder; syndromic disease; Mendelian disease
SLC12A3	ENSG00000070915	ENST00000563236	only known assiciation(s)	16-56879572-CT-C	frameshift_variant	ClinVar	TRUE	Gitelman syndrome	MONDO:0009904	urinary system disorder; syndromic disease; Mendelian disease
SLC12A3	ENSG00000070915	ENST00000563236	only known assiciation(s)	16-56879593-G-A	missense_variant	ClinVar	TRUE	Gitelman syndrome	MONDO:0009904	urinary system disorder; syndromic disease; Mendelian disease
SLC12A3	ENSG00000070915	ENST00000563236	only known assiciation(s)	16-56879596-G-A	missense_variant	ClinVar	TRUE	Gitelman syndrome	MONDO:0009904	urinary system disorder; syndromic disease; Mendelian disease
SLC12A3	ENSG00000070915	ENST00000563236	only known assiciation(s)	16-56879612-C-A	missense_variant	ClinVar	TRUE	Gitelman syndrome	MONDO:0009904	urinary system disorder; syndromic disease; Mendelian disease
SLC12A3	ENSG00000070915	ENST00000563236	only known assiciation(s)	16-56880142-G-A	missense_variant	ClinVar	TRUE	Gitelman syndrome	MONDO:0009904	urinary system disorder; syndromic disease; Mendelian disease
SLC12A3	ENSG00000070915	ENST00000563236	only known assiciation(s)	16-56880171-C-A	missense_variant	ClinVar	TRUE	Gitelman syndrome	MONDO:0009904	urinary system disorder; syndromic disease; Mendelian disease
SLC12A3	ENSG00000070915	ENST00000563236	only known assiciation(s)	16-56880175-A-T	stop_gained	ClinVar	TRUE	Gitelman syndrome	MONDO:0009904	urinary system disorder; syndromic disease; Mendelian disease
SLC12A3	ENSG00000070915	ENST00000563236	only known assiciation(s)	16-56882464-A-G	missense_variant	ClinVar	TRUE	Bartter syndrome	MONDO:0015231	urinary system disorder; syndromic disease; Mendelian disease
SLC12A3	ENSG00000070915	ENST00000563236	only known assiciation(s)	16-56882464-A-G	missense_variant	ClinVar	TRUE	Gitelman syndrome	MONDO:0009904	urinary system disorder; syndromic disease; Mendelian disease
SLC12A3	ENSG00000070915	ENST00000563236	only known assiciation(s)	16-56882492-C-T	missense_variant	ClinVar	TRUE	Gitelman syndrome	MONDO:0009904	urinary system disorder; syndromic disease; Mendelian disease
SLC12A3	ENSG00000070915	ENST00000563236	only known assiciation(s)	16-56884142-C-T	missense_variant	ClinVar	TRUE	Gitelman syndrome	MONDO:0009904	urinary system disorder; syndromic disease; Mendelian disease
SLC12A3	ENSG00000070915	ENST00000563236	only known assiciation(s)	16-56885283-C-G	missense_variant	ClinVar	TRUE	Gitelman syndrome	MONDO:0009904	urinary system disorder; syndromic disease; Mendelian disease
SLC12A3	ENSG00000070915	ENST00000563236	only known assiciation(s)	16-56885283-C-T	missense_variant	ClinVar	TRUE	Gitelman syndrome	MONDO:0009904	urinary system disorder; syndromic disease; Mendelian disease
SLC12A3	ENSG00000070915	ENST00000563236	only known assiciation(s)	16-56885307-T-C	missense_variant	ClinVar	TRUE	Gitelman syndrome	MONDO:0009904	urinary system disorder; syndromic disease; Mendelian disease
SLC12A3	ENSG00000070915	ENST00000563236	only known assiciation(s)	16-56885328-G-T	missense_variant	ClinVar	TRUE	Gitelman syndrome	MONDO:0009904	urinary system disorder; syndromic disease; Mendelian disease
SLC12A3	ENSG00000070915	ENST00000563236	only known assiciation(s)	16-56885358-A-G	missense_variant	ClinVar	TRUE	Gitelman syndrome	MONDO:0009904	urinary system disorder; syndromic disease; Mendelian disease
SLC12A3	ENSG00000070915	ENST00000563236	only known assiciation(s)	16-56885363-C-G	missense_variant	ClinVar	TRUE	Gitelman syndrome	MONDO:0009904	urinary system disorder; syndromic disease; Mendelian disease
SLC12A3	ENSG00000070915	ENST00000563236	only known assiciation(s)	16-56885364-G-A	missense_variant	ClinVar	TRUE	Gitelman syndrome	MONDO:0009904	urinary system disorder; syndromic disease; Mendelian disease
SLC12A3	ENSG00000070915	ENST00000563236	only known assiciation(s)	16-56886363-GC-G	frameshift_variant	ClinVar	TRUE	Gitelman syndrome	MONDO:0009904	urinary system disorder; syndromic disease; Mendelian disease
SLC12A3	ENSG00000070915	ENST00000563236	only known assiciation(s)	16-56886366-C-T	missense_variant	ClinVar	TRUE	Bartter syndrome	MONDO:0015231	urinary system disorder; syndromic disease; Mendelian disease
SLC12A3	ENSG00000070915	ENST00000563236	only known assiciation(s)	16-56886366-C-T	missense_variant	ClinVar	TRUE	Gitelman syndrome	MONDO:0009904	urinary system disorder; syndromic disease; Mendelian disease
SLC12A3	ENSG00000070915	ENST00000563236	only known assiciation(s)	16-56886384-C-T	missense_variant	ClinVar	TRUE	Gitelman syndrome	MONDO:0009904	urinary system disorder; syndromic disease; Mendelian disease
SLC12A3	ENSG00000070915	ENST00000563236	only known assiciation(s)	16-56886401-C-T	missense_variant	ClinVar	TRUE	Gitelman syndrome	MONDO:0009904	urinary system disorder; syndromic disease; Mendelian disease
SLC12A3	ENSG00000070915	ENST00000563236	only known assiciation(s)	16-56886402-G-A	missense_variant	ClinVar	TRUE	Bartter syndrome	MONDO:0015231	urinary system disorder; syndromic disease; Mendelian disease
SLC12A3	ENSG00000070915	ENST00000563236	only known assiciation(s)	16-56886402-G-A	missense_variant	ClinVar	TRUE	Gitelman syndrome	MONDO:0009904	urinary system disorder; syndromic disease; Mendelian disease
SLC12A3	ENSG00000070915	ENST00000563236	only known assiciation(s)	16-56886402-G-T	missense_variant	ClinVar	TRUE	Gitelman syndrome	MONDO:0009904	urinary system disorder; syndromic disease; Mendelian disease
SLC12A3	ENSG00000070915	ENST00000563236	only known assiciation(s)	16-56887003-CACCAAGT-C	frameshift_variant	ClinVar	TRUE	Gitelman syndrome	MONDO:0009904	urinary system disorder; syndromic disease; Mendelian disease
SLC12A3	ENSG00000070915	ENST00000563236	only known assiciation(s)	16-56887932-G-T	missense_variant	ClinVar	TRUE	Gitelman syndrome	MONDO:0009904	urinary system disorder; syndromic disease; Mendelian disease
SLC12A3	ENSG00000070915	ENST00000563236	only known assiciation(s)	16-56887937-G-A	missense_variant	ClinVar	TRUE	Gitelman syndrome	MONDO:0009904	urinary system disorder; syndromic disease; Mendelian disease
SLC12A3	ENSG00000070915	ENST00000563236	only known assiciation(s)	16-56893028-A-G	missense_variant	ClinVar	TRUE	Gitelman syndrome	MONDO:0009904	urinary system disorder; syndromic disease; Mendelian disease
SLC12A3	ENSG00000070915	ENST00000563236	only known assiciation(s)	16-56894558-T-C	missense_variant	ClinVar	TRUE	Gitelman syndrome	MONDO:0009904	urinary system disorder; syndromic disease; Mendelian disease
SLC12A3	ENSG00000070915	ENST00000563236	only known assiciation(s)	16-56894563-C-T	missense_variant	ClinVar	TRUE	Gitelman syndrome	MONDO:0009904	urinary system disorder; syndromic disease; Mendelian disease
SLC12A3	ENSG00000070915	ENST00000563236	only known assiciation(s)	16-56894584-TG-T	frameshift_variant	ClinVar	TRUE	Gitelman syndrome	MONDO:0009904	urinary system disorder; syndromic disease; Mendelian disease
SLC12A3	ENSG00000070915	ENST00000563236	only known assiciation(s)	16-56894594-G-C	missense_variant	ClinVar	TRUE	Gitelman syndrome	MONDO:0009904	urinary system disorder; syndromic disease; Mendelian disease
SLC12A3	ENSG00000070915	ENST00000563236	only known assiciation(s)	16-56899556-G-A	missense_variant	ClinVar	TRUE	Gitelman syndrome	MONDO:0009904	urinary system disorder; syndromic disease; Mendelian disease
SLC12A3	ENSG00000070915	ENST00000563236	only known assiciation(s)	16-56902451-GCGGC-G	frameshift_variant	ClinVar	TRUE	Gitelman syndrome	MONDO:0009904	urinary system disorder; syndromic disease; Mendelian disease
SLC12A3	ENSG00000070915	ENST00000563236	only known assiciation(s)	16-56902469-G-A	stop_gained	ClinVar	TRUE	Gitelman syndrome	MONDO:0009904	urinary system disorder; syndromic disease; Mendelian disease
SLC12A3	ENSG00000070915	ENST00000563236	only known assiciation(s)	16-56902494-A-T	stop_gained	ClinVar	TRUE	Gitelman syndrome	MONDO:0009904	urinary system disorder; syndromic disease; Mendelian disease
SLC12A3	ENSG00000070915	ENST00000563236	only known assiciation(s)	16-56904401-C-T	missense_variant	ClinVar	TRUE	Bartter syndrome	MONDO:0015231	urinary system disorder; syndromic disease; Mendelian disease
SLC12A3	ENSG00000070915	ENST00000563236	only known assiciation(s)	16-56904401-C-T	missense_variant	ClinVar	TRUE	Gitelman syndrome	MONDO:0009904	urinary system disorder; syndromic disease; Mendelian disease
SLC12A3	ENSG00000070915	ENST00000563236	only known assiciation(s)	16-56904402-G-A	missense_variant	ClinVar	TRUE	Gitelman syndrome	MONDO:0009904	urinary system disorder; syndromic disease; Mendelian disease
SLC12A3	ENSG00000070915	ENST00000563236	only known assiciation(s)	16-56913277-G-A	missense_variant	ClinVar	TRUE	Bartter syndrome	MONDO:0015231	urinary system disorder; syndromic disease; Mendelian disease
SLC12A3	ENSG00000070915	ENST00000563236	only known assiciation(s)	16-56913277-G-A	missense_variant	ClinVar	TRUE	Gitelman syndrome	MONDO:0009904	urinary system disorder; syndromic disease; Mendelian disease
SLC12A3	ENSG00000070915	ENST00000563236	only known assiciation(s)	16-56913293-G-A	missense_variant	ClinVar	TRUE	Gitelman syndrome	MONDO:0009904	urinary system disorder; syndromic disease; Mendelian disease
SLC12A3	ENSG00000070915	ENST00000563236	only known assiciation(s)	16-56913364-C-T	stop_gained	ClinVar	TRUE	Bartter syndrome	MONDO:0015231	urinary system disorder; syndromic disease; Mendelian disease
SLC12A3	ENSG00000070915	ENST00000563236	only known assiciation(s)	16-56913364-C-T	stop_gained	ClinVar	TRUE	Gitelman syndrome	MONDO:0009904	urinary system disorder; syndromic disease; Mendelian disease
SLC12A3	ENSG00000070915	ENST00000563236	only known assiciation(s)	16-56913365-G-A	missense_variant	ClinVar	TRUE	Gitelman syndrome	MONDO:0009904	urinary system disorder; syndromic disease; Mendelian disease
SLC12A4	ENSG00000124067	ENST00000316341	only novel association(s)	16-67950365-C-T	missense_variant	Genebass_variant	FALSE	depressive disorder	MONDO:0002050	psychiatric disorder; nervous system disorder
SLC12A4	ENSG00000124067	ENST00000316341	only novel association(s)	16-67961588-C-T	missense_variant	IEU_gwas_phewas	FALSE	amyloidosis	MONDO:0019065	metabolic disease
SLC12A5	ENSG00000124140	ENST00000243964	only known assiciation(s)			Orphanet	TRUE	malignant migrating partial seizures of infancy	MONDO:0017385	nervous system disorder
SLC12A5	ENSG00000124140	ENST00000243964	only known assiciation(s)	20-46029368-C-A	stop_gained	ClinVar	TRUE	epileptic encephalopathy, infantile or early childhood	MONDO:0020627	Mendelian disease; nervous system disorder
SLC12A5	ENSG00000124140	ENST00000243964	only known assiciation(s)	20-46029385-G-GA	frameshift_variant	ClinVar	TRUE	epileptic encephalopathy, infantile or early childhood	MONDO:0020627	Mendelian disease; nervous system disorder
SLC12A5	ENSG00000124140	ENST00000243964	only known assiciation(s)	20-46035010-G-T	stop_gained	ClinVar	TRUE	epileptic encephalopathy, infantile or early childhood	MONDO:0020627	Mendelian disease; nervous system disorder
SLC12A5	ENSG00000124140	ENST00000243964	only known assiciation(s)	20-46035516-GA-G	frameshift_variant	ClinVar	TRUE	epileptic encephalopathy, infantile or early childhood	MONDO:0020627	Mendelian disease; nervous system disorder
SLC12A5	ENSG00000124140	ENST00000243964	only known assiciation(s)	20-46037304-G-GT	frameshift_variant	ClinVar	TRUE	epileptic encephalopathy, infantile or early childhood	MONDO:0020627	Mendelian disease; nervous system disorder
SLC12A5	ENSG00000124140	ENST00000243964	only known assiciation(s)	20-46037345-C-T	missense_variant	ClinVar	TRUE	epileptic encephalopathy, infantile or early childhood	MONDO:0020627	Mendelian disease; nervous system disorder
SLC12A5	ENSG00000124140	ENST00000243964	only known assiciation(s)	20-46040465-CTG-C	frameshift_variant	ClinVar	TRUE	epileptic encephalopathy, infantile or early childhood	MONDO:0020627	Mendelian disease; nervous system disorder
SLC12A5	ENSG00000124140	ENST00000243964	only known assiciation(s)	20-46041337-T-A	missense_variant	ClinVar	TRUE	epileptic encephalopathy, infantile or early childhood	MONDO:0020627	Mendelian disease; nervous system disorder
SLC12A5	ENSG00000124140	ENST00000243964	only known assiciation(s)	20-46041427-G-C	missense_variant	ClinVar	TRUE	epileptic encephalopathy, infantile or early childhood	MONDO:0020627	Mendelian disease; nervous system disorder
SLC12A5	ENSG00000124140	ENST00000243964	only known assiciation(s)	20-46041441-T-C	missense_variant	ClinVar	TRUE	epileptic encephalopathy, infantile or early childhood	MONDO:0020627	Mendelian disease; nervous system disorder
SLC12A5	ENSG00000124140	ENST00000243964	only known assiciation(s)	20-46041453-C-CT	frameshift_variant	ClinVar	TRUE	epileptic encephalopathy, infantile or early childhood	MONDO:0020627	Mendelian disease; nervous system disorder
SLC12A5	ENSG00000124140	ENST00000243964	only known assiciation(s)	20-46043213-C-T	missense_variant	ClinVar	TRUE	epileptic encephalopathy, infantile or early childhood	MONDO:0020627	Mendelian disease; nervous system disorder
SLC12A5	ENSG00000124140	ENST00000243964	only known assiciation(s)	20-46043294-T-C	missense_variant	ClinVar	TRUE	epileptic encephalopathy, infantile or early childhood	MONDO:0020627	Mendelian disease; nervous system disorder
SLC12A5	ENSG00000124140	ENST00000243964	only known assiciation(s)	20-46043638-A-G	missense_variant	ClinVar	TRUE	epileptic encephalopathy, infantile or early childhood	MONDO:0020627	Mendelian disease; nervous system disorder
SLC12A5	ENSG00000124140	ENST00000243964	only known assiciation(s)	20-46045059-T-TG	frameshift_variant	ClinVar	TRUE	epileptic encephalopathy, infantile or early childhood	MONDO:0020627	Mendelian disease; nervous system disorder
SLC12A5	ENSG00000124140	ENST00000243964	only known assiciation(s)	20-46045891-G-A	missense_variant	ClinVar	TRUE	epileptic encephalopathy, infantile or early childhood	MONDO:0020627	Mendelian disease; nervous system disorder
SLC12A5	ENSG00000124140	ENST00000243964	only known assiciation(s)	20-46047511-G-A	stop_gained	ClinVar	TRUE	epileptic encephalopathy, infantile or early childhood	MONDO:0020627	Mendelian disease; nervous system disorder
SLC12A5	ENSG00000124140	ENST00000243964	only known assiciation(s)	20-46051730-TCTC-T	inframe_deletion	ClinVar	TRUE	epileptic encephalopathy, infantile or early childhood	MONDO:0020627	Mendelian disease; nervous system disorder
SLC12A5	ENSG00000124140	ENST00000243964	only known assiciation(s)	20-46051742-T-TG	frameshift_variant	ClinVar	TRUE	epileptic encephalopathy, infantile or early childhood	MONDO:0020627	Mendelian disease; nervous system disorder
SLC12A5	ENSG00000124140	ENST00000243964	only known assiciation(s)	20-46053069-G-A	stop_gained	ClinVar	TRUE	epileptic encephalopathy, infantile or early childhood	MONDO:0020627	Mendelian disease; nervous system disorder
SLC12A5	ENSG00000124140	ENST00000243964	only known assiciation(s)	20-46053600-G-T	missense_variant	ClinVar	TRUE	epileptic encephalopathy, infantile or early childhood	MONDO:0020627	Mendelian disease; nervous system disorder
SLC12A5	ENSG00000124140	ENST00000243964	only known assiciation(s)	20-46057528-G-A	missense_variant	ClinVar	TRUE	epileptic encephalopathy, infantile or early childhood	MONDO:0020627	Mendelian disease; nervous system disorder
SLC12A6	ENSG00000140199	ENST00000354181	only known assiciation(s)			Orphanet	TRUE	agenesis of the corpus callosum with peripheral neuropathy	MONDO:0000902	musculoskeletal system disorder; nervous system disorder; disorder of development or morphogenesis
SLC12A6	ENSG00000140199	ENST00000354181	only known assiciation(s)	15-34233934-G-A	stop_gained	ClinVar	TRUE	Charcot-Marie-Tooth disease	MONDO:0015626	Mendelian disease; nervous system disorder
SLC12A6	ENSG00000140199	ENST00000354181	only known assiciation(s)	15-34233934-G-A	stop_gained	ClinVar	TRUE	agenesis of the corpus callosum with peripheral neuropathy	MONDO:0000902	musculoskeletal system disorder; nervous system disorder; disorder of development or morphogenesis
SLC12A6	ENSG00000140199	ENST00000354181	only known assiciation(s)	15-34235196-C-A	stop_gained	ClinVar	TRUE	agenesis of the corpus callosum with peripheral neuropathy	MONDO:0000902	musculoskeletal system disorder; nervous system disorder; disorder of development or morphogenesis
SLC12A6	ENSG00000140199	ENST00000354181	only known assiciation(s)	15-34235205-G-A	stop_gained	ClinVar	TRUE	agenesis of the corpus callosum with peripheral neuropathy	MONDO:0000902	musculoskeletal system disorder; nervous system disorder; disorder of development or morphogenesis
SLC12A6	ENSG00000140199	ENST00000354181	only known assiciation(s)	15-34235233-CAGCTT-C	frameshift_variant	ClinVar	TRUE	agenesis of the corpus callosum with peripheral neuropathy	MONDO:0000902	musculoskeletal system disorder; nervous system disorder; disorder of development or morphogenesis
SLC12A6	ENSG00000140199	ENST00000354181	only known assiciation(s)	15-34236021-A-AT	frameshift_variant	ClinVar	TRUE	agenesis of the corpus callosum with peripheral neuropathy	MONDO:0000902	musculoskeletal system disorder; nervous system disorder; disorder of development or morphogenesis
SLC12A6	ENSG00000140199	ENST00000354181	only known assiciation(s)	15-34236025-T-TA	frameshift_variant	ClinVar	TRUE	agenesis of the corpus callosum with peripheral neuropathy	MONDO:0000902	musculoskeletal system disorder; nervous system disorder; disorder of development or morphogenesis
SLC12A6	ENSG00000140199	ENST00000354181	only known assiciation(s)	15-34236719-G-A	stop_gained	ClinVar	TRUE	agenesis of the corpus callosum with peripheral neuropathy	MONDO:0000902	musculoskeletal system disorder; nervous system disorder; disorder of development or morphogenesis
SLC12A6	ENSG00000140199	ENST00000354181	only known assiciation(s)	15-34236790-GTATATGCTGA-G	frameshift_variant	ClinVar	TRUE	agenesis of the corpus callosum with peripheral neuropathy	MONDO:0000902	musculoskeletal system disorder; nervous system disorder; disorder of development or morphogenesis
SLC12A6	ENSG00000140199	ENST00000354181	only known assiciation(s)	15-34237544-G-A	stop_gained	ClinVar	TRUE	agenesis of the corpus callosum with peripheral neuropathy	MONDO:0000902	musculoskeletal system disorder; nervous system disorder; disorder of development or morphogenesis
SLC12A6	ENSG00000140199	ENST00000354181	only known assiciation(s)	15-34240673-T-TA	frameshift_variant	ClinVar	TRUE	agenesis of the corpus callosum with peripheral neuropathy	MONDO:0000902	musculoskeletal system disorder; nervous system disorder; disorder of development or morphogenesis
SLC12A6	ENSG00000140199	ENST00000354181	only known assiciation(s)	15-34240681-C-A	stop_gained	ClinVar	TRUE	agenesis of the corpus callosum with peripheral neuropathy	MONDO:0000902	musculoskeletal system disorder; nervous system disorder; disorder of development or morphogenesis
SLC12A6	ENSG00000140199	ENST00000354181	only known assiciation(s)	15-34241270-G-A	stop_gained	ClinVar	TRUE	agenesis of the corpus callosum with peripheral neuropathy	MONDO:0000902	musculoskeletal system disorder; nervous system disorder; disorder of development or morphogenesis
SLC12A6	ENSG00000140199	ENST00000354181	only known assiciation(s)	15-34243983-T-TA	frameshift_variant	ClinVar	TRUE	agenesis of the corpus callosum with peripheral neuropathy	MONDO:0000902	musculoskeletal system disorder; nervous system disorder; disorder of development or morphogenesis
SLC12A6	ENSG00000140199	ENST00000354181	only known assiciation(s)	15-34243993-G-A	stop_gained	ClinVar	TRUE	agenesis of the corpus callosum with peripheral neuropathy	MONDO:0000902	musculoskeletal system disorder; nervous system disorder; disorder of development or morphogenesis
SLC12A6	ENSG00000140199	ENST00000354181	only known assiciation(s)	15-34250637-AG-C	frameshift_variant	ClinVar	TRUE	agenesis of the corpus callosum with peripheral neuropathy	MONDO:0000902	musculoskeletal system disorder; nervous system disorder; disorder of development or morphogenesis
SLC12A6	ENSG00000140199	ENST00000354181	only known assiciation(s)	15-34250905-CAGAGGGAA-C	frameshift_variant	ClinVar	TRUE	agenesis of the corpus callosum with peripheral neuropathy	MONDO:0000902	musculoskeletal system disorder; nervous system disorder; disorder of development or morphogenesis
SLC12A6	ENSG00000140199	ENST00000354181	only known assiciation(s)	15-34252352-G-C	stop_gained	ClinVar	TRUE	agenesis of the corpus callosum with peripheral neuropathy	MONDO:0000902	musculoskeletal system disorder; nervous system disorder; disorder of development or morphogenesis
SLC12A6	ENSG00000140199	ENST00000354181	only known assiciation(s)	15-34254503-G-T	stop_gained	ClinVar	TRUE	agenesis of the corpus callosum with peripheral neuropathy	MONDO:0000902	musculoskeletal system disorder; nervous system disorder; disorder of development or morphogenesis
SLC12A6	ENSG00000140199	ENST00000354181	only known assiciation(s)	15-34255361-TG-T	frameshift_variant	ClinVar	TRUE	agenesis of the corpus callosum with peripheral neuropathy	MONDO:0000902	musculoskeletal system disorder; nervous system disorder; disorder of development or morphogenesis
SLC12A6	ENSG00000140199	ENST00000354181	only known assiciation(s)	15-34255385-G-GC	frameshift_variant	ClinVar	TRUE	corpus callosum, agenesis of	MONDO:0009022	Mendelian disease; nervous system disorder
SLC12A6	ENSG00000140199	ENST00000354181	only known assiciation(s)	15-34257677-G-A	stop_gained	ClinVar	TRUE	agenesis of the corpus callosum with peripheral neuropathy	MONDO:0000902	musculoskeletal system disorder; nervous system disorder; disorder of development or morphogenesis
SLC12A6	ENSG00000140199	ENST00000354181	only known assiciation(s)	15-34257702-C-T	stop_gained	ClinVar	TRUE	agenesis of the corpus callosum with peripheral neuropathy	MONDO:0000902	musculoskeletal system disorder; nervous system disorder; disorder of development or morphogenesis
SLC12A6	ENSG00000140199	ENST00000354181	only known assiciation(s)	15-34257759-G-GAC	frameshift_variant	ClinVar	TRUE	agenesis of the corpus callosum with peripheral neuropathy	MONDO:0000902	musculoskeletal system disorder; nervous system disorder; disorder of development or morphogenesis
SLC12A6	ENSG00000140199	ENST00000354181	only known assiciation(s)	15-34257781-T-TG	frameshift_variant	ClinVar	TRUE	agenesis of the corpus callosum with peripheral neuropathy	MONDO:0000902	musculoskeletal system disorder; nervous system disorder; disorder of development or morphogenesis
SLC12A6	ENSG00000140199	ENST00000354181	only known assiciation(s)	15-34260958-C-A	stop_gained	ClinVar	TRUE	agenesis of the corpus callosum with peripheral neuropathy	MONDO:0000902	musculoskeletal system disorder; nervous system disorder; disorder of development or morphogenesis
SLC12A6	ENSG00000140199	ENST00000354181	only known assiciation(s)	15-34275362-TC-T	frameshift_variant	ClinVar	TRUE	agenesis of the corpus callosum with peripheral neuropathy	MONDO:0000902	musculoskeletal system disorder; nervous system disorder; disorder of development or morphogenesis
SLC12A6	ENSG00000140199	ENST00000354181	only known assiciation(s)	15-34275363-C-A	stop_gained	ClinVar	TRUE	agenesis of the corpus callosum with peripheral neuropathy	MONDO:0000902	musculoskeletal system disorder; nervous system disorder; disorder of development or morphogenesis
SLC12A6	ENSG00000140199	ENST00000354181	only known assiciation(s)	15-34275366-CTGTGATGGAGTTCT-C	frameshift_variant	ClinVar	TRUE	agenesis of the corpus callosum with peripheral neuropathy	MONDO:0000902	musculoskeletal system disorder; nervous system disorder; disorder of development or morphogenesis
SLC12A6	ENSG00000140199	ENST00000354181	only known assiciation(s)	15-34336430-T-TG	frameshift_variant	ClinVar	TRUE	agenesis of the corpus callosum with peripheral neuropathy	MONDO:0000902	musculoskeletal system disorder; nervous system disorder; disorder of development or morphogenesis
SLC13A5	ENSG00000141485	ENST00000433363	only known assiciation(s)			Orphanet	TRUE	amelocerebrohypohidrotic syndrome	MONDO:0009185	integumentary system disorder; syndromic disease; Mendelian disease
SLC13A5	ENSG00000141485	ENST00000433363	only known assiciation(s)			Orphanet	TRUE	pyridoxine-dependent epilepsy	MONDO:0009945	Mendelian disease; metabolic disease; nervous system disorder; nutritional disorder
SLC13A5	ENSG00000141485	ENST00000433363	only known assiciation(s)			Orphanet	TRUE	undetermined early-onset epileptic encephalopathy	MONDO:0018614	Mendelian disease; metabolic disease; nervous system disorder
SLC13A5	ENSG00000141485	ENST00000433363	only known assiciation(s)	17-6687534-C-G	missense_variant	ClinVar	TRUE	undetermined early-onset epileptic encephalopathy	MONDO:0018614	Mendelian disease; metabolic disease; nervous system disorder
SLC13A5	ENSG00000141485	ENST00000433363	only known assiciation(s)	17-6687629-A-G	missense_variant	ClinVar	TRUE	undetermined early-onset epileptic encephalopathy	MONDO:0018614	Mendelian disease; metabolic disease; nervous system disorder
SLC13A5	ENSG00000141485	ENST00000433363	only known assiciation(s)	17-6687641-A-G	missense_variant	ClinVar	TRUE	undetermined early-onset epileptic encephalopathy	MONDO:0018614	Mendelian disease; metabolic disease; nervous system disorder
SLC13A5	ENSG00000141485	ENST00000433363	only known assiciation(s)	17-6690936-G-A	missense_variant	ClinVar	TRUE	undetermined early-onset epileptic encephalopathy	MONDO:0018614	Mendelian disease; metabolic disease; nervous system disorder
SLC13A5	ENSG00000141485	ENST00000433363	only known assiciation(s)	17-6693101-C-CACTTTCTCCTG	frameshift_variant	ClinVar	TRUE	undetermined early-onset epileptic encephalopathy	MONDO:0018614	Mendelian disease; metabolic disease; nervous system disorder
SLC13A5	ENSG00000141485	ENST00000433363	only known assiciation(s)	17-6695759-C-T	stop_gained	ClinVar	TRUE	undetermined early-onset epileptic encephalopathy	MONDO:0018614	Mendelian disease; metabolic disease; nervous system disorder
SLC13A5	ENSG00000141485	ENST00000433363	only known assiciation(s)	17-6695784-G-A	stop_gained	ClinVar	TRUE	undetermined early-onset epileptic encephalopathy	MONDO:0018614	Mendelian disease; metabolic disease; nervous system disorder
SLC13A5	ENSG00000141485	ENST00000433363	only known assiciation(s)	17-6695850-GC-G	frameshift_variant	ClinVar	TRUE	undetermined early-onset epileptic encephalopathy	MONDO:0018614	Mendelian disease; metabolic disease; nervous system disorder
SLC13A5	ENSG00000141485	ENST00000433363	only known assiciation(s)	17-6701058-A-G	missense_variant	ClinVar	TRUE	undetermined early-onset epileptic encephalopathy	MONDO:0018614	Mendelian disease; metabolic disease; nervous system disorder
SLC13A5	ENSG00000141485	ENST00000433363	only known assiciation(s)	17-6703031-C-T	missense_variant	ClinVar	TRUE	undetermined early-onset epileptic encephalopathy	MONDO:0018614	Mendelian disease; metabolic disease; nervous system disorder
SLC13A5	ENSG00000141485	ENST00000433363	only known assiciation(s)	17-6704000-G-A	missense_variant	ClinVar	TRUE	undetermined early-onset epileptic encephalopathy	MONDO:0018614	Mendelian disease; metabolic disease; nervous system disorder
SLC13A5	ENSG00000141485	ENST00000433363	only known assiciation(s)	17-6706702-C-T	stop_gained	ClinVar	TRUE	undetermined early-onset epileptic encephalopathy	MONDO:0018614	Mendelian disease; metabolic disease; nervous system disorder
SLC13A5	ENSG00000141485	ENST00000433363	only known assiciation(s)	17-6706738-A-G	missense_variant	ClinVar	TRUE	undetermined early-onset epileptic encephalopathy	MONDO:0018614	Mendelian disease; metabolic disease; nervous system disorder
SLC14A1	ENSG00000141469	ENST00000321925	only novel association(s)	18-45739188-T-C	missense_variant	Genebass_variant	FALSE	depressive disorder	MONDO:0002050	psychiatric disorder; nervous system disorder
SLC15A2	ENSG00000163406	ENST00000489711	only novel association(s)	3-121924957-C-T	missense_variant	OpenTargets_gwas; OpenTargets_phewas	FALSE	allergic asthma	MONDO:0004784	immune system disorder; respiratory system disorder
SLC15A2	ENSG00000163406	ENST00000489711	only novel association(s)	3-121924957-C-T	missense_variant	Genebass_variant	FALSE	allergic disease	MONDO:0005271	immune system disorder
SLC15A2	ENSG00000163406	ENST00000489711	only novel association(s)	3-121924957-C-T	missense_variant	IEU_gwas_phewas; OpenTargets_gwas; OpenTargets_phewas	FALSE	allergic rhinitis	MONDO:0011786	immune system disorder; respiratory system disorder; inflammatory disease; otorhinolaryngologic disease
SLC15A2	ENSG00000163406	ENST00000489711	only novel association(s)	3-121924957-C-T	missense_variant	OpenTargets_gwas	FALSE	atopic eczema	MONDO:0004980	integumentary system disorder; Mendelian disease; immune system disorder; inflammatory disease
SLC15A2	ENSG00000163406	ENST00000489711	only novel association(s)	3-121924957-C-T	missense_variant	OpenTargets_gwas	FALSE	breast cancer	MONDO:0007254	breast disorder; cancer or benign tumor
SLC15A2	ENSG00000163406	ENST00000489711	only novel association(s)	3-121924957-C-T	missense_variant	OpenTargets_gwas; OpenTargets_phewas	FALSE	childhood onset asthma	MONDO:0005405	respiratory system disorder
SLC15A2	ENSG00000163406	ENST00000489711	only novel association(s)	3-121924957-C-T	missense_variant	OpenTargets_phewas	FALSE	hypothyroidism	MONDO:0005420	endocrine system disorder
SLC15A2	ENSG00000163406	ENST00000489711	only novel association(s)	3-121924957-C-T	missense_variant	OpenTargets_phewas	FALSE	larynx cancer	MONDO:0002352	respiratory system disorder; cancer or benign tumor
SLC15A2	ENSG00000163406	ENST00000489711	only novel association(s)	3-121924957-C-T	missense_variant	OpenTargets_phewas	FALSE	systemic lupus erythematosus	MONDO:0007915	urinary system disorder; connective tissue disorder; immune system disorder; hematologic disorder
SLC15A2	ENSG00000163406	ENST00000489711	only novel association(s)	3-121928439-C-T	missense_variant	Genebass_variant	FALSE	allergic disease	MONDO:0005271	immune system disorder
SLC15A2	ENSG00000163406	ENST00000489711	only novel association(s)	3-121928439-C-T	missense_variant	IEU_gwas_phewas	FALSE	allergic rhinitis	MONDO:0011786	immune system disorder; respiratory system disorder; inflammatory disease; otorhinolaryngologic disease
SLC15A2	ENSG00000163406	ENST00000489711	only novel association(s)	3-121929114-C-T	missense_variant	Genebass_variant	FALSE	asthma	MONDO:0004979	respiratory system disorder
SLC15A2	ENSG00000163406	ENST00000489711	only novel association(s)	3-121929321-G-A	missense_variant	Genebass_variant	FALSE	allergic disease	MONDO:0005271	immune system disorder
SLC15A4	ENSG00000139370	ENST00000266771	only novel association(s)	12-128814901-A-G	missense_variant	IEU_gwas_phewas	FALSE	systemic lupus erythematosus	MONDO:0007915	urinary system disorder; connective tissue disorder; immune system disorder; hematologic disorder
SLC16A1	ENSG00000155380	ENST00000369626	only known assiciation(s)			Orphanet	TRUE	exercise-induced hyperinsulinism	MONDO:0012396	Mendelian disease; digestive system disorder; metabolic disease; endocrine system disorder; disorder of development or morphogenesis
SLC16A1	ENSG00000155380	ENST00000369626	only known assiciation(s)			Orphanet	TRUE	ketoacidosis due to monocarboxylate transporter-1 deficiency	MONDO:0014490	Mendelian disease; metabolic disease
SLC16A1	ENSG00000155380	ENST00000369626	only known assiciation(s)			Orphanet	TRUE	metabolic myopathy due to lactate transporter defect	MONDO:0009501	musculoskeletal system disorder
SLC16A1	ENSG00000155380	ENST00000369626	only known assiciation(s)	1-112917326-CG-C	frameshift_variant	ClinVar	TRUE	exercise-induced hyperinsulinism	MONDO:0012396	Mendelian disease; digestive system disorder; metabolic disease; endocrine system disorder; disorder of development or morphogenesis
SLC16A1	ENSG00000155380	ENST00000369626	only known assiciation(s)	1-112917424-G-A	stop_gained	ClinVar	TRUE	exercise-induced hyperinsulinism	MONDO:0012396	Mendelian disease; digestive system disorder; metabolic disease; endocrine system disorder; disorder of development or morphogenesis
SLC16A1	ENSG00000155380	ENST00000369626	only known assiciation(s)	1-112917468-C-T	missense_variant	ClinVar	TRUE	exercise-induced hyperinsulinism	MONDO:0012396	Mendelian disease; digestive system disorder; metabolic disease; endocrine system disorder; disorder of development or morphogenesis
SLC16A1	ENSG00000155380	ENST00000369626	only known assiciation(s)	1-112917469-G-A	stop_gained	ClinVar	TRUE	exercise-induced hyperinsulinism	MONDO:0012396	Mendelian disease; digestive system disorder; metabolic disease; endocrine system disorder; disorder of development or morphogenesis
SLC16A1	ENSG00000155380	ENST00000369626	only known assiciation(s)	1-112917655-GATTA-G	frameshift_variant	ClinVar	TRUE	exercise-induced hyperinsulinism	MONDO:0012396	Mendelian disease; digestive system disorder; metabolic disease; endocrine system disorder; disorder of development or morphogenesis
SLC16A1	ENSG00000155380	ENST00000369626	only known assiciation(s)	1-112917655-GATTA-G	frameshift_variant	ClinVar	TRUE	metabolic myopathy due to lactate transporter defect	MONDO:0009501	musculoskeletal system disorder
SLC16A1	ENSG00000155380	ENST00000369626	only known assiciation(s)	1-112917796-T-C	missense_variant	ClinVar	TRUE	metabolic myopathy due to lactate transporter defect	MONDO:0009501	musculoskeletal system disorder
SLC16A1	ENSG00000155380	ENST00000369626	only known assiciation(s)	1-112917820-G-A	stop_gained	ClinVar	TRUE	exercise-induced hyperinsulinism	MONDO:0012396	Mendelian disease; digestive system disorder; metabolic disease; endocrine system disorder; disorder of development or morphogenesis
SLC16A1	ENSG00000155380	ENST00000369626	only known assiciation(s)	1-112917906-AC-A	frameshift_variant	ClinVar	TRUE	exercise-induced hyperinsulinism	MONDO:0012396	Mendelian disease; digestive system disorder; metabolic disease; endocrine system disorder; disorder of development or morphogenesis
SLC16A1	ENSG00000155380	ENST00000369626	only known assiciation(s)	1-112917915-A-AG	frameshift_variant	ClinVar	TRUE	exercise-induced hyperinsulinism	MONDO:0012396	Mendelian disease; digestive system disorder; metabolic disease; endocrine system disorder; disorder of development or morphogenesis
SLC16A1	ENSG00000155380	ENST00000369626	only known assiciation(s)	1-112922023-G-A	stop_gained	ClinVar	TRUE	exercise-induced hyperinsulinism	MONDO:0012396	Mendelian disease; digestive system disorder; metabolic disease; endocrine system disorder; disorder of development or morphogenesis
SLC16A11	ENSG00000174326	ENST00000574600	only novel association(s)	17-7041768-G-T	missense_variant	OpenTargets_phewas	FALSE	benign neoplasm	MONDO:0005165	cancer or benign tumor
SLC16A11	ENSG00000174326	ENST00000574600	only novel association(s)	17-7041768-G-T	missense_variant	IEU_gwas_phewas; OpenTargets_gwas	FALSE	type 2 diabetes mellitus	MONDO:0005148	digestive system disorder; metabolic disease; endocrine system disorder
SLC16A11	ENSG00000174326	ENST00000574600	only novel association(s)	17-7041768-G-T	missense_variant	OpenTargets_phewas	FALSE	uterine corpus leiomyoma	MONDO:0007886	musculoskeletal system disorder; Mendelian disease; connective tissue disorder; reproductive system disorder; cancer or benign tumor
SLC16A11	ENSG00000174326	ENST00000574600	only novel association(s)	17-7041768-G-T	missense_variant	OpenTargets_phewas	FALSE	uterus interstitial leiomyoma	MONDO:0001843	musculoskeletal system disorder; Mendelian disease; connective tissue disorder; reproductive system disorder; cancer or benign tumor
SLC16A11	ENSG00000174326	ENST00000574600	only novel association(s)	17-7042164-C-T	missense_variant	OpenTargets_phewas	FALSE	benign neoplasm	MONDO:0005165	cancer or benign tumor
SLC16A11	ENSG00000174326	ENST00000574600	only novel association(s)	17-7042164-C-T	missense_variant	IEU_gwas_phewas; OpenTargets_gwas	FALSE	type 2 diabetes mellitus	MONDO:0005148	digestive system disorder; metabolic disease; endocrine system disorder
SLC16A11	ENSG00000174326	ENST00000574600	only novel association(s)	17-7042164-C-T	missense_variant	OpenTargets_phewas	FALSE	uterine corpus leiomyoma	MONDO:0007886	musculoskeletal system disorder; Mendelian disease; connective tissue disorder; reproductive system disorder; cancer or benign tumor
SLC16A11	ENSG00000174326	ENST00000574600	only novel association(s)	17-7042164-C-T	missense_variant	OpenTargets_phewas	FALSE	uterus interstitial leiomyoma	MONDO:0001843	musculoskeletal system disorder; Mendelian disease; connective tissue disorder; reproductive system disorder; cancer or benign tumor
SLC16A11	ENSG00000174326	ENST00000574600	only novel association(s)	17-7042968-T-C	missense_variant	IEU_gwas_phewas	FALSE	type 2 diabetes mellitus	MONDO:0005148	digestive system disorder; metabolic disease; endocrine system disorder
SLC16A11	ENSG00000174326	ENST00000574600	only novel association(s)	17-7043011-C-T	missense_variant	IEU_gwas_phewas	FALSE	type 2 diabetes mellitus	MONDO:0005148	digestive system disorder; metabolic disease; endocrine system disorder
SLC16A12	ENSG00000152779	ENST00000371790	only known assiciation(s)			Orphanet	TRUE	juvenile cataract-microcornea-renal glucosuria syndrome	MONDO:0012786	urinary system disorder; Mendelian disease; metabolic disease
SLC16A12	ENSG00000152779	ENST00000371790	only known assiciation(s)	10-89438899-G-A	stop_gained	ClinVar	TRUE	juvenile cataract-microcornea-renal glucosuria syndrome	MONDO:0012786	urinary system disorder; Mendelian disease; metabolic disease
SLC16A2	ENSG00000147100	ENST00000587091	only known assiciation(s)			Orphanet	TRUE	Allan-Herndon-Dudley syndrome	MONDO:0010354	syndromic disease
SLC16A2	ENSG00000147100	ENST00000587091	only known assiciation(s)	X-74421839-G-T	stop_gained	ClinVar	TRUE	hereditary spastic paraplegia	MONDO:0019064	Mendelian disease; nervous system disorder
SLC16A2	ENSG00000147100	ENST00000587091	only known assiciation(s)	X-74421890-AC-A	frameshift_variant	ClinVar	TRUE	Allan-Herndon-Dudley syndrome	MONDO:0010354	syndromic disease
SLC16A2	ENSG00000147100	ENST00000587091	only known assiciation(s)	X-74421914-C-T	stop_gained	ClinVar	TRUE	Allan-Herndon-Dudley syndrome	MONDO:0010354	syndromic disease
SLC16A2	ENSG00000147100	ENST00000587091	only known assiciation(s)	X-74421993-ACT-A	frameshift_variant	ClinVar	TRUE	hereditary spastic paraplegia	MONDO:0019064	Mendelian disease; nervous system disorder
SLC16A2	ENSG00000147100	ENST00000587091	only known assiciation(s)	X-74421996-C-T	missense_variant	ClinVar	TRUE	Allan-Herndon-Dudley syndrome	MONDO:0010354	syndromic disease
SLC16A2	ENSG00000147100	ENST00000587091	only known assiciation(s)	X-74422010-TA-T	frameshift_variant	ClinVar	TRUE	Allan-Herndon-Dudley syndrome	MONDO:0010354	syndromic disease
SLC16A2	ENSG00000147100	ENST00000587091	only known assiciation(s)	X-74422037-G-GA	frameshift_variant	ClinVar	TRUE	Allan-Herndon-Dudley syndrome	MONDO:0010354	syndromic disease
SLC16A2	ENSG00000147100	ENST00000587091	only known assiciation(s)	X-74520993-G-A	stop_gained	ClinVar	TRUE	Allan-Herndon-Dudley syndrome	MONDO:0010354	syndromic disease
SLC16A2	ENSG00000147100	ENST00000587091	only known assiciation(s)	X-74520994-G-A	stop_gained	ClinVar	TRUE	Allan-Herndon-Dudley syndrome	MONDO:0010354	syndromic disease
SLC16A2	ENSG00000147100	ENST00000587091	only known assiciation(s)	X-74520998-G-A	missense_variant	ClinVar	TRUE	Allan-Herndon-Dudley syndrome	MONDO:0010354	syndromic disease
SLC16A2	ENSG00000147100	ENST00000587091	only known assiciation(s)	X-74521008-C-A	missense_variant	ClinVar	TRUE	Allan-Herndon-Dudley syndrome	MONDO:0010354	syndromic disease
SLC16A2	ENSG00000147100	ENST00000587091	only known assiciation(s)	X-74521008-C-T	missense_variant	ClinVar	TRUE	Allan-Herndon-Dudley syndrome	MONDO:0010354	syndromic disease
SLC16A2	ENSG00000147100	ENST00000587091	only known assiciation(s)	X-74521019-ATCT-A	inframe_deletion	ClinVar	TRUE	Allan-Herndon-Dudley syndrome	MONDO:0010354	syndromic disease
SLC16A2	ENSG00000147100	ENST00000587091	only known assiciation(s)	X-74521070-C-T	stop_gained	ClinVar	TRUE	hereditary spastic paraplegia	MONDO:0019064	Mendelian disease; nervous system disorder
SLC16A2	ENSG00000147100	ENST00000587091	only known assiciation(s)	X-74521086-CG-C	frameshift_variant	ClinVar	TRUE	Allan-Herndon-Dudley syndrome	MONDO:0010354	syndromic disease
SLC16A2	ENSG00000147100	ENST00000587091	only known assiciation(s)	X-74524389-GA-G	frameshift_variant	ClinVar	TRUE	Allan-Herndon-Dudley syndrome	MONDO:0010354	syndromic disease
SLC16A2	ENSG00000147100	ENST00000587091	only known assiciation(s)	X-74524476-CA-C	frameshift_variant	ClinVar	TRUE	hereditary spastic paraplegia	MONDO:0019064	Mendelian disease; nervous system disorder
SLC16A2	ENSG00000147100	ENST00000587091	only known assiciation(s)	X-74524623-C-A	stop_gained	ClinVar	TRUE	Allan-Herndon-Dudley syndrome	MONDO:0010354	syndromic disease
SLC16A2	ENSG00000147100	ENST00000587091	only known assiciation(s)	X-74524634-T-TGCCCAGCTCCC	frameshift_variant	ClinVar	TRUE	Allan-Herndon-Dudley syndrome	MONDO:0010354	syndromic disease
SLC16A2	ENSG00000147100	ENST00000587091	only known assiciation(s)	X-74524699-C-T	stop_gained	ClinVar	TRUE	Allan-Herndon-Dudley syndrome	MONDO:0010354	syndromic disease
SLC16A2	ENSG00000147100	ENST00000587091	only known assiciation(s)	X-74524723-C-T	stop_gained	ClinVar	TRUE	Allan-Herndon-Dudley syndrome	MONDO:0010354	syndromic disease
SLC16A2	ENSG00000147100	ENST00000587091	only known assiciation(s)	X-74524755-G-A	stop_gained	ClinVar	TRUE	Allan-Herndon-Dudley syndrome	MONDO:0010354	syndromic disease
SLC16A2	ENSG00000147100	ENST00000587091	only known assiciation(s)	X-74524762-G-A	missense_variant	ClinVar	TRUE	Allan-Herndon-Dudley syndrome	MONDO:0010354	syndromic disease
SLC16A2	ENSG00000147100	ENST00000587091	only known assiciation(s)	X-74524762-G-A	missense_variant	ClinVar	TRUE	hereditary spastic paraplegia	MONDO:0019064	Mendelian disease; nervous system disorder
SLC16A2	ENSG00000147100	ENST00000587091	only known assiciation(s)	X-74525793-G-A	stop_gained	ClinVar	TRUE	Allan-Herndon-Dudley syndrome	MONDO:0010354	syndromic disease
SLC16A2	ENSG00000147100	ENST00000587091	only known assiciation(s)	X-74525802-T-G	missense_variant	ClinVar	TRUE	Allan-Herndon-Dudley syndrome	MONDO:0010354	syndromic disease
SLC16A2	ENSG00000147100	ENST00000587091	only known assiciation(s)	X-74525834-C-T	missense_variant	ClinVar	TRUE	Allan-Herndon-Dudley syndrome	MONDO:0010354	syndromic disease
SLC16A2	ENSG00000147100	ENST00000587091	only known assiciation(s)	X-74525834-C-T	missense_variant	ClinVar	TRUE	hereditary spastic paraplegia	MONDO:0019064	Mendelian disease; nervous system disorder
SLC16A2	ENSG00000147100	ENST00000587091	only known assiciation(s)	X-74525844-C-A	stop_gained	ClinVar	TRUE	Allan-Herndon-Dudley syndrome	MONDO:0010354	syndromic disease
SLC16A2	ENSG00000147100	ENST00000587091	only known assiciation(s)	X-74529232-T-C	missense_variant	ClinVar	TRUE	Allan-Herndon-Dudley syndrome	MONDO:0010354	syndromic disease
SLC16A2	ENSG00000147100	ENST00000587091	only known assiciation(s)	X-74529232-T-C	missense_variant	ClinVar	TRUE	intellectual disability	MONDO:0001071	psychiatric disorder; nervous system disorder
SLC16A2	ENSG00000147100	ENST00000587091	only known assiciation(s)	X-74529295-T-C	missense_variant	ClinVar	TRUE	Allan-Herndon-Dudley syndrome	MONDO:0010354	syndromic disease
SLC16A2	ENSG00000147100	ENST00000587091	only known assiciation(s)	X-74529304-G-T	missense_variant	ClinVar	TRUE	Allan-Herndon-Dudley syndrome	MONDO:0010354	syndromic disease
SLC16A2	ENSG00000147100	ENST00000587091	only known assiciation(s)	X-74529316-GCTT-G	inframe_deletion	ClinVar	TRUE	Allan-Herndon-Dudley syndrome	MONDO:0010354	syndromic disease
SLC16A2	ENSG00000147100	ENST00000587091	only known assiciation(s)	X-74529355-T-C	missense_variant	ClinVar	TRUE	Allan-Herndon-Dudley syndrome	MONDO:0010354	syndromic disease
SLC16A2	ENSG00000147100	ENST00000587091	only known assiciation(s)	X-74529413-GC-G	frameshift_variant	ClinVar	TRUE	Allan-Herndon-Dudley syndrome	MONDO:0010354	syndromic disease
SLC16A2	ENSG00000147100	ENST00000587091	only known assiciation(s)	X-74529428-G-GC	frameshift_variant	ClinVar	TRUE	Allan-Herndon-Dudley syndrome	MONDO:0010354	syndromic disease
SLC16A2	ENSG00000147100	ENST00000587091	only known assiciation(s)	X-74529432-C-T	missense_variant	ClinVar	TRUE	Allan-Herndon-Dudley syndrome	MONDO:0010354	syndromic disease
SLC16A2	ENSG00000147100	ENST00000587091	only known assiciation(s)	X-74531404-GCTGTAATC-G	frameshift_variant	ClinVar	TRUE	Allan-Herndon-Dudley syndrome	MONDO:0010354	syndromic disease
SLC16A2	ENSG00000147100	ENST00000587091	only known assiciation(s)	X-74531414-T-C	missense_variant	ClinVar	TRUE	Allan-Herndon-Dudley syndrome	MONDO:0010354	syndromic disease
SLC16A2	ENSG00000147100	ENST00000587091	only known assiciation(s)	X-74531544-AC-A	frameshift_variant	ClinVar	TRUE	Allan-Herndon-Dudley syndrome	MONDO:0010354	syndromic disease
SLC16A4	ENSG00000168679	ENST00000369779	only novel association(s)	1-110379347-A-C	missense_variant	IEU_gwas_phewas	FALSE	breast cancer	MONDO:0007254	breast disorder; cancer or benign tumor
SLC16A9	ENSG00000165449	ENST00000395348	only novel association(s)			PriorityIndex	FALSE	immune system disorder	MONDO:0005046	immune system disorder
SLC17A1	ENSG00000124568	ENST00000244527	only novel association(s)			PriorityIndex	FALSE	immune system disorder	MONDO:0005046	immune system disorder
SLC17A1	ENSG00000124568	ENST00000244527	only novel association(s)	6-25812910-G-A	missense_variant	Genebass_variant	FALSE	depressive disorder	MONDO:0002050	psychiatric disorder; nervous system disorder
SLC17A1	ENSG00000124568	ENST00000244527	only novel association(s)	6-25812922-G-A	missense_variant	OpenTargets_phewas	FALSE	allergic rhinitis	MONDO:0011786	immune system disorder; respiratory system disorder; inflammatory disease; otorhinolaryngologic disease
SLC17A1	ENSG00000124568	ENST00000244527	only novel association(s)	6-25812922-G-A	missense_variant	OpenTargets_phewas	FALSE	asthma	MONDO:0004979	respiratory system disorder
SLC17A1	ENSG00000124568	ENST00000244527	only novel association(s)	6-25812922-G-A	missense_variant	OpenTargets_gwas	FALSE	cardiovascular disorder	MONDO:0004995	cardiovascular disorder
SLC17A1	ENSG00000124568	ENST00000244527	only novel association(s)	6-25812922-G-A	missense_variant	IEU_gwas_phewas; OpenTargets_phewas	FALSE	celiac disease	MONDO:0005130	Mendelian disease; digestive system disorder; immune system disorder
SLC17A1	ENSG00000124568	ENST00000244527	only novel association(s)	6-25812922-G-A	missense_variant	OpenTargets_phewas	FALSE	diabetes mellitus	MONDO:0005015	digestive system disorder; metabolic disease; endocrine system disorder
SLC17A1	ENSG00000124568	ENST00000244527	only novel association(s)	6-25812922-G-A	missense_variant	OpenTargets_phewas	FALSE	diabetic ketoacidosis	MONDO:0012819	Mendelian disease; digestive system disorder; metabolic disease; endocrine system disorder
SLC17A1	ENSG00000124568	ENST00000244527	only novel association(s)	6-25812922-G-A	missense_variant	OpenTargets_phewas	FALSE	diabetic retinopathy	MONDO:0005266	disorder of orbital region; cardiovascular disorder; metabolic disease; nervous system disorder; disorder of visual system
SLC17A1	ENSG00000124568	ENST00000244527	only novel association(s)	6-25812922-G-A	missense_variant	IEU_gwas_phewas	FALSE	endocrine system disorder	MONDO:0005151	endocrine system disorder
SLC17A1	ENSG00000124568	ENST00000244527	only novel association(s)	6-25812922-G-A	missense_variant	Genebass_variant; OpenTargets_colocalization; OpenTargets_gwas; OpenTargets_phewas	FALSE	gout	MONDO:0005393	metabolic disease
SLC17A1	ENSG00000124568	ENST00000244527	only novel association(s)	6-25812922-G-A	missense_variant	OpenTargets_phewas	FALSE	hematologic disorder	MONDO:0005570	hematologic disorder
SLC17A1	ENSG00000124568	ENST00000244527	only novel association(s)	6-25812922-G-A	missense_variant	OpenTargets_phewas	FALSE	human disease or disorder	MONDO:0700096
SLC17A1	ENSG00000124568	ENST00000244527	only novel association(s)	6-25812922-G-A	missense_variant	OpenTargets_phewas	FALSE	hypoglycemia	MONDO:0004946	metabolic disease
SLC17A1	ENSG00000124568	ENST00000244527	only novel association(s)	6-25812922-G-A	missense_variant	OpenTargets_phewas	FALSE	immune system disorder	MONDO:0005046	immune system disorder
SLC17A1	ENSG00000124568	ENST00000244527	only novel association(s)	6-25812922-G-A	missense_variant	OpenTargets_phewas	FALSE	intestinal disease due to fat malabsorption	MONDO:0015180	digestive system disorder
SLC17A1	ENSG00000124568	ENST00000244527	only novel association(s)	6-25812922-G-A	missense_variant	OpenTargets_phewas	FALSE	iron metabolism disease	MONDO:0002279	metabolic disease
SLC17A1	ENSG00000124568	ENST00000244527	only novel association(s)	6-25812922-G-A	missense_variant	OpenTargets_phewas	FALSE	microvascular complications of diabetes, susceptibility	MONDO:0000065
SLC17A1	ENSG00000124568	ENST00000244527	only novel association(s)	6-25812922-G-A	missense_variant	OpenTargets_phewas	FALSE	microvascular complications of diabetes, susceptibility to, 1	MONDO:0011386
SLC17A1	ENSG00000124568	ENST00000244527	only novel association(s)	6-25812922-G-A	missense_variant	Genebass_variant; OpenTargets_phewas	FALSE	mineral metabolism disease	MONDO:0000226	metabolic disease
SLC17A1	ENSG00000124568	ENST00000244527	only novel association(s)	6-25812922-G-A	missense_variant	OpenTargets_phewas	FALSE	osteoarthritis	MONDO:0005178	musculoskeletal system disorder; inflammatory disease
SLC17A1	ENSG00000124568	ENST00000244527	only novel association(s)	6-25812922-G-A	missense_variant	OpenTargets_phewas	FALSE	pericarditis	MONDO:0005904	cardiovascular disorder; inflammatory disease
SLC17A1	ENSG00000124568	ENST00000244527	only novel association(s)	6-25812922-G-A	missense_variant	OpenTargets_phewas	FALSE	proliferative diabetic retinopathy	MONDO:0001660	disorder of orbital region; cardiovascular disorder; metabolic disease; nervous system disorder; disorder of visual system
SLC17A1	ENSG00000124568	ENST00000244527	only novel association(s)	6-25812922-G-A	missense_variant	OpenTargets_phewas	FALSE	retinal disorder	MONDO:0005283	disorder of orbital region; nervous system disorder; disorder of visual system
SLC17A1	ENSG00000124568	ENST00000244527	only novel association(s)	6-25812922-G-A	missense_variant	IEU_gwas_phewas	FALSE	sclerosing cholangitis	MONDO:0018646	digestive system disorder; endocrine system disorder; inflammatory disease
SLC17A1	ENSG00000124568	ENST00000244527	only novel association(s)	6-25812922-G-A	missense_variant	OpenTargets_phewas	FALSE	thyroid gland disorder	MONDO:0003240	endocrine system disorder
SLC17A1	ENSG00000124568	ENST00000244527	only novel association(s)	6-25812922-G-A	missense_variant	OpenTargets_phewas	FALSE	thyrotoxicosis	MONDO:0010138	immune system disorder; endocrine system disorder; inflammatory disease
SLC17A1	ENSG00000124568	ENST00000244527	only novel association(s)	6-25812922-G-A	missense_variant	OpenTargets_phewas	FALSE	type 1 diabetes mellitus	MONDO:0005147	digestive system disorder; immune system disorder; metabolic disease; endocrine system disorder
SLC17A1	ENSG00000124568	ENST00000244527	only novel association(s)	6-25812922-G-A	missense_variant	OpenTargets_phewas	FALSE	type 1 diabetes mellitus 1	MONDO:0009100
SLC17A2	ENSG00000112337	ENST00000377850	only novel association(s)	6-25916807-C-G	missense_variant	IEU_gwas_phewas	FALSE	lung cancer	MONDO:0008903	respiratory system disorder; cancer or benign tumor
SLC17A2	ENSG00000112337	ENST00000377850	only novel association(s)	6-25916997-T-C	missense_variant	IEU_gwas_phewas	FALSE	lung cancer	MONDO:0008903	respiratory system disorder; cancer or benign tumor
SLC17A3	ENSG00000124564	ENST00000397060	only novel association(s)			PriorityIndex	FALSE	immune system disorder	MONDO:0005046	immune system disorder
SLC17A3	ENSG00000124564	ENST00000397060	only novel association(s)	6-25850617-C-T	missense_variant	Genebass_variant	FALSE	heart disorder	MONDO:0005267	cardiovascular disorder
SLC17A3	ENSG00000124564	ENST00000397060	only novel association(s)	6-25850617-C-T	missense_variant	IEU_gwas_phewas	FALSE	hypertensive disorder	MONDO:0005044	cardiovascular disorder
SLC17A3	ENSG00000124564	ENST00000397060	only novel association(s)	6-25850617-T-C	missense_variant	IEU_gwas_phewas	FALSE	iridocyclitis	MONDO:0004773	disorder of orbital region; inflammatory disease; disorder of visual system
SLC17A3	ENSG00000124564	ENST00000397060	only novel association(s)	6-25850874-C-A	missense_variant	IEU_gwas_phewas	FALSE	Graves disease	MONDO:0005364	immune system disorder; endocrine system disorder; inflammatory disease
SLC17A3	ENSG00000124564	ENST00000397060	only novel association(s)	6-25850874-C-A	missense_variant	IEU_gwas_phewas	FALSE	coronary artery disorder	MONDO:0005010	cardiovascular disorder
SLC17A3	ENSG00000124564	ENST00000397060	only novel association(s)	6-25850874-C-A	missense_variant	IEU_gwas_phewas	FALSE	rheumatoid arthritis	MONDO:0008383	musculoskeletal system disorder; connective tissue disorder; immune system disorder; inflammatory disease
SLC17A3	ENSG00000124564	ENST00000397060	only novel association(s)	6-25862238-C-T	missense_variant	IEU_gwas_phewas	FALSE	celiac disease	MONDO:0005130	Mendelian disease; digestive system disorder; immune system disorder
SLC17A3	ENSG00000124564	ENST00000397060	only novel association(s)	6-25862238-C-T	missense_variant	Genebass_variant; IEU_gwas_phewas	FALSE	gout	MONDO:0005393	metabolic disease
SLC17A3	ENSG00000124564	ENST00000397060	only novel association(s)	6-25862238-C-T	missense_variant	IEU_gwas_phewas	FALSE	hypothyroidism	MONDO:0005420	endocrine system disorder
SLC17A3	ENSG00000124564	ENST00000397060	only novel association(s)	6-25862238-C-T	missense_variant	IEU_gwas_phewas	FALSE	membranous glomerulonephritis	MONDO:0005376	urinary system disorder; inflammatory disease
SLC17A3	ENSG00000124564	ENST00000397060	only novel association(s)	6-25862238-C-T	missense_variant	IEU_gwas_phewas	FALSE	schizophrenia	MONDO:0005090	psychiatric disorder; nervous system disorder
SLC17A3	ENSG00000124564	ENST00000397060	only novel association(s)	6-25862238-C-T	missense_variant	IEU_gwas_phewas	FALSE	sclerosing cholangitis	MONDO:0018646	digestive system disorder; endocrine system disorder; inflammatory disease
SLC17A3	ENSG00000124564	ENST00000397060	only novel association(s)	6-25862238-C-T	missense_variant	IEU_gwas_phewas	FALSE	systemic lupus erythematosus	MONDO:0007915	urinary system disorder; connective tissue disorder; immune system disorder; hematologic disorder
SLC17A4	ENSG00000146039	ENST00000377905	only novel association(s)	6-25776721-A-G	missense_variant	IEU_gwas_phewas	FALSE	type 1 diabetes mellitus	MONDO:0005147	digestive system disorder; immune system disorder; metabolic disease; endocrine system disorder
SLC17A4	ENSG00000146039	ENST00000377905	only novel association(s)	6-25776721-A-G	missense_variant	IEU_gwas_phewas	FALSE	type 1 diabetes mellitus 1	MONDO:0009100
SLC17A4	ENSG00000146039	ENST00000377905	only novel association(s)	6-25776721-G-A	missense_variant	IEU_gwas_phewas	FALSE	celiac disease	MONDO:0005130	Mendelian disease; digestive system disorder; immune system disorder
SLC17A4	ENSG00000146039	ENST00000377905	only novel association(s)	6-25776721-G-A	missense_variant	Genebass_variant; IEU_gwas_phewas	FALSE	gout	MONDO:0005393	metabolic disease
SLC17A4	ENSG00000146039	ENST00000377905	only novel association(s)	6-25776721-G-A	missense_variant	Genebass_variant	FALSE	mineral metabolism disease	MONDO:0000226	metabolic disease
SLC17A4	ENSG00000146039	ENST00000377905	only novel association(s)	6-25776721-G-A	missense_variant	IEU_gwas_phewas	FALSE	sclerosing cholangitis	MONDO:0018646	digestive system disorder; endocrine system disorder; inflammatory disease
SLC17A5	ENSG00000119899	ENST00000355773	only known assiciation(s)			Orphanet	TRUE	Salla disease	MONDO:0011449	Mendelian disease; metabolic disease
SLC17A5	ENSG00000119899	ENST00000355773	only known assiciation(s)			Orphanet	TRUE	free sialic acid storage disease, infantile form	MONDO:0010027	musculoskeletal system disorder; Mendelian disease; metabolic disease
SLC17A5	ENSG00000119899	ENST00000355773	only known assiciation(s)			Orphanet	TRUE	intermediate severe Salla disease	MONDO:0017737	Mendelian disease; metabolic disease
SLC17A5	ENSG00000119899	ENST00000355773	only known assiciation(s)	6-73610433-C-T	missense_variant	ClinVar	TRUE	Salla disease	MONDO:0011449	Mendelian disease; metabolic disease
SLC17A5	ENSG00000119899	ENST00000355773	only known assiciation(s)	6-73610450-TC-T	frameshift_variant	ClinVar	TRUE	Salla disease	MONDO:0011449	Mendelian disease; metabolic disease
SLC17A5	ENSG00000119899	ENST00000355773	only known assiciation(s)	6-73610519-TAC-T	frameshift_variant	ClinVar	TRUE	Salla disease	MONDO:0011449	Mendelian disease; metabolic disease
SLC17A5	ENSG00000119899	ENST00000355773	only known assiciation(s)	6-73610531-TG-T	frameshift_variant	ClinVar	TRUE	Salla disease	MONDO:0011449	Mendelian disease; metabolic disease
SLC17A5	ENSG00000119899	ENST00000355773	only known assiciation(s)	6-73610537-TC-T	frameshift_variant	ClinVar	TRUE	Salla disease	MONDO:0011449	Mendelian disease; metabolic disease
SLC17A5	ENSG00000119899	ENST00000355773	only known assiciation(s)	6-73615410-C-T	stop_gained	ClinVar	TRUE	Salla disease	MONDO:0011449	Mendelian disease; metabolic disease
SLC17A5	ENSG00000119899	ENST00000355773	only known assiciation(s)	6-73615417-CTA-C	frameshift_variant	ClinVar	TRUE	Salla disease	MONDO:0011449	Mendelian disease; metabolic disease
SLC17A5	ENSG00000119899	ENST00000355773	only known assiciation(s)	6-73615425-G-C	missense_variant	ClinVar	TRUE	free sialic acid storage disease, infantile form	MONDO:0010027	musculoskeletal system disorder; Mendelian disease; metabolic disease
SLC17A5	ENSG00000119899	ENST00000355773	only known assiciation(s)	6-73615443-C-T	missense_variant	ClinVar	TRUE	Salla disease	MONDO:0011449	Mendelian disease; metabolic disease
SLC17A5	ENSG00000119899	ENST00000355773	only known assiciation(s)	6-73621806-C-A	stop_gained	ClinVar	TRUE	Salla disease	MONDO:0011449	Mendelian disease; metabolic disease
SLC17A5	ENSG00000119899	ENST00000355773	only known assiciation(s)	6-73621859-A-C	stop_gained	ClinVar	TRUE	Salla disease	MONDO:0011449	Mendelian disease; metabolic disease
SLC17A5	ENSG00000119899	ENST00000355773	only known assiciation(s)	6-73621864-A-C	stop_gained	ClinVar	TRUE	Salla disease	MONDO:0011449	Mendelian disease; metabolic disease
SLC17A5	ENSG00000119899	ENST00000355773	only known assiciation(s)	6-73621864-A-C	stop_gained	ClinVar	TRUE	free sialic acid storage disease, infantile form	MONDO:0010027	musculoskeletal system disorder; Mendelian disease; metabolic disease
SLC17A5	ENSG00000119899	ENST00000355773	only known assiciation(s)	6-73621873-C-T	stop_gained	ClinVar	TRUE	Salla disease	MONDO:0011449	Mendelian disease; metabolic disease
SLC17A5	ENSG00000119899	ENST00000355773	only known assiciation(s)	6-73621876-GT-G	frameshift_variant	ClinVar	TRUE	Salla disease	MONDO:0011449	Mendelian disease; metabolic disease
SLC17A5	ENSG00000119899	ENST00000355773	only known assiciation(s)	6-73635384-GATTTCTTAATGATGA-G	inframe_deletion	ClinVar	TRUE	Salla disease	MONDO:0011449	Mendelian disease; metabolic disease
SLC17A5	ENSG00000119899	ENST00000355773	only known assiciation(s)	6-73635384-GATTTCTTAATGATGA-G	inframe_deletion	ClinVar	TRUE	free sialic acid storage disease, infantile form	MONDO:0010027	musculoskeletal system disorder; Mendelian disease; metabolic disease
SLC17A5	ENSG00000119899	ENST00000355773	only known assiciation(s)	6-73635392-A-T	stop_gained	ClinVar	TRUE	Salla disease	MONDO:0011449	Mendelian disease; metabolic disease
SLC17A5	ENSG00000119899	ENST00000355773	only known assiciation(s)	6-73635392-A-T	stop_gained	ClinVar	TRUE	free sialic acid storage disease, infantile form	MONDO:0010027	musculoskeletal system disorder; Mendelian disease; metabolic disease
SLC17A5	ENSG00000119899	ENST00000355773	only known assiciation(s)	6-73635405-T-TAA	frameshift_variant	ClinVar	TRUE	Salla disease	MONDO:0011449	Mendelian disease; metabolic disease
SLC17A5	ENSG00000119899	ENST00000355773	only known assiciation(s)	6-73635415-T-G	missense_variant	ClinVar	TRUE	Salla disease	MONDO:0011449	Mendelian disease; metabolic disease
SLC17A5	ENSG00000119899	ENST00000355773	only known assiciation(s)	6-73635415-T-G	missense_variant	ClinVar	TRUE	free sialic acid storage disease, infantile form	MONDO:0010027	musculoskeletal system disorder; Mendelian disease; metabolic disease
SLC17A5	ENSG00000119899	ENST00000355773	only known assiciation(s)	6-73635482-C-CA	frameshift_variant	ClinVar	TRUE	Salla disease	MONDO:0011449	Mendelian disease; metabolic disease
SLC17A5	ENSG00000119899	ENST00000355773	only known assiciation(s)	6-73635482-C-T	stop_gained	ClinVar	TRUE	Salla disease	MONDO:0011449	Mendelian disease; metabolic disease
SLC17A5	ENSG00000119899	ENST00000355773	only known assiciation(s)	6-73636627-AG-A	frameshift_variant	ClinVar	TRUE	Salla disease	MONDO:0011449	Mendelian disease; metabolic disease
SLC17A5	ENSG00000119899	ENST00000355773	only known assiciation(s)	6-73636653-T-TA	frameshift_variant	ClinVar	TRUE	Salla disease	MONDO:0011449	Mendelian disease; metabolic disease
SLC17A5	ENSG00000119899	ENST00000355773	only known assiciation(s)	6-73636702-G-A	stop_gained	ClinVar	TRUE	Salla disease	MONDO:0011449	Mendelian disease; metabolic disease
SLC17A5	ENSG00000119899	ENST00000355773	only known assiciation(s)	6-73638477-T-C	missense_variant	ClinVar	TRUE	free sialic acid storage disease, infantile form	MONDO:0010027	musculoskeletal system disorder; Mendelian disease; metabolic disease
SLC17A5	ENSG00000119899	ENST00000355773	only known assiciation(s)	6-73638491-TG-T	frameshift_variant	ClinVar	TRUE	Salla disease	MONDO:0011449	Mendelian disease; metabolic disease
SLC17A5	ENSG00000119899	ENST00000355773	only known assiciation(s)	6-73638491-TG-T	frameshift_variant	ClinVar	TRUE	free sialic acid storage disease, infantile form	MONDO:0010027	musculoskeletal system disorder; Mendelian disease; metabolic disease
SLC17A5	ENSG00000119899	ENST00000355773	only known assiciation(s)	6-73641708-GT-G	frameshift_variant	ClinVar	TRUE	Salla disease	MONDO:0011449	Mendelian disease; metabolic disease
SLC17A5	ENSG00000119899	ENST00000355773	only known assiciation(s)	6-73641792-CA-C	frameshift_variant	ClinVar	TRUE	Salla disease	MONDO:0011449	Mendelian disease; metabolic disease
SLC17A5	ENSG00000119899	ENST00000355773	only known assiciation(s)	6-73641806-AT-A	frameshift_variant	ClinVar	TRUE	Salla disease	MONDO:0011449	Mendelian disease; metabolic disease
SLC17A5	ENSG00000119899	ENST00000355773	only known assiciation(s)	6-73641806-AT-A	frameshift_variant	ClinVar	TRUE	free sialic acid storage disease, infantile form	MONDO:0010027	musculoskeletal system disorder; Mendelian disease; metabolic disease
SLC17A5	ENSG00000119899	ENST00000355773	only known assiciation(s)	6-73641810-T-C	missense_variant	ClinVar	TRUE	Salla disease	MONDO:0011449	Mendelian disease; metabolic disease
SLC17A5	ENSG00000119899	ENST00000355773	only known assiciation(s)	6-73641810-T-C	missense_variant	ClinVar	TRUE	free sialic acid storage disease, infantile form	MONDO:0010027	musculoskeletal system disorder; Mendelian disease; metabolic disease
SLC17A5	ENSG00000119899	ENST00000355773	only known assiciation(s)	6-73641832-A-T	stop_gained	ClinVar	TRUE	Salla disease	MONDO:0011449	Mendelian disease; metabolic disease
SLC17A5	ENSG00000119899	ENST00000355773	only known assiciation(s)	6-73641866-T-TA	frameshift_variant	ClinVar	TRUE	Salla disease	MONDO:0011449	Mendelian disease; metabolic disease
SLC17A5	ENSG00000119899	ENST00000355773	only known assiciation(s)	6-73641907-C-T	stop_gained	ClinVar	TRUE	Salla disease	MONDO:0011449	Mendelian disease; metabolic disease
SLC17A5	ENSG00000119899	ENST00000355773	only known assiciation(s)	6-73644477-A-T	stop_gained	ClinVar	TRUE	Salla disease	MONDO:0011449	Mendelian disease; metabolic disease
SLC17A5	ENSG00000119899	ENST00000355773	only known assiciation(s)	6-73644481-TTG-T	frameshift_variant	ClinVar	TRUE	Salla disease	MONDO:0011449	Mendelian disease; metabolic disease
SLC17A5	ENSG00000119899	ENST00000355773	only known assiciation(s)	6-73644482-TG-T	frameshift_variant	ClinVar	TRUE	Salla disease	MONDO:0011449	Mendelian disease; metabolic disease
SLC17A5	ENSG00000119899	ENST00000355773	only known assiciation(s)	6-73644493-CT-C	frameshift_variant	ClinVar	TRUE	Salla disease	MONDO:0011449	Mendelian disease; metabolic disease
SLC17A5	ENSG00000119899	ENST00000355773	only known assiciation(s)	6-73644540-AC-A	frameshift_variant	ClinVar	TRUE	Salla disease	MONDO:0011449	Mendelian disease; metabolic disease
SLC17A5	ENSG00000119899	ENST00000355773	only known assiciation(s)	6-73644551-AC-A	frameshift_variant	ClinVar	TRUE	Salla disease	MONDO:0011449	Mendelian disease; metabolic disease
SLC17A5	ENSG00000119899	ENST00000355773	only known assiciation(s)	6-73644553-C-CA	frameshift_variant	ClinVar	TRUE	Salla disease	MONDO:0011449	Mendelian disease; metabolic disease
SLC17A5	ENSG00000119899	ENST00000355773	only known assiciation(s)	6-73644582-C-T	missense_variant	ClinVar	TRUE	Salla disease	MONDO:0011449	Mendelian disease; metabolic disease
SLC17A5	ENSG00000119899	ENST00000355773	only known assiciation(s)	6-73644582-C-T	missense_variant	ClinVar	TRUE	free sialic acid storage disease, infantile form	MONDO:0010027	musculoskeletal system disorder; Mendelian disease; metabolic disease
SLC17A5	ENSG00000119899	ENST00000355773	only known assiciation(s)	6-73644583-G-A	missense_variant	ClinVar	TRUE	Salla disease	MONDO:0011449	Mendelian disease; metabolic disease
SLC17A5	ENSG00000119899	ENST00000355773	only known assiciation(s)	6-73644583-G-A	missense_variant	ClinVar	TRUE	free sialic acid storage disease, infantile form	MONDO:0010027	musculoskeletal system disorder; Mendelian disease; metabolic disease
SLC17A5	ENSG00000119899	ENST00000355773	only known assiciation(s)	6-73653844-C-A	stop_gained	ClinVar	TRUE	Salla disease	MONDO:0011449	Mendelian disease; metabolic disease
SLC17A5	ENSG00000119899	ENST00000355773	only known assiciation(s)	6-73653886-T-C	start_lost	ClinVar	TRUE	Salla disease	MONDO:0011449	Mendelian disease; metabolic disease
SLC17A8	ENSG00000179520	ENST00000323346	only known assiciation(s)	12-100396356-G-GA	frameshift_variant	ClinVar	TRUE	autosomal dominant deafness - onychodystrophy syndrome	MONDO:0007420	psychiatric disorder; integumentary system disorder; syndromic disease; Mendelian disease; nervous system disorder
SLC17A8	ENSG00000179520	ENST00000323346	only known assiciation(s)	12-100396373-C-T	missense_variant	ClinVar	TRUE	autosomal dominant deafness - onychodystrophy syndrome	MONDO:0007420	psychiatric disorder; integumentary system disorder; syndromic disease; Mendelian disease; nervous system disorder
SLC17A8	ENSG00000179520	ENST00000323346	only known assiciation(s)	12-100396375-C-A	missense_variant	ClinVar	TRUE	autosomal dominant deafness - onychodystrophy syndrome	MONDO:0007420	psychiatric disorder; integumentary system disorder; syndromic disease; Mendelian disease; nervous system disorder
SLC17A9	ENSG00000101194	ENST00000370351	only known assiciation(s)			Orphanet	TRUE	disseminated superficial actinic porokeratosis	MONDO:0019212	integumentary system disorder; Mendelian disease; disorder of development or morphogenesis
SLC17A9	ENSG00000101194	ENST00000370351	only known assiciation(s)	20-62952855-C-T	missense_variant	ClinVar	TRUE	disseminated superficial actinic porokeratosis	MONDO:0019212	integumentary system disorder; Mendelian disease; disorder of development or morphogenesis
SLC17A9	ENSG00000101194	ENST00000370351	only known assiciation(s)	20-62965153-G-A	missense_variant	ClinVar	TRUE	disseminated superficial actinic porokeratosis	MONDO:0019212	integumentary system disorder; Mendelian disease; disorder of development or morphogenesis
SLC18A2	ENSG00000165646	ENST00000644641	only known assiciation(s)			Orphanet	TRUE	brain dopamine-serotonin vesicular transport disease	MONDO:0018130	Mendelian disease; metabolic disease
SLC18A2	ENSG00000165646	ENST00000644641	only known assiciation(s)	10-117257847-C-G	missense_variant	ClinVar	TRUE	dense granule disease	MONDO:0020118	Mendelian disease; hematologic disorder
SLC18A2	ENSG00000165646	ENST00000644641	only known assiciation(s)	10-117267710-C-T	missense_variant	ClinVar	TRUE	parkinsonism-dystonia, infantile	MONDO:0013150	syndromic disease; Mendelian disease; nervous system disorder
SLC18A3	ENSG00000187714	ENST00000374115	only known assiciation(s)			Orphanet	TRUE	fetal akinesia deformation sequence	MONDO:0008824	syndromic disease; Mendelian disease; respiratory system disorder; disorder of development or morphogenesis
SLC18A3	ENSG00000187714	ENST00000374115	only known assiciation(s)			Orphanet	TRUE	presynaptic congenital myasthenic syndrome	MONDO:0020345	disorder of orbital region; syndromic disease; Mendelian disease; nervous system disorder; disorder of visual system
SLC18A3	ENSG00000187714	ENST00000374115	only known assiciation(s)	10-49611932-G-C	missense_variant	ClinVar	TRUE	congenital myasthenic syndrome	MONDO:0018940	disorder of orbital region; syndromic disease; Mendelian disease; nervous system disorder; disorder of visual system
SLC18B1	ENSG00000146409	ENST00000275227	only novel association(s)	6-132797077-A-G	missense_variant	IEU_gwas_phewas	FALSE	Parkinson disease	MONDO:0005180	Mendelian disease; metabolic disease; nervous system disorder
SLC19A2	ENSG00000117479	ENST00000236137	only known assiciation(s)			Orphanet	TRUE	thiamine-responsive megaloblastic anemia syndrome	MONDO:0009575	Mendelian disease; digestive system disorder; metabolic disease; endocrine system disorder; hematologic disorder
SLC19A2	ENSG00000117479	ENST00000236137	only known assiciation(s)	1-169468717-CCA-C	frameshift_variant	ClinVar	TRUE	thiamine-responsive megaloblastic anemia syndrome	MONDO:0009575	Mendelian disease; digestive system disorder; metabolic disease; endocrine system disorder; hematologic disorder
SLC19A2	ENSG00000117479	ENST00000236137	only known assiciation(s)	1-169468785-C-T	stop_gained	ClinVar	TRUE	thiamine-responsive megaloblastic anemia syndrome	MONDO:0009575	Mendelian disease; digestive system disorder; metabolic disease; endocrine system disorder; hematologic disorder
SLC19A2	ENSG00000117479	ENST00000236137	only known assiciation(s)	1-169468793-C-T	stop_gained	ClinVar	TRUE	thiamine-responsive megaloblastic anemia syndrome	MONDO:0009575	Mendelian disease; digestive system disorder; metabolic disease; endocrine system disorder; hematologic disorder
SLC19A2	ENSG00000117479	ENST00000236137	only known assiciation(s)	1-169470108-GA-G	frameshift_variant	ClinVar	TRUE	thiamine-responsive megaloblastic anemia syndrome	MONDO:0009575	Mendelian disease; digestive system disorder; metabolic disease; endocrine system disorder; hematologic disorder
SLC19A2	ENSG00000117479	ENST00000236137	only known assiciation(s)	1-169477212-C-T	stop_gained	ClinVar	TRUE	thiamine-responsive megaloblastic anemia syndrome	MONDO:0009575	Mendelian disease; digestive system disorder; metabolic disease; endocrine system disorder; hematologic disorder
SLC19A2	ENSG00000117479	ENST00000236137	only known assiciation(s)	1-169477236-TG-T	frameshift_variant	ClinVar	TRUE	thiamine-responsive megaloblastic anemia syndrome	MONDO:0009575	Mendelian disease; digestive system disorder; metabolic disease; endocrine system disorder; hematologic disorder
SLC19A2	ENSG00000117479	ENST00000236137	only known assiciation(s)	1-169477265-G-A	stop_gained	ClinVar	TRUE	thiamine-responsive megaloblastic anemia syndrome	MONDO:0009575	Mendelian disease; digestive system disorder; metabolic disease; endocrine system disorder; hematologic disorder
SLC19A2	ENSG00000117479	ENST00000236137	only known assiciation(s)	1-169477376-TAA-T	frameshift_variant	ClinVar	TRUE	thiamine-responsive megaloblastic anemia syndrome	MONDO:0009575	Mendelian disease; digestive system disorder; metabolic disease; endocrine system disorder; hematologic disorder
SLC19A2	ENSG00000117479	ENST00000236137	only known assiciation(s)	1-169477447-C-T	missense_variant	ClinVar	TRUE	thiamine-responsive megaloblastic anemia syndrome	MONDO:0009575	Mendelian disease; digestive system disorder; metabolic disease; endocrine system disorder; hematologic disorder
SLC19A2	ENSG00000117479	ENST00000236137	only known assiciation(s)	1-169477478-G-A	stop_gained	ClinVar	TRUE	thiamine-responsive megaloblastic anemia syndrome	MONDO:0009575	Mendelian disease; digestive system disorder; metabolic disease; endocrine system disorder; hematologic disorder
SLC19A2	ENSG00000117479	ENST00000236137	only known assiciation(s)	1-169477531-TAA-T	frameshift_variant	ClinVar	TRUE	thiamine-responsive megaloblastic anemia syndrome	MONDO:0009575	Mendelian disease; digestive system disorder; metabolic disease; endocrine system disorder; hematologic disorder
SLC19A2	ENSG00000117479	ENST00000236137	only known assiciation(s)	1-169477534-G-A	missense_variant	ClinVar	TRUE	thiamine-responsive megaloblastic anemia syndrome	MONDO:0009575	Mendelian disease; digestive system disorder; metabolic disease; endocrine system disorder; hematologic disorder
SLC19A2	ENSG00000117479	ENST00000236137	only known assiciation(s)	1-169477719-G-GT	stop_gained	ClinVar	TRUE	thiamine-responsive megaloblastic anemia syndrome	MONDO:0009575	Mendelian disease; digestive system disorder; metabolic disease; endocrine system disorder; hematologic disorder
SLC19A2	ENSG00000117479	ENST00000236137	only known assiciation(s)	1-169485615-G-A	missense_variant	ClinVar	TRUE	thiamine-responsive megaloblastic anemia syndrome	MONDO:0009575	Mendelian disease; digestive system disorder; metabolic disease; endocrine system disorder; hematologic disorder
SLC19A2	ENSG00000117479	ENST00000236137	only known assiciation(s)	1-169485696-CGAGCGGT-C	frameshift_variant	ClinVar	TRUE	thiamine-responsive megaloblastic anemia syndrome	MONDO:0009575	Mendelian disease; digestive system disorder; metabolic disease; endocrine system disorder; hematologic disorder
SLC19A3	ENSG00000135917	ENST00000644224	only known assiciation(s)			Orphanet	TRUE	Leigh syndrome with leukodystrophy	MONDO:0016815	disorder of orbital region; Mendelian disease; metabolic disease; nervous system disorder; disorder of development or morphogenesis; disorder of visual system; mitochondrial disease
SLC19A3	ENSG00000135917	ENST00000644224	only known assiciation(s)			Orphanet	TRUE	biotin-responsive basal ganglia disease	MONDO:0011841	Mendelian disease; metabolic disease; nervous system disorder
SLC19A3	ENSG00000135917	ENST00000644224	only known assiciation(s)			Orphanet	TRUE	infantile spams-psychomotor retardation-progressive brain atrophy-basal ganglia disease syndrome	MONDO:0016981	psychiatric disorder; syndromic disease; Mendelian disease; metabolic disease; nervous system disorder
SLC19A3	ENSG00000135917	ENST00000644224	only known assiciation(s)	2-227688200-TCTA-T	inframe_deletion	ClinVar	TRUE	biotin-responsive basal ganglia disease	MONDO:0011841	Mendelian disease; metabolic disease; nervous system disorder
SLC19A3	ENSG00000135917	ENST00000644224	only known assiciation(s)	2-227688216-T-C	missense_variant	ClinVar	TRUE	biotin-responsive basal ganglia disease	MONDO:0011841	Mendelian disease; metabolic disease; nervous system disorder
SLC19A3	ENSG00000135917	ENST00000644224	only known assiciation(s)	2-227688222-TG-T	frameshift_variant	ClinVar	TRUE	biotin-responsive basal ganglia disease	MONDO:0011841	Mendelian disease; metabolic disease; nervous system disorder
SLC19A3	ENSG00000135917	ENST00000644224	only known assiciation(s)	2-227695896-TG-T	frameshift_variant	ClinVar	TRUE	biotin-responsive basal ganglia disease	MONDO:0011841	Mendelian disease; metabolic disease; nervous system disorder
SLC19A3	ENSG00000135917	ENST00000644224	only known assiciation(s)	2-227695907-A-C	missense_variant	ClinVar	TRUE	biotin-responsive basal ganglia disease	MONDO:0011841	Mendelian disease; metabolic disease; nervous system disorder
SLC19A3	ENSG00000135917	ENST00000644224	only known assiciation(s)	2-227695981-T-TA	frameshift_variant	ClinVar	TRUE	biotin-responsive basal ganglia disease	MONDO:0011841	Mendelian disease; metabolic disease; nervous system disorder
SLC19A3	ENSG00000135917	ENST00000644224	only known assiciation(s)	2-227698753-G-A	missense_variant	ClinVar	TRUE	biotin-responsive basal ganglia disease	MONDO:0011841	Mendelian disease; metabolic disease; nervous system disorder
SLC19A3	ENSG00000135917	ENST00000644224	only known assiciation(s)	2-227698757-C-G	missense_variant	ClinVar	TRUE	biotin-responsive basal ganglia disease	MONDO:0011841	Mendelian disease; metabolic disease; nervous system disorder
SLC19A3	ENSG00000135917	ENST00000644224	only known assiciation(s)	2-227698821-A-C	stop_gained	ClinVar	TRUE	biotin-responsive basal ganglia disease	MONDO:0011841	Mendelian disease; metabolic disease; nervous system disorder
SLC19A3	ENSG00000135917	ENST00000644224	only known assiciation(s)	2-227698861-C-T	stop_gained	ClinVar	TRUE	biotin-responsive basal ganglia disease	MONDO:0011841	Mendelian disease; metabolic disease; nervous system disorder
SLC19A3	ENSG00000135917	ENST00000644224	only known assiciation(s)	2-227698865-A-G	missense_variant	ClinVar	TRUE	biotin-responsive basal ganglia disease	MONDO:0011841	Mendelian disease; metabolic disease; nervous system disorder
SLC19A3	ENSG00000135917	ENST00000644224	only known assiciation(s)	2-227698937-CCA-C	frameshift_variant	ClinVar	TRUE	biotin-responsive basal ganglia disease	MONDO:0011841	Mendelian disease; metabolic disease; nervous system disorder
SLC19A3	ENSG00000135917	ENST00000644224	only known assiciation(s)	2-227699117-G-GA	frameshift_variant	ClinVar	TRUE	biotin-responsive basal ganglia disease	MONDO:0011841	Mendelian disease; metabolic disease; nervous system disorder
SLC19A3	ENSG00000135917	ENST00000644224	only known assiciation(s)	2-227699174-A-G	missense_variant	ClinVar	TRUE	biotin-responsive basal ganglia disease	MONDO:0011841	Mendelian disease; metabolic disease; nervous system disorder
SLC19A3	ENSG00000135917	ENST00000644224	only known assiciation(s)	2-227699231-CCA-C	frameshift_variant	ClinVar	TRUE	biotin-responsive basal ganglia disease	MONDO:0011841	Mendelian disease; metabolic disease; nervous system disorder
SLC19A3	ENSG00000135917	ENST00000644224	only known assiciation(s)	2-227699299-A-T	missense_variant	ClinVar	TRUE	biotin-responsive basal ganglia disease	MONDO:0011841	Mendelian disease; metabolic disease; nervous system disorder
SLC19A3	ENSG00000135917	ENST00000644224	only known assiciation(s)	2-227699331-G-C	stop_gained	ClinVar	TRUE	biotin-responsive basal ganglia disease	MONDO:0011841	Mendelian disease; metabolic disease; nervous system disorder
SLC19A3	ENSG00000135917	ENST00000644224	only known assiciation(s)	2-227699378-A-G	missense_variant	ClinVar	TRUE	biotin-responsive basal ganglia disease	MONDO:0011841	Mendelian disease; metabolic disease; nervous system disorder
SLC19A3	ENSG00000135917	ENST00000644224	only known assiciation(s)	2-227699450-T-G	missense_variant	ClinVar	TRUE	biotin-responsive basal ganglia disease	MONDO:0011841	Mendelian disease; metabolic disease; nervous system disorder
SLC19A3	ENSG00000135917	ENST00000644224	only known assiciation(s)	2-227699518-A-G	missense_variant	ClinVar	TRUE	biotin-responsive basal ganglia disease	MONDO:0011841	Mendelian disease; metabolic disease; nervous system disorder
SLC19A3	ENSG00000135917	ENST00000644224	only known assiciation(s)	2-227699526-G-T	stop_gained	ClinVar	TRUE	biotin-responsive basal ganglia disease	MONDO:0011841	Mendelian disease; metabolic disease; nervous system disorder
SLC19A3	ENSG00000135917	ENST00000644224	only known assiciation(s)	2-227702189-T-C	missense_variant	ClinVar	TRUE	biotin-responsive basal ganglia disease	MONDO:0011841	Mendelian disease; metabolic disease; nervous system disorder
SLC19A3	ENSG00000135917	ENST00000644224	only known assiciation(s)	2-227702207-AT-A	frameshift_variant	ClinVar	TRUE	biotin-responsive basal ganglia disease	MONDO:0011841	Mendelian disease; metabolic disease; nervous system disorder
SLC19A3	ENSG00000135917	ENST00000644224	only known assiciation(s)	2-227702236-A-ATC	frameshift_variant	ClinVar	TRUE	biotin-responsive basal ganglia disease	MONDO:0011841	Mendelian disease; metabolic disease; nervous system disorder
SLC19A3	ENSG00000135917	ENST00000644224	only known assiciation(s)	2-227702244-G-GA	frameshift_variant	ClinVar	TRUE	biotin-responsive basal ganglia disease	MONDO:0011841	Mendelian disease; metabolic disease; nervous system disorder
SLC19A3	ENSG00000135917	ENST00000644224	only known assiciation(s)	2-227702251-C-A	missense_variant	ClinVar	TRUE	biotin-responsive basal ganglia disease	MONDO:0011841	Mendelian disease; metabolic disease; nervous system disorder
SLC19A3	ENSG00000135917	ENST00000644224	only known assiciation(s)	2-227702299-G-T	stop_gained	ClinVar	TRUE	biotin-responsive basal ganglia disease	MONDO:0011841	Mendelian disease; metabolic disease; nervous system disorder
SLC1A1	ENSG00000106688	ENST00000262352	only known assiciation(s)			Orphanet	TRUE	dicarboxylic aminoaciduria	MONDO:0009110	Mendelian disease; metabolic disease
SLC1A1	ENSG00000106688	ENST00000262352	only known assiciation(s)			Orphanet	TRUE	hot water reflex epilepsy	MONDO:0013229	Mendelian disease; nervous system disorder
SLC1A1	ENSG00000106688	ENST00000262352	only known assiciation(s)	9-4576749-GATC-G	inframe_deletion	ClinVar	TRUE	dicarboxylic aminoaciduria	MONDO:0009110	Mendelian disease; metabolic disease
SLC1A1	ENSG00000106688	ENST00000262352	only known assiciation(s)	9-4583108-G-A	missense_variant	ClinVar	TRUE	intellectual disability	MONDO:0001071	psychiatric disorder; nervous system disorder
SLC1A1	ENSG00000106688	ENST00000262352	only known assiciation(s)	9-4585316-C-T	missense_variant	ClinVar	TRUE	dicarboxylic aminoaciduria	MONDO:0009110	Mendelian disease; metabolic disease
SLC1A2	ENSG00000110436	ENST00000278379	only known assiciation(s)			Orphanet	TRUE	undetermined early-onset epileptic encephalopathy	MONDO:0018614	Mendelian disease; metabolic disease; nervous system disorder
SLC1A2	ENSG00000110436	ENST00000278379	only known assiciation(s)	11-35292512-G-C	missense_variant	ClinVar	TRUE	developmental and epileptic encephalopathy, 41	MONDO:0014916	Mendelian disease; metabolic disease; nervous system disorder; disorder of development or morphogenesis; mitochondrial disease; idiopathic disease
SLC1A2	ENSG00000110436	ENST00000278379	only known assiciation(s)	11-35315079-A-G	missense_variant	ClinVar	TRUE	developmental and epileptic encephalopathy, 41	MONDO:0014916	Mendelian disease; metabolic disease; nervous system disorder; disorder of development or morphogenesis; mitochondrial disease; idiopathic disease
SLC1A2	ENSG00000110436	ENST00000278379	only known assiciation(s)	11-35315089-C-G	missense_variant	ClinVar	TRUE	developmental and epileptic encephalopathy, 41	MONDO:0014916	Mendelian disease; metabolic disease; nervous system disorder; disorder of development or morphogenesis; mitochondrial disease; idiopathic disease
SLC1A2	ENSG00000110436	ENST00000278379	only known assiciation(s)	11-35315089-C-T	missense_variant	ClinVar	TRUE	developmental and epileptic encephalopathy, 41	MONDO:0014916	Mendelian disease; metabolic disease; nervous system disorder; disorder of development or morphogenesis; mitochondrial disease; idiopathic disease
SLC1A3	ENSG00000079215	ENST00000265113	only known assiciation(s)			Orphanet	TRUE	alternating hemiplegia of childhood	MONDO:0016241	Mendelian disease; nervous system disorder
SLC1A3	ENSG00000079215	ENST00000265113	only known assiciation(s)			Orphanet	TRUE	episodic ataxia type 6	MONDO:0012982	Mendelian disease; metabolic disease; nervous system disorder
SLC1A3	ENSG00000079215	ENST00000265113	only known assiciation(s)	5-36674080-T-A	missense_variant	ClinVar	TRUE	episodic ataxia type 6	MONDO:0012982	Mendelian disease; metabolic disease; nervous system disorder
SLC1A3	ENSG00000079215	ENST00000265113	only known assiciation(s)	5-36679635-C-G	missense_variant	ClinVar	TRUE	episodic ataxia type 6	MONDO:0012982	Mendelian disease; metabolic disease; nervous system disorder
SLC1A4	ENSG00000115902	ENST00000234256	additional novel association(s)			Orphanet	TRUE	spastic tetraplegia-thin corpus callosum-progressive postnatal microcephaly syndrome	MONDO:0014725	psychiatric disorder; syndromic disease; Mendelian disease; metabolic disease; nervous system disorder
SLC1A4	ENSG00000115902	ENST00000234256	additional novel association(s)	2-64989915-T-C	missense_variant	ClinVar	TRUE	spastic tetraplegia-thin corpus callosum-progressive postnatal microcephaly syndrome	MONDO:0014725	psychiatric disorder; syndromic disease; Mendelian disease; metabolic disease; nervous system disorder
SLC1A4	ENSG00000115902	ENST00000234256	additional novel association(s)	2-65010729-G-A	missense_variant	ClinVar	TRUE	spastic tetraplegia-thin corpus callosum-progressive postnatal microcephaly syndrome	MONDO:0014725	psychiatric disorder; syndromic disease; Mendelian disease; metabolic disease; nervous system disorder
SLC1A4	ENSG00000115902	ENST00000234256	additional novel association(s)	2-65016582-CTT-C	frameshift_variant	ClinVar	TRUE	spastic tetraplegia-thin corpus callosum-progressive postnatal microcephaly syndrome	MONDO:0014725	psychiatric disorder; syndromic disease; Mendelian disease; metabolic disease; nervous system disorder
SLC1A4	ENSG00000115902	ENST00000234256	additional novel association(s)	2-65018177-G-A	missense_variant	ClinVar	TRUE	spastic tetraplegia-thin corpus callosum-progressive postnatal microcephaly syndrome	MONDO:0014725	psychiatric disorder; syndromic disease; Mendelian disease; metabolic disease; nervous system disorder
SLC1A4	ENSG00000115902	ENST00000234256	additional novel association(s)	2-65018231-G-A	missense_variant	IEU_gwas_phewas	FALSE	atrial fibrillation	MONDO:0004981	cardiovascular disorder
SLC1A4	ENSG00000115902	ENST00000234256	additional novel association(s)	2-65018672-T-C	missense_variant	ClinVar	TRUE	spastic tetraplegia-thin corpus callosum-progressive postnatal microcephaly syndrome	MONDO:0014725	psychiatric disorder; syndromic disease; Mendelian disease; metabolic disease; nervous system disorder
SLC1A4	ENSG00000115902	ENST00000234256	additional novel association(s)	2-65018673-G-A	stop_gained	ClinVar	TRUE	spastic tetraplegia-thin corpus callosum-progressive postnatal microcephaly syndrome	MONDO:0014725	psychiatric disorder; syndromic disease; Mendelian disease; metabolic disease; nervous system disorder
SLC1A5	ENSG00000105281	ENST00000542575	only novel association(s)	19-46782545-G-C	missense_variant	IEU_gwas_phewas	FALSE	amyloidosis	MONDO:0019065	metabolic disease
SLC20A2	ENSG00000168575	ENST00000520262	only known assiciation(s)			Orphanet	TRUE	bilateral striopallidodentate calcinosis	MONDO:0008947	psychiatric disorder; Mendelian disease; nervous system disorder
SLC20A2	ENSG00000168575	ENST00000520262	only known assiciation(s)	8-42417930-CGGGA-C	frameshift_variant	ClinVar	TRUE	basal ganglia calcification, idiopathic, 1	MONDO:0024538	psychiatric disorder; Mendelian disease; nervous system disorder; idiopathic disease
SLC20A2	ENSG00000168575	ENST00000520262	only known assiciation(s)	8-42417960-G-A	missense_variant	ClinVar	TRUE	basal ganglia calcification, idiopathic, 1	MONDO:0024538	psychiatric disorder; Mendelian disease; nervous system disorder; idiopathic disease
SLC20A2	ENSG00000168575	ENST00000520262	only known assiciation(s)	8-42417960-G-C	missense_variant	ClinVar	TRUE	basal ganglia calcification, idiopathic, 1	MONDO:0024538	psychiatric disorder; Mendelian disease; nervous system disorder; idiopathic disease
SLC20A2	ENSG00000168575	ENST00000520262	only known assiciation(s)	8-42428768-G-A	missense_variant	ClinVar	TRUE	basal ganglia calcification, idiopathic, 1	MONDO:0024538	psychiatric disorder; Mendelian disease; nervous system disorder; idiopathic disease
SLC20A2	ENSG00000168575	ENST00000520262	only known assiciation(s)	8-42428829-C-A	stop_gained	ClinVar	TRUE	basal ganglia calcification, idiopathic, 1	MONDO:0024538	psychiatric disorder; Mendelian disease; nervous system disorder; idiopathic disease
SLC20A2	ENSG00000168575	ENST00000520262	only known assiciation(s)	8-42428829-C-T	missense_variant	ClinVar	TRUE	basal ganglia calcification, idiopathic, 1	MONDO:0024538	psychiatric disorder; Mendelian disease; nervous system disorder; idiopathic disease
SLC20A2	ENSG00000168575	ENST00000520262	only known assiciation(s)	8-42436990-TCA-T	frameshift_variant	ClinVar	TRUE	basal ganglia calcification, idiopathic, 1	MONDO:0024538	psychiatric disorder; Mendelian disease; nervous system disorder; idiopathic disease
SLC20A2	ENSG00000168575	ENST00000520262	only known assiciation(s)	8-42437020-C-T	missense_variant	ClinVar	TRUE	basal ganglia calcification, idiopathic, 1	MONDO:0024538	psychiatric disorder; Mendelian disease; nervous system disorder; idiopathic disease
SLC20A2	ENSG00000168575	ENST00000520262	only known assiciation(s)	8-42437137-C-A	stop_gained	ClinVar	TRUE	basal ganglia calcification, idiopathic, 1	MONDO:0024538	psychiatric disorder; Mendelian disease; nervous system disorder; idiopathic disease
SLC20A2	ENSG00000168575	ENST00000520262	only known assiciation(s)	8-42437316-T-G	missense_variant	ClinVar	TRUE	basal ganglia calcification, idiopathic, 1	MONDO:0024538	psychiatric disorder; Mendelian disease; nervous system disorder; idiopathic disease
SLC20A2	ENSG00000168575	ENST00000520262	only known assiciation(s)	8-42459924-GAC-G	frameshift_variant	ClinVar	TRUE	basal ganglia calcification, idiopathic, 1	MONDO:0024538	psychiatric disorder; Mendelian disease; nervous system disorder; idiopathic disease
SLC20A2	ENSG00000168575	ENST00000520262	only known assiciation(s)	8-42463011-TA-T	frameshift_variant	ClinVar	TRUE	basal ganglia calcification, idiopathic, 1	MONDO:0024538	psychiatric disorder; Mendelian disease; nervous system disorder; idiopathic disease
SLC20A2	ENSG00000168575	ENST00000520262	only known assiciation(s)	8-42465903-GC-G	frameshift_variant	ClinVar	TRUE	basal ganglia calcification, idiopathic, 1	MONDO:0024538	psychiatric disorder; Mendelian disease; nervous system disorder; idiopathic disease
SLC20A2	ENSG00000168575	ENST00000520262	only known assiciation(s)	8-42472203-C-T	missense_variant	ClinVar	TRUE	basal ganglia calcification, idiopathic, 1	MONDO:0024538	psychiatric disorder; Mendelian disease; nervous system disorder; idiopathic disease
SLC20A2	ENSG00000168575	ENST00000520262	only known assiciation(s)	8-42472204-C-T	missense_variant	ClinVar	TRUE	basal ganglia calcification, idiopathic, 1	MONDO:0024538	psychiatric disorder; Mendelian disease; nervous system disorder; idiopathic disease
SLC20A2	ENSG00000168575	ENST00000520262	only known assiciation(s)	8-42472255-G-A	stop_gained	ClinVar	TRUE	basal ganglia calcification, idiopathic, 1	MONDO:0024538	psychiatric disorder; Mendelian disease; nervous system disorder; idiopathic disease
SLC20A2	ENSG00000168575	ENST00000520262	only known assiciation(s)	8-42472291-CA-C	frameshift_variant	ClinVar	TRUE	basal ganglia calcification, idiopathic, 1	MONDO:0024538	psychiatric disorder; Mendelian disease; nervous system disorder; idiopathic disease
SLC20A2	ENSG00000168575	ENST00000520262	only known assiciation(s)	8-42472369-AC-A	frameshift_variant	ClinVar	TRUE	basal ganglia calcification, idiopathic, 1	MONDO:0024538	psychiatric disorder; Mendelian disease; nervous system disorder; idiopathic disease
SLC22A1	ENSG00000175003	ENST00000366963	only novel association(s)			Genebass_gene_missense	FALSE	chronic pulmonary heart disease	MONDO:0001493	cardiovascular disorder
SLC22A1	ENSG00000175003	ENST00000366963	only novel association(s)			Genebass_gene_missense	FALSE	heart disorder	MONDO:0005267	cardiovascular disorder
SLC22A1	ENSG00000175003	ENST00000366963	only novel association(s)	6-160122116-C-T	missense_variant	IEU_gwas_phewas	FALSE	prostate cancer	MONDO:0008315	reproductive system disorder; cancer or benign tumor
SLC22A1	ENSG00000175003	ENST00000366963	only novel association(s)	6-160136611-C-T	missense_variant	OpenTargets_gwas; OpenTargets_phewas	FALSE	arterial disorder	MONDO:0000473	cardiovascular disorder
SLC22A1	ENSG00000175003	ENST00000366963	only novel association(s)	6-160136611-C-T	missense_variant	OpenTargets_phewas	FALSE	atherosclerosis	MONDO:0005311	cardiovascular disorder
SLC22A1	ENSG00000175003	ENST00000366963	only novel association(s)	6-160136611-C-T	missense_variant	IEU_gwas_phewas; OpenTargets_phewas	FALSE	cardiovascular disorder	MONDO:0004995	cardiovascular disorder
SLC22A1	ENSG00000175003	ENST00000366963	only novel association(s)	6-160136611-C-T	missense_variant	OpenTargets_phewas	FALSE	cerebral artery occlusion	MONDO:0000944	cardiovascular disorder; nervous system disorder
SLC22A1	ENSG00000175003	ENST00000366963	only novel association(s)	6-160136611-C-T	missense_variant	Genebass_variant	FALSE	chronic pulmonary heart disease	MONDO:0001493	cardiovascular disorder
SLC22A1	ENSG00000175003	ENST00000366963	only novel association(s)	6-160136611-C-T	missense_variant	OpenTargets_phewas	FALSE	congenital anomaly of cardiovascular system	MONDO:0024239	cardiovascular disorder; disorder of development or morphogenesis
SLC22A1	ENSG00000175003	ENST00000366963	only novel association(s)	6-160136611-C-T	missense_variant	IEU_gwas_phewas	FALSE	congenital heart disease	MONDO:0005453	cardiovascular disorder; disorder of development or morphogenesis
SLC22A1	ENSG00000175003	ENST00000366963	only novel association(s)	6-160136611-C-T	missense_variant	IEU_gwas_phewas; OpenTargets_phewas	FALSE	coronary artery disorder	MONDO:0005010	cardiovascular disorder
SLC22A1	ENSG00000175003	ENST00000366963	only novel association(s)	6-160136611-C-T	missense_variant	IEU_gwas_phewas; OpenTargets_phewas	FALSE	coronary atherosclerosis	MONDO:0021661	cardiovascular disorder
SLC22A1	ENSG00000175003	ENST00000366963	only novel association(s)	6-160136611-C-T	missense_variant	OpenTargets_gwas; OpenTargets_phewas	FALSE	essential hypertension	MONDO:0001134	cardiovascular disorder
SLC22A1	ENSG00000175003	ENST00000366963	only novel association(s)	6-160136611-C-T	missense_variant	OpenTargets_phewas	FALSE	familial hypercholesterolemia	MONDO:0005439	Mendelian disease; metabolic disease
SLC22A1	ENSG00000175003	ENST00000366963	only novel association(s)	6-160136611-C-T	missense_variant	Genebass_variant	FALSE	heart disorder	MONDO:0005267	cardiovascular disorder
SLC22A1	ENSG00000175003	ENST00000366963	only novel association(s)	6-160136611-C-T	missense_variant	OpenTargets_phewas	FALSE	human disease or disorder	MONDO:0700096
SLC22A1	ENSG00000175003	ENST00000366963	only novel association(s)	6-160136611-C-T	missense_variant	OpenTargets_phewas	FALSE	hyperlipidemia	MONDO:0021187	metabolic disease
SLC22A1	ENSG00000175003	ENST00000366963	only novel association(s)	6-160136611-C-T	missense_variant	OpenTargets_phewas	FALSE	hypertensive disorder	MONDO:0005044	cardiovascular disorder
SLC22A1	ENSG00000175003	ENST00000366963	only novel association(s)	6-160136611-C-T	missense_variant	OpenTargets_phewas	FALSE	inherited lipid metabolism disorder	MONDO:0002525	Mendelian disease; metabolic disease
SLC22A1	ENSG00000175003	ENST00000366963	only novel association(s)	6-160136611-C-T	missense_variant	OpenTargets_phewas	FALSE	intermediate coronary syndrome	MONDO:0006805	cardiovascular disorder
SLC22A1	ENSG00000175003	ENST00000366963	only novel association(s)	6-160136611-C-T	missense_variant	OpenTargets_phewas	FALSE	lysosomal lipid storage disorder	MONDO:0019245	Mendelian disease; metabolic disease
SLC22A1	ENSG00000175003	ENST00000366963	only novel association(s)	6-160136611-C-T	missense_variant	OpenTargets_phewas	FALSE	metabolic disease	MONDO:0005066	metabolic disease
SLC22A1	ENSG00000175003	ENST00000366963	only novel association(s)	6-160136611-C-T	missense_variant	OpenTargets_phewas	FALSE	microvascular complications of diabetes, susceptibility	MONDO:0000065
SLC22A1	ENSG00000175003	ENST00000366963	only novel association(s)	6-160136611-C-T	missense_variant	IEU_gwas_phewas; OpenTargets_phewas	FALSE	myocardial infarction	MONDO:0005068	cardiovascular disorder
SLC22A1	ENSG00000175003	ENST00000366963	only novel association(s)	6-160136611-C-T	missense_variant	IEU_gwas_phewas; OpenTargets_phewas	FALSE	myocardial ischemia	MONDO:0024644	cardiovascular disorder
SLC22A1	ENSG00000175003	ENST00000366963	only novel association(s)	6-160136611-C-T	missense_variant	OpenTargets_phewas	FALSE	peripheral vascular disease	MONDO:0005294	cardiovascular disorder
SLC22A1	ENSG00000175003	ENST00000366963	only novel association(s)	6-160136611-C-T	missense_variant	OpenTargets_phewas	FALSE	vascular malformation	MONDO:0024291	cardiovascular disorder; disorder of development or morphogenesis
SLC22A1	ENSG00000175003	ENST00000366963	only novel association(s)	6-160139792-G-A	missense_variant	IEU_gwas_phewas	FALSE	prostate cancer	MONDO:0008315	reproductive system disorder; cancer or benign tumor
SLC22A1	ENSG00000175003	ENST00000366963	only novel association(s)	6-160139813-A-G	missense_variant	IEU_gwas_phewas	FALSE	prostate cancer	MONDO:0008315	reproductive system disorder; cancer or benign tumor
SLC22A11	ENSG00000168065	ENST00000301891	only novel association(s)			PriorityIndex	FALSE	immune system disorder	MONDO:0005046	immune system disorder
SLC22A12	ENSG00000197891	ENST00000377574	additional novel association(s)			Genebass_gene_missense	FALSE	gout	MONDO:0005393	metabolic disease
SLC22A12	ENSG00000197891	ENST00000377574	additional novel association(s)			Orphanet	TRUE	hereditary renal hypouricemia	MONDO:0009071	urinary system disorder; Mendelian disease
SLC22A12	ENSG00000197891	ENST00000377574	additional novel association(s)			PriorityIndex	FALSE	immune system disorder	MONDO:0005046	immune system disorder
SLC22A12	ENSG00000197891	ENST00000377574	additional novel association(s)	11-64591825-G-A	missense_variant	ClinVar	TRUE	hereditary renal hypouricemia	MONDO:0009071	urinary system disorder; Mendelian disease
SLC22A12	ENSG00000197891	ENST00000377574	additional novel association(s)	11-64592788-G-C	missense_variant	ClinVar	TRUE	hereditary renal hypouricemia	MONDO:0009071	urinary system disorder; Mendelian disease
SLC22A12	ENSG00000197891	ENST00000377574	additional novel association(s)	11-64592878-G-A	missense_variant	ClinVar	TRUE	hereditary renal hypouricemia	MONDO:0009071	urinary system disorder; Mendelian disease
SLC22A12	ENSG00000197891	ENST00000377574	additional novel association(s)	11-64593548-C-T	missense_variant	ClinVar	TRUE	hereditary renal hypouricemia	MONDO:0009071	urinary system disorder; Mendelian disease
SLC22A12	ENSG00000197891	ENST00000377574	additional novel association(s)	11-64593737-T-C	missense_variant	Genebass_variant	FALSE	depressive disorder	MONDO:0002050	psychiatric disorder; nervous system disorder
SLC22A12	ENSG00000197891	ENST00000377574	additional novel association(s)	11-64593747-G-A	stop_gained	ClinVar	TRUE	hereditary renal hypouricemia	MONDO:0009071	urinary system disorder; Mendelian disease
SLC22A12	ENSG00000197891	ENST00000377574	additional novel association(s)	11-64598579-G-T	missense_variant	ClinVar	TRUE	hereditary renal hypouricemia	MONDO:0009071	urinary system disorder; Mendelian disease
SLC22A12	ENSG00000197891	ENST00000377574	additional novel association(s)	11-64599687-G-T	missense_variant	ClinVar	TRUE	hereditary renal hypouricemia	MONDO:0009071	urinary system disorder; Mendelian disease
SLC22A12	ENSG00000197891	ENST00000377574	additional novel association(s)	11-64599750-A-T	missense_variant	ClinVar	TRUE	hereditary renal hypouricemia	MONDO:0009071	urinary system disorder; Mendelian disease
SLC22A12	ENSG00000197891	ENST00000377574	additional novel association(s)	11-64599858-T-G	missense_variant	ClinVar	TRUE	hereditary renal hypouricemia	MONDO:0009071	urinary system disorder; Mendelian disease
SLC22A18	ENSG00000110628	ENST00000649076	only known assiciation(s)			Orphanet	TRUE	embryonal rhabdomyosarcoma	MONDO:0009993	musculoskeletal system disorder; cancer or benign tumor
SLC22A18	ENSG00000110628	ENST00000649076	only known assiciation(s)			Orphanet	TRUE	hereditary breast carcinoma	MONDO:0016419	breast disorder; Mendelian disease; cancer or benign tumor
SLC22A18	ENSG00000110628	ENST00000649076	only known assiciation(s)	11-2909210-G-A	missense_variant	ClinVar	TRUE	embryonal rhabdomyosarcoma	MONDO:0009993	musculoskeletal system disorder; cancer or benign tumor
SLC22A18	ENSG00000110628	ENST00000649076	only known assiciation(s)	11-2918030-C-T	missense_variant	ClinVar	TRUE	lung carcinoma	MONDO:0005138	respiratory system disorder; cancer or benign tumor
SLC22A2	ENSG00000112499	ENST00000366953	only novel association(s)			Genebass_gene_lof	FALSE	chronic renal failure syndrome	MONDO:0024327	urinary system disorder
SLC22A31	ENSG00000259803	ENST00000682282	only novel association(s)	16-89196249-G-A	missense_variant	IEU_gwas_phewas	FALSE	COVID-19	MONDO:0100096
SLC22A31	ENSG00000259803	ENST00000682282	only novel association(s)	16-89196249-G-A	missense_variant	IEU_gwas_phewas	FALSE	sunburn	MONDO:0005326	integumentary system disorder
SLC22A31	ENSG00000259803	ENST00000682282	only novel association(s)	16-89198679-A-G	missense_variant	IEU_gwas_phewas	FALSE	sunburn	MONDO:0005326	integumentary system disorder
SLC22A31	ENSG00000259803	ENST00000682282	only novel association(s)	16-89198693-C-T	missense_variant	IEU_gwas_phewas	FALSE	sunburn	MONDO:0005326	integumentary system disorder
SLC22A4	ENSG00000197208	ENST00000200652	additional novel association(s)	5-132294954-G-A	missense_variant	ClinVar	TRUE	deafness, unilateral	MONDO:0007426	Mendelian disease
SLC22A4	ENSG00000197208	ENST00000200652	additional novel association(s)	5-132327369-T-C	missense_variant	IEU_gwas_phewas	FALSE	Crohn disease	MONDO:0005011	Mendelian disease; digestive system disorder; immune system disorder
SLC22A4	ENSG00000197208	ENST00000200652	additional novel association(s)	5-132327369-T-C	missense_variant	IEU_gwas_phewas	FALSE	asthma	MONDO:0004979	respiratory system disorder
SLC22A4	ENSG00000197208	ENST00000200652	additional novel association(s)	5-132327369-T-C	missense_variant	IEU_gwas_phewas	FALSE	hypertensive disorder	MONDO:0005044	cardiovascular disorder
SLC22A4	ENSG00000197208	ENST00000200652	additional novel association(s)	5-132327369-T-C	missense_variant	IEU_gwas_phewas	FALSE	inflammatory bowel disease	MONDO:0005265	Mendelian disease; digestive system disorder; immune system disorder
SLC22A4	ENSG00000197208	ENST00000200652	additional novel association(s)	5-132327369-T-C	missense_variant	IEU_gwas_phewas	FALSE	myocardial infarction	MONDO:0005068	cardiovascular disorder
SLC22A4	ENSG00000197208	ENST00000200652	additional novel association(s)	5-132340627-C-T	missense_variant	IEU_gwas_phewas; OpenTargets_phewas	FALSE	Crohn disease	MONDO:0005011	Mendelian disease; digestive system disorder; immune system disorder
SLC22A4	ENSG00000197208	ENST00000200652	additional novel association(s)	5-132340627-C-T	missense_variant	IEU_gwas_phewas; OpenTargets_phewas	FALSE	allergic asthma	MONDO:0004784	immune system disorder; respiratory system disorder
SLC22A4	ENSG00000197208	ENST00000200652	additional novel association(s)	5-132340627-C-T	missense_variant	Genebass_variant	FALSE	allergic disease	MONDO:0005271	immune system disorder
SLC22A4	ENSG00000197208	ENST00000200652	additional novel association(s)	5-132340627-C-T	missense_variant	OpenTargets_phewas	FALSE	allergic rhinitis	MONDO:0011786	immune system disorder; respiratory system disorder; inflammatory disease; otorhinolaryngologic disease
SLC22A4	ENSG00000197208	ENST00000200652	additional novel association(s)	5-132340627-C-T	missense_variant	Genebass_variant; IEU_gwas_phewas; OpenTargets_phewas	FALSE	asthma	MONDO:0004979	respiratory system disorder
SLC22A4	ENSG00000197208	ENST00000200652	additional novel association(s)	5-132340627-C-T	missense_variant	OpenTargets_gwas	FALSE	brain aneurysm	MONDO:0005291	cardiovascular disorder; nervous system disorder
SLC22A4	ENSG00000197208	ENST00000200652	additional novel association(s)	5-132340627-C-T	missense_variant	IEU_gwas_phewas; OpenTargets_phewas	FALSE	breast cancer	MONDO:0007254	breast disorder; cancer or benign tumor
SLC22A4	ENSG00000197208	ENST00000200652	additional novel association(s)	5-132340627-C-T	missense_variant	OpenTargets_phewas	FALSE	chalazion	MONDO:0005844	disorder of orbital region; integumentary system disorder; inflammatory disease; disorder of visual system
SLC22A4	ENSG00000197208	ENST00000200652	additional novel association(s)	5-132340627-C-T	missense_variant	OpenTargets_phewas	FALSE	childhood onset asthma	MONDO:0005405	respiratory system disorder
SLC22A4	ENSG00000197208	ENST00000200652	additional novel association(s)	5-132340627-C-T	missense_variant	OpenTargets_phewas	FALSE	dermatitis	MONDO:0002406	integumentary system disorder; inflammatory disease
SLC22A4	ENSG00000197208	ENST00000200652	additional novel association(s)	5-132340627-C-T	missense_variant	OpenTargets_phewas	FALSE	enteritis	MONDO:0043579	digestive system disorder; inflammatory disease
SLC22A4	ENSG00000197208	ENST00000200652	additional novel association(s)	5-132340627-C-T	missense_variant	OpenTargets_phewas	FALSE	essential hypertension	MONDO:0001134	cardiovascular disorder
SLC22A4	ENSG00000197208	ENST00000200652	additional novel association(s)	5-132340627-C-T	missense_variant	OpenTargets_phewas	FALSE	human disease or disorder	MONDO:0700096
SLC22A4	ENSG00000197208	ENST00000200652	additional novel association(s)	5-132340627-C-T	missense_variant	IEU_gwas_phewas; OpenTargets_phewas	FALSE	hypertensive disorder	MONDO:0005044	cardiovascular disorder
SLC22A4	ENSG00000197208	ENST00000200652	additional novel association(s)	5-132340627-C-T	missense_variant	IEU_gwas_phewas; OpenTargets_colocalization; OpenTargets_gwas; OpenTargets_phewas	FALSE	inflammatory bowel disease	MONDO:0005265	Mendelian disease; digestive system disorder; immune system disorder
SLC22A4	ENSG00000197208	ENST00000200652	additional novel association(s)	5-132340627-C-T	missense_variant	OpenTargets_phewas	FALSE	interstitial lung disease	MONDO:0015925	respiratory system disorder
SLC22A4	ENSG00000197208	ENST00000200652	additional novel association(s)	5-132340627-C-T	missense_variant	OpenTargets_phewas	FALSE	lymphoid system disorder	MONDO:0044986	immune system disorder
SLC22A4	ENSG00000197208	ENST00000200652	additional novel association(s)	5-132340627-C-T	missense_variant	IEU_gwas_phewas	FALSE	myocardial infarction	MONDO:0005068	cardiovascular disorder
SLC22A4	ENSG00000197208	ENST00000200652	additional novel association(s)	5-132340627-C-T	missense_variant	Genebass_variant; OpenTargets_phewas	FALSE	nasal cavity polyp	MONDO:0006314	respiratory system disorder; otorhinolaryngologic disease; cancer or benign tumor
SLC22A4	ENSG00000197208	ENST00000200652	additional novel association(s)	5-132340627-C-T	missense_variant	OpenTargets_phewas	FALSE	psoriasis	MONDO:0005083	integumentary system disorder; Mendelian disease; immune system disorder; inflammatory disease
SLC22A4	ENSG00000197208	ENST00000200652	additional novel association(s)	5-132340627-C-T	missense_variant	OpenTargets_phewas	FALSE	respiratory system disorder	MONDO:0005087	respiratory system disorder
SLC22A4	ENSG00000197208	ENST00000200652	additional novel association(s)	5-132340627-C-T	missense_variant	OpenTargets_phewas	FALSE	type 1 diabetes mellitus	MONDO:0005147	digestive system disorder; immune system disorder; metabolic disease; endocrine system disorder
SLC22A4	ENSG00000197208	ENST00000200652	additional novel association(s)	5-132340627-C-T	missense_variant	IEU_gwas_phewas; OpenTargets_phewas	FALSE	ulcerative colitis	MONDO:0005101	Mendelian disease; digestive system disorder; immune system disorder; inflammatory disease
SLC22A4	ENSG00000197208	ENST00000200652	additional novel association(s)	5-132340627-C-T	missense_variant	OpenTargets_phewas	FALSE	varicose disease	MONDO:0008638	cardiovascular disorder
SLC22A5	ENSG00000197375	ENST00000245407	additional novel association(s)			PriorityIndex	FALSE	immune system disorder	MONDO:0005046	immune system disorder
SLC22A5	ENSG00000197375	ENST00000245407	additional novel association(s)			Orphanet	TRUE	systemic primary carnitine deficiency disease	MONDO:0008919	musculoskeletal system disorder; Mendelian disease; metabolic disease
SLC22A5	ENSG00000197375	ENST00000245407	additional novel association(s)	5-132369973-A-G	start_lost	ClinVar	TRUE	systemic primary carnitine deficiency disease	MONDO:0008919	musculoskeletal system disorder; Mendelian disease; metabolic disease
SLC22A5	ENSG00000197375	ENST00000245407	additional novel association(s)	5-132369973-A-T	start_lost	ClinVar	TRUE	systemic primary carnitine deficiency disease	MONDO:0008919	musculoskeletal system disorder; Mendelian disease; metabolic disease
SLC22A5	ENSG00000197375	ENST00000245407	additional novel association(s)	5-132369974-T-C	start_lost	ClinVar	TRUE	systemic primary carnitine deficiency disease	MONDO:0008919	musculoskeletal system disorder; Mendelian disease; metabolic disease
SLC22A5	ENSG00000197375	ENST00000245407	additional novel association(s)	5-132369974-T-G	start_lost	ClinVar	TRUE	systemic primary carnitine deficiency disease	MONDO:0008919	musculoskeletal system disorder; Mendelian disease; metabolic disease
SLC22A5	ENSG00000197375	ENST00000245407	additional novel association(s)	5-132369975-G-T	start_lost	ClinVar	TRUE	systemic primary carnitine deficiency disease	MONDO:0008919	musculoskeletal system disorder; Mendelian disease; metabolic disease
SLC22A5	ENSG00000197375	ENST00000245407	additional novel association(s)	5-132369984-C-G	stop_gained	ClinVar	TRUE	systemic primary carnitine deficiency disease	MONDO:0008919	musculoskeletal system disorder; Mendelian disease; metabolic disease
SLC22A5	ENSG00000197375	ENST00000245407	additional novel association(s)	5-132369984-CG-C	frameshift_variant	ClinVar	TRUE	systemic primary carnitine deficiency disease	MONDO:0008919	musculoskeletal system disorder; Mendelian disease; metabolic disease
SLC22A5	ENSG00000197375	ENST00000245407	additional novel association(s)	5-132370009-G-T	stop_gained	ClinVar	TRUE	systemic primary carnitine deficiency disease	MONDO:0008919	musculoskeletal system disorder; Mendelian disease; metabolic disease
SLC22A5	ENSG00000197375	ENST00000245407	additional novel association(s)	5-132370015-G-T	missense_variant	ClinVar	TRUE	systemic primary carnitine deficiency disease	MONDO:0008919	musculoskeletal system disorder; Mendelian disease; metabolic disease
SLC22A5	ENSG00000197375	ENST00000245407	additional novel association(s)	5-132370016-G-A	missense_variant	ClinVar	TRUE	systemic primary carnitine deficiency disease	MONDO:0008919	musculoskeletal system disorder; Mendelian disease; metabolic disease
SLC22A5	ENSG00000197375	ENST00000245407	additional novel association(s)	5-132370022-TC-T	frameshift_variant	ClinVar	TRUE	systemic primary carnitine deficiency disease	MONDO:0008919	musculoskeletal system disorder; Mendelian disease; metabolic disease
SLC22A5	ENSG00000197375	ENST00000245407	additional novel association(s)	5-132370023-C-G	missense_variant	ClinVar	TRUE	systemic primary carnitine deficiency disease	MONDO:0008919	musculoskeletal system disorder; Mendelian disease; metabolic disease
SLC22A5	ENSG00000197375	ENST00000245407	additional novel association(s)	5-132370028-GC-CT	missense_variant	ClinVar	TRUE	systemic primary carnitine deficiency disease	MONDO:0008919	musculoskeletal system disorder; Mendelian disease; metabolic disease
SLC22A5	ENSG00000197375	ENST00000245407	additional novel association(s)	5-132370033-ATCT-A	inframe_deletion	ClinVar	TRUE	systemic primary carnitine deficiency disease	MONDO:0008919	musculoskeletal system disorder; Mendelian disease; metabolic disease
SLC22A5	ENSG00000197375	ENST00000245407	additional novel association(s)	5-132370042-CT-C	frameshift_variant	ClinVar	TRUE	systemic primary carnitine deficiency disease	MONDO:0008919	musculoskeletal system disorder; Mendelian disease; metabolic disease
SLC22A5	ENSG00000197375	ENST00000245407	additional novel association(s)	5-132370049-G-A	missense_variant	ClinVar	TRUE	systemic primary carnitine deficiency disease	MONDO:0008919	musculoskeletal system disorder; Mendelian disease; metabolic disease
SLC22A5	ENSG00000197375	ENST00000245407	additional novel association(s)	5-132370055-G-T	missense_variant	ClinVar	TRUE	systemic primary carnitine deficiency disease	MONDO:0008919	musculoskeletal system disorder; Mendelian disease; metabolic disease
SLC22A5	ENSG00000197375	ENST00000245407	additional novel association(s)	5-132370067-A-G	missense_variant	ClinVar	TRUE	systemic primary carnitine deficiency disease	MONDO:0008919	musculoskeletal system disorder; Mendelian disease; metabolic disease
SLC22A5	ENSG00000197375	ENST00000245407	additional novel association(s)	5-132370105-AC-A	frameshift_variant	ClinVar	TRUE	systemic primary carnitine deficiency disease	MONDO:0008919	musculoskeletal system disorder; Mendelian disease; metabolic disease
SLC22A5	ENSG00000197375	ENST00000245407	additional novel association(s)	5-132370108-C-T	missense_variant	ClinVar	TRUE	systemic primary carnitine deficiency disease	MONDO:0008919	musculoskeletal system disorder; Mendelian disease; metabolic disease
SLC22A5	ENSG00000197375	ENST00000245407	additional novel association(s)	5-132370119-CT-C	frameshift_variant	ClinVar	TRUE	systemic primary carnitine deficiency disease	MONDO:0008919	musculoskeletal system disorder; Mendelian disease; metabolic disease
SLC22A5	ENSG00000197375	ENST00000245407	additional novel association(s)	5-132370127-T-TGCCGGAC	frameshift_variant	ClinVar	TRUE	systemic primary carnitine deficiency disease	MONDO:0008919	musculoskeletal system disorder; Mendelian disease; metabolic disease
SLC22A5	ENSG00000197375	ENST00000245407	additional novel association(s)	5-132370157-G-A	stop_gained	ClinVar	TRUE	systemic primary carnitine deficiency disease	MONDO:0008919	musculoskeletal system disorder; Mendelian disease; metabolic disease
SLC22A5	ENSG00000197375	ENST00000245407	additional novel association(s)	5-132370179-G-GCGGCTGCGGGA	frameshift_variant	ClinVar	TRUE	systemic primary carnitine deficiency disease	MONDO:0008919	musculoskeletal system disorder; Mendelian disease; metabolic disease
SLC22A5	ENSG00000197375	ENST00000245407	additional novel association(s)	5-132370203-GC-G	frameshift_variant	ClinVar	TRUE	systemic primary carnitine deficiency disease	MONDO:0008919	musculoskeletal system disorder; Mendelian disease; metabolic disease
SLC22A5	ENSG00000197375	ENST00000245407	additional novel association(s)	5-132370220-G-T	missense_variant	ClinVar	TRUE	systemic primary carnitine deficiency disease	MONDO:0008919	musculoskeletal system disorder; Mendelian disease; metabolic disease
SLC22A5	ENSG00000197375	ENST00000245407	additional novel association(s)	5-132370222-T-TACCGGCTCGCC	frameshift_variant	ClinVar	TRUE	systemic primary carnitine deficiency disease	MONDO:0008919	musculoskeletal system disorder; Mendelian disease; metabolic disease
SLC22A5	ENSG00000197375	ENST00000245407	additional novel association(s)	5-132370222-T-TACCGGCTCGCCACC	frameshift_variant	ClinVar	TRUE	systemic primary carnitine deficiency disease	MONDO:0008919	musculoskeletal system disorder; Mendelian disease; metabolic disease
SLC22A5	ENSG00000197375	ENST00000245407	additional novel association(s)	5-132370224-C-G	stop_gained	ClinVar	TRUE	systemic primary carnitine deficiency disease	MONDO:0008919	musculoskeletal system disorder; Mendelian disease; metabolic disease
SLC22A5	ENSG00000197375	ENST00000245407	additional novel association(s)	5-132370255-C-G	missense_variant	ClinVar	TRUE	systemic primary carnitine deficiency disease	MONDO:0008919	musculoskeletal system disorder; Mendelian disease; metabolic disease
SLC22A5	ENSG00000197375	ENST00000245407	additional novel association(s)	5-132370310-G-A	missense_variant	ClinVar	TRUE	systemic primary carnitine deficiency disease	MONDO:0008919	musculoskeletal system disorder; Mendelian disease; metabolic disease
SLC22A5	ENSG00000197375	ENST00000245407	additional novel association(s)	5-132370333-C-T	stop_gained	ClinVar	TRUE	systemic primary carnitine deficiency disease	MONDO:0008919	musculoskeletal system disorder; Mendelian disease; metabolic disease
SLC22A5	ENSG00000197375	ENST00000245407	additional novel association(s)	5-132370363-G-T	stop_gained	ClinVar	TRUE	systemic primary carnitine deficiency disease	MONDO:0008919	musculoskeletal system disorder; Mendelian disease; metabolic disease
SLC22A5	ENSG00000197375	ENST00000245407	additional novel association(s)	5-132378379-G-A	stop_gained	ClinVar	TRUE	systemic primary carnitine deficiency disease	MONDO:0008919	musculoskeletal system disorder; Mendelian disease; metabolic disease
SLC22A5	ENSG00000197375	ENST00000245407	additional novel association(s)	5-132378380-G-A	stop_gained	ClinVar	TRUE	systemic primary carnitine deficiency disease	MONDO:0008919	musculoskeletal system disorder; Mendelian disease; metabolic disease
SLC22A5	ENSG00000197375	ENST00000245407	additional novel association(s)	5-132378403-G-A	stop_gained	ClinVar	TRUE	systemic primary carnitine deficiency disease	MONDO:0008919	musculoskeletal system disorder; Mendelian disease; metabolic disease
SLC22A5	ENSG00000197375	ENST00000245407	additional novel association(s)	5-132378408-G-T	missense_variant	ClinVar	TRUE	systemic primary carnitine deficiency disease	MONDO:0008919	musculoskeletal system disorder; Mendelian disease; metabolic disease
SLC22A5	ENSG00000197375	ENST00000245407	additional novel association(s)	5-132378412-C-T	missense_variant	ClinVar	TRUE	systemic primary carnitine deficiency disease	MONDO:0008919	musculoskeletal system disorder; Mendelian disease; metabolic disease
SLC22A5	ENSG00000197375	ENST00000245407	additional novel association(s)	5-132378438-GGT-G	frameshift_variant	ClinVar	TRUE	systemic primary carnitine deficiency disease	MONDO:0008919	musculoskeletal system disorder; Mendelian disease; metabolic disease
SLC22A5	ENSG00000197375	ENST00000245407	additional novel association(s)	5-132378463-C-A	stop_gained	ClinVar	TRUE	systemic primary carnitine deficiency disease	MONDO:0008919	musculoskeletal system disorder; Mendelian disease; metabolic disease
SLC22A5	ENSG00000197375	ENST00000245407	additional novel association(s)	5-132378475-C-G	stop_gained	ClinVar	TRUE	systemic primary carnitine deficiency disease	MONDO:0008919	musculoskeletal system disorder; Mendelian disease; metabolic disease
SLC22A5	ENSG00000197375	ENST00000245407	additional novel association(s)	5-132384152-G-A	missense_variant	ClinVar	TRUE	systemic primary carnitine deficiency disease	MONDO:0008919	musculoskeletal system disorder; Mendelian disease; metabolic disease
SLC22A5	ENSG00000197375	ENST00000245407	additional novel association(s)	5-132384154-C-T	missense_variant	ClinVar	TRUE	systemic primary carnitine deficiency disease	MONDO:0008919	musculoskeletal system disorder; Mendelian disease; metabolic disease
SLC22A5	ENSG00000197375	ENST00000245407	additional novel association(s)	5-132384155-G-A	missense_variant	ClinVar	TRUE	systemic primary carnitine deficiency disease	MONDO:0008919	musculoskeletal system disorder; Mendelian disease; metabolic disease
SLC22A5	ENSG00000197375	ENST00000245407	additional novel association(s)	5-132384155-G-C	missense_variant	ClinVar	TRUE	systemic primary carnitine deficiency disease	MONDO:0008919	musculoskeletal system disorder; Mendelian disease; metabolic disease
SLC22A5	ENSG00000197375	ENST00000245407	additional novel association(s)	5-132384234-GTT-G	frameshift_variant	ClinVar	TRUE	systemic primary carnitine deficiency disease	MONDO:0008919	musculoskeletal system disorder; Mendelian disease; metabolic disease
SLC22A5	ENSG00000197375	ENST00000245407	additional novel association(s)	5-132384245-T-TG	frameshift_variant	ClinVar	TRUE	systemic primary carnitine deficiency disease	MONDO:0008919	musculoskeletal system disorder; Mendelian disease; metabolic disease
SLC22A5	ENSG00000197375	ENST00000245407	additional novel association(s)	5-132384263-T-G	missense_variant	ClinVar	TRUE	systemic primary carnitine deficiency disease	MONDO:0008919	musculoskeletal system disorder; Mendelian disease; metabolic disease
SLC22A5	ENSG00000197375	ENST00000245407	additional novel association(s)	5-132384281-A-G	missense_variant	ClinVar	TRUE	systemic primary carnitine deficiency disease	MONDO:0008919	musculoskeletal system disorder; Mendelian disease; metabolic disease
SLC22A5	ENSG00000197375	ENST00000245407	additional novel association(s)	5-132385327-G-GGTATGGCCATCAGGTTGGA	frameshift_variant	ClinVar	TRUE	systemic primary carnitine deficiency disease	MONDO:0008919	musculoskeletal system disorder; Mendelian disease; metabolic disease
SLC22A5	ENSG00000197375	ENST00000245407	additional novel association(s)	5-132385334-A-T	missense_variant	ClinVar	TRUE	systemic primary carnitine deficiency disease	MONDO:0008919	musculoskeletal system disorder; Mendelian disease; metabolic disease
SLC22A5	ENSG00000197375	ENST00000245407	additional novel association(s)	5-132385355-G-A	missense_variant	ClinVar	TRUE	systemic primary carnitine deficiency disease	MONDO:0008919	musculoskeletal system disorder; Mendelian disease; metabolic disease
SLC22A5	ENSG00000197375	ENST00000245407	additional novel association(s)	5-132385363-T-C	missense_variant	ClinVar	TRUE	systemic primary carnitine deficiency disease	MONDO:0008919	musculoskeletal system disorder; Mendelian disease; metabolic disease
SLC22A5	ENSG00000197375	ENST00000245407	additional novel association(s)	5-132385370-C-T	missense_variant	ClinVar	TRUE	systemic primary carnitine deficiency disease	MONDO:0008919	musculoskeletal system disorder; Mendelian disease; metabolic disease
SLC22A5	ENSG00000197375	ENST00000245407	additional novel association(s)	5-132385428-CT-C	frameshift_variant	ClinVar	TRUE	systemic primary carnitine deficiency disease	MONDO:0008919	musculoskeletal system disorder; Mendelian disease; metabolic disease
SLC22A5	ENSG00000197375	ENST00000245407	additional novel association(s)	5-132385435-C-T	stop_gained	ClinVar	TRUE	systemic primary carnitine deficiency disease	MONDO:0008919	musculoskeletal system disorder; Mendelian disease; metabolic disease
SLC22A5	ENSG00000197375	ENST00000245407	additional novel association(s)	5-132385472-C-G	missense_variant	ClinVar	TRUE	systemic primary carnitine deficiency disease	MONDO:0008919	musculoskeletal system disorder; Mendelian disease; metabolic disease
SLC22A5	ENSG00000197375	ENST00000245407	additional novel association(s)	5-132385472-C-T	missense_variant	ClinVar	TRUE	systemic primary carnitine deficiency disease	MONDO:0008919	musculoskeletal system disorder; Mendelian disease; metabolic disease
SLC22A5	ENSG00000197375	ENST00000245407	additional novel association(s)	5-132385480-CT-C	frameshift_variant	ClinVar	TRUE	systemic primary carnitine deficiency disease	MONDO:0008919	musculoskeletal system disorder; Mendelian disease; metabolic disease
SLC22A5	ENSG00000197375	ENST00000245407	additional novel association(s)	5-132385493-T-C	missense_variant	ClinVar	TRUE	systemic primary carnitine deficiency disease	MONDO:0008919	musculoskeletal system disorder; Mendelian disease; metabolic disease
SLC22A5	ENSG00000197375	ENST00000245407	additional novel association(s)	5-132387025-G-A	stop_gained	ClinVar	TRUE	systemic primary carnitine deficiency disease	MONDO:0008919	musculoskeletal system disorder; Mendelian disease; metabolic disease
SLC22A5	ENSG00000197375	ENST00000245407	additional novel association(s)	5-132387038-T-TC	frameshift_variant	ClinVar	TRUE	systemic primary carnitine deficiency disease	MONDO:0008919	musculoskeletal system disorder; Mendelian disease; metabolic disease
SLC22A5	ENSG00000197375	ENST00000245407	additional novel association(s)	5-132387038-TC-T	frameshift_variant	ClinVar	TRUE	systemic primary carnitine deficiency disease	MONDO:0008919	musculoskeletal system disorder; Mendelian disease; metabolic disease
SLC22A5	ENSG00000197375	ENST00000245407	additional novel association(s)	5-132387039-C-A	missense_variant	ClinVar	TRUE	systemic primary carnitine deficiency disease	MONDO:0008919	musculoskeletal system disorder; Mendelian disease; metabolic disease
SLC22A5	ENSG00000197375	ENST00000245407	additional novel association(s)	5-132387042-C-T	missense_variant	ClinVar	TRUE	systemic primary carnitine deficiency disease	MONDO:0008919	musculoskeletal system disorder; Mendelian disease; metabolic disease
SLC22A5	ENSG00000197375	ENST00000245407	additional novel association(s)	5-132387044-C-CG	frameshift_variant	ClinVar	TRUE	systemic primary carnitine deficiency disease	MONDO:0008919	musculoskeletal system disorder; Mendelian disease; metabolic disease
SLC22A5	ENSG00000197375	ENST00000245407	additional novel association(s)	5-132387044-C-T	stop_gained	ClinVar	TRUE	systemic primary carnitine deficiency disease	MONDO:0008919	musculoskeletal system disorder; Mendelian disease; metabolic disease
SLC22A5	ENSG00000197375	ENST00000245407	additional novel association(s)	5-132387045-G-A	missense_variant	ClinVar	TRUE	systemic primary carnitine deficiency disease	MONDO:0008919	musculoskeletal system disorder; Mendelian disease; metabolic disease
SLC22A5	ENSG00000197375	ENST00000245407	additional novel association(s)	5-132387065-C-T	stop_gained	ClinVar	TRUE	systemic primary carnitine deficiency disease	MONDO:0008919	musculoskeletal system disorder; Mendelian disease; metabolic disease
SLC22A5	ENSG00000197375	ENST00000245407	additional novel association(s)	5-132387080-GA-G	frameshift_variant	ClinVar	TRUE	systemic primary carnitine deficiency disease	MONDO:0008919	musculoskeletal system disorder; Mendelian disease; metabolic disease
SLC22A5	ENSG00000197375	ENST00000245407	additional novel association(s)	5-132387134-A-G	missense_variant	IEU_gwas_phewas	FALSE	poliomyelitis	MONDO:0017373	nervous system disorder; acute disease; inflammatory disease
SLC22A5	ENSG00000197375	ENST00000245407	additional novel association(s)	5-132388975-C-T	stop_gained	ClinVar	TRUE	systemic primary carnitine deficiency disease	MONDO:0008919	musculoskeletal system disorder; Mendelian disease; metabolic disease
SLC22A5	ENSG00000197375	ENST00000245407	additional novel association(s)	5-132389020-T-C	missense_variant	ClinVar	TRUE	systemic primary carnitine deficiency disease	MONDO:0008919	musculoskeletal system disorder; Mendelian disease; metabolic disease
SLC22A5	ENSG00000197375	ENST00000245407	additional novel association(s)	5-132390696-C-CA	frameshift_variant	ClinVar	TRUE	systemic primary carnitine deficiency disease	MONDO:0008919	musculoskeletal system disorder; Mendelian disease; metabolic disease
SLC22A5	ENSG00000197375	ENST00000245407	additional novel association(s)	5-132390718-CT-C	frameshift_variant	ClinVar	TRUE	systemic primary carnitine deficiency disease	MONDO:0008919	musculoskeletal system disorder; Mendelian disease; metabolic disease
SLC22A5	ENSG00000197375	ENST00000245407	additional novel association(s)	5-132390794-CA-C	frameshift_variant	ClinVar	TRUE	systemic primary carnitine deficiency disease	MONDO:0008919	musculoskeletal system disorder; Mendelian disease; metabolic disease
SLC22A5	ENSG00000197375	ENST00000245407	additional novel association(s)	5-132390809-G-A	stop_gained	ClinVar	TRUE	systemic primary carnitine deficiency disease	MONDO:0008919	musculoskeletal system disorder; Mendelian disease; metabolic disease
SLC22A5	ENSG00000197375	ENST00000245407	additional novel association(s)	5-132390809-GGCT-G	inframe_deletion	ClinVar	TRUE	systemic primary carnitine deficiency disease	MONDO:0008919	musculoskeletal system disorder; Mendelian disease; metabolic disease
SLC22A5	ENSG00000197375	ENST00000245407	additional novel association(s)	5-132390825-T-G	stop_gained	ClinVar	TRUE	systemic primary carnitine deficiency disease	MONDO:0008919	musculoskeletal system disorder; Mendelian disease; metabolic disease
SLC22A5	ENSG00000197375	ENST00000245407	additional novel association(s)	5-132390830-C-T	missense_variant	ClinVar	TRUE	systemic primary carnitine deficiency disease	MONDO:0008919	musculoskeletal system disorder; Mendelian disease; metabolic disease
SLC22A5	ENSG00000197375	ENST00000245407	additional novel association(s)	5-132390832-C-T	missense_variant	ClinVar	TRUE	systemic primary carnitine deficiency disease	MONDO:0008919	musculoskeletal system disorder; Mendelian disease; metabolic disease
SLC22A5	ENSG00000197375	ENST00000245407	additional novel association(s)	5-132390833-G-A	missense_variant	ClinVar	TRUE	systemic primary carnitine deficiency disease	MONDO:0008919	musculoskeletal system disorder; Mendelian disease; metabolic disease
SLC22A5	ENSG00000197375	ENST00000245407	additional novel association(s)	5-132390838-T-TA	stop_gained	ClinVar	TRUE	systemic primary carnitine deficiency disease	MONDO:0008919	musculoskeletal system disorder; Mendelian disease; metabolic disease
SLC22A5	ENSG00000197375	ENST00000245407	additional novel association(s)	5-132390875-TC-T	frameshift_variant	ClinVar	TRUE	systemic primary carnitine deficiency disease	MONDO:0008919	musculoskeletal system disorder; Mendelian disease; metabolic disease
SLC22A5	ENSG00000197375	ENST00000245407	additional novel association(s)	5-132390886-A-AT	frameshift_variant	ClinVar	TRUE	systemic primary carnitine deficiency disease	MONDO:0008919	musculoskeletal system disorder; Mendelian disease; metabolic disease
SLC22A5	ENSG00000197375	ENST00000245407	additional novel association(s)	5-132390889-C-T	stop_gained	ClinVar	TRUE	systemic primary carnitine deficiency disease	MONDO:0008919	musculoskeletal system disorder; Mendelian disease; metabolic disease
SLC22A5	ENSG00000197375	ENST00000245407	additional novel association(s)	5-132392466-TG-T	frameshift_variant	ClinVar	TRUE	systemic primary carnitine deficiency disease	MONDO:0008919	musculoskeletal system disorder; Mendelian disease; metabolic disease
SLC22A5	ENSG00000197375	ENST00000245407	additional novel association(s)	5-132392478-G-A	missense_variant	ClinVar	TRUE	systemic primary carnitine deficiency disease	MONDO:0008919	musculoskeletal system disorder; Mendelian disease; metabolic disease
SLC22A5	ENSG00000197375	ENST00000245407	additional novel association(s)	5-132392484-C-T	missense_variant	ClinVar	TRUE	systemic primary carnitine deficiency disease	MONDO:0008919	musculoskeletal system disorder; Mendelian disease; metabolic disease
SLC22A5	ENSG00000197375	ENST00000245407	additional novel association(s)	5-132392489-GC-AT	missense_variant	ClinVar	TRUE	systemic primary carnitine deficiency disease	MONDO:0008919	musculoskeletal system disorder; Mendelian disease; metabolic disease
SLC22A5	ENSG00000197375	ENST00000245407	additional novel association(s)	5-132392505-A-G	missense_variant	ClinVar	TRUE	systemic primary carnitine deficiency disease	MONDO:0008919	musculoskeletal system disorder; Mendelian disease; metabolic disease
SLC22A5	ENSG00000197375	ENST00000245407	additional novel association(s)	5-132392512-C-A	stop_gained	ClinVar	TRUE	systemic primary carnitine deficiency disease	MONDO:0008919	musculoskeletal system disorder; Mendelian disease; metabolic disease
SLC22A5	ENSG00000197375	ENST00000245407	additional novel association(s)	5-132392527-T-TC	frameshift_variant	ClinVar	TRUE	systemic primary carnitine deficiency disease	MONDO:0008919	musculoskeletal system disorder; Mendelian disease; metabolic disease
SLC22A5	ENSG00000197375	ENST00000245407	additional novel association(s)	5-132392565-C-G	missense_variant	ClinVar	TRUE	systemic primary carnitine deficiency disease	MONDO:0008919	musculoskeletal system disorder; Mendelian disease; metabolic disease
SLC22A5	ENSG00000197375	ENST00000245407	additional novel association(s)	5-132392568-C-G	missense_variant	ClinVar	TRUE	systemic primary carnitine deficiency disease	MONDO:0008919	musculoskeletal system disorder; Mendelian disease; metabolic disease
SLC22A5	ENSG00000197375	ENST00000245407	additional novel association(s)	5-132392576-C-A	missense_variant	ClinVar	TRUE	systemic primary carnitine deficiency disease	MONDO:0008919	musculoskeletal system disorder; Mendelian disease; metabolic disease
SLC22A5	ENSG00000197375	ENST00000245407	additional novel association(s)	5-132392576-C-T	missense_variant	ClinVar	TRUE	systemic primary carnitine deficiency disease	MONDO:0008919	musculoskeletal system disorder; Mendelian disease; metabolic disease
SLC22A5	ENSG00000197375	ENST00000245407	additional novel association(s)	5-132392577-G-A	missense_variant	ClinVar	TRUE	systemic primary carnitine deficiency disease	MONDO:0008919	musculoskeletal system disorder; Mendelian disease; metabolic disease
SLC22A5	ENSG00000197375	ENST00000245407	additional novel association(s)	5-132392598-C-T	missense_variant	ClinVar	TRUE	systemic primary carnitine deficiency disease	MONDO:0008919	musculoskeletal system disorder; Mendelian disease; metabolic disease
SLC22A5	ENSG00000197375	ENST00000245407	additional novel association(s)	5-132393678-G-GC	frameshift_variant	ClinVar	TRUE	systemic primary carnitine deficiency disease	MONDO:0008919	musculoskeletal system disorder; Mendelian disease; metabolic disease
SLC22A5	ENSG00000197375	ENST00000245407	additional novel association(s)	5-132393683-C-A	stop_gained	ClinVar	TRUE	systemic primary carnitine deficiency disease	MONDO:0008919	musculoskeletal system disorder; Mendelian disease; metabolic disease
SLC22A5	ENSG00000197375	ENST00000245407	additional novel association(s)	5-132393683-C-G	stop_gained	ClinVar	TRUE	systemic primary carnitine deficiency disease	MONDO:0008919	musculoskeletal system disorder; Mendelian disease; metabolic disease
SLC22A5	ENSG00000197375	ENST00000245407	additional novel association(s)	5-132393687-C-T	missense_variant	ClinVar	TRUE	systemic primary carnitine deficiency disease	MONDO:0008919	musculoskeletal system disorder; Mendelian disease; metabolic disease
SLC22A5	ENSG00000197375	ENST00000245407	additional novel association(s)	5-132393745-T-C	missense_variant	ClinVar	TRUE	systemic primary carnitine deficiency disease	MONDO:0008919	musculoskeletal system disorder; Mendelian disease; metabolic disease
SLC22A5	ENSG00000197375	ENST00000245407	additional novel association(s)	5-132393768-AC-A	frameshift_variant	ClinVar	TRUE	systemic primary carnitine deficiency disease	MONDO:0008919	musculoskeletal system disorder; Mendelian disease; metabolic disease
SLC22A5	ENSG00000197375	ENST00000245407	additional novel association(s)	5-132393778-CA-C	frameshift_variant	ClinVar	TRUE	systemic primary carnitine deficiency disease	MONDO:0008919	musculoskeletal system disorder; Mendelian disease; metabolic disease
SLC22A5	ENSG00000197375	ENST00000245407	additional novel association(s)	5-132393780-G-GACAC	frameshift_variant	ClinVar	TRUE	systemic primary carnitine deficiency disease	MONDO:0008919	musculoskeletal system disorder; Mendelian disease; metabolic disease
SLC22A8	ENSG00000149452	ENST00000336232	only novel association(s)	11-62995734-C-T	missense_variant	Genebass_variant	FALSE	eating disorder	MONDO:0005451	psychiatric disorder; nutritional disorder
SLC24A1	ENSG00000074621	ENST00000261892	additional novel association(s)			Orphanet	TRUE	congenital stationary night blindness	MONDO:0016293	disorder of orbital region; Mendelian disease; nervous system disorder; disorder of visual system
SLC24A1	ENSG00000074621	ENST00000261892	additional novel association(s)	15-65624175-T-A	stop_gained	ClinVar	TRUE	retinitis pigmentosa	MONDO:0019200	disorder of orbital region; Mendelian disease; metabolic disease; nervous system disorder; disorder of visual system
SLC24A1	ENSG00000074621	ENST00000261892	additional novel association(s)	15-65624189-A-T	missense_variant	OpenTargets_phewas	FALSE	digestive system disorder	MONDO:0004335	digestive system disorder
SLC24A1	ENSG00000074621	ENST00000261892	additional novel association(s)	15-65624189-A-T	missense_variant	OpenTargets_phewas	FALSE	endocrine system disorder	MONDO:0005151	endocrine system disorder
SLC24A1	ENSG00000074621	ENST00000261892	additional novel association(s)	15-65624189-A-T	missense_variant	OpenTargets_phewas	FALSE	essential hypertension	MONDO:0001134	cardiovascular disorder
SLC24A1	ENSG00000074621	ENST00000261892	additional novel association(s)	15-65624189-A-T	missense_variant	OpenTargets_phewas	FALSE	hypertensive disorder	MONDO:0005044	cardiovascular disorder
SLC24A1	ENSG00000074621	ENST00000261892	additional novel association(s)	15-65624189-A-T	missense_variant	OpenTargets_phewas	FALSE	pericardium disorder	MONDO:0000474	cardiovascular disorder
SLC24A1	ENSG00000074621	ENST00000261892	additional novel association(s)	15-65624189-A-T	missense_variant	OpenTargets_phewas	FALSE	refractive error	MONDO:0004892	disorder of orbital region; disorder of visual system
SLC24A1	ENSG00000074621	ENST00000261892	additional novel association(s)	15-65624274-G-T	missense_variant	Genebass_variant	FALSE	influenza	MONDO:0005812	respiratory system disorder
SLC24A1	ENSG00000074621	ENST00000261892	additional novel association(s)	15-65624561-C-T	stop_gained	ClinVar	TRUE	inherited retinal dystrophy	MONDO:0019118	disorder of orbital region; Mendelian disease; nervous system disorder; disorder of visual system
SLC24A1	ENSG00000074621	ENST00000261892	additional novel association(s)	15-65624759-GC-G	frameshift_variant	ClinVar	TRUE	inherited retinal dystrophy	MONDO:0019118	disorder of orbital region; Mendelian disease; nervous system disorder; disorder of visual system
SLC24A1	ENSG00000074621	ENST00000261892	additional novel association(s)	15-65624833-AAT-A	frameshift_variant	ClinVar	TRUE	congenital stationary night blindness 1D	MONDO:0013450	disorder of orbital region; Mendelian disease; nervous system disorder; disorder of visual system
SLC24A1	ENSG00000074621	ENST00000261892	additional novel association(s)	15-65624833-AAT-A	frameshift_variant	ClinVar	TRUE	inherited retinal dystrophy	MONDO:0019118	disorder of orbital region; Mendelian disease; nervous system disorder; disorder of visual system
SLC24A1	ENSG00000074621	ENST00000261892	additional novel association(s)	15-65624833-AAT-A	frameshift_variant	ClinVar	TRUE	retinitis pigmentosa	MONDO:0019200	disorder of orbital region; Mendelian disease; metabolic disease; nervous system disorder; disorder of visual system
SLC24A1	ENSG00000074621	ENST00000261892	additional novel association(s)	15-65625210-CCT-C	frameshift_variant	ClinVar	TRUE	inherited retinal dystrophy	MONDO:0019118	disorder of orbital region; Mendelian disease; nervous system disorder; disorder of visual system
SLC24A1	ENSG00000074621	ENST00000261892	additional novel association(s)	15-65625768-CCTT-C	inframe_deletion	ClinVar	TRUE	congenital stationary night blindness 1D	MONDO:0013450	disorder of orbital region; Mendelian disease; nervous system disorder; disorder of visual system
SLC24A1	ENSG00000074621	ENST00000261892	additional novel association(s)	15-65650550-G-T	stop_gained	ClinVar	TRUE	congenital stationary night blindness 1D	MONDO:0013450	disorder of orbital region; Mendelian disease; nervous system disorder; disorder of visual system
SLC24A1	ENSG00000074621	ENST00000261892	additional novel association(s)	15-65652706-C-G	stop_gained	ClinVar	TRUE	congenital stationary night blindness 1D	MONDO:0013450	disorder of orbital region; Mendelian disease; nervous system disorder; disorder of visual system
SLC24A1	ENSG00000074621	ENST00000261892	additional novel association(s)	15-65654068-GTATC-G	frameshift_variant	ClinVar	TRUE	congenital stationary night blindness 1D	MONDO:0013450	disorder of orbital region; Mendelian disease; nervous system disorder; disorder of visual system
SLC24A4	ENSG00000140090	ENST00000532405	only known assiciation(s)			Orphanet	TRUE	amelogenesis imperfecta	MONDO:0019507	musculoskeletal system disorder; Mendelian disease; mouth disorder
SLC24A4	ENSG00000140090	ENST00000532405	only known assiciation(s)			Orphanet	TRUE	amelogenesis imperfecta type 2	MONDO:0015048	musculoskeletal system disorder; Mendelian disease; mouth disorder
SLC24A4	ENSG00000140090	ENST00000532405	only known assiciation(s)	14-92442132-C-T	missense_variant	ClinVar	TRUE	amelogenesis imperfecta hypomaturation type 2A5	MONDO:0014385	musculoskeletal system disorder; Mendelian disease; mouth disorder
SLC24A4	ENSG00000140090	ENST00000532405	only known assiciation(s)	14-92454034-C-T	stop_gained	ClinVar	TRUE	amelogenesis imperfecta hypomaturation type 2A5	MONDO:0014385	musculoskeletal system disorder; Mendelian disease; mouth disorder
SLC24A4	ENSG00000140090	ENST00000532405	only known assiciation(s)	14-92456545-C-T	stop_gained	ClinVar	TRUE	amelogenesis imperfecta hypomaturation type 2A5	MONDO:0014385	musculoskeletal system disorder; Mendelian disease; mouth disorder
SLC24A4	ENSG00000140090	ENST00000532405	only known assiciation(s)	14-92486738-A-T	missense_variant	ClinVar	TRUE	amelogenesis imperfecta hypomaturation type 2A5	MONDO:0014385	musculoskeletal system disorder; Mendelian disease; mouth disorder
SLC24A5	ENSG00000188467	ENST00000341459	additional novel association(s)			Orphanet	TRUE	oculocutaneous albinism type 6	MONDO:0018264	disorder of orbital region; integumentary system disorder; Mendelian disease; metabolic disease; disorder of visual system
SLC24A5	ENSG00000188467	ENST00000341459	additional novel association(s)	15-48134287-A-G	missense_variant	IEU_gwas_phewas	FALSE	sunburn	MONDO:0005326	integumentary system disorder
SLC24A5	ENSG00000188467	ENST00000341459	additional novel association(s)	15-48134897-C-G	stop_gained	ClinVar	TRUE	oculocutaneous albinism type 6	MONDO:0018264	disorder of orbital region; integumentary system disorder; Mendelian disease; metabolic disease; disorder of visual system
SLC24A5	ENSG00000188467	ENST00000341459	additional novel association(s)	15-48134915-G-A	missense_variant	ClinVar	TRUE	macular degeneration	MONDO:0003004	disorder of orbital region; nervous system disorder; disorder of visual system
SLC24A5	ENSG00000188467	ENST00000341459	additional novel association(s)	15-48134922-T-A	stop_gained	ClinVar	TRUE	macular degeneration	MONDO:0003004	disorder of orbital region; nervous system disorder; disorder of visual system
SLC24A5	ENSG00000188467	ENST00000341459	additional novel association(s)	15-48136683-G-A	stop_gained	ClinVar	TRUE	macular degeneration	MONDO:0003004	disorder of orbital region; nervous system disorder; disorder of visual system
SLC24A5	ENSG00000188467	ENST00000341459	additional novel association(s)	15-48136732-CT-C	frameshift_variant	ClinVar	TRUE	macular degeneration	MONDO:0003004	disorder of orbital region; nervous system disorder; disorder of visual system
SLC24A5	ENSG00000188467	ENST00000341459	additional novel association(s)	15-48142202-C-CT	frameshift_variant	ClinVar	TRUE	macular degeneration	MONDO:0003004	disorder of orbital region; nervous system disorder; disorder of visual system
SLC25A1	ENSG00000100075	ENST00000215882	only known assiciation(s)			Orphanet	TRUE	D,L-2-hydroxyglutaric aciduria	MONDO:0014072	Mendelian disease; metabolic disease; nervous system disorder
SLC25A1	ENSG00000100075	ENST00000215882	only known assiciation(s)			Orphanet	TRUE	presynaptic congenital myasthenic syndrome	MONDO:0020345	disorder of orbital region; syndromic disease; Mendelian disease; nervous system disorder; disorder of visual system
SLC25A1	ENSG00000100075	ENST00000215882	only known assiciation(s)	22-19176221-C-T	missense_variant	ClinVar	TRUE	D,L-2-hydroxyglutaric aciduria	MONDO:0014072	Mendelian disease; metabolic disease; nervous system disorder
SLC25A1	ENSG00000100075	ENST00000215882	only known assiciation(s)	22-19176222-G-A	missense_variant	ClinVar	TRUE	2-hydroxyglutaric aciduria	MONDO:0016001	Mendelian disease; metabolic disease; nervous system disorder
SLC25A1	ENSG00000100075	ENST00000215882	only known assiciation(s)	22-19176222-G-A	missense_variant	ClinVar	TRUE	D,L-2-hydroxyglutaric aciduria	MONDO:0014072	Mendelian disease; metabolic disease; nervous system disorder
SLC25A1	ENSG00000100075	ENST00000215882	only known assiciation(s)	22-19176222-G-C	missense_variant	ClinVar	TRUE	D,L-2-hydroxyglutaric aciduria	MONDO:0014072	Mendelian disease; metabolic disease; nervous system disorder
SLC25A1	ENSG00000100075	ENST00000215882	only known assiciation(s)	22-19176421-G-A	missense_variant	ClinVar	TRUE	D,L-2-hydroxyglutaric aciduria	MONDO:0014072	Mendelian disease; metabolic disease; nervous system disorder
SLC25A1	ENSG00000100075	ENST00000215882	only known assiciation(s)	22-19176585-C-T	missense_variant	ClinVar	TRUE	presynaptic congenital myasthenic syndrome	MONDO:0020345	disorder of orbital region; syndromic disease; Mendelian disease; nervous system disorder; disorder of visual system
SLC25A1	ENSG00000100075	ENST00000215882	only known assiciation(s)	22-19176899-G-A	missense_variant	ClinVar	TRUE	2-hydroxyglutaric aciduria	MONDO:0016001	Mendelian disease; metabolic disease; nervous system disorder
SLC25A1	ENSG00000100075	ENST00000215882	only known assiciation(s)	22-19177119-CCTTGTTCCCG-C	frameshift_variant	ClinVar	TRUE	2-hydroxyglutaric aciduria	MONDO:0016001	Mendelian disease; metabolic disease; nervous system disorder
SLC25A1	ENSG00000100075	ENST00000215882	only known assiciation(s)	22-19177119-CCTTGTTCCCG-C	frameshift_variant	ClinVar	TRUE	D,L-2-hydroxyglutaric aciduria	MONDO:0014072	Mendelian disease; metabolic disease; nervous system disorder
SLC25A1	ENSG00000100075	ENST00000215882	only known assiciation(s)	22-19177779-C-T	missense_variant	ClinVar	TRUE	D,L-2-hydroxyglutaric aciduria	MONDO:0014072	Mendelian disease; metabolic disease; nervous system disorder
SLC25A1	ENSG00000100075	ENST00000215882	only known assiciation(s)	22-19178039-C-A	missense_variant	ClinVar	TRUE	presynaptic congenital myasthenic syndrome	MONDO:0020345	disorder of orbital region; syndromic disease; Mendelian disease; nervous system disorder; disorder of visual system
SLC25A10	ENSG00000183048	ENST00000350690	only known assiciation(s)	17-81715568-A-T	stop_gained	ClinVar	TRUE	mitochondrial DNA depletion syndrome 19	MONDO:0033545	Mendelian disease; metabolic disease; disorder of development or morphogenesis; mitochondrial disease
SLC25A10	ENSG00000183048	ENST00000350690	only known assiciation(s)	17-81715568-A-T	stop_gained	ClinVar	TRUE	mitochondrial complex I deficiency	MONDO:0100133	Mendelian disease; metabolic disease; disorder of development or morphogenesis; mitochondrial disease
SLC25A11	ENSG00000108528	ENST00000225665	only known assiciation(s)			Orphanet	TRUE	hereditary pheochromocytoma-paraganglioma	MONDO:0017366	endocrine system disorder
SLC25A11	ENSG00000108528	ENST00000225665	only known assiciation(s)	17-4938176-G-T	missense_variant	ClinVar	TRUE	paraganglioma	MONDO:0000448	Mendelian disease; nervous system disorder; endocrine system disorder; disorder of development or morphogenesis; cancer or benign tumor
SLC25A11	ENSG00000108528	ENST00000225665	only known assiciation(s)	17-4938785-T-C	missense_variant	ClinVar	TRUE	paraganglioma	MONDO:0000448	Mendelian disease; nervous system disorder; endocrine system disorder; disorder of development or morphogenesis; cancer or benign tumor
SLC25A11	ENSG00000108528	ENST00000225665	only known assiciation(s)	17-4938803-C-T	missense_variant	ClinVar	TRUE	paraganglioma	MONDO:0000448	Mendelian disease; nervous system disorder; endocrine system disorder; disorder of development or morphogenesis; cancer or benign tumor
SLC25A11	ENSG00000108528	ENST00000225665	only known assiciation(s)	17-4939199-CTG-C	frameshift_variant	ClinVar	TRUE	paraganglioma	MONDO:0000448	Mendelian disease; nervous system disorder; endocrine system disorder; disorder of development or morphogenesis; cancer or benign tumor
SLC25A12	ENSG00000115840	ENST00000422440	only known assiciation(s)			Orphanet	TRUE	developmental and epileptic encephalopathy, 39	MONDO:0013056	Mendelian disease; metabolic disease; nervous system disorder; disorder of development or morphogenesis; mitochondrial disease; idiopathic disease
SLC25A12	ENSG00000115840	ENST00000422440	only known assiciation(s)	2-171787637-T-C	missense_variant	ClinVar	TRUE	developmental and epileptic encephalopathy, 39	MONDO:0013056	Mendelian disease; metabolic disease; nervous system disorder; disorder of development or morphogenesis; mitochondrial disease; idiopathic disease
SLC25A12	ENSG00000115840	ENST00000422440	only known assiciation(s)	2-171787915-C-T	missense_variant	ClinVar	TRUE	developmental and epileptic encephalopathy, 39	MONDO:0013056	Mendelian disease; metabolic disease; nervous system disorder; disorder of development or morphogenesis; mitochondrial disease; idiopathic disease
SLC25A12	ENSG00000115840	ENST00000422440	only known assiciation(s)	2-171855933-CT-C	frameshift_variant	ClinVar	TRUE	developmental and epileptic encephalopathy, 39	MONDO:0013056	Mendelian disease; metabolic disease; nervous system disorder; disorder of development or morphogenesis; mitochondrial disease; idiopathic disease
SLC25A13	ENSG00000004864	ENST00000265631	only known assiciation(s)			Orphanet	TRUE	citrullinemia type II	MONDO:0016603	Mendelian disease; metabolic disease
SLC25A13	ENSG00000004864	ENST00000265631	only known assiciation(s)			Orphanet	TRUE	neonatal intrahepatic cholestasis due to citrin deficiency	MONDO:0011601	Mendelian disease; metabolic disease
SLC25A13	ENSG00000004864	ENST00000265631	only known assiciation(s)	7-96121683-G-A	stop_gained	ClinVar	TRUE	neonatal intrahepatic cholestasis due to citrin deficiency	MONDO:0011601	Mendelian disease; metabolic disease
SLC25A13	ENSG00000004864	ENST00000265631	only known assiciation(s)	7-96121695-C-A	stop_gained	ClinVar	TRUE	citrin deficiency	MONDO:0016602	Mendelian disease; metabolic disease
SLC25A13	ENSG00000004864	ENST00000265631	only known assiciation(s)	7-96121695-C-A	stop_gained	ClinVar	TRUE	neonatal intrahepatic cholestasis due to citrin deficiency	MONDO:0011601	Mendelian disease; metabolic disease
SLC25A13	ENSG00000004864	ENST00000265631	only known assiciation(s)	7-96121695-C-T	missense_variant	ClinVar	TRUE	citrin deficiency	MONDO:0016602	Mendelian disease; metabolic disease
SLC25A13	ENSG00000004864	ENST00000265631	only known assiciation(s)	7-96121695-C-T	missense_variant	ClinVar	TRUE	neonatal intrahepatic cholestasis due to citrin deficiency	MONDO:0011601	Mendelian disease; metabolic disease
SLC25A13	ENSG00000004864	ENST00000265631	only known assiciation(s)	7-96121696-G-GT	stop_gained;frameshift_variant	ClinVar	TRUE	citrin deficiency	MONDO:0016602	Mendelian disease; metabolic disease
SLC25A13	ENSG00000004864	ENST00000265631	only known assiciation(s)	7-96121696-G-GT	stop_gained;frameshift_variant	ClinVar	TRUE	citrullinemia type II	MONDO:0016603	Mendelian disease; metabolic disease
SLC25A13	ENSG00000004864	ENST00000265631	only known assiciation(s)	7-96121696-G-GT	stop_gained;frameshift_variant	ClinVar	TRUE	neonatal intrahepatic cholestasis due to citrin deficiency	MONDO:0011601	Mendelian disease; metabolic disease
SLC25A13	ENSG00000004864	ENST00000265631	only known assiciation(s)	7-96121734-G-A	stop_gained	ClinVar	TRUE	citrin deficiency	MONDO:0016602	Mendelian disease; metabolic disease
SLC25A13	ENSG00000004864	ENST00000265631	only known assiciation(s)	7-96121876-AC-A	frameshift_variant	ClinVar	TRUE	citrin deficiency	MONDO:0016602	Mendelian disease; metabolic disease
SLC25A13	ENSG00000004864	ENST00000265631	only known assiciation(s)	7-96121912-G-C	stop_gained	ClinVar	TRUE	citrin deficiency	MONDO:0016602	Mendelian disease; metabolic disease
SLC25A13	ENSG00000004864	ENST00000265631	only known assiciation(s)	7-96121924-G-GCCCCGGGCAGCCACCTGTAATCT	frameshift_variant	ClinVar	TRUE	neonatal intrahepatic cholestasis due to citrin deficiency	MONDO:0011601	Mendelian disease; metabolic disease
SLC25A13	ENSG00000004864	ENST00000265631	only known assiciation(s)	7-96121928-G-GCCCGGGCAGCCACCTGTAATCTC	frameshift_variant	ClinVar	TRUE	citrin deficiency	MONDO:0016602	Mendelian disease; metabolic disease
SLC25A13	ENSG00000004864	ENST00000265631	only known assiciation(s)	7-96121928-G-GCCCGGGCAGCCACCTGTAATCTC	frameshift_variant	ClinVar	TRUE	citrullinemia type II	MONDO:0016603	Mendelian disease; metabolic disease
SLC25A13	ENSG00000004864	ENST00000265631	only known assiciation(s)	7-96121928-G-GCCCGGGCAGCCACCTGTAATCTC	frameshift_variant	ClinVar	TRUE	neonatal intrahepatic cholestasis due to citrin deficiency	MONDO:0011601	Mendelian disease; metabolic disease
SLC25A13	ENSG00000004864	ENST00000265631	only known assiciation(s)	7-96121952-G-A	missense_variant	ClinVar	TRUE	citrin deficiency	MONDO:0016602	Mendelian disease; metabolic disease
SLC25A13	ENSG00000004864	ENST00000265631	only known assiciation(s)	7-96121997-C-T	missense_variant	ClinVar	TRUE	citrin deficiency	MONDO:0016602	Mendelian disease; metabolic disease
SLC25A13	ENSG00000004864	ENST00000265631	only known assiciation(s)	7-96121997-C-T	missense_variant	ClinVar	TRUE	neonatal intrahepatic cholestasis due to citrin deficiency	MONDO:0011601	Mendelian disease; metabolic disease
SLC25A13	ENSG00000004864	ENST00000265631	only known assiciation(s)	7-96146559-G-T	stop_gained	ClinVar	TRUE	citrin deficiency	MONDO:0016602	Mendelian disease; metabolic disease
SLC25A13	ENSG00000004864	ENST00000265631	only known assiciation(s)	7-96146609-G-A	stop_gained	ClinVar	TRUE	citrin deficiency	MONDO:0016602	Mendelian disease; metabolic disease
SLC25A13	ENSG00000004864	ENST00000265631	only known assiciation(s)	7-96146632-GC-G	frameshift_variant	ClinVar	TRUE	citrin deficiency	MONDO:0016602	Mendelian disease; metabolic disease
SLC25A13	ENSG00000004864	ENST00000265631	only known assiciation(s)	7-96146672-T-G	missense_variant	ClinVar	TRUE	neonatal intrahepatic cholestasis due to citrin deficiency	MONDO:0011601	Mendelian disease; metabolic disease
SLC25A13	ENSG00000004864	ENST00000265631	only known assiciation(s)	7-96170045-G-T	stop_gained	ClinVar	TRUE	citrin deficiency	MONDO:0016602	Mendelian disease; metabolic disease
SLC25A13	ENSG00000004864	ENST00000265631	only known assiciation(s)	7-96170125-C-T	missense_variant	ClinVar	TRUE	neonatal intrahepatic cholestasis due to citrin deficiency	MONDO:0011601	Mendelian disease; metabolic disease
SLC25A13	ENSG00000004864	ENST00000265631	only known assiciation(s)	7-96171506-A-T	stop_gained	ClinVar	TRUE	citrin deficiency	MONDO:0016602	Mendelian disease; metabolic disease
SLC25A13	ENSG00000004864	ENST00000265631	only known assiciation(s)	7-96184280-T-TA	frameshift_variant	ClinVar	TRUE	citrin deficiency	MONDO:0016602	Mendelian disease; metabolic disease
SLC25A13	ENSG00000004864	ENST00000265631	only known assiciation(s)	7-96184332-GC-G	frameshift_variant	ClinVar	TRUE	neonatal intrahepatic cholestasis due to citrin deficiency	MONDO:0011601	Mendelian disease; metabolic disease
SLC25A13	ENSG00000004864	ENST00000265631	only known assiciation(s)	7-96184376-G-A	stop_gained	ClinVar	TRUE	citrin deficiency	MONDO:0016602	Mendelian disease; metabolic disease
SLC25A13	ENSG00000004864	ENST00000265631	only known assiciation(s)	7-96184376-G-A	stop_gained	ClinVar	TRUE	citrullinemia type II	MONDO:0016603	Mendelian disease; metabolic disease
SLC25A13	ENSG00000004864	ENST00000265631	only known assiciation(s)	7-96184376-G-A	stop_gained	ClinVar	TRUE	neonatal intrahepatic cholestasis due to citrin deficiency	MONDO:0011601	Mendelian disease; metabolic disease
SLC25A13	ENSG00000004864	ENST00000265631	only known assiciation(s)	7-96184391-G-C	missense_variant	ClinVar	TRUE	citrin deficiency	MONDO:0016602	Mendelian disease; metabolic disease
SLC25A13	ENSG00000004864	ENST00000265631	only known assiciation(s)	7-96184406-C-T	missense_variant	ClinVar	TRUE	citrin deficiency	MONDO:0016602	Mendelian disease; metabolic disease
SLC25A13	ENSG00000004864	ENST00000265631	only known assiciation(s)	7-96184963-ACT-A	frameshift_variant	ClinVar	TRUE	citrin deficiency	MONDO:0016602	Mendelian disease; metabolic disease
SLC25A13	ENSG00000004864	ENST00000265631	only known assiciation(s)	7-96184990-G-A	stop_gained	ClinVar	TRUE	citrin deficiency	MONDO:0016602	Mendelian disease; metabolic disease
SLC25A13	ENSG00000004864	ENST00000265631	only known assiciation(s)	7-96189371-TCATA-T	frameshift_variant	ClinVar	TRUE	citrin deficiency	MONDO:0016602	Mendelian disease; metabolic disease
SLC25A13	ENSG00000004864	ENST00000265631	only known assiciation(s)	7-96189371-TCATA-T	frameshift_variant	ClinVar	TRUE	citrullinemia type II	MONDO:0016603	Mendelian disease; metabolic disease
SLC25A13	ENSG00000004864	ENST00000265631	only known assiciation(s)	7-96189371-TCATA-T	frameshift_variant	ClinVar	TRUE	neonatal intrahepatic cholestasis due to citrin deficiency	MONDO:0011601	Mendelian disease; metabolic disease
SLC25A13	ENSG00000004864	ENST00000265631	only known assiciation(s)	7-96189636-TA-T	frameshift_variant	ClinVar	TRUE	citrin deficiency	MONDO:0016602	Mendelian disease; metabolic disease
SLC25A13	ENSG00000004864	ENST00000265631	only known assiciation(s)	7-96189654-G-A	stop_gained	ClinVar	TRUE	neonatal intrahepatic cholestasis due to citrin deficiency	MONDO:0011601	Mendelian disease; metabolic disease
SLC25A13	ENSG00000004864	ENST00000265631	only known assiciation(s)	7-96191163-TA-T	frameshift_variant	ClinVar	TRUE	neonatal intrahepatic cholestasis due to citrin deficiency	MONDO:0011601	Mendelian disease; metabolic disease
SLC25A13	ENSG00000004864	ENST00000265631	only known assiciation(s)	7-96191189-G-T	stop_gained	ClinVar	TRUE	citrin deficiency	MONDO:0016602	Mendelian disease; metabolic disease
SLC25A13	ENSG00000004864	ENST00000265631	only known assiciation(s)	7-96191189-G-T	stop_gained	ClinVar	TRUE	citrullinemia type II	MONDO:0016603	Mendelian disease; metabolic disease
SLC25A13	ENSG00000004864	ENST00000265631	only known assiciation(s)	7-96191189-G-T	stop_gained	ClinVar	TRUE	neonatal intrahepatic cholestasis due to citrin deficiency	MONDO:0011601	Mendelian disease; metabolic disease
SLC25A13	ENSG00000004864	ENST00000265631	only known assiciation(s)	7-96193040-T-TACTAG	stop_gained	ClinVar	TRUE	citrin deficiency	MONDO:0016602	Mendelian disease; metabolic disease
SLC25A13	ENSG00000004864	ENST00000265631	only known assiciation(s)	7-96193080-CG-C	frameshift_variant	ClinVar	TRUE	citrin deficiency	MONDO:0016602	Mendelian disease; metabolic disease
SLC25A13	ENSG00000004864	ENST00000265631	only known assiciation(s)	7-96193102-G-A	stop_gained	ClinVar	TRUE	citrin deficiency	MONDO:0016602	Mendelian disease; metabolic disease
SLC25A13	ENSG00000004864	ENST00000265631	only known assiciation(s)	7-96193102-G-A	stop_gained	ClinVar	TRUE	neonatal intrahepatic cholestasis due to citrin deficiency	MONDO:0011601	Mendelian disease; metabolic disease
SLC25A13	ENSG00000004864	ENST00000265631	only known assiciation(s)	7-96193156-CT-C	frameshift_variant	ClinVar	TRUE	neonatal intrahepatic cholestasis due to citrin deficiency	MONDO:0011601	Mendelian disease; metabolic disease
SLC25A13	ENSG00000004864	ENST00000265631	only known assiciation(s)	7-96193159-G-A	stop_gained	ClinVar	TRUE	neonatal intrahepatic cholestasis due to citrin deficiency	MONDO:0011601	Mendelian disease; metabolic disease
SLC25A13	ENSG00000004864	ENST00000265631	only known assiciation(s)	7-96193177-G-A	stop_gained	ClinVar	TRUE	citrin deficiency	MONDO:0016602	Mendelian disease; metabolic disease
SLC25A13	ENSG00000004864	ENST00000265631	only known assiciation(s)	7-96208875-CTT-C	frameshift_variant	ClinVar	TRUE	citrin deficiency	MONDO:0016602	Mendelian disease; metabolic disease
SLC25A13	ENSG00000004864	ENST00000265631	only known assiciation(s)	7-96208885-CT-C	frameshift_variant	ClinVar	TRUE	citrin deficiency	MONDO:0016602	Mendelian disease; metabolic disease
SLC25A13	ENSG00000004864	ENST00000265631	only known assiciation(s)	7-96234853-TA-T	frameshift_variant	ClinVar	TRUE	citrin deficiency	MONDO:0016602	Mendelian disease; metabolic disease
SLC25A13	ENSG00000004864	ENST00000265631	only known assiciation(s)	7-96277233-CCA-C	frameshift_variant	ClinVar	TRUE	citrin deficiency	MONDO:0016602	Mendelian disease; metabolic disease
SLC25A13	ENSG00000004864	ENST00000265631	only known assiciation(s)	7-96296900-T-TG	frameshift_variant	ClinVar	TRUE	citrin deficiency	MONDO:0016602	Mendelian disease; metabolic disease
SLC25A15	ENSG00000102743	ENST00000338625	only known assiciation(s)			Orphanet	TRUE	hyperinsulinism-hyperammonemia syndrome	MONDO:0011717	Mendelian disease; digestive system disorder; metabolic disease; endocrine system disorder; disorder of development or morphogenesis
SLC25A15	ENSG00000102743	ENST00000338625	only known assiciation(s)	13-40793248-C-T	stop_gained	ClinVar	TRUE	hyperinsulinism-hyperammonemia syndrome	MONDO:0011717	Mendelian disease; digestive system disorder; metabolic disease; endocrine system disorder; disorder of development or morphogenesis
SLC25A15	ENSG00000102743	ENST00000338625	only known assiciation(s)	13-40793270-C-T	missense_variant	ClinVar	TRUE	hyperinsulinism-hyperammonemia syndrome	MONDO:0011717	Mendelian disease; digestive system disorder; metabolic disease; endocrine system disorder; disorder of development or morphogenesis
SLC25A15	ENSG00000102743	ENST00000338625	only known assiciation(s)	13-40799058-AG-A	frameshift_variant	ClinVar	TRUE	hyperinsulinism-hyperammonemia syndrome	MONDO:0011717	Mendelian disease; digestive system disorder; metabolic disease; endocrine system disorder; disorder of development or morphogenesis
SLC25A15	ENSG00000102743	ENST00000338625	only known assiciation(s)	13-40799080-G-A	missense_variant	ClinVar	TRUE	hyperinsulinism-hyperammonemia syndrome	MONDO:0011717	Mendelian disease; digestive system disorder; metabolic disease; endocrine system disorder; disorder of development or morphogenesis
SLC25A15	ENSG00000102743	ENST00000338625	only known assiciation(s)	13-40799096-C-G	missense_variant	ClinVar	TRUE	hyperinsulinism-hyperammonemia syndrome	MONDO:0011717	Mendelian disease; digestive system disorder; metabolic disease; endocrine system disorder; disorder of development or morphogenesis
SLC25A15	ENSG00000102743	ENST00000338625	only known assiciation(s)	13-40799111-T-G	missense_variant	ClinVar	TRUE	hyperinsulinism-hyperammonemia syndrome	MONDO:0011717	Mendelian disease; digestive system disorder; metabolic disease; endocrine system disorder; disorder of development or morphogenesis
SLC25A15	ENSG00000102743	ENST00000338625	only known assiciation(s)	13-40799112-G-GCAGA	frameshift_variant	ClinVar	TRUE	hyperinsulinism-hyperammonemia syndrome	MONDO:0011717	Mendelian disease; digestive system disorder; metabolic disease; endocrine system disorder; disorder of development or morphogenesis
SLC25A15	ENSG00000102743	ENST00000338625	only known assiciation(s)	13-40799209-GC-TT	missense_variant	ClinVar	TRUE	hyperinsulinism-hyperammonemia syndrome	MONDO:0011717	Mendelian disease; digestive system disorder; metabolic disease; endocrine system disorder; disorder of development or morphogenesis
SLC25A15	ENSG00000102743	ENST00000338625	only known assiciation(s)	13-40799213-T-A	missense_variant	ClinVar	TRUE	hyperinsulinism-hyperammonemia syndrome	MONDO:0011717	Mendelian disease; digestive system disorder; metabolic disease; endocrine system disorder; disorder of development or morphogenesis
SLC25A15	ENSG00000102743	ENST00000338625	only known assiciation(s)	13-40805140-G-T	missense_variant	ClinVar	TRUE	hyperinsulinism-hyperammonemia syndrome	MONDO:0011717	Mendelian disease; digestive system disorder; metabolic disease; endocrine system disorder; disorder of development or morphogenesis
SLC25A15	ENSG00000102743	ENST00000338625	only known assiciation(s)	13-40805209-AC-A	frameshift_variant	ClinVar	TRUE	hyperinsulinism-hyperammonemia syndrome	MONDO:0011717	Mendelian disease; digestive system disorder; metabolic disease; endocrine system disorder; disorder of development or morphogenesis
SLC25A15	ENSG00000102743	ENST00000338625	only known assiciation(s)	13-40805248-AG-A	frameshift_variant	ClinVar	TRUE	hyperinsulinism-hyperammonemia syndrome	MONDO:0011717	Mendelian disease; digestive system disorder; metabolic disease; endocrine system disorder; disorder of development or morphogenesis
SLC25A15	ENSG00000102743	ENST00000338625	only known assiciation(s)	13-40807335-G-GGGTTCTA	frameshift_variant	ClinVar	TRUE	hyperinsulinism-hyperammonemia syndrome	MONDO:0011717	Mendelian disease; digestive system disorder; metabolic disease; endocrine system disorder; disorder of development or morphogenesis
SLC25A15	ENSG00000102743	ENST00000338625	only known assiciation(s)	13-40807335-GC-G	frameshift_variant	ClinVar	TRUE	hyperinsulinism-hyperammonemia syndrome	MONDO:0011717	Mendelian disease; digestive system disorder; metabolic disease; endocrine system disorder; disorder of development or morphogenesis
SLC25A15	ENSG00000102743	ENST00000338625	only known assiciation(s)	13-40807355-G-T	stop_gained	ClinVar	TRUE	hyperinsulinism-hyperammonemia syndrome	MONDO:0011717	Mendelian disease; digestive system disorder; metabolic disease; endocrine system disorder; disorder of development or morphogenesis
SLC25A15	ENSG00000102743	ENST00000338625	only known assiciation(s)	13-40807362-C-A	stop_gained	ClinVar	TRUE	hyperinsulinism-hyperammonemia syndrome	MONDO:0011717	Mendelian disease; digestive system disorder; metabolic disease; endocrine system disorder; disorder of development or morphogenesis
SLC25A15	ENSG00000102743	ENST00000338625	only known assiciation(s)	13-40807376-C-T	stop_gained	ClinVar	TRUE	hyperinsulinism-hyperammonemia syndrome	MONDO:0011717	Mendelian disease; digestive system disorder; metabolic disease; endocrine system disorder; disorder of development or morphogenesis
SLC25A15	ENSG00000102743	ENST00000338625	only known assiciation(s)	13-40807379-G-A	missense_variant	ClinVar	TRUE	hyperinsulinism-hyperammonemia syndrome	MONDO:0011717	Mendelian disease; digestive system disorder; metabolic disease; endocrine system disorder; disorder of development or morphogenesis
SLC25A15	ENSG00000102743	ENST00000338625	only known assiciation(s)	13-40807393-TTTC-T	inframe_deletion	ClinVar	TRUE	hyperinsulinism-hyperammonemia syndrome	MONDO:0011717	Mendelian disease; digestive system disorder; metabolic disease; endocrine system disorder; disorder of development or morphogenesis
SLC25A15	ENSG00000102743	ENST00000338625	only known assiciation(s)	13-40807405-C-G	missense_variant	ClinVar	TRUE	hyperinsulinism-hyperammonemia syndrome	MONDO:0011717	Mendelian disease; digestive system disorder; metabolic disease; endocrine system disorder; disorder of development or morphogenesis
SLC25A15	ENSG00000102743	ENST00000338625	only known assiciation(s)	13-40807410-G-A	missense_variant	ClinVar	TRUE	hyperinsulinism-hyperammonemia syndrome	MONDO:0011717	Mendelian disease; digestive system disorder; metabolic disease; endocrine system disorder; disorder of development or morphogenesis
SLC25A15	ENSG00000102743	ENST00000338625	only known assiciation(s)	13-40808473-G-A	missense_variant	ClinVar	TRUE	hyperinsulinism-hyperammonemia syndrome	MONDO:0011717	Mendelian disease; digestive system disorder; metabolic disease; endocrine system disorder; disorder of development or morphogenesis
SLC25A15	ENSG00000102743	ENST00000338625	only known assiciation(s)	13-40808487-G-A	stop_gained	ClinVar	TRUE	hyperinsulinism-hyperammonemia syndrome	MONDO:0011717	Mendelian disease; digestive system disorder; metabolic disease; endocrine system disorder; disorder of development or morphogenesis
SLC25A15	ENSG00000102743	ENST00000338625	only known assiciation(s)	13-40808593-G-T	stop_gained	ClinVar	TRUE	hyperinsulinism-hyperammonemia syndrome	MONDO:0011717	Mendelian disease; digestive system disorder; metabolic disease; endocrine system disorder; disorder of development or morphogenesis
SLC25A15	ENSG00000102743	ENST00000338625	only known assiciation(s)	13-40809576-C-T	missense_variant	ClinVar	TRUE	hyperinsulinism-hyperammonemia syndrome	MONDO:0011717	Mendelian disease; digestive system disorder; metabolic disease; endocrine system disorder; disorder of development or morphogenesis
SLC25A15	ENSG00000102743	ENST00000338625	only known assiciation(s)	13-40809584-C-T	stop_gained	ClinVar	TRUE	hyperinsulinism-hyperammonemia syndrome	MONDO:0011717	Mendelian disease; digestive system disorder; metabolic disease; endocrine system disorder; disorder of development or morphogenesis
SLC25A15	ENSG00000102743	ENST00000338625	only known assiciation(s)	13-40809585-G-A	missense_variant	ClinVar	TRUE	hyperinsulinism-hyperammonemia syndrome	MONDO:0011717	Mendelian disease; digestive system disorder; metabolic disease; endocrine system disorder; disorder of development or morphogenesis
SLC25A15	ENSG00000102743	ENST00000338625	only known assiciation(s)	13-40809608-C-T	missense_variant	ClinVar	TRUE	hyperinsulinism-hyperammonemia syndrome	MONDO:0011717	Mendelian disease; digestive system disorder; metabolic disease; endocrine system disorder; disorder of development or morphogenesis
SLC25A16	ENSG00000122912	ENST00000609923	only known assiciation(s)	10-68487193-G-A	missense_variant	ClinVar	TRUE	intellectual disability	MONDO:0001071	psychiatric disorder; nervous system disorder
SLC25A19	ENSG00000125454	ENST00000416858	only known assiciation(s)			Orphanet	TRUE	Amish lethal microcephaly	MONDO:0011790	Mendelian disease; metabolic disease; disorder of development or morphogenesis
SLC25A19	ENSG00000125454	ENST00000416858	only known assiciation(s)			Orphanet	TRUE	progressive demyelinating neuropathy with bilateral striatal necrosis	MONDO:0013382	Mendelian disease; metabolic disease; nervous system disorder
SLC25A19	ENSG00000125454	ENST00000416858	only known assiciation(s)	17-75278245-C-G	missense_variant	ClinVar	TRUE	progressive demyelinating neuropathy with bilateral striatal necrosis	MONDO:0013382	Mendelian disease; metabolic disease; nervous system disorder
SLC25A19	ENSG00000125454	ENST00000416858	only known assiciation(s)	17-75278265-C-G	missense_variant	ClinVar	TRUE	Amish lethal microcephaly	MONDO:0011790	Mendelian disease; metabolic disease; disorder of development or morphogenesis
SLC25A19	ENSG00000125454	ENST00000416858	only known assiciation(s)	17-75278325-G-A	missense_variant	ClinVar	TRUE	Amish lethal microcephaly	MONDO:0011790	Mendelian disease; metabolic disease; disorder of development or morphogenesis
SLC25A19	ENSG00000125454	ENST00000416858	only known assiciation(s)	17-75283428-G-T	missense_variant	ClinVar	TRUE	progressive demyelinating neuropathy with bilateral striatal necrosis	MONDO:0013382	Mendelian disease; metabolic disease; nervous system disorder
SLC25A19	ENSG00000125454	ENST00000416858	only known assiciation(s)	17-75283509-C-T	missense_variant	ClinVar	TRUE	progressive demyelinating neuropathy with bilateral striatal necrosis	MONDO:0013382	Mendelian disease; metabolic disease; nervous system disorder
SLC25A19	ENSG00000125454	ENST00000416858	only known assiciation(s)	17-75286352-T-G	missense_variant	ClinVar	TRUE	progressive demyelinating neuropathy with bilateral striatal necrosis	MONDO:0013382	Mendelian disease; metabolic disease; nervous system disorder
SLC25A20	ENSG00000178537	ENST00000319017	only known assiciation(s)			Orphanet	TRUE	carnitine-acylcarnitine translocase deficiency	MONDO:0008918	musculoskeletal system disorder; Mendelian disease; cardiovascular disorder; metabolic disease
SLC25A20	ENSG00000178537	ENST00000319017	only known assiciation(s)	3-48857718-T-TG	frameshift_variant	ClinVar	TRUE	carnitine-acylcarnitine translocase deficiency	MONDO:0008918	musculoskeletal system disorder; Mendelian disease; cardiovascular disorder; metabolic disease
SLC25A20	ENSG00000178537	ENST00000319017	only known assiciation(s)	3-48858545-AC-A	frameshift_variant	ClinVar	TRUE	carnitine-acylcarnitine translocase deficiency	MONDO:0008918	musculoskeletal system disorder; Mendelian disease; cardiovascular disorder; metabolic disease
SLC25A20	ENSG00000178537	ENST00000319017	only known assiciation(s)	3-48859097-T-C	missense_variant	ClinVar	TRUE	carnitine-acylcarnitine translocase deficiency	MONDO:0008918	musculoskeletal system disorder; Mendelian disease; cardiovascular disorder; metabolic disease
SLC25A20	ENSG00000178537	ENST00000319017	only known assiciation(s)	3-48859119-C-G	missense_variant	ClinVar	TRUE	carnitine-acylcarnitine translocase deficiency	MONDO:0008918	musculoskeletal system disorder; Mendelian disease; cardiovascular disorder; metabolic disease
SLC25A20	ENSG00000178537	ENST00000319017	only known assiciation(s)	3-48859587-C-T	stop_gained	ClinVar	TRUE	carnitine-acylcarnitine translocase deficiency	MONDO:0008918	musculoskeletal system disorder; Mendelian disease; cardiovascular disorder; metabolic disease
SLC25A20	ENSG00000178537	ENST00000319017	only known assiciation(s)	3-48862545-G-A	stop_gained	ClinVar	TRUE	carnitine-acylcarnitine translocase deficiency	MONDO:0008918	musculoskeletal system disorder; Mendelian disease; cardiovascular disorder; metabolic disease
SLC25A20	ENSG00000178537	ENST00000319017	only known assiciation(s)	3-48862548-TA-T	frameshift_variant	ClinVar	TRUE	carnitine-acylcarnitine translocase deficiency	MONDO:0008918	musculoskeletal system disorder; Mendelian disease; cardiovascular disorder; metabolic disease
SLC25A20	ENSG00000178537	ENST00000319017	only known assiciation(s)	3-48862571-T-TA	frameshift_variant	ClinVar	TRUE	carnitine-acylcarnitine translocase deficiency	MONDO:0008918	musculoskeletal system disorder; Mendelian disease; cardiovascular disorder; metabolic disease
SLC25A20	ENSG00000178537	ENST00000319017	only known assiciation(s)	3-48862581-G-A	stop_gained	ClinVar	TRUE	carnitine-acylcarnitine translocase deficiency	MONDO:0008918	musculoskeletal system disorder; Mendelian disease; cardiovascular disorder; metabolic disease
SLC25A20	ENSG00000178537	ENST00000319017	only known assiciation(s)	3-48879378-G-A	missense_variant	ClinVar	TRUE	carnitine-acylcarnitine translocase deficiency	MONDO:0008918	musculoskeletal system disorder; Mendelian disease; cardiovascular disorder; metabolic disease
SLC25A20	ENSG00000178537	ENST00000319017	only known assiciation(s)	3-48884031-T-A	stop_gained	ClinVar	TRUE	carnitine-acylcarnitine translocase deficiency	MONDO:0008918	musculoskeletal system disorder; Mendelian disease; cardiovascular disorder; metabolic disease
SLC25A20	ENSG00000178537	ENST00000319017	only known assiciation(s)	3-48884052-AG-A	frameshift_variant	ClinVar	TRUE	carnitine-acylcarnitine translocase deficiency	MONDO:0008918	musculoskeletal system disorder; Mendelian disease; cardiovascular disorder; metabolic disease
SLC25A20	ENSG00000178537	ENST00000319017	only known assiciation(s)	3-48892015-TCCC-CCCA	missense_variant	ClinVar	TRUE	carnitine-acylcarnitine translocase deficiency	MONDO:0008918	musculoskeletal system disorder; Mendelian disease; cardiovascular disorder; metabolic disease
SLC25A20	ENSG00000178537	ENST00000319017	only known assiciation(s)	3-48898710-GA-G	frameshift_variant	ClinVar	TRUE	carnitine-acylcarnitine translocase deficiency	MONDO:0008918	musculoskeletal system disorder; Mendelian disease; cardiovascular disorder; metabolic disease
SLC25A20	ENSG00000178537	ENST00000319017	only known assiciation(s)	3-48898785-G-A	stop_gained	ClinVar	TRUE	carnitine-acylcarnitine translocase deficiency	MONDO:0008918	musculoskeletal system disorder; Mendelian disease; cardiovascular disorder; metabolic disease
SLC25A21	ENSG00000183032	ENST00000331299	only known assiciation(s)	14-36684834-T-C	missense_variant	ClinVar	TRUE	mitochondrial DNA depletion syndrome 18	MONDO:0032932	Mendelian disease; metabolic disease; disorder of development or morphogenesis; mitochondrial disease
SLC25A22	ENSG00000177542	ENST00000628067	only known assiciation(s)			Orphanet	TRUE	developmental and epileptic encephalopathy	MONDO:0100062	Mendelian disease; metabolic disease; nervous system disorder; idiopathic disease
SLC25A22	ENSG00000177542	ENST00000628067	only known assiciation(s)			Orphanet	TRUE	early myoclonic encephalopathy	MONDO:0016022	Mendelian disease; metabolic disease; nervous system disorder; disorder of development or morphogenesis; mitochondrial disease
SLC25A22	ENSG00000177542	ENST00000628067	only known assiciation(s)			Orphanet	TRUE	malignant migrating partial seizures of infancy	MONDO:0017385	nervous system disorder
SLC25A22	ENSG00000177542	ENST00000628067	only known assiciation(s)	11-792142-C-T	missense_variant	ClinVar	TRUE	early myoclonic encephalopathy	MONDO:0016022	Mendelian disease; metabolic disease; nervous system disorder; disorder of development or morphogenesis; mitochondrial disease
SLC25A22	ENSG00000177542	ENST00000628067	only known assiciation(s)	11-792145-GCA-G	frameshift_variant	ClinVar	TRUE	early myoclonic encephalopathy	MONDO:0016022	Mendelian disease; metabolic disease; nervous system disorder; disorder of development or morphogenesis; mitochondrial disease
SLC25A22	ENSG00000177542	ENST00000628067	only known assiciation(s)	11-792309-CAG-C	frameshift_variant	ClinVar	TRUE	developmental and epileptic encephalopathy	MONDO:0100062	Mendelian disease; metabolic disease; nervous system disorder; idiopathic disease
SLC25A22	ENSG00000177542	ENST00000628067	only known assiciation(s)	11-792340-C-A	missense_variant	ClinVar	TRUE	early myoclonic encephalopathy	MONDO:0016022	Mendelian disease; metabolic disease; nervous system disorder; disorder of development or morphogenesis; mitochondrial disease
SLC25A22	ENSG00000177542	ENST00000628067	only known assiciation(s)	11-792429-G-A	missense_variant	ClinVar	TRUE	early myoclonic encephalopathy	MONDO:0016022	Mendelian disease; metabolic disease; nervous system disorder; disorder of development or morphogenesis; mitochondrial disease
SLC25A22	ENSG00000177542	ENST00000628067	only known assiciation(s)	11-792722-G-A	stop_gained	ClinVar	TRUE	early myoclonic encephalopathy	MONDO:0016022	Mendelian disease; metabolic disease; nervous system disorder; disorder of development or morphogenesis; mitochondrial disease
SLC25A22	ENSG00000177542	ENST00000628067	only known assiciation(s)	11-792888-G-A	stop_gained	ClinVar	TRUE	developmental and epileptic encephalopathy	MONDO:0100062	Mendelian disease; metabolic disease; nervous system disorder; idiopathic disease
SLC25A22	ENSG00000177542	ENST00000628067	only known assiciation(s)	11-792888-G-A	stop_gained	ClinVar	TRUE	early myoclonic encephalopathy	MONDO:0016022	Mendelian disease; metabolic disease; nervous system disorder; disorder of development or morphogenesis; mitochondrial disease
SLC25A22	ENSG00000177542	ENST00000628067	only known assiciation(s)	11-792954-C-G	missense_variant	ClinVar	TRUE	early myoclonic encephalopathy	MONDO:0016022	Mendelian disease; metabolic disease; nervous system disorder; disorder of development or morphogenesis; mitochondrial disease
SLC25A22	ENSG00000177542	ENST00000628067	only known assiciation(s)	11-793551-G-A	stop_gained	ClinVar	TRUE	developmental and epileptic encephalopathy	MONDO:0100062	Mendelian disease; metabolic disease; nervous system disorder; idiopathic disease
SLC25A24	ENSG00000085491	ENST00000565488	only known assiciation(s)			Orphanet	TRUE	Fontaine progeroid syndrome	MONDO:0012853	integumentary system disorder; syndromic disease; Mendelian disease; disorder of development or morphogenesis
SLC25A24	ENSG00000085491	ENST00000565488	only known assiciation(s)			Orphanet	TRUE	progeroid syndrome	MONDO:0015333	disorder of development or morphogenesis
SLC25A24	ENSG00000085491	ENST00000565488	only known assiciation(s)	1-108155047-C-G	missense_variant	ClinVar	TRUE	dementia	MONDO:0001627	psychiatric disorder
SLC25A24	ENSG00000085491	ENST00000565488	only known assiciation(s)	1-108155047-C-G	missense_variant	ClinVar	TRUE	epilepsy with generalized tonic-clonic seizures	MONDO:0005754	nervous system disorder
SLC25A24	ENSG00000085491	ENST00000565488	only known assiciation(s)	1-108157481-C-T	missense_variant	ClinVar	TRUE	Fontaine progeroid syndrome	MONDO:0012853	integumentary system disorder; syndromic disease; Mendelian disease; disorder of development or morphogenesis
SLC25A24	ENSG00000085491	ENST00000565488	only known assiciation(s)	1-108157482-G-A	missense_variant	ClinVar	TRUE	Fontaine progeroid syndrome	MONDO:0012853	integumentary system disorder; syndromic disease; Mendelian disease; disorder of development or morphogenesis
SLC25A25	ENSG00000148339	ENST00000373069	only known assiciation(s)	9-128106391-G-C	missense_variant	ClinVar	TRUE	nephrolithiasis	MONDO:0008171	urinary system disorder
SLC25A26	ENSG00000144741	ENST00000354883	additional novel association(s)			Orphanet	TRUE	neonatal respiratory failure	MONDO:0001207	respiratory system disorder; acute disease
SLC25A26	ENSG00000144741	ENST00000354883	additional novel association(s)	3-66262055-C-T	missense_variant	ClinVar	TRUE	combined oxidative phosphorylation defect type 15	MONDO:0013987	Mendelian disease; metabolic disease; disorder of development or morphogenesis; mitochondrial disease
SLC25A26	ENSG00000144741	ENST00000354883	additional novel association(s)	3-66263369-T-G	missense_variant	ClinVar	TRUE	combined oxidative phosphorylation defect type 15	MONDO:0013987	Mendelian disease; metabolic disease; disorder of development or morphogenesis; mitochondrial disease
SLC25A26	ENSG00000144741	ENST00000354883	additional novel association(s)	3-66369505-C-T	missense_variant	ClinVar	TRUE	combined oxidative phosphorylation defect type 15	MONDO:0013987	Mendelian disease; metabolic disease; disorder of development or morphogenesis; mitochondrial disease
SLC25A26	ENSG00000144741	ENST00000354883	additional novel association(s)	3-66384219-T-C	missense_variant	OpenTargets_gwas; OpenTargets_phewas	FALSE	atrial fibrillation	MONDO:0004981	cardiovascular disorder
SLC25A26	ENSG00000144741	ENST00000354883	additional novel association(s)	3-66384219-T-C	missense_variant	OpenTargets_phewas	FALSE	presbyopia	MONDO:0001330	disorder of orbital region; disorder of visual system
SLC25A26	ENSG00000144741	ENST00000354883	additional novel association(s)	3-66384219-T-C	missense_variant	OpenTargets_phewas	FALSE	protozoa infectious disease	MONDO:0002428
SLC25A26	ENSG00000144741	ENST00000354883	additional novel association(s)	3-66384219-T-C	missense_variant	OpenTargets_phewas	FALSE	type 2 diabetes mellitus	MONDO:0005148	digestive system disorder; metabolic disease; endocrine system disorder
SLC25A29	ENSG00000197119	ENST00000359232	only novel association(s)	14-100292753-G-A	missense_variant	IEU_gwas_phewas	FALSE	amyloidosis	MONDO:0019065	metabolic disease
SLC25A3	ENSG00000075415	ENST00000552981	only known assiciation(s)			Orphanet	TRUE	cardiomyopathy-hypotonia-lactic acidosis syndrome	MONDO:0012557	musculoskeletal system disorder; Mendelian disease; cardiovascular disorder; metabolic disease; disorder of development or morphogenesis; mitochondrial disease
SLC25A3	ENSG00000075415	ENST00000552981	only known assiciation(s)	12-98598658-T-G	missense_variant	ClinVar	TRUE	cardiomyopathy-hypotonia-lactic acidosis syndrome	MONDO:0012557	musculoskeletal system disorder; Mendelian disease; cardiovascular disorder; metabolic disease; disorder of development or morphogenesis; mitochondrial disease
SLC25A3	ENSG00000075415	ENST00000552981	only known assiciation(s)	12-98601239-GGTAGCAGTGCTT-CAGATAC	protein_altering_variant	ClinVar	TRUE	cardiomyopathy-hypotonia-lactic acidosis syndrome	MONDO:0012557	musculoskeletal system disorder; Mendelian disease; cardiovascular disorder; metabolic disease; disorder of development or morphogenesis; mitochondrial disease
SLC25A32	ENSG00000164933	ENST00000297578	only known assiciation(s)			Orphanet	TRUE	multiple acyl-CoA dehydrogenase deficiency, mild type	MONDO:0018333	musculoskeletal system disorder; Mendelian disease; cardiovascular disorder; metabolic disease; disorder of development or morphogenesis; mitochondrial disease
SLC25A32	ENSG00000164933	ENST00000297578	only known assiciation(s)	8-103403276-C-T	missense_variant	ClinVar	TRUE	exercise intolerance, riboflavin-responsive	MONDO:0014795	Mendelian disease
SLC25A32	ENSG00000164933	ENST00000297578	only known assiciation(s)	8-103403291-C-T	stop_gained	ClinVar	TRUE	exercise intolerance, riboflavin-responsive	MONDO:0014795	Mendelian disease
SLC25A37	ENSG00000147454	ENST00000519973	only novel association(s)	8-23566156-A-G	missense_variant	OpenTargets_phewas	FALSE	benign prostatic hyperplasia	MONDO:0010811	reproductive system disorder; cancer or benign tumor
SLC25A37	ENSG00000147454	ENST00000519973	only novel association(s)	8-23566156-A-G	missense_variant	OpenTargets_phewas	FALSE	male reproductive organ cancer	MONDO:0005836	reproductive system disorder; cancer or benign tumor
SLC25A37	ENSG00000147454	ENST00000519973	only novel association(s)	8-23566156-A-G	missense_variant	OpenTargets_phewas	FALSE	neurotic disorder	MONDO:0005379	psychiatric disorder; nervous system disorder
SLC25A37	ENSG00000147454	ENST00000519973	only novel association(s)	8-23566156-A-G	missense_variant	OpenTargets_phewas	FALSE	otitis externa	MONDO:0004795	auditory system disorder; inflammatory disease; otorhinolaryngologic disease
SLC25A37	ENSG00000147454	ENST00000519973	only novel association(s)	8-23566156-A-G	missense_variant	OpenTargets_phewas	FALSE	panic disorder	MONDO:0005383	psychiatric disorder; nervous system disorder
SLC25A37	ENSG00000147454	ENST00000519973	only novel association(s)	8-23566156-A-G	missense_variant	IEU_gwas_phewas; OpenTargets_phewas	FALSE	prostate cancer	MONDO:0008315	reproductive system disorder; cancer or benign tumor
SLC25A38	ENSG00000144659	ENST00000650617	only known assiciation(s)			Orphanet	TRUE	autosomal recessive sideroblastic anemia	MONDO:0016828	Mendelian disease; hematologic disorder
SLC25A38	ENSG00000144659	ENST00000650617	only known assiciation(s)	3-39389591-C-A	missense_variant	ClinVar	TRUE	sideroblastic anemia 2	MONDO:0008785	Mendelian disease; hematologic disorder
SLC25A38	ENSG00000144659	ENST00000650617	only known assiciation(s)	3-39389600-C-T	stop_gained	ClinVar	TRUE	sideroblastic anemia 2	MONDO:0008785	Mendelian disease; hematologic disorder
SLC25A38	ENSG00000144659	ENST00000650617	only known assiciation(s)	3-39390431-GTGTTGGGA-G	frameshift_variant	ClinVar	TRUE	sideroblastic anemia 2	MONDO:0008785	Mendelian disease; hematologic disorder
SLC25A38	ENSG00000144659	ENST00000650617	only known assiciation(s)	3-39390491-G-A	stop_gained	ClinVar	TRUE	sideroblastic anemia 2	MONDO:0008785	Mendelian disease; hematologic disorder
SLC25A38	ENSG00000144659	ENST00000650617	only known assiciation(s)	3-39391445-T-A	missense_variant	ClinVar	TRUE	sideroblastic anemia 2	MONDO:0008785	Mendelian disease; hematologic disorder
SLC25A38	ENSG00000144659	ENST00000650617	only known assiciation(s)	3-39391469-G-A	missense_variant	ClinVar	TRUE	sideroblastic anemia 2	MONDO:0008785	Mendelian disease; hematologic disorder
SLC25A38	ENSG00000144659	ENST00000650617	only known assiciation(s)	3-39391482-CACTCTCT-C	frameshift_variant	ClinVar	TRUE	sideroblastic anemia 2	MONDO:0008785	Mendelian disease; hematologic disorder
SLC25A38	ENSG00000144659	ENST00000650617	only known assiciation(s)	3-39391483-ACT-A	frameshift_variant	ClinVar	TRUE	sideroblastic anemia 2	MONDO:0008785	Mendelian disease; hematologic disorder
SLC25A38	ENSG00000144659	ENST00000650617	only known assiciation(s)	3-39391499-AGCAGTATTTCT-A	frameshift_variant	ClinVar	TRUE	sideroblastic anemia 2	MONDO:0008785	Mendelian disease; hematologic disorder
SLC25A38	ENSG00000144659	ENST00000650617	only known assiciation(s)	3-39391513-C-T	stop_gained	ClinVar	TRUE	sideroblastic anemia 2	MONDO:0008785	Mendelian disease; hematologic disorder
SLC25A38	ENSG00000144659	ENST00000650617	only known assiciation(s)	3-39391521-TC-T	frameshift_variant	ClinVar	TRUE	sideroblastic anemia 2	MONDO:0008785	Mendelian disease; hematologic disorder
SLC25A38	ENSG00000144659	ENST00000650617	only known assiciation(s)	3-39391552-G-A	missense_variant	ClinVar	TRUE	sideroblastic anemia 2	MONDO:0008785	Mendelian disease; hematologic disorder
SLC25A38	ENSG00000144659	ENST00000650617	only known assiciation(s)	3-39391553-G-A	missense_variant	ClinVar	TRUE	sideroblastic anemia 2	MONDO:0008785	Mendelian disease; hematologic disorder
SLC25A38	ENSG00000144659	ENST00000650617	only known assiciation(s)	3-39391565-G-A	missense_variant	ClinVar	TRUE	sideroblastic anemia 2	MONDO:0008785	Mendelian disease; hematologic disorder
SLC25A38	ENSG00000144659	ENST00000650617	only known assiciation(s)	3-39391572-T-TG	frameshift_variant	ClinVar	TRUE	sideroblastic anemia 2	MONDO:0008785	Mendelian disease; hematologic disorder
SLC25A38	ENSG00000144659	ENST00000650617	only known assiciation(s)	3-39391593-TAT-AG	frameshift_variant	ClinVar	TRUE	sideroblastic anemia 2	MONDO:0008785	Mendelian disease; hematologic disorder
SLC25A38	ENSG00000144659	ENST00000650617	only known assiciation(s)	3-39391604-T-A	missense_variant	ClinVar	TRUE	sideroblastic anemia 2	MONDO:0008785	Mendelian disease; hematologic disorder
SLC25A38	ENSG00000144659	ENST00000650617	only known assiciation(s)	3-39391865-G-C	missense_variant	ClinVar	TRUE	sideroblastic anemia 2	MONDO:0008785	Mendelian disease; hematologic disorder
SLC25A38	ENSG00000144659	ENST00000650617	only known assiciation(s)	3-39391870-TG-T	frameshift_variant	ClinVar	TRUE	sideroblastic anemia 2	MONDO:0008785	Mendelian disease; hematologic disorder
SLC25A38	ENSG00000144659	ENST00000650617	only known assiciation(s)	3-39391875-G-GT	frameshift_variant	ClinVar	TRUE	sideroblastic anemia 2	MONDO:0008785	Mendelian disease; hematologic disorder
SLC25A38	ENSG00000144659	ENST00000650617	only known assiciation(s)	3-39391956-G-A	missense_variant	ClinVar	TRUE	sideroblastic anemia 2	MONDO:0008785	Mendelian disease; hematologic disorder
SLC25A38	ENSG00000144659	ENST00000650617	only known assiciation(s)	3-39391956-G-C	missense_variant	ClinVar	TRUE	sideroblastic anemia 2	MONDO:0008785	Mendelian disease; hematologic disorder
SLC25A38	ENSG00000144659	ENST00000650617	only known assiciation(s)	3-39391958-G-C	missense_variant	ClinVar	TRUE	sideroblastic anemia 2	MONDO:0008785	Mendelian disease; hematologic disorder
SLC25A38	ENSG00000144659	ENST00000650617	only known assiciation(s)	3-39391965-C-G	missense_variant	ClinVar	TRUE	sideroblastic anemia 2	MONDO:0008785	Mendelian disease; hematologic disorder
SLC25A38	ENSG00000144659	ENST00000650617	only known assiciation(s)	3-39391983-T-C	missense_variant	ClinVar	TRUE	sideroblastic anemia 2	MONDO:0008785	Mendelian disease; hematologic disorder
SLC25A38	ENSG00000144659	ENST00000650617	only known assiciation(s)	3-39392021-G-C	missense_variant	ClinVar	TRUE	sideroblastic anemia 2	MONDO:0008785	Mendelian disease; hematologic disorder
SLC25A38	ENSG00000144659	ENST00000650617	only known assiciation(s)	3-39394448-AGCTGTGGGATATTT-A	frameshift_variant	ClinVar	TRUE	sideroblastic anemia 2	MONDO:0008785	Mendelian disease; hematologic disorder
SLC25A38	ENSG00000144659	ENST00000650617	only known assiciation(s)	3-39394455-G-GT	frameshift_variant	ClinVar	TRUE	sideroblastic anemia 2	MONDO:0008785	Mendelian disease; hematologic disorder
SLC25A38	ENSG00000144659	ENST00000650617	only known assiciation(s)	3-39394456-G-TT	frameshift_variant	ClinVar	TRUE	sideroblastic anemia 2	MONDO:0008785	Mendelian disease; hematologic disorder
SLC25A38	ENSG00000144659	ENST00000650617	only known assiciation(s)	3-39394473-T-C	missense_variant	ClinVar	TRUE	sideroblastic anemia 2	MONDO:0008785	Mendelian disease; hematologic disorder
SLC25A38	ENSG00000144659	ENST00000650617	only known assiciation(s)	3-39394574-A-T	stop_gained	ClinVar	TRUE	sideroblastic anemia 2	MONDO:0008785	Mendelian disease; hematologic disorder
SLC25A38	ENSG00000144659	ENST00000650617	only known assiciation(s)	3-39396412-T-TG	frameshift_variant	ClinVar	TRUE	sideroblastic anemia 2	MONDO:0008785	Mendelian disease; hematologic disorder
SLC25A38	ENSG00000144659	ENST00000650617	only known assiciation(s)	3-39396437-C-G	missense_variant	ClinVar	TRUE	sideroblastic anemia 2	MONDO:0008785	Mendelian disease; hematologic disorder
SLC25A38	ENSG00000144659	ENST00000650617	only known assiciation(s)	3-39396437-C-T	stop_gained	ClinVar	TRUE	sideroblastic anemia 2	MONDO:0008785	Mendelian disease; hematologic disorder
SLC25A38	ENSG00000144659	ENST00000650617	only known assiciation(s)	3-39396462-CA-C	frameshift_variant	ClinVar	TRUE	sideroblastic anemia 2	MONDO:0008785	Mendelian disease; hematologic disorder
SLC25A38	ENSG00000144659	ENST00000650617	only known assiciation(s)	3-39396484-T-G	stop_gained	ClinVar	TRUE	sideroblastic anemia 2	MONDO:0008785	Mendelian disease; hematologic disorder
SLC25A38	ENSG00000144659	ENST00000650617	only known assiciation(s)	3-39396518-T-C	stop_lost	ClinVar	TRUE	sideroblastic anemia 2	MONDO:0008785	Mendelian disease; hematologic disorder
SLC25A4	ENSG00000151729	ENST00000281456	only known assiciation(s)			Orphanet	TRUE	autosomal dominant progressive external ophthalmoplegia	MONDO:0008003	musculoskeletal system disorder; Mendelian disease; metabolic disease; disorder of development or morphogenesis; mitochondrial disease
SLC25A4	ENSG00000151729	ENST00000281456	only known assiciation(s)	4-185144767-CAGCATGCCAGCAAACAGATCAG-C	frameshift_variant	ClinVar	TRUE	mitochondrial DNA depletion syndrome 12B (cardiomyopathic type), autosomal recessive	MONDO:0014175	Mendelian disease; metabolic disease; disorder of development or morphogenesis; mitochondrial disease
SLC25A4	ENSG00000151729	ENST00000281456	only known assiciation(s)	4-185144890-C-G	missense_variant	ClinVar	TRUE	mitochondrial DNA depletion syndrome 12A (cardiomyopathic type), autosomal dominant	MONDO:0014959	Mendelian disease; metabolic disease; disorder of development or morphogenesis; mitochondrial disease
SLC25A4	ENSG00000151729	ENST00000281456	only known assiciation(s)	4-185144891-G-A	missense_variant	ClinVar	TRUE	mitochondrial DNA depletion syndrome 12A (cardiomyopathic type), autosomal dominant	MONDO:0014959	Mendelian disease; metabolic disease; disorder of development or morphogenesis; mitochondrial disease
SLC25A4	ENSG00000151729	ENST00000281456	only known assiciation(s)	4-185144891-G-A	missense_variant	ClinVar	TRUE	mitochondrial disease	MONDO:0044970	mitochondrial disease
SLC25A4	ENSG00000151729	ENST00000281456	only known assiciation(s)	4-185144945-T-C	missense_variant	ClinVar	TRUE	progressive external ophthalmoplegia with mitochondrial DNA deletions, autosomal dominant 2	MONDO:0012238	musculoskeletal system disorder; Mendelian disease; metabolic disease; disorder of development or morphogenesis; mitochondrial disease
SLC25A4	ENSG00000151729	ENST00000281456	only known assiciation(s)	4-185144963-A-G	missense_variant	ClinVar	TRUE	progressive external ophthalmoplegia with mitochondrial DNA deletions, autosomal dominant 2	MONDO:0012238	musculoskeletal system disorder; Mendelian disease; metabolic disease; disorder of development or morphogenesis; mitochondrial disease
SLC25A4	ENSG00000151729	ENST00000281456	only known assiciation(s)	4-185144992-G-C	missense_variant	ClinVar	TRUE	progressive external ophthalmoplegia with mitochondrial DNA deletions, autosomal dominant 2	MONDO:0012238	musculoskeletal system disorder; Mendelian disease; metabolic disease; disorder of development or morphogenesis; mitochondrial disease
SLC25A4	ENSG00000151729	ENST00000281456	only known assiciation(s)	4-185145863-C-G	missense_variant	ClinVar	TRUE	mitochondrial DNA depletion syndrome 12A (cardiomyopathic type), autosomal dominant	MONDO:0014959	Mendelian disease; metabolic disease; disorder of development or morphogenesis; mitochondrial disease
SLC25A4	ENSG00000151729	ENST00000281456	only known assiciation(s)	4-185145863-C-G	missense_variant	ClinVar	TRUE	mitochondrial disease	MONDO:0044970	mitochondrial disease
SLC25A4	ENSG00000151729	ENST00000281456	only known assiciation(s)	4-185145867-G-C	missense_variant	ClinVar	TRUE	mitochondrial DNA depletion syndrome 12B (cardiomyopathic type), autosomal recessive	MONDO:0014175	Mendelian disease; metabolic disease; disorder of development or morphogenesis; mitochondrial disease
SLC25A4	ENSG00000151729	ENST00000281456	only known assiciation(s)	4-185146939-G-A	missense_variant	ClinVar	TRUE	progressive external ophthalmoplegia with mitochondrial DNA deletions, autosomal dominant 2	MONDO:0012238	musculoskeletal system disorder; Mendelian disease; metabolic disease; disorder of development or morphogenesis; mitochondrial disease
SLC25A41	ENSG00000181240	ENST00000321510	only novel association(s)	19-6432101-G-A	missense_variant	IEU_gwas_phewas	FALSE	amyloidosis	MONDO:0019065	metabolic disease
SLC25A42	ENSG00000181035	ENST00000318596	only known assiciation(s)	19-19110790-A-G	missense_variant	ClinVar	TRUE	inborn mitochondrial myopathy	MONDO:0009637	musculoskeletal system disorder; Mendelian disease; metabolic disease; disorder of development or morphogenesis; mitochondrial disease
SLC25A46	ENSG00000164209	ENST00000355943	only known assiciation(s)			Orphanet	TRUE	hereditary motor and sensory neuropathy type 6	MONDO:0019551	Mendelian disease; nervous system disorder
SLC25A46	ENSG00000164209	ENST00000355943	only known assiciation(s)			Orphanet	TRUE	pontocerebellar hypoplasia type 1	MONDO:0016396	psychiatric disorder; musculoskeletal system disorder; Mendelian disease; metabolic disease; nervous system disorder; disorder of development or morphogenesis
SLC25A46	ENSG00000164209	ENST00000355943	only known assiciation(s)	5-110739161-C-G	stop_gained	ClinVar	TRUE	pontocerebellar hypoplasia, type 1E	MONDO:0030260	Mendelian disease; nervous system disorder; disorder of development or morphogenesis
SLC25A46	ENSG00000164209	ENST00000355943	only known assiciation(s)	5-110739162-CG-C	frameshift_variant	ClinVar	TRUE	neuropathy, hereditary motor and sensory, type 6B	MONDO:0014671	Mendelian disease; nervous system disorder
SLC25A46	ENSG00000164209	ENST00000355943	only known assiciation(s)	5-110739284-G-GC	frameshift_variant	ClinVar	TRUE	neuropathy, hereditary motor and sensory, type 6B	MONDO:0014671	Mendelian disease; nervous system disorder
SLC25A46	ENSG00000164209	ENST00000355943	only known assiciation(s)	5-110739301-GCCCGC-G	frameshift_variant	ClinVar	TRUE	neuropathy, hereditary motor and sensory, type 6B	MONDO:0014671	Mendelian disease; nervous system disorder
SLC25A46	ENSG00000164209	ENST00000355943	only known assiciation(s)	5-110746297-T-G	missense_variant	ClinVar	TRUE	neuropathy, hereditary motor and sensory, type 6B	MONDO:0014671	Mendelian disease; nervous system disorder
SLC25A46	ENSG00000164209	ENST00000355943	only known assiciation(s)	5-110746309-C-T	missense_variant	ClinVar	TRUE	pontocerebellar hypoplasia, type 1E	MONDO:0030260	Mendelian disease; nervous system disorder; disorder of development or morphogenesis
SLC25A46	ENSG00000164209	ENST00000355943	only known assiciation(s)	5-110761216-C-T	stop_gained	ClinVar	TRUE	pontocerebellar hypoplasia, type 1E	MONDO:0030260	Mendelian disease; nervous system disorder; disorder of development or morphogenesis
SLC25A46	ENSG00000164209	ENST00000355943	only known assiciation(s)	5-110761261-A-T	stop_gained	ClinVar	TRUE	neuropathy, hereditary motor and sensory, type 6B	MONDO:0014671	Mendelian disease; nervous system disorder
SLC25A46	ENSG00000164209	ENST00000355943	only known assiciation(s)	5-110761261-A-T	stop_gained	ClinVar	TRUE	pontocerebellar hypoplasia, type 1E	MONDO:0030260	Mendelian disease; nervous system disorder; disorder of development or morphogenesis
SLC25A46	ENSG00000164209	ENST00000355943	only known assiciation(s)	5-110761295-G-A	missense_variant	ClinVar	TRUE	neuropathy, hereditary motor and sensory, type 6B	MONDO:0014671	Mendelian disease; nervous system disorder
SLC25A46	ENSG00000164209	ENST00000355943	only known assiciation(s)	5-110761304-C-T	missense_variant	ClinVar	TRUE	neuropathy, hereditary motor and sensory, type 6B	MONDO:0014671	Mendelian disease; nervous system disorder
SLC25A46	ENSG00000164209	ENST00000355943	only known assiciation(s)	5-110761322-T-TCC	frameshift_variant	ClinVar	TRUE	neuropathy, hereditary motor and sensory, type 6B	MONDO:0014671	Mendelian disease; nervous system disorder
SLC25A46	ENSG00000164209	ENST00000355943	only known assiciation(s)	5-110761404-G-GACTT	frameshift_variant	ClinVar	TRUE	pontocerebellar hypoplasia, type 1E	MONDO:0030260	Mendelian disease; nervous system disorder; disorder of development or morphogenesis
SLC25A46	ENSG00000164209	ENST00000355943	only known assiciation(s)	5-110761521-C-G	stop_gained	ClinVar	TRUE	neuropathy, hereditary motor and sensory, type 6B	MONDO:0014671	Mendelian disease; nervous system disorder
SLC25A46	ENSG00000164209	ENST00000355943	only known assiciation(s)	5-110761523-C-T	missense_variant	ClinVar	TRUE	pontocerebellar hypoplasia, type 1E	MONDO:0030260	Mendelian disease; nervous system disorder; disorder of development or morphogenesis
SLC25A46	ENSG00000164209	ENST00000355943	only known assiciation(s)	5-110761530-A-T	missense_variant	ClinVar	TRUE	neuropathy, hereditary motor and sensory, type 6B	MONDO:0014671	Mendelian disease; nervous system disorder
SLC25A46	ENSG00000164209	ENST00000355943	only known assiciation(s)	5-110761543-C-T	missense_variant	ClinVar	TRUE	neuropathy, hereditary motor and sensory, type 6B	MONDO:0014671	Mendelian disease; nervous system disorder
SLC25A46	ENSG00000164209	ENST00000355943	only known assiciation(s)	5-110761547-T-C	missense_variant	ClinVar	TRUE	pontocerebellar hypoplasia, type 1E	MONDO:0030260	Mendelian disease; nervous system disorder; disorder of development or morphogenesis
SLC26A1	ENSG00000145217	ENST00000398516	additional novel association(s)	4-989272-T-C	missense_variant	IEU_gwas_phewas	FALSE	asthma	MONDO:0004979	respiratory system disorder
SLC26A1	ENSG00000145217	ENST00000398516	additional novel association(s)	4-991150-G-A	missense_variant	ClinVar	TRUE	nephrolithiasis susceptibility caused by SLC26A1	MONDO:0020722
SLC26A2	ENSG00000155850	ENST00000286298	only known assiciation(s)			Orphanet	TRUE	achondrogenesis type IB	MONDO:0010966	musculoskeletal system disorder; Mendelian disease; metabolic disease; disorder of development or morphogenesis
SLC26A2	ENSG00000155850	ENST00000286298	only known assiciation(s)			Orphanet	TRUE	atelosteogenesis type II	MONDO:0009727	musculoskeletal system disorder; Mendelian disease; metabolic disease; disorder of development or morphogenesis; otorhinolaryngologic disease
SLC26A2	ENSG00000155850	ENST00000286298	only known assiciation(s)			Orphanet	TRUE	diastrophic dysplasia	MONDO:0009107	musculoskeletal system disorder; Mendelian disease; metabolic disease; disorder of development or morphogenesis
SLC26A2	ENSG00000155850	ENST00000286298	only known assiciation(s)			Orphanet	TRUE	multiple epiphyseal dysplasia type 4	MONDO:0009189	musculoskeletal system disorder; Mendelian disease; metabolic disease; disorder of development or morphogenesis
SLC26A2	ENSG00000155850	ENST00000286298	only known assiciation(s)	5-149977655-G-T	start_lost	ClinVar	TRUE	multiple epiphyseal dysplasia type 4	MONDO:0009189	musculoskeletal system disorder; Mendelian disease; metabolic disease; disorder of development or morphogenesis
SLC26A2	ENSG00000155850	ENST00000286298	only known assiciation(s)	5-149977662-GAAAGT-G	frameshift_variant	ClinVar	TRUE	achondrogenesis type IB	MONDO:0010966	musculoskeletal system disorder; Mendelian disease; metabolic disease; disorder of development or morphogenesis
SLC26A2	ENSG00000155850	ENST00000286298	only known assiciation(s)	5-149977662-GAAAGT-G	frameshift_variant	ClinVar	TRUE	atelosteogenesis type II	MONDO:0009727	musculoskeletal system disorder; Mendelian disease; metabolic disease; disorder of development or morphogenesis; otorhinolaryngologic disease
SLC26A2	ENSG00000155850	ENST00000286298	only known assiciation(s)	5-149977662-GAAAGT-G	frameshift_variant	ClinVar	TRUE	diastrophic dysplasia	MONDO:0009107	musculoskeletal system disorder; Mendelian disease; metabolic disease; disorder of development or morphogenesis
SLC26A2	ENSG00000155850	ENST00000286298	only known assiciation(s)	5-149977662-GAAAGT-G	frameshift_variant	ClinVar	TRUE	multiple epiphyseal dysplasia type 4	MONDO:0009189	musculoskeletal system disorder; Mendelian disease; metabolic disease; disorder of development or morphogenesis
SLC26A2	ENSG00000155850	ENST00000286298	only known assiciation(s)	5-149977699-C-G	stop_gained	ClinVar	TRUE	diastrophic dysplasia	MONDO:0009107	musculoskeletal system disorder; Mendelian disease; metabolic disease; disorder of development or morphogenesis
SLC26A2	ENSG00000155850	ENST00000286298	only known assiciation(s)	5-149977707-G-T	stop_gained	ClinVar	TRUE	diastrophic dysplasia	MONDO:0009107	musculoskeletal system disorder; Mendelian disease; metabolic disease; disorder of development or morphogenesis
SLC26A2	ENSG00000155850	ENST00000286298	only known assiciation(s)	5-149977707-G-T	stop_gained	ClinVar	TRUE	osteochondrodysplasia	MONDO:0005516	musculoskeletal system disorder; disorder of development or morphogenesis
SLC26A2	ENSG00000155850	ENST00000286298	only known assiciation(s)	5-149977713-GAC-G	frameshift_variant	ClinVar	TRUE	multiple epiphyseal dysplasia type 4	MONDO:0009189	musculoskeletal system disorder; Mendelian disease; metabolic disease; disorder of development or morphogenesis
SLC26A2	ENSG00000155850	ENST00000286298	only known assiciation(s)	5-149977789-A-AT	frameshift_variant	ClinVar	TRUE	achondrogenesis type IB	MONDO:0010966	musculoskeletal system disorder; Mendelian disease; metabolic disease; disorder of development or morphogenesis
SLC26A2	ENSG00000155850	ENST00000286298	only known assiciation(s)	5-149977789-A-AT	frameshift_variant	ClinVar	TRUE	atelosteogenesis type II	MONDO:0009727	musculoskeletal system disorder; Mendelian disease; metabolic disease; disorder of development or morphogenesis; otorhinolaryngologic disease
SLC26A2	ENSG00000155850	ENST00000286298	only known assiciation(s)	5-149977789-A-AT	frameshift_variant	ClinVar	TRUE	diastrophic dysplasia	MONDO:0009107	musculoskeletal system disorder; Mendelian disease; metabolic disease; disorder of development or morphogenesis
SLC26A2	ENSG00000155850	ENST00000286298	only known assiciation(s)	5-149977789-A-AT	frameshift_variant	ClinVar	TRUE	multiple epiphyseal dysplasia type 4	MONDO:0009189	musculoskeletal system disorder; Mendelian disease; metabolic disease; disorder of development or morphogenesis
SLC26A2	ENSG00000155850	ENST00000286298	only known assiciation(s)	5-149977796-CA-C	frameshift_variant	ClinVar	TRUE	osteochondrodysplasia	MONDO:0005516	musculoskeletal system disorder; disorder of development or morphogenesis
SLC26A2	ENSG00000155850	ENST00000286298	only known assiciation(s)	5-149977837-C-G	stop_gained	ClinVar	TRUE	achondrogenesis type IB	MONDO:0010966	musculoskeletal system disorder; Mendelian disease; metabolic disease; disorder of development or morphogenesis
SLC26A2	ENSG00000155850	ENST00000286298	only known assiciation(s)	5-149977837-C-G	stop_gained	ClinVar	TRUE	atelosteogenesis type II	MONDO:0009727	musculoskeletal system disorder; Mendelian disease; metabolic disease; disorder of development or morphogenesis; otorhinolaryngologic disease
SLC26A2	ENSG00000155850	ENST00000286298	only known assiciation(s)	5-149977837-C-G	stop_gained	ClinVar	TRUE	diastrophic dysplasia	MONDO:0009107	musculoskeletal system disorder; Mendelian disease; metabolic disease; disorder of development or morphogenesis
SLC26A2	ENSG00000155850	ENST00000286298	only known assiciation(s)	5-149977837-C-G	stop_gained	ClinVar	TRUE	multiple epiphyseal dysplasia type 4	MONDO:0009189	musculoskeletal system disorder; Mendelian disease; metabolic disease; disorder of development or morphogenesis
SLC26A2	ENSG00000155850	ENST00000286298	only known assiciation(s)	5-149977839-GA-G	frameshift_variant	ClinVar	TRUE	achondrogenesis type IB	MONDO:0010966	musculoskeletal system disorder; Mendelian disease; metabolic disease; disorder of development or morphogenesis
SLC26A2	ENSG00000155850	ENST00000286298	only known assiciation(s)	5-149977839-GA-G	frameshift_variant	ClinVar	TRUE	atelosteogenesis type II	MONDO:0009727	musculoskeletal system disorder; Mendelian disease; metabolic disease; disorder of development or morphogenesis; otorhinolaryngologic disease
SLC26A2	ENSG00000155850	ENST00000286298	only known assiciation(s)	5-149977839-GA-G	frameshift_variant	ClinVar	TRUE	diastrophic dysplasia	MONDO:0009107	musculoskeletal system disorder; Mendelian disease; metabolic disease; disorder of development or morphogenesis
SLC26A2	ENSG00000155850	ENST00000286298	only known assiciation(s)	5-149977839-GA-G	frameshift_variant	ClinVar	TRUE	multiple epiphyseal dysplasia type 4	MONDO:0009189	musculoskeletal system disorder; Mendelian disease; metabolic disease; disorder of development or morphogenesis
SLC26A2	ENSG00000155850	ENST00000286298	only known assiciation(s)	5-149977856-GT-G	frameshift_variant	ClinVar	TRUE	achondrogenesis type IB	MONDO:0010966	musculoskeletal system disorder; Mendelian disease; metabolic disease; disorder of development or morphogenesis
SLC26A2	ENSG00000155850	ENST00000286298	only known assiciation(s)	5-149977856-GT-G	frameshift_variant	ClinVar	TRUE	atelosteogenesis type II	MONDO:0009727	musculoskeletal system disorder; Mendelian disease; metabolic disease; disorder of development or morphogenesis; otorhinolaryngologic disease
SLC26A2	ENSG00000155850	ENST00000286298	only known assiciation(s)	5-149977856-GT-G	frameshift_variant	ClinVar	TRUE	diastrophic dysplasia	MONDO:0009107	musculoskeletal system disorder; Mendelian disease; metabolic disease; disorder of development or morphogenesis
SLC26A2	ENSG00000155850	ENST00000286298	only known assiciation(s)	5-149977856-GT-G	frameshift_variant	ClinVar	TRUE	multiple epiphyseal dysplasia type 4	MONDO:0009189	musculoskeletal system disorder; Mendelian disease; metabolic disease; disorder of development or morphogenesis
SLC26A2	ENSG00000155850	ENST00000286298	only known assiciation(s)	5-149977886-C-CCAGTG	frameshift_variant	ClinVar	TRUE	achondrogenesis type IB	MONDO:0010966	musculoskeletal system disorder; Mendelian disease; metabolic disease; disorder of development or morphogenesis
SLC26A2	ENSG00000155850	ENST00000286298	only known assiciation(s)	5-149977886-C-CCAGTG	frameshift_variant	ClinVar	TRUE	atelosteogenesis type II	MONDO:0009727	musculoskeletal system disorder; Mendelian disease; metabolic disease; disorder of development or morphogenesis; otorhinolaryngologic disease
SLC26A2	ENSG00000155850	ENST00000286298	only known assiciation(s)	5-149977886-C-CCAGTG	frameshift_variant	ClinVar	TRUE	diastrophic dysplasia	MONDO:0009107	musculoskeletal system disorder; Mendelian disease; metabolic disease; disorder of development or morphogenesis
SLC26A2	ENSG00000155850	ENST00000286298	only known assiciation(s)	5-149977886-C-CCAGTG	frameshift_variant	ClinVar	TRUE	multiple epiphyseal dysplasia type 4	MONDO:0009189	musculoskeletal system disorder; Mendelian disease; metabolic disease; disorder of development or morphogenesis
SLC26A2	ENSG00000155850	ENST00000286298	only known assiciation(s)	5-149977887-C-T	stop_gained	ClinVar	TRUE	achondrogenesis type IB	MONDO:0010966	musculoskeletal system disorder; Mendelian disease; metabolic disease; disorder of development or morphogenesis
SLC26A2	ENSG00000155850	ENST00000286298	only known assiciation(s)	5-149977905-GC-G	frameshift_variant	ClinVar	TRUE	diastrophic dysplasia	MONDO:0009107	musculoskeletal system disorder; Mendelian disease; metabolic disease; disorder of development or morphogenesis
SLC26A2	ENSG00000155850	ENST00000286298	only known assiciation(s)	5-149977948-TC-T	frameshift_variant	ClinVar	TRUE	achondrogenesis type IB	MONDO:0010966	musculoskeletal system disorder; Mendelian disease; metabolic disease; disorder of development or morphogenesis
SLC26A2	ENSG00000155850	ENST00000286298	only known assiciation(s)	5-149977974-ATT-A	frameshift_variant	ClinVar	TRUE	multiple epiphyseal dysplasia type 4	MONDO:0009189	musculoskeletal system disorder; Mendelian disease; metabolic disease; disorder of development or morphogenesis
SLC26A2	ENSG00000155850	ENST00000286298	only known assiciation(s)	5-149977983-G-T	missense_variant	ClinVar	TRUE	diastrophic dysplasia	MONDO:0009107	musculoskeletal system disorder; Mendelian disease; metabolic disease; disorder of development or morphogenesis
SLC26A2	ENSG00000155850	ENST00000286298	only known assiciation(s)	5-149978026-A-T	missense_variant	ClinVar	TRUE	atelosteogenesis type II	MONDO:0009727	musculoskeletal system disorder; Mendelian disease; metabolic disease; disorder of development or morphogenesis; otorhinolaryngologic disease
SLC26A2	ENSG00000155850	ENST00000286298	only known assiciation(s)	5-149978039-T-G	stop_gained	ClinVar	TRUE	multiple epiphyseal dysplasia type 4	MONDO:0009189	musculoskeletal system disorder; Mendelian disease; metabolic disease; disorder of development or morphogenesis
SLC26A2	ENSG00000155850	ENST00000286298	only known assiciation(s)	5-149978040-TC-T	frameshift_variant	ClinVar	TRUE	achondrogenesis type IB	MONDO:0010966	musculoskeletal system disorder; Mendelian disease; metabolic disease; disorder of development or morphogenesis
SLC26A2	ENSG00000155850	ENST00000286298	only known assiciation(s)	5-149978040-TC-T	frameshift_variant	ClinVar	TRUE	atelosteogenesis type II	MONDO:0009727	musculoskeletal system disorder; Mendelian disease; metabolic disease; disorder of development or morphogenesis; otorhinolaryngologic disease
SLC26A2	ENSG00000155850	ENST00000286298	only known assiciation(s)	5-149978040-TC-T	frameshift_variant	ClinVar	TRUE	diastrophic dysplasia	MONDO:0009107	musculoskeletal system disorder; Mendelian disease; metabolic disease; disorder of development or morphogenesis
SLC26A2	ENSG00000155850	ENST00000286298	only known assiciation(s)	5-149978040-TC-T	frameshift_variant	ClinVar	TRUE	multiple epiphyseal dysplasia type 4	MONDO:0009189	musculoskeletal system disorder; Mendelian disease; metabolic disease; disorder of development or morphogenesis
SLC26A2	ENSG00000155850	ENST00000286298	only known assiciation(s)	5-149978047-T-C	missense_variant	ClinVar	TRUE	diastrophic dysplasia	MONDO:0009107	musculoskeletal system disorder; Mendelian disease; metabolic disease; disorder of development or morphogenesis
SLC26A2	ENSG00000155850	ENST00000286298	only known assiciation(s)	5-149978050-C-T	missense_variant	ClinVar	TRUE	diastrophic dysplasia	MONDO:0009107	musculoskeletal system disorder; Mendelian disease; metabolic disease; disorder of development or morphogenesis
SLC26A2	ENSG00000155850	ENST00000286298	only known assiciation(s)	5-149978083-C-CT	frameshift_variant	ClinVar	TRUE	achondrogenesis type IB	MONDO:0010966	musculoskeletal system disorder; Mendelian disease; metabolic disease; disorder of development or morphogenesis
SLC26A2	ENSG00000155850	ENST00000286298	only known assiciation(s)	5-149978083-C-CT	frameshift_variant	ClinVar	TRUE	atelosteogenesis type II	MONDO:0009727	musculoskeletal system disorder; Mendelian disease; metabolic disease; disorder of development or morphogenesis; otorhinolaryngologic disease
SLC26A2	ENSG00000155850	ENST00000286298	only known assiciation(s)	5-149978083-C-CT	frameshift_variant	ClinVar	TRUE	diastrophic dysplasia	MONDO:0009107	musculoskeletal system disorder; Mendelian disease; metabolic disease; disorder of development or morphogenesis
SLC26A2	ENSG00000155850	ENST00000286298	only known assiciation(s)	5-149978083-C-CT	frameshift_variant	ClinVar	TRUE	multiple epiphyseal dysplasia type 4	MONDO:0009189	musculoskeletal system disorder; Mendelian disease; metabolic disease; disorder of development or morphogenesis
SLC26A2	ENSG00000155850	ENST00000286298	only known assiciation(s)	5-149978083-CT-C	frameshift_variant	ClinVar	TRUE	achondrogenesis type IB	MONDO:0010966	musculoskeletal system disorder; Mendelian disease; metabolic disease; disorder of development or morphogenesis
SLC26A2	ENSG00000155850	ENST00000286298	only known assiciation(s)	5-149978083-CT-C	frameshift_variant	ClinVar	TRUE	atelosteogenesis type II	MONDO:0009727	musculoskeletal system disorder; Mendelian disease; metabolic disease; disorder of development or morphogenesis; otorhinolaryngologic disease
SLC26A2	ENSG00000155850	ENST00000286298	only known assiciation(s)	5-149978083-CT-C	frameshift_variant	ClinVar	TRUE	diastrophic dysplasia	MONDO:0009107	musculoskeletal system disorder; Mendelian disease; metabolic disease; disorder of development or morphogenesis
SLC26A2	ENSG00000155850	ENST00000286298	only known assiciation(s)	5-149978083-CT-C	frameshift_variant	ClinVar	TRUE	multiple epiphyseal dysplasia type 4	MONDO:0009189	musculoskeletal system disorder; Mendelian disease; metabolic disease; disorder of development or morphogenesis
SLC26A2	ENSG00000155850	ENST00000286298	only known assiciation(s)	5-149978100-AT-A	frameshift_variant	ClinVar	TRUE	multiple epiphyseal dysplasia type 4	MONDO:0009189	musculoskeletal system disorder; Mendelian disease; metabolic disease; disorder of development or morphogenesis
SLC26A2	ENSG00000155850	ENST00000286298	only known assiciation(s)	5-149978100-AT-A	frameshift_variant	ClinVar	TRUE	osteochondrodysplasia	MONDO:0005516	musculoskeletal system disorder; disorder of development or morphogenesis
SLC26A2	ENSG00000155850	ENST00000286298	only known assiciation(s)	5-149978134-CTG-C	frameshift_variant	ClinVar	TRUE	achondrogenesis type IB	MONDO:0010966	musculoskeletal system disorder; Mendelian disease; metabolic disease; disorder of development or morphogenesis
SLC26A2	ENSG00000155850	ENST00000286298	only known assiciation(s)	5-149978134-CTG-C	frameshift_variant	ClinVar	TRUE	atelosteogenesis type II	MONDO:0009727	musculoskeletal system disorder; Mendelian disease; metabolic disease; disorder of development or morphogenesis; otorhinolaryngologic disease
SLC26A2	ENSG00000155850	ENST00000286298	only known assiciation(s)	5-149978134-CTG-C	frameshift_variant	ClinVar	TRUE	diastrophic dysplasia	MONDO:0009107	musculoskeletal system disorder; Mendelian disease; metabolic disease; disorder of development or morphogenesis
SLC26A2	ENSG00000155850	ENST00000286298	only known assiciation(s)	5-149978134-CTG-C	frameshift_variant	ClinVar	TRUE	multiple epiphyseal dysplasia type 4	MONDO:0009189	musculoskeletal system disorder; Mendelian disease; metabolic disease; disorder of development or morphogenesis
SLC26A2	ENSG00000155850	ENST00000286298	only known assiciation(s)	5-149978134-CTG-C	frameshift_variant	ClinVar	TRUE	osteochondrodysplasia	MONDO:0005516	musculoskeletal system disorder; disorder of development or morphogenesis
SLC26A2	ENSG00000155850	ENST00000286298	only known assiciation(s)	5-149978148-G-A	missense_variant	ClinVar	TRUE	diastrophic dysplasia	MONDO:0009107	musculoskeletal system disorder; Mendelian disease; metabolic disease; disorder of development or morphogenesis
SLC26A2	ENSG00000155850	ENST00000286298	only known assiciation(s)	5-149978150-AG-A	frameshift_variant	ClinVar	TRUE	multiple epiphyseal dysplasia type 4	MONDO:0009189	musculoskeletal system disorder; Mendelian disease; metabolic disease; disorder of development or morphogenesis
SLC26A2	ENSG00000155850	ENST00000286298	only known assiciation(s)	5-149978184-C-T	stop_gained	ClinVar	TRUE	3MC syndrome 2	MONDO:0009927	Mendelian disease; disorder of development or morphogenesis
SLC26A2	ENSG00000155850	ENST00000286298	only known assiciation(s)	5-149978184-C-T	stop_gained	ClinVar	TRUE	Joubert syndrome and related disorders	MONDO:0015369	Mendelian disease; nervous system disorder
SLC26A2	ENSG00000155850	ENST00000286298	only known assiciation(s)	5-149978184-C-T	stop_gained	ClinVar	TRUE	achondrogenesis type IB	MONDO:0010966	musculoskeletal system disorder; Mendelian disease; metabolic disease; disorder of development or morphogenesis
SLC26A2	ENSG00000155850	ENST00000286298	only known assiciation(s)	5-149978184-C-T	stop_gained	ClinVar	TRUE	atelosteogenesis type II	MONDO:0009727	musculoskeletal system disorder; Mendelian disease; metabolic disease; disorder of development or morphogenesis; otorhinolaryngologic disease
SLC26A2	ENSG00000155850	ENST00000286298	only known assiciation(s)	5-149978184-C-T	stop_gained	ClinVar	TRUE	diastrophic dysplasia	MONDO:0009107	musculoskeletal system disorder; Mendelian disease; metabolic disease; disorder of development or morphogenesis
[truncated: 1,718 more rows]

## Sheet: legend
column group	column	description
SLC	gene symbol	HGNC gene symbol of an SLC.
[truncated: 10 more rows]
