# Supplementary material for: Data- and knowledge-derived functional landscape of human solute carriers
Source: Mol Syst Biol. 2025 May 12;21(6):599–631. doi: 10.1038/s44320-025-00108-2 (PMC12130315; doi:10.1038/s44320-025-00108-2)
Supplement: Supplementary file 6 — Dataset EV3 [file 44320_2025_108_MOESM6_ESM.xlsx]

## Sheet: dataset
Goldmann et al. Data- and knowledge-derived functional landscape of human solute carriers (2025)
Dataset EV4. Subcellular location annotation for 418 human solute carriers.
gene symbol	RESOLUTE cellline identifier	annotated subcellular location	annotation source	annotation score	annotation score level	signal	high-confidence experimental annotation	annotation category	SLC category
SLC1A1	CE0291-P	Plasma membrane	GO	experimental evidence	6		TRUE		only other experimental location(s)
SLC1A1	CE0291-P	Plasma membrane	UniProt	experimental evidence	6		TRUE		only other experimental location(s)
SLC1A1	CE0291-P	Lysosome	RESOLUTE	3	3	0.3	FALSE
SLC1A1	CE0291-P	Golgi apparatus	RESOLUTE	3	3	0.2	FALSE
SLC1A1	CE0291-P	Cell projection	GO	computational evidence	3		FALSE
SLC1A1	CE0291-P	Endosome	UniProt	computational evidence	3		FALSE
SLC1A1	CE0291-P	Endosome	GO	automatically generated annotation	1		FALSE
SLC1A1	CE0291-P	Endoplasmic reticulum	GO	automatically generated annotation	1		FALSE
SLC1A2	CE029E-6	Plasma membrane	RESOLUTE	5	6	0.7	TRUE	confirmed
SLC1A2	CE029E-6	Cell projection	RESOLUTE	5	6	0.2	TRUE	first experimental evidence	novel additional experimental location(s)
SLC1A2	CE029E-6	Plasma membrane	GO	experimental evidence	6		TRUE
SLC1A2	CE029E-6	Plasma membrane	UniProt	experimental evidence	6		TRUE
SLC1A2	CE029E-6	Endoplasmic reticulum	RESOLUTE	3	3	0.1	FALSE
SLC1A2	CE029E-6	Cell projection	GO	computational evidence	3		FALSE
SLC1A3	CE029W-F	Plasma membrane	RESOLUTE	5	6	0.8	TRUE	confirmed	confirmed experimental location(s)
SLC1A3	CE029W-F	Plasma membrane	GO	experimental evidence	6		TRUE
SLC1A3	CE029W-F	Plasma membrane	UniProt	experimental evidence	6		TRUE
SLC1A3	CE029W-F	Cell projection	RESOLUTE	5	6	0.15	FALSE
SLC1A3	CE029W-F	Cell projection	GO	computational evidence	3		FALSE
SLC1A3	CE029W-F	Cytosol	RESOLUTE	2	1	0.05	FALSE
SLC1A3	CE029W-F	Nucleus	HPA	Uncertain	1		FALSE
SLC1A4	CE02A9-W	Cytosol	RESOLUTE	5	6	0.5	TRUE	novel	novel additional experimental location(s)
SLC1A4	CE02A9-W	Plasma membrane	RESOLUTE	5	6	0.3	TRUE	confirmed
SLC1A4	CE02A9-W	Cytoskeleton	GO	experimental evidence	6		TRUE
SLC1A4	CE02A9-W	Plasma membrane	GO	experimental evidence	6		TRUE
SLC1A4	CE02A9-W	Lysosome	RESOLUTE	3	3	0.2	FALSE
SLC1A5	CE00TM-G	Plasma membrane	RESOLUTE	5	6	0.7	TRUE	confirmed
SLC1A5	CE00TM-G	Cell projection	RESOLUTE	5	6	0.2	TRUE	novel	novel additional experimental location(s)
SLC1A5	CE00TM-G	Plasma membrane	HPA	Enhanced	6		TRUE
SLC1A5	CE00TM-G	Plasma membrane	GO	experimental evidence	6		TRUE
SLC1A5	CE00TM-G	Plasma membrane	UniProt	experimental evidence	6		TRUE
SLC1A5	CE00TM-G	Golgi apparatus	RESOLUTE	3	3	0.1	FALSE
SLC1A6	CE027S-V	Cytoskeleton	GO	experimental evidence	6		TRUE		only other experimental location(s)
SLC1A6	CE027S-V	Plasma membrane	GO	experimental evidence	6		TRUE		only other experimental location(s)
SLC1A6	CE027S-V	Plasma membrane	UniProt	experimental evidence	6		TRUE		only other experimental location(s)
SLC1A6	CE027S-V	Plasma membrane	HPA	Supported	5		TRUE		only other experimental location(s)
SLC1A6	CE027S-V	Nucleus	RESOLUTE	5	6	0.1	FALSE
SLC1A6	CE027S-V	Plasma membrane	RESOLUTE	4	4	0.3	FALSE
SLC1A6	CE027S-V	Golgi apparatus	GO	automatically generated annotation	1		FALSE
SLC1A7	CE0286-7	Plasma membrane	RESOLUTE	5	6	0.2	TRUE	first experimental evidence	first experimental location(s)
SLC1A7	CE0286-7	Golgi apparatus	RESOLUTE	4	4	0.8	FALSE
SLC1A7	CE0286-7	Plasma membrane	GO	phylogenetic evidence	4		FALSE
SLC1A7	CE0286-7	Plasma membrane	UniProt	computational evidence	3		FALSE
SLC2A1	CE02C3-F	Plasma membrane	RESOLUTE	5	6	0.8	TRUE	confirmed
SLC2A1	CE02C3-F	Cell projection	RESOLUTE	5	6	0.2	TRUE	novel	novel additional experimental location(s)
SLC2A1	CE02C3-F	Plasma membrane	HPA	Enhanced	6		TRUE
SLC2A1	CE02C3-F	Cytoskeleton	GO	experimental evidence	6		TRUE
SLC2A1	CE02C3-F	Plasma membrane	GO	experimental evidence	6		TRUE
SLC2A1	CE02C3-F	Plasma membrane	UniProt	experimental evidence	6		TRUE
SLC2A1	CE02C3-F	Golgi apparatus	GO	author statement	2		FALSE
SLC2A1	CE02C3-F	Nucleus	GO	automatically generated annotation	1		FALSE
SLC2A1	CE02C3-F	Cytosol	GO	automatically generated annotation	1		FALSE
SLC2A2	CE02B8-R	Plasma membrane	RESOLUTE	5	6	0.8	TRUE	confirmed	confirmed experimental location(s)
SLC2A2	CE02B8-R	Plasma membrane	GO	experimental evidence	6		TRUE
SLC2A2	CE02B8-R	Plasma membrane	UniProt	experimental evidence	6		TRUE
SLC2A2	CE02B8-R	Plasma membrane	HPA	Supported	5		TRUE
SLC2A2	CE02B8-R	Golgi apparatus	RESOLUTE	5	6	0.1	FALSE
SLC2A2	CE02B8-R	Cell projection	RESOLUTE	5	6	0.1	FALSE
SLC2A3	CE02BP-2	Plasma membrane	RESOLUTE	5	6	0.8	TRUE	confirmed
SLC2A3	CE02BP-2	Cell projection	RESOLUTE	5	6	0.2	TRUE	first experimental evidence	novel additional experimental location(s)
SLC2A3	CE02BP-2	Plasma membrane	GO	experimental evidence	6		TRUE
SLC2A3	CE02BP-2	Plasma membrane	UniProt	experimental evidence	6		TRUE
SLC2A3	CE02BP-2	Plasma membrane	HPA	Supported	5		TRUE
SLC2A3	CE02BP-2	Cell projection	UniProt	computational evidence	3		FALSE
SLC2A3	CE02BP-2	Cell projection	GO	automatically generated annotation	1		FALSE
SLC2A4	CE0646-S	Plasma membrane	RESOLUTE	5	6	0.6	TRUE	confirmed	confirmed experimental location(s)
SLC2A4	CE0646-S	Golgi apparatus	GO	experimental evidence	6		TRUE
SLC2A4	CE0646-S	Plasma membrane	GO	experimental evidence	6		TRUE
SLC2A4	CE0646-S	Cell projection	RESOLUTE	5	6	0.1	FALSE
SLC2A4	CE0646-S	Golgi apparatus	RESOLUTE	3	3	0.1	FALSE
SLC2A4	CE0646-S	Plasma membrane	UniProt	computational evidence	3		FALSE
SLC2A4	CE0646-S	Endosome	GO	automatically generated annotation	1		FALSE
SLC2A4	CE0646-S	Endoplasmic reticulum	GO	automatically generated annotation	1		FALSE
SLC2A4	CE0646-S	Cytosol	GO	automatically generated annotation	1		FALSE
SLC2A5	CE02CH-E	Plasma membrane	RESOLUTE	5	6	0.7	TRUE	confirmed
SLC2A5	CE02CH-E	Cell projection	RESOLUTE	5	6	0.2	TRUE	novel	novel additional experimental location(s)
SLC2A5	CE02CH-E	Plasma membrane	HPA	Enhanced	6		TRUE
SLC2A5	CE02CH-E	Plasma membrane	GO	experimental evidence	6		TRUE
SLC2A5	CE02CH-E	Plasma membrane	UniProt	experimental evidence	6		TRUE
SLC2A5	CE02CH-E	Golgi apparatus	RESOLUTE	3	3	0.1	FALSE
SLC2A6	CE02E0-X	Lysosome	RESOLUTE	5	6	1	TRUE	confirmed	confirmed experimental location(s)
SLC2A6	CE02E0-X	Lysosome	GO	experimental evidence	6		TRUE
SLC2A6	CE02E0-X	Lysosome	UniProt	experimental evidence	6		TRUE
SLC2A6	CE02E0-X	Plasma membrane	GO	author statement	2		FALSE
SLC2A7	CE02EC-Z	Plasma membrane	RESOLUTE	5	6	0.9	TRUE	confirmed	confirmed experimental location(s)
SLC2A7	CE02EC-Z	Plasma membrane	GO	experimental evidence	6		TRUE
SLC2A7	CE02EC-Z	Plasma membrane	UniProt	experimental evidence	6		TRUE
SLC2A7	CE02EC-Z	Cell projection	RESOLUTE	5	6	0.1	FALSE
SLC2A8	CE02EV-0	Lysosome	RESOLUTE	5	6	1	TRUE	confirmed	confirmed experimental location(s)
SLC2A8	CE02EV-0	Lysosome	GO	high throughput evidence	5		TRUE
SLC2A8	CE02EV-0	Plasma membrane	UniProt	computational evidence	3		FALSE
SLC2A8	CE02EV-0	Plasma membrane	GO	author statement	2		FALSE
SLC2A9	CE02AW-3	Plasma membrane	RESOLUTE	5	6	0.6	TRUE	confirmed
SLC2A9	CE02AW-3	Cell projection	RESOLUTE	5	6	0.2	TRUE	novel	novel additional experimental location(s)
SLC2A9	CE02AW-3	Plasma membrane	GO	experimental evidence	6		TRUE
SLC2A9	CE02AW-3	Endoplasmic reticulum	RESOLUTE	4	4	0.1	FALSE
SLC2A9	CE02AW-3	Cytosol	RESOLUTE	4	4	0.1	FALSE
SLC2A10	CE02CG-W	Endoplasmic reticulum	RESOLUTE	5	6	0.6	TRUE	novel	novel additional experimental location(s)
SLC2A10	CE02CG-W	Cytosol	GO	experimental evidence	6		TRUE
SLC2A10	CE02CG-W	Plasma membrane	GO	experimental evidence	6		TRUE
SLC2A10	CE02CG-W	Cytosol	HPA	Supported	5		TRUE
SLC2A10	CE02CG-W	Nucleus	RESOLUTE	5	6	0.1	FALSE
SLC2A10	CE02CG-W	Lysosome	RESOLUTE	3	3	0.2	FALSE
SLC2A10	CE02CG-W	Golgi apparatus	RESOLUTE	3	3	0.1	FALSE
SLC2A11	CE02CZ-A	Golgi apparatus	RESOLUTE	5	6	0.6	TRUE	novel	novel additional experimental location(s)
SLC2A11	CE02CZ-A	Plasma membrane	RESOLUTE	5	6	0.3	TRUE	confirmed
SLC2A11	CE02CZ-A	Nucleus	GO	experimental evidence	6		TRUE
SLC2A11	CE02CZ-A	Plasma membrane	GO	experimental evidence	6		TRUE
SLC2A11	CE02CZ-A	Plasma membrane	UniProt	experimental evidence	6		TRUE
SLC2A11	CE02CZ-A	Endoplasmic reticulum	RESOLUTE	3	3	0.1	FALSE
SLC2A11	CE02CZ-A	Nucleus	HPA	Uncertain	1		FALSE
SLC2A11	CE02CZ-A	Plasma membrane	HPA	Uncertain	1		FALSE
SLC2A12	CE02EB-H	Plasma membrane	RESOLUTE	5	6	0.5	TRUE	confirmed
SLC2A12	CE02EB-H	Cell projection	RESOLUTE	5	6	0.2	TRUE	novel	novel additional experimental location(s)
SLC2A12	CE02EB-H	Plasma membrane	HPA	Enhanced	6		TRUE
SLC2A12	CE02EB-H	Endoplasmic reticulum	RESOLUTE	3	3	0.3	FALSE
SLC2A12	CE02EB-H	Plasma membrane	UniProt	computational evidence	3		FALSE
SLC2A12	CE02EB-H	Plasma membrane	GO	author statement	2		FALSE
SLC2A13	CE02ET-U	Lysosome	RESOLUTE	5	6	0.9	TRUE	novel	novel additional experimental location(s)
SLC2A13	CE02ET-U	Plasma membrane	GO	experimental evidence	6		TRUE
SLC2A13	CE02ET-U	Cell projection	GO	experimental evidence	6		TRUE
SLC2A13	CE02ET-U	Plasma membrane	UniProt	experimental evidence	6		TRUE
SLC2A13	CE02ET-U	Nucleus	HPA	Approved	3		TRUE
SLC2A13	CE02ET-U	Plasma membrane	RESOLUTE	4	4	0.1	FALSE
SLC2A14		Plasma membrane	GO	experimental evidence	6		TRUE		only other experimental location(s)
SLC2A14		Plasma membrane	UniProt	experimental evidence	6		TRUE		only other experimental location(s)
SLC2A14		Plasma membrane	HPA	Supported	5		TRUE		only other experimental location(s)
SLC2A14		Nucleus	GO	high throughput evidence	5		TRUE		only other experimental location(s)
SLC3A1	CE02G3-K	Nucleus	RESOLUTE	5	6	0.3	TRUE	first experimental evidence	novel additional experimental location(s)
SLC3A1	CE02G3-K	Plasma membrane	GO	experimental evidence	6		TRUE
SLC3A1	CE02G3-K	Cell projection	GO	experimental evidence	6		TRUE
SLC3A1	CE02G3-K	Plasma membrane	UniProt	experimental evidence	6		TRUE
SLC3A1	CE02G3-K	Mitochondrion	HPA	Approved	3		TRUE
SLC3A1	CE02G3-K	Endoplasmic reticulum	RESOLUTE	4	4	0.2	FALSE
SLC3A1	CE02G3-K	Nucleus	HPA	Uncertain	1		FALSE
SLC3A2	CE02GG-V	Golgi apparatus	RESOLUTE	5	6	0.9	TRUE	novel	novel additional experimental location(s)
SLC3A2	CE02GG-V	Nucleus	GO	experimental evidence	6		TRUE
SLC3A2	CE02GG-V	Plasma membrane	GO	experimental evidence	6		TRUE
SLC3A2	CE02GG-V	Plasma membrane	UniProt	experimental evidence	6		TRUE
SLC3A2	CE02GG-V	Lysosome	UniProt	experimental evidence	6		TRUE
SLC3A2	CE02GG-V	Plasma membrane	HPA	Supported	5		TRUE
SLC3A2	CE02GG-V	Nucleus	RESOLUTE	5	6	0.1	FALSE
SLC3A2	CE02GG-V	Nucleus	HPA	Uncertain	1		FALSE
SLC3A2	CE02GG-V	Lysosome	GO	automatically generated annotation	1		FALSE
SLC4A1	CE06E1-F	Plasma membrane	RESOLUTE	5	6	0.5	TRUE	confirmed	confirmed experimental location(s)
SLC4A1	CE06E1-F	Cytoskeleton	RESOLUTE	5	6	0.3	TRUE	confirmed	confirmed experimental location(s)
SLC4A1	CE06E1-F	Cytoskeleton	GO	experimental evidence	6		TRUE
SLC4A1	CE06E1-F	Plasma membrane	GO	experimental evidence	6		TRUE
SLC4A1	CE06E1-F	Plasma membrane	UniProt	experimental evidence	6		TRUE
SLC4A1	CE06E1-F	Endosome	RESOLUTE	4	4	0.15	FALSE
SLC4A1	CE06E1-F	Golgi apparatus	RESOLUTE	3	3	0.05	FALSE
SLC4A2	CE02HX-1	Plasma membrane	RESOLUTE	5	6	0.8	TRUE	confirmed
SLC4A2	CE02HX-1	Cell projection	RESOLUTE	5	6	0.2	TRUE	novel	novel additional experimental location(s)
SLC4A2	CE02HX-1	Plasma membrane	HPA	Supported	5		TRUE
SLC4A2	CE02HX-1	Plasma membrane	GO	phylogenetic evidence	4		FALSE
SLC4A2	CE02HX-1	Cytosol	HPA	Uncertain	1		FALSE
SLC4A2	CE02HX-1	Nucleus	HPA	Uncertain	1		FALSE
SLC4A3	CE02KA-8	Nucleus	RESOLUTE	5	6	0.2	TRUE	confirmed	confirmed experimental location(s)
SLC4A3	CE02KA-8	Plasma membrane	GO	experimental evidence	6		TRUE
SLC4A3	CE02KA-8	Plasma membrane	UniProt	experimental evidence	6		TRUE
SLC4A3	CE02KA-8	Nucleus	HPA	Approved	3		TRUE
SLC4A3	CE02KA-8	Cell projection	RESOLUTE	5	6	0.1	FALSE
SLC4A3	CE02KA-8	Plasma membrane	RESOLUTE	4	4	0.3	FALSE
SLC4A3	CE02KA-8	Endoplasmic reticulum	RESOLUTE	4	4	0.2	FALSE
SLC4A3	CE02KA-8	Cytosol	RESOLUTE	4	4	0.2	FALSE
SLC4A4	CE035X-K	Plasma membrane	RESOLUTE	5	6	0.8	TRUE	confirmed	confirmed experimental location(s)
SLC4A4	CE035X-K	Plasma membrane	GO	experimental evidence	6		TRUE
SLC4A4	CE035X-K	Plasma membrane	UniProt	experimental evidence	6		TRUE
SLC4A4	CE035X-K	Endoplasmic reticulum	RESOLUTE	3	3	0.2	FALSE
SLC4A5		Plasma membrane	GO	experimental evidence	6		TRUE		only other experimental location(s)
SLC4A5		Plasma membrane	UniProt	experimental evidence	6		TRUE		only other experimental location(s)
SLC4A7	CE065A-9	Plasma membrane	RESOLUTE	5	6	0.8	TRUE	confirmed	confirmed experimental location(s)
SLC4A7	CE065A-9	Plasma membrane	GO	experimental evidence	6		TRUE
SLC4A7	CE065A-9	Plasma membrane	UniProt	experimental evidence	6		TRUE
SLC4A7	CE065A-9	Plasma membrane	HPA	Supported	5		TRUE
SLC4A7	CE065A-9	Cytosol	HPA	Approved	3		TRUE
SLC4A7	CE065A-9	Cell projection	RESOLUTE	5	6	0.1	FALSE
SLC4A7	CE065A-9	Golgi apparatus	RESOLUTE	4	4	0.1	FALSE
SLC4A7	CE065A-9	Cell projection	UniProt	computational evidence	3		FALSE
SLC4A7	CE065A-9	Cell projection	GO	automatically generated annotation	1		FALSE
SLC4A8	CE02GN-P	Plasma membrane	GO	experimental evidence	6		TRUE		only other experimental location(s)
SLC4A8	CE02GN-P	Cell projection	GO	experimental evidence	6		TRUE		only other experimental location(s)
SLC4A8	CE02GN-P	Plasma membrane	UniProt	experimental evidence	6		TRUE		only other experimental location(s)
SLC4A8	CE02GN-P	Plasma membrane	HPA	Approved	3		TRUE		only other experimental location(s)
SLC4A8	CE02GN-P	Nucleus	RESOLUTE	5	6	0.1	FALSE
SLC4A8	CE02GN-P	Cytosol	RESOLUTE	4	4	0.4	FALSE
SLC4A8	CE02GN-P	Plasma membrane	RESOLUTE	4	4	0.1	FALSE
SLC4A8	CE02GN-P	Golgi apparatus	RESOLUTE	3	3	0.4	FALSE
SLC4A9	CE02H3-6	Plasma membrane	HPA	Approved	3		TRUE		only other experimental location(s)
SLC4A9	CE02H3-6	Nucleus	RESOLUTE	5	6	0.1	FALSE
SLC4A9	CE02H3-6	Endoplasmic reticulum	RESOLUTE	4	4	0.7	FALSE
SLC4A9	CE02H3-6	Cytosol	RESOLUTE	4	4	0.2	FALSE
SLC4A9	CE02H3-6	Plasma membrane	GO	phylogenetic evidence	4		FALSE
SLC4A9	CE02H3-6	Plasma membrane	UniProt	computational evidence	3		FALSE
SLC4A9	CE02H3-6	Cytosol	HPA	Uncertain	1		FALSE
SLC4A10	CE02H2-0	Nucleus	RESOLUTE	5	6	0.1	FALSE		no experimental location
SLC4A10	CE02H2-0	Endoplasmic reticulum	RESOLUTE	4	4	0.3	FALSE		no experimental location
SLC4A10	CE02H2-0	Plasma membrane	GO	phylogenetic evidence	4		FALSE		no experimental location
SLC4A10	CE02H2-0	Golgi apparatus	RESOLUTE	3	3	0.1	FALSE		no experimental location
SLC4A10	CE02H2-0	Cell projection	GO	computational evidence	3		FALSE		no experimental location
SLC4A10	CE02H2-0	Plasma membrane	UniProt	computational evidence	3		FALSE		no experimental location
SLC4A10	CE02H2-0	Cell projection	UniProt	computational evidence	3		FALSE		no experimental location
SLC4A11	CE02HF-T	Plasma membrane	RESOLUTE	5	6	0.7	TRUE	confirmed	confirmed experimental location(s)
SLC4A11	CE02HF-T	Plasma membrane	GO	experimental evidence	6		TRUE
SLC4A11	CE02HF-T	Plasma membrane	UniProt	experimental evidence	6		TRUE
SLC4A11	CE02HF-T	Cell projection	RESOLUTE	5	6	0.1	FALSE
SLC4A11	CE02HF-T	Endoplasmic reticulum	RESOLUTE	2	1	0.2	FALSE
SLC4A11	CE02HF-T	Nucleus	HPA	Uncertain	1		FALSE
SLC5A1	CE02GP-R	Endosome	GO	experimental evidence	6		TRUE		only other experimental location(s)
SLC5A1	CE02GP-R	Plasma membrane	GO	experimental evidence	6		TRUE		only other experimental location(s)
SLC5A1	CE02GP-R	Plasma membrane	UniProt	experimental evidence	6		TRUE		only other experimental location(s)
SLC5A1	CE02GP-R	Golgi apparatus	HPA	Approved	3		TRUE		only other experimental location(s)
SLC5A1	CE02GP-R	Nucleus	HPA	Approved	3		TRUE		only other experimental location(s)
SLC5A1	CE02GP-R	Nucleus	RESOLUTE	5	6	0.1	FALSE
SLC5A1	CE02GP-R	Endoplasmic reticulum	RESOLUTE	4	4	0.7	FALSE
SLC5A1	CE02GP-R	Cytosol	RESOLUTE	4	4	0.2	FALSE
SLC5A1	CE02GP-R	Cell projection	GO	computational evidence	3		FALSE
SLC5A1	CE02GP-R	Cytosol	HPA	Uncertain	1		FALSE
SLC5A2	CE06CM-2	Nucleus	RESOLUTE	5	6	0.3	TRUE	novel	novel additional experimental location(s)
SLC5A2	CE06CM-2	Plasma membrane	GO	experimental evidence	6		TRUE
SLC5A2	CE06CM-2	Endoplasmic reticulum	RESOLUTE	4	4	0.5	FALSE
SLC5A2	CE06CM-2	Plasma membrane	UniProt	computational evidence	3		FALSE
SLC5A2	CE06CM-2	Endosome	RESOLUTE	2	1	0.1	FALSE
SLC5A3	CE05Z4-B	Nucleus	RESOLUTE	5	6	0.2	TRUE	novel	novel additional experimental location(s)
SLC5A3	CE05Z4-B	Plasma membrane	GO	experimental evidence	6		TRUE
SLC5A3	CE05Z4-B	Plasma membrane	HPA	Supported	5		TRUE
SLC5A3	CE05Z4-B	Plasma membrane	RESOLUTE	4	4	0.3	FALSE
SLC5A3	CE05Z4-B	Cell projection	RESOLUTE	4	4	0.1	FALSE
SLC5A3	CE05Z4-B	Endoplasmic reticulum	RESOLUTE	3	3	0.4	FALSE
SLC5A3	CE05Z4-B	Plasma membrane	UniProt	computational evidence	3		FALSE
SLC5A4	CE04Z7-R	Endoplasmic reticulum	RESOLUTE	5	6	0.6	TRUE	novel	novel additional experimental location(s)
SLC5A4	CE04Z7-R	Nucleus	RESOLUTE	5	6	0.3	TRUE	novel	novel additional experimental location(s)
SLC5A4	CE04Z7-R	Plasma membrane	UniProt	experimental evidence	6		TRUE
SLC5A4	CE04Z7-R	Plasma membrane	GO	phylogenetic evidence	4		FALSE
SLC5A4	CE04Z7-R	Lysosome	RESOLUTE	3	3	0.1	FALSE
SLC5A5		Nucleus	GO	experimental evidence	6		TRUE		only other experimental location(s)
SLC5A5		Plasma membrane	GO	experimental evidence	6		TRUE		only other experimental location(s)
SLC5A5		Plasma membrane	UniProt	experimental evidence	6		TRUE		only other experimental location(s)
SLC5A6	CE02GR-C	Plasma membrane	RESOLUTE	5	6	0.7	TRUE	confirmed	confirmed experimental location(s)
SLC5A6	CE02GR-C	Plasma membrane	GO	experimental evidence	6		TRUE
SLC5A6	CE02GR-C	Plasma membrane	UniProt	experimental evidence	6		TRUE
SLC5A6	CE02GR-C	Plasma membrane	HPA	Approved	3		TRUE
SLC5A6	CE02GR-C	Cell projection	RESOLUTE	5	6	0.1	FALSE
SLC5A6	CE02GR-C	Golgi apparatus	RESOLUTE	4	4	0.2	FALSE
SLC5A6	CE02GR-C	Cell projection	GO	automatically generated annotation	1		FALSE
SLC5A7	CE02H5-4	Nucleus	RESOLUTE	5	6	0.3	TRUE	confirmed	confirmed experimental location(s)
SLC5A7	CE02H5-4	Endosome	GO	experimental evidence	6		TRUE
SLC5A7	CE02H5-4	Plasma membrane	GO	experimental evidence	6		TRUE
SLC5A7	CE02H5-4	Plasma membrane	UniProt	experimental evidence	6		TRUE
SLC5A7	CE02H5-4	Endosome	UniProt	experimental evidence	6		TRUE
SLC5A7	CE02H5-4	Cell projection	UniProt	experimental evidence	6		TRUE
SLC5A7	CE02H5-4	Nucleus	HPA	Approved	3		TRUE
SLC5A7	CE02H5-4	Plasma membrane	HPA	Approved	3		TRUE
SLC5A7	CE02H5-4	Lysosome	RESOLUTE	4	4	0.3	FALSE
SLC5A7	CE02H5-4	Cell projection	GO	phylogenetic evidence	4		FALSE
SLC5A7	CE02H5-4	Endoplasmic reticulum	RESOLUTE	3	3	0.4	FALSE
SLC5A8	CE06CK-6	Plasma membrane	RESOLUTE	5	6	0.3	TRUE	confirmed	confirmed experimental location(s)
SLC5A8	CE06CK-6	Plasma membrane	GO	experimental evidence	6		TRUE
SLC5A8	CE06CK-6	Plasma membrane	UniProt	experimental evidence	6		TRUE
SLC5A8	CE06CK-6	Golgi apparatus	RESOLUTE	4	4	0.4	FALSE
SLC5A8	CE06CK-6	Endosome	RESOLUTE	4	4	0.2	FALSE
SLC5A8	CE06CK-6	Cytoskeleton	RESOLUTE	3	3	0.1	FALSE
SLC5A8	CE06CK-6	Nucleus	GO	automatically generated annotation	1		FALSE
SLC5A9	CE0360-A	Plasma membrane	RESOLUTE	5	6	0.7	TRUE	first experimental evidence	novel additional experimental location(s)
SLC5A9	CE0360-A	Cytosol	HPA	Approved	3		TRUE
SLC5A9	CE0360-A	Cell projection	RESOLUTE	5	6	0.1	FALSE
SLC5A9	CE0360-A	Endoplasmic reticulum	RESOLUTE	4	4	0.15	FALSE
SLC5A9	CE0360-A	Golgi apparatus	RESOLUTE	4	4	0.05	FALSE
SLC5A9	CE0360-A	Plasma membrane	GO	phylogenetic evidence	4		FALSE
SLC5A9	CE0360-A	Plasma membrane	UniProt	curator statement	2		FALSE
SLC5A10	CE035Z-8	Plasma membrane	RESOLUTE	5	6	0.1	FALSE		no experimental location
SLC5A10	CE035Z-8	Endoplasmic reticulum	RESOLUTE	4	4	0.4	FALSE		no experimental location
SLC5A10	CE035Z-8	Nucleus	RESOLUTE	4	4	0.2	FALSE		no experimental location
SLC5A10	CE035Z-8	Plasma membrane	GO	phylogenetic evidence	4		FALSE		no experimental location
SLC5A10	CE035Z-8	Cytosol	RESOLUTE	3	3	0.3	FALSE		no experimental location
SLC5A10	CE035Z-8	Plasma membrane	UniProt	computational evidence	3		FALSE		no experimental location
SLC5A11	CE02HH-S	Cytosol	HPA	Approved	3		TRUE		only other experimental location(s)
SLC5A11	CE02HH-S	Nucleus	HPA	Approved	3		TRUE		only other experimental location(s)
SLC5A11	CE02HH-S	Cytosol	RESOLUTE	4	4	0.5	FALSE
SLC5A11	CE02HH-S	Endoplasmic reticulum	RESOLUTE	4	4	0.4	FALSE
SLC5A11	CE02HH-S	Nucleus	RESOLUTE	4	4	0.1	FALSE
SLC5A11	CE02HH-S	Plasma membrane	GO	computational evidence	3		FALSE
SLC5A11	CE02HH-S	Plasma membrane	UniProt	computational evidence	3		FALSE
SLC5A12	CE02K0-E	Plasma membrane	RESOLUTE	5	6	0.5	TRUE	confirmed	confirmed experimental location(s)
SLC5A12	CE02K0-E	Nucleus	GO	experimental evidence	6		TRUE
SLC5A12	CE02K0-E	Plasma membrane	GO	experimental evidence	6		TRUE
SLC5A12	CE02K0-E	Plasma membrane	UniProt	experimental evidence	6		TRUE
SLC5A12	CE02K0-E	Plasma membrane	HPA	Supported	5		TRUE
SLC5A12	CE02K0-E	Cytosol	RESOLUTE	4	4	0.4	FALSE
SLC5A12	CE02K0-E	Golgi apparatus	RESOLUTE	3	3	0.1	FALSE
SLC5A12	CE02K0-E	Nucleus	HPA	Uncertain	1		FALSE
SLC6A1	CE02KE-G	Plasma membrane	RESOLUTE	5	6	0.8	TRUE	confirmed	confirmed experimental location(s)
SLC6A1	CE02KE-G	Plasma membrane	GO	experimental evidence	6		TRUE
SLC6A1	CE02KE-G	Cytosol	RESOLUTE	4	4	0.2	FALSE
SLC6A1	CE02KE-G	Cell projection	GO	computational evidence	3		FALSE
SLC6A1	CE02KE-G	Plasma membrane	UniProt	computational evidence	3		FALSE
SLC6A1	CE02KE-G	Cell projection	UniProt	computational evidence	3		FALSE
SLC6A2	CE05X3-Q	Plasma membrane	RESOLUTE	5	6	0.8	TRUE	confirmed	confirmed experimental location(s)
SLC6A2	CE05X3-Q	Plasma membrane	GO	experimental evidence	6		TRUE
SLC6A2	CE05X3-Q	Plasma membrane	UniProt	experimental evidence	6		TRUE
SLC6A2	CE05X3-Q	Cytosol	HPA	Approved	3		TRUE
SLC6A2	CE05X3-Q	Mitochondrion	HPA	Approved	3		TRUE
SLC6A2	CE05X3-Q	Endoplasmic reticulum	RESOLUTE	4	4	0.2	FALSE
SLC6A2	CE05X3-Q	Cell projection	GO	phylogenetic evidence	4		FALSE
SLC6A3	CE05XT-H	Plasma membrane	RESOLUTE	5	6	0.8	TRUE	confirmed	confirmed experimental location(s)
SLC6A3	CE05XT-H	Plasma membrane	GO	experimental evidence	6		TRUE
SLC6A3	CE05XT-H	Cell projection	GO	experimental evidence	6		TRUE
SLC6A3	CE05XT-H	Plasma membrane	UniProt	experimental evidence	6		TRUE
SLC6A3	CE05XT-H	Cell projection	UniProt	experimental evidence	6		TRUE
SLC6A3	CE05XT-H	Endoplasmic reticulum	RESOLUTE	4	4	0.2	FALSE
SLC6A4	CE06E0-T	Plasma membrane	RESOLUTE	5	6	0.9	TRUE	confirmed	confirmed experimental location(s)
SLC6A4	CE06E0-T	Plasma membrane	GO	experimental evidence	6		TRUE
SLC6A4	CE06E0-T	Plasma membrane	UniProt	experimental evidence	6		TRUE
SLC6A4	CE06E0-T	Endosome	UniProt	experimental evidence	6		TRUE
SLC6A4	CE06E0-T	Golgi apparatus	HPA	Supported	5		TRUE
SLC6A4	CE06E0-T	Cell projection	RESOLUTE	5	6	0.1	FALSE
SLC6A4	CE06E0-T	Cell projection	GO	phylogenetic evidence	4		FALSE
SLC6A4	CE06E0-T	Cell projection	UniProt	computational evidence	3		FALSE
SLC6A4	CE06E0-T	Endosome	GO	automatically generated annotation	1		FALSE
SLC6A5	CE04Z9-5	Plasma membrane	RESOLUTE	5	6	0.5	TRUE	confirmed	confirmed experimental location(s)
SLC6A5	CE04Z9-5	Plasma membrane	GO	experimental evidence	6		TRUE
SLC6A5	CE04Z9-5	Plasma membrane	UniProt	experimental evidence	6		TRUE
SLC6A5	CE04Z9-5	Cell projection	RESOLUTE	5	6	0.1	FALSE
SLC6A5	CE04Z9-5	Cytosol	RESOLUTE	4	4	0.4	FALSE
SLC6A5	CE04Z9-5	Endosome	GO	computational evidence	3		FALSE
SLC6A6	CE02K3-Q	Plasma membrane	RESOLUTE	5	6	0.6	TRUE	confirmed	confirmed experimental location(s)
SLC6A6	CE02K3-Q	Plasma membrane	GO	experimental evidence	6		TRUE
SLC6A6	CE02K3-Q	Cell projection	GO	experimental evidence	6		TRUE
SLC6A6	CE02K3-Q	Plasma membrane	UniProt	experimental evidence	6		TRUE
SLC6A6	CE02K3-Q	Cytosol	HPA	Approved	3		TRUE
SLC6A6	CE02K3-Q	Plasma membrane	HPA	Approved	3		TRUE
SLC6A6	CE02K3-Q	Cytosol	RESOLUTE	4	4	0.2	FALSE
SLC6A6	CE02K3-Q	Golgi apparatus	RESOLUTE	3	3	0.2	FALSE
SLC6A7	CE06WT-U	Endosome	RESOLUTE	5	6	0.8	TRUE	novel	novel additional experimental location(s)
SLC6A7	CE06WT-U	Plasma membrane	UniProt	experimental evidence	6		TRUE
SLC6A7	CE06WT-U	Cytosol	HPA	Approved	3		TRUE
SLC6A7	CE06WT-U	Plasma membrane	HPA	Approved	3		TRUE
SLC6A7	CE06WT-U	Lysosome	RESOLUTE	3	3	0.1	FALSE
SLC6A7	CE06WT-U	Cytosol	RESOLUTE	3	3	0.1	FALSE
SLC6A7	CE06WT-U	Plasma membrane	GO	author statement	2		FALSE
SLC6A8	CE02KH-M	Plasma membrane	RESOLUTE	5	6	0.7	TRUE	confirmed
SLC6A8	CE02KH-M	Cell projection	RESOLUTE	5	6	0.2	TRUE	novel	novel additional experimental location(s)
SLC6A8	CE02KH-M	Plasma membrane	GO	experimental evidence	6		TRUE
SLC6A8	CE02KH-M	Plasma membrane	UniProt	experimental evidence	6		TRUE
SLC6A8	CE02KH-M	Cytosol	RESOLUTE	5	6	0.1	FALSE
SLC6A9	CE02KV-Z	Plasma membrane	RESOLUTE	5	6	0.6	TRUE	confirmed	confirmed experimental location(s)
SLC6A9	CE02KV-Z	Plasma membrane	GO	experimental evidence	6		TRUE
SLC6A9	CE02KV-Z	Golgi apparatus	HPA	Approved	3		TRUE
SLC6A9	CE02KV-Z	Nucleus	HPA	Approved	3		TRUE
SLC6A9	CE02KV-Z	Cytosol	RESOLUTE	4	4	0.2	FALSE
SLC6A9	CE02KV-Z	Golgi apparatus	RESOLUTE	3	3	0.2	FALSE
SLC6A9	CE02KV-Z	Endosome	GO	computational evidence	3		FALSE
SLC6A9	CE02KV-Z	Plasma membrane	UniProt	computational evidence	3		FALSE
SLC6A11	CE02FF-H	Plasma membrane	RESOLUTE	5	6	0.7	TRUE	first experimental evidence	first experimental location(s)
SLC6A11	CE02FF-H	Golgi apparatus	RESOLUTE	5	6	0.1	FALSE
SLC6A11	CE02FF-H	Cell projection	RESOLUTE	5	6	0.1	FALSE
SLC6A11	CE02FF-H	Cytosol	RESOLUTE	4	4	0.1	FALSE
SLC6A11	CE02FF-H	Plasma membrane	UniProt	computational evidence	3		FALSE
SLC6A11	CE02FF-H	Plasma membrane	GO	author statement	2		FALSE
SLC6A11	CE02FF-H	Nucleus	HPA	Uncertain	1		FALSE
SLC6A11	CE02FF-H	Cell projection	GO	automatically generated annotation	1		FALSE
SLC6A12	CE06EC-1	Plasma membrane	RESOLUTE	5	6	0.85	TRUE	first experimental evidence	first experimental location(s)
SLC6A12	CE06EC-1	Cell projection	RESOLUTE	5	6	0.05	FALSE
SLC6A12	CE06EC-1	Golgi apparatus	RESOLUTE	4	4	0.1	FALSE
SLC6A12	CE06EC-1	Plasma membrane	GO	computational evidence	3		FALSE
SLC6A12	CE06EC-1	Plasma membrane	UniProt	computational evidence	3		FALSE
SLC6A13	CE02GA-M	Plasma membrane	RESOLUTE	5	6	0.5	TRUE	confirmed	confirmed experimental location(s)
SLC6A13	CE02GA-M	Plasma membrane	GO	experimental evidence	6		TRUE
SLC6A13	CE02GA-M	Plasma membrane	UniProt	experimental evidence	6		TRUE
SLC6A13	CE02GA-M	Mitochondrion	HPA	Supported	5		TRUE
SLC6A13	CE02GA-M	Cell projection	RESOLUTE	5	6	0.1	FALSE
SLC6A13	CE02GA-M	Endoplasmic reticulum	RESOLUTE	4	4	0.3	FALSE
SLC6A13	CE02GA-M	Golgi apparatus	RESOLUTE	4	4	0.1	FALSE
SLC6A13	CE02GA-M	Cytosol	HPA	Uncertain	1		FALSE
SLC6A13	CE02GA-M	Nucleus	HPA	Uncertain	1		FALSE
SLC6A14	CE02GS-5	Plasma membrane	RESOLUTE	5	6	0.7	TRUE	first experimental evidence	first experimental location(s)
SLC6A14	CE02GS-5	Cell projection	RESOLUTE	5	6	0.1	FALSE
SLC6A14	CE02GS-5	Endoplasmic reticulum	RESOLUTE	4	4	0.1	FALSE
SLC6A14	CE02GS-5	Golgi apparatus	RESOLUTE	4	4	0.1	FALSE
SLC6A14	CE02GS-5	Plasma membrane	GO	computational evidence	3		FALSE
SLC6A14	CE02GS-5	Plasma membrane	UniProt	computational evidence	3		FALSE
SLC6A15	CE02H6-K	Plasma membrane	RESOLUTE	5	6	0.5	TRUE	first experimental evidence	novel additional experimental location(s)
SLC6A15	CE02H6-K	Nucleus	HPA	Approved	3		TRUE
SLC6A15	CE02H6-K	Golgi apparatus	RESOLUTE	4	4	0.3	FALSE
SLC6A15	CE02H6-K	Endoplasmic reticulum	RESOLUTE	3	3	0.2	FALSE
SLC6A15	CE02H6-K	Plasma membrane	GO	author statement	2		FALSE
SLC6A16		Golgi apparatus	HPA	Approved	3		TRUE		only other experimental location(s)
SLC6A17	CE02K2-7	Golgi apparatus	RESOLUTE	5	6	0.8	TRUE	novel	novel additional experimental location(s)
SLC6A17	CE02K2-7	Mitochondrion	HPA	Approved	3		TRUE
SLC6A17	CE02K2-7	Endoplasmic reticulum	RESOLUTE	4	4	0.2	FALSE
SLC6A17	CE02K2-7	Cell projection	UniProt	computational evidence	3		FALSE
SLC6A17	CE02K2-7	Plasma membrane	GO	automatically generated annotation	1		FALSE
SLC6A17	CE02K2-7	Cell projection	GO	automatically generated annotation	1		FALSE
SLC6A18		Plasma membrane	GO	computational evidence	3		FALSE		no experimental location
SLC6A18		Cell projection	GO	automatically generated annotation	1		FALSE		no experimental location
SLC6A19	CE02FG-Z	Plasma membrane	RESOLUTE	5	6	0.7	TRUE	confirmed	confirmed experimental location(s)
SLC6A19	CE02FG-Z	Plasma membrane	GO	experimental evidence	6		TRUE
SLC6A19	CE02FG-Z	Cell projection	GO	experimental evidence	6		TRUE
SLC6A19	CE02FG-Z	Plasma membrane	UniProt	experimental evidence	6		TRUE
SLC6A19	CE02FG-Z	Cell projection	RESOLUTE	5	6	0.1	FALSE
SLC6A20	CE0364-3	Plasma membrane	GO	experimental evidence	6		TRUE		only other experimental location(s)
SLC6A20	CE0364-3	Endoplasmic reticulum	RESOLUTE	4	4	0.7	FALSE
SLC6A20	CE0364-3	Nucleus	RESOLUTE	4	4	0.1	FALSE
SLC6A20	CE0364-3	Plasma membrane	UniProt	computational evidence	3		FALSE
SLC7A1	CE02M4-B	Plasma membrane	RESOLUTE	5	6	0.8	TRUE	confirmed	confirmed experimental location(s)
SLC7A1	CE02M4-B	Plasma membrane	GO	experimental evidence	6		TRUE
SLC7A1	CE02M4-B	Golgi apparatus	RESOLUTE	5	6	0.1	FALSE
SLC7A1	CE02M4-B	Cell projection	RESOLUTE	4	4	0.1	FALSE
SLC7A1	CE02M4-B	Plasma membrane	UniProt	computational evidence	3		FALSE
SLC7A2	CE02NH-8	Plasma membrane	RESOLUTE	5	6	0.8	TRUE	confirmed	confirmed experimental location(s)
SLC7A2	CE02NH-8	Plasma membrane	GO	experimental evidence	6		TRUE
SLC7A2	CE02NH-8	Plasma membrane	UniProt	experimental evidence	6		TRUE
SLC7A2	CE02NH-8	Plasma membrane	HPA	Supported	5		TRUE
SLC7A2	CE02NH-8	Endoplasmic reticulum	RESOLUTE	4	4	0.2	FALSE
SLC7A3	CE02KK-T	Plasma membrane	RESOLUTE	5	6	0.8	TRUE	confirmed	confirmed experimental location(s)
SLC7A3	CE02KK-T	Plasma membrane	GO	experimental evidence	6		TRUE
SLC7A3	CE02KK-T	Cell projection	RESOLUTE	5	6	0.15	FALSE
SLC7A3	CE02KK-T	Endoplasmic reticulum	RESOLUTE	3	3	0.05	FALSE
SLC7A4	CE02KW-P	Plasma membrane	RESOLUTE	5	6	0.6	TRUE	confirmed	confirmed experimental location(s)
SLC7A4	CE02KW-P	Plasma membrane	HPA	Approved	3		TRUE
SLC7A4	CE02KW-P	Endoplasmic reticulum	RESOLUTE	4	4	0.2	FALSE
SLC7A4	CE02KW-P	Plasma membrane	GO	phylogenetic evidence	4		FALSE
SLC7A4	CE02KW-P	Golgi apparatus	RESOLUTE	3	3	0.2	FALSE
SLC7A4	CE02KW-P	Nucleus	HPA	Uncertain	1		FALSE
SLC7A5	CE02M5-7	Plasma membrane	RESOLUTE	5	6	0.5	TRUE	confirmed
SLC7A5	CE02M5-7	Golgi apparatus	RESOLUTE	5	6	0.3	TRUE	novel	novel additional experimental location(s)
SLC7A5	CE02M5-7	Cell projection	RESOLUTE	5	6	0.2	TRUE	confirmed
SLC7A5	CE02M5-7	Cytosol	GO	experimental evidence	6		TRUE
SLC7A5	CE02M5-7	Plasma membrane	GO	experimental evidence	6		TRUE
SLC7A5	CE02M5-7	Cell projection	GO	experimental evidence	6		TRUE
SLC7A5	CE02M5-7	Plasma membrane	UniProt	experimental evidence	6		TRUE
SLC7A5	CE02M5-7	Lysosome	UniProt	experimental evidence	6		TRUE
SLC7A5	CE02M5-7	Cytosol	HPA	Supported	5		TRUE
SLC7A5	CE02M5-7	Plasma membrane	HPA	Supported	5		TRUE
SLC7A5	CE02M5-7	Lysosome	GO	automatically generated annotation	1		FALSE
SLC7A6	CE02ME-8	Plasma membrane	RESOLUTE	5	6	0.5	TRUE	confirmed	confirmed experimental location(s)
SLC7A6	CE02ME-8	Plasma membrane	UniProt	experimental evidence	6		TRUE
SLC7A6	CE02ME-8	Plasma membrane	HPA	Supported	5		TRUE
SLC7A6	CE02ME-8	Endoplasmic reticulum	RESOLUTE	4	4	0.1	FALSE
SLC7A6	CE02ME-8	Cell projection	RESOLUTE	4	4	0.1	FALSE
SLC7A6	CE02ME-8	Golgi apparatus	RESOLUTE	3	3	0.3	FALSE
SLC7A6	CE02ME-8	Plasma membrane	GO	author statement	2		FALSE
SLC7A7	CE02MR-F	Plasma membrane	RESOLUTE	5	6	0.6	TRUE	confirmed	confirmed experimental location(s)
SLC7A7	CE02MR-F	Plasma membrane	GO	experimental evidence	6		TRUE
SLC7A7	CE02MR-F	Plasma membrane	UniProt	experimental evidence	6		TRUE
SLC7A7	CE02MR-F	Cell projection	RESOLUTE	5	6	0.1	FALSE
SLC7A7	CE02MR-F	Golgi apparatus	RESOLUTE	4	4	0.3	FALSE
SLC7A8	CE02N1-R	Plasma membrane	RESOLUTE	5	6	0.6	TRUE	confirmed	confirmed experimental location(s)
SLC7A8	CE02N1-R	Plasma membrane	GO	experimental evidence	6		TRUE
SLC7A8	CE02N1-R	Cell projection	GO	experimental evidence	6		TRUE
SLC7A8	CE02N1-R	Plasma membrane	UniProt	experimental evidence	6		TRUE
SLC7A8	CE02N1-R	Cell projection	RESOLUTE	5	6	0.1	FALSE
SLC7A8	CE02N1-R	Golgi apparatus	RESOLUTE	4	4	0.2	FALSE
SLC7A8	CE02N1-R	Endoplasmic reticulum	RESOLUTE	3	3	0.1	FALSE
SLC7A9	CE06EB-5	Golgi apparatus	RESOLUTE	5	6	0.5	TRUE	novel	novel additional experimental location(s)
SLC7A9	CE06EB-5	Plasma membrane	GO	experimental evidence	6		TRUE
SLC7A9	CE06EB-5	Cell projection	GO	experimental evidence	6		TRUE
SLC7A9	CE06EB-5	Plasma membrane	UniProt	experimental evidence	6		TRUE
SLC7A9	CE06EB-5	Nucleus	RESOLUTE	4	4	0.3	FALSE
SLC7A9	CE06EB-5	Endoplasmic reticulum	RESOLUTE	4	4	0.2	FALSE
SLC7A10	CE02MC-K	Plasma membrane	RESOLUTE	5	6	0.6	TRUE	first experimental evidence	first experimental location(s)
SLC7A10	CE02MC-K	Endoplasmic reticulum	RESOLUTE	4	4	0.3	FALSE
SLC7A10	CE02MC-K	Cell projection	RESOLUTE	4	4	0.1	FALSE
SLC7A10	CE02MC-K	Plasma membrane	UniProt	computational evidence	3		FALSE
SLC7A10	CE02MC-K	Plasma membrane	GO	author statement	2		FALSE
SLC7A10	CE02MC-K	Nucleus	HPA	Uncertain	1		FALSE
SLC7A11	CE02MP-T	Plasma membrane	RESOLUTE	5	6	0.6	TRUE	confirmed	confirmed experimental location(s)
SLC7A11	CE02MP-T	Cell projection	RESOLUTE	5	6	0.2	TRUE	confirmed	confirmed experimental location(s)
SLC7A11	CE02MP-T	Plasma membrane	GO	experimental evidence	6		TRUE
SLC7A11	CE02MP-T	Plasma membrane	UniProt	experimental evidence	6		TRUE
SLC7A11	CE02MP-T	Cell projection	UniProt	experimental evidence	6		TRUE
SLC7A11	CE02MP-T	Golgi apparatus	RESOLUTE	5	6	0.1	FALSE
SLC7A11	CE02MP-T	Cytosol	RESOLUTE	4	4	0.1	FALSE
SLC7A11	CE02MP-T	Cell projection	GO	automatically generated annotation	1		FALSE
SLC7A13	CE02N0-P	Golgi apparatus	RESOLUTE	5	6	0.6	TRUE	novel	first experimental location(s)
SLC7A13	CE02N0-P	Nucleus	RESOLUTE	5	6	0.1	FALSE
SLC7A13	CE02N0-P	Endoplasmic reticulum	RESOLUTE	4	4	0.3	FALSE
SLC7A13	CE02N0-P	Plasma membrane	UniProt	computational evidence	3		FALSE
SLC7A13	CE02N0-P	Plasma membrane	GO	automatically generated annotation	1		FALSE
SLC7A14	CE02N8-7	Cytosol	RESOLUTE	5	6	0.6	TRUE	confirmed	confirmed experimental location(s)
SLC7A14	CE02N8-7	Nucleus	GO	experimental evidence	6		TRUE
SLC7A14	CE02N8-7	Cytosol	GO	experimental evidence	6		TRUE
SLC7A14	CE02N8-7	Plasma membrane	GO	experimental evidence	6		TRUE
SLC7A14	CE02N8-7	Lysosome	UniProt	experimental evidence	6		TRUE
SLC7A14	CE02N8-7	Cytosol	HPA	Approved	3		TRUE
SLC7A14	CE02N8-7	Nucleus	RESOLUTE	5	6	0.1	FALSE
SLC7A14	CE02N8-7	Lysosome	RESOLUTE	4	4	0.2	FALSE
SLC7A14	CE02N8-7	Lysosome	GO	computational evidence	3		FALSE
SLC7A14	CE02N8-7	Plasma membrane	RESOLUTE	2	1	0.1	FALSE
SLC7A14	CE02N8-7	Nucleus	HPA	Uncertain	1		FALSE
SLC7A14	CE02N8-7	Plasma membrane	HPA	Uncertain	1		FALSE
SLC8A1	CE02NK-A	Plasma membrane	RESOLUTE	5	6	0.3	TRUE	confirmed	confirmed experimental location(s)
SLC8A1	CE02NK-A	Nucleus	GO	experimental evidence	6		TRUE
SLC8A1	CE02NK-A	Plasma membrane	GO	experimental evidence	6		TRUE
SLC8A1	CE02NK-A	Plasma membrane	UniProt	experimental evidence	6		TRUE
SLC8A1	CE02NK-A	Plasma membrane	HPA	Supported	5		TRUE
SLC8A1	CE02NK-A	Nucleus	HPA	Approved	3		TRUE
SLC8A1	CE02NK-A	Nucleus	RESOLUTE	5	6	0.1	FALSE
SLC8A1	CE02NK-A	Cell projection	RESOLUTE	5	6	0.1	FALSE
SLC8A1	CE02NK-A	Endoplasmic reticulum	RESOLUTE	4	4	0.5	FALSE
SLC8A1	CE02NK-A	Cell projection	GO	computational evidence	3		FALSE
SLC8A2	CE02KM-F	Endoplasmic reticulum	RESOLUTE	5	6	0.4	TRUE	novel	first experimental location(s)
SLC8A2	CE02KM-F	Nucleus	RESOLUTE	5	6	0.2	TRUE	novel	first experimental location(s)
SLC8A2	CE02KM-F	Plasma membrane	GO	phylogenetic evidence	4		FALSE
SLC8A2	CE02KM-F	Cytosol	RESOLUTE	3	3	0.4	FALSE
SLC8A2	CE02KM-F	Cell projection	GO	computational evidence	3		FALSE
SLC8A2	CE02KM-F	Plasma membrane	UniProt	computational evidence	3		FALSE
SLC8A2	CE02KM-F	Cell projection	UniProt	computational evidence	3		FALSE
SLC8A3	CE02KX-R	Endoplasmic reticulum	RESOLUTE	5	6	0.6	TRUE	first experimental evidence	novel additional experimental location(s)
SLC8A3	CE02KX-R	Nucleus	RESOLUTE	5	6	0.2	TRUE	novel	novel additional experimental location(s)
SLC8A3	CE02KX-R	Plasma membrane	GO	experimental evidence	6		TRUE
SLC8A3	CE02KX-R	Plasma membrane	UniProt	experimental evidence	6		TRUE
SLC8A3	CE02KX-R	Plasma membrane	RESOLUTE	5	6	0.1	FALSE
SLC8A3	CE02KX-R	Mitochondrion	GO	computational evidence	3		FALSE
SLC8A3	CE02KX-R	Endoplasmic reticulum	GO	computational evidence	3		FALSE
SLC8A3	CE02KX-R	Cell projection	GO	computational evidence	3		FALSE
SLC8A3	CE02KX-R	Mitochondrion	UniProt	computational evidence	3		FALSE
SLC8A3	CE02KX-R	Cell projection	UniProt	computational evidence	3		FALSE
SLC8A3	CE02KX-R	Endoplasmic reticulum	UniProt	curator statement	2		FALSE
SLC8B1		Mitochondrion	GO	experimental evidence	6		TRUE		only other experimental location(s)
SLC8B1		Mitochondrion	UniProt	experimental evidence	6		TRUE		only other experimental location(s)
SLC8B1		Plasma membrane	GO	author statement	2		FALSE
SLC9A1		Nucleus	GO	experimental evidence	6		TRUE		only other experimental location(s)
SLC9A1		Plasma membrane	GO	experimental evidence	6		TRUE		only other experimental location(s)
SLC9A1		Plasma membrane	UniProt	experimental evidence	6		TRUE		only other experimental location(s)
SLC9A1		Plasma membrane	HPA	Supported	5		TRUE		only other experimental location(s)
SLC9A1		Cell projection	GO	author statement	2		FALSE
SLC9A1		Mitochondrion	GO	automatically generated annotation	1		FALSE
SLC9A2	CE02MS-S	Golgi apparatus	RESOLUTE	5	6	0.3	TRUE	novel	novel additional experimental location(s)
SLC9A2	CE02MS-S	Nucleus	RESOLUTE	5	6	0.2	TRUE	novel	novel additional experimental location(s)
SLC9A2	CE02MS-S	Plasma membrane	UniProt	experimental evidence	6		TRUE
SLC9A2	CE02MS-S	Plasma membrane	HPA	Supported	5		TRUE
SLC9A2	CE02MS-S	Endoplasmic reticulum	RESOLUTE	4	4	0.5	FALSE
SLC9A2	CE02MS-S	Plasma membrane	GO	phylogenetic evidence	4		FALSE
SLC9A3	CE02N2-C	Golgi apparatus	RESOLUTE	5	6	0.6	TRUE	novel	novel additional experimental location(s)
SLC9A3	CE02N2-C	Nucleus	RESOLUTE	5	6	0.2	TRUE	novel	novel additional experimental location(s)
SLC9A3	CE02N2-C	Endosome	GO	experimental evidence	6		TRUE
SLC9A3	CE02N2-C	Plasma membrane	GO	experimental evidence	6		TRUE
SLC9A3	CE02N2-C	Plasma membrane	UniProt	experimental evidence	6		TRUE
SLC9A3	CE02N2-C	Endosome	UniProt	experimental evidence	6		TRUE
SLC9A3	CE02N2-C	Plasma membrane	HPA	Supported	5		TRUE
SLC9A3	CE02N2-C	Endoplasmic reticulum	RESOLUTE	4	4	0.2	FALSE
SLC9A3	CE02N2-C	Cell projection	GO	computational evidence	3		FALSE
SLC9A4	CE02NA-U	Endoplasmic reticulum	RESOLUTE	5	6	0.4	TRUE	novel	novel additional experimental location(s)
SLC9A4	CE02NA-U	Nucleus	HPA	Approved	3		TRUE
SLC9A4	CE02NA-U	Plasma membrane	HPA	Approved	3		TRUE
SLC9A4	CE02NA-U	Nucleus	RESOLUTE	5	6	0.1	FALSE
SLC9A4	CE02NA-U	Cytosol	RESOLUTE	4	4	0.4	FALSE
SLC9A4	CE02NA-U	Plasma membrane	GO	phylogenetic evidence	4		FALSE
SLC9A4	CE02NA-U	Golgi apparatus	RESOLUTE	3	3	0.1	FALSE
SLC9A4	CE02NA-U	Plasma membrane	UniProt	computational evidence	3		FALSE
SLC9A5	CE02NM-X	Endosome	GO	experimental evidence	6		TRUE		only other experimental location(s)
SLC9A5	CE02NM-X	Plasma membrane	GO	experimental evidence	6		TRUE		only other experimental location(s)
SLC9A5	CE02NM-X	Cell projection	GO	experimental evidence	6		TRUE		only other experimental location(s)
SLC9A5	CE02NM-X	Plasma membrane	UniProt	experimental evidence	6		TRUE		only other experimental location(s)
SLC9A5	CE02NM-X	Endosome	UniProt	experimental evidence	6		TRUE		only other experimental location(s)
SLC9A5	CE02NM-X	Cell projection	UniProt	experimental evidence	6		TRUE		only other experimental location(s)
SLC9A5	CE02NM-X	Cytosol	HPA	Approved	3		TRUE		only other experimental location(s)
SLC9A5	CE02NM-X	Plasma membrane	HPA	Approved	3		TRUE		only other experimental location(s)
SLC9A5	CE02NM-X	Nucleus	RESOLUTE	5	6	0.1	FALSE
SLC9A5	CE02NM-X	Endoplasmic reticulum	RESOLUTE	4	4	0.6	FALSE
SLC9A5	CE02NM-X	Golgi apparatus	RESOLUTE	4	4	0.3	FALSE
SLC9A6	CE02KN-S	Golgi apparatus	RESOLUTE	5	6	0.9	TRUE	novel	novel additional experimental location(s)
SLC9A6	CE02KN-S	Endosome	GO	experimental evidence	6		TRUE
SLC9A6	CE02KN-S	Endoplasmic reticulum	GO	experimental evidence	6		TRUE
SLC9A6	CE02KN-S	Plasma membrane	GO	experimental evidence	6		TRUE
SLC9A6	CE02KN-S	Plasma membrane	UniProt	experimental evidence	6		TRUE
SLC9A6	CE02KN-S	Endosome	UniProt	experimental evidence	6		TRUE
SLC9A6	CE02KN-S	Endoplasmic reticulum	RESOLUTE	3	3	0.1	FALSE
SLC9A7	CE02KZ-C	Endosome	RESOLUTE	5	6	0.6	TRUE	confirmed	confirmed experimental location(s)
SLC9A7	CE02KZ-C	Endosome	GO	experimental evidence	6		TRUE
SLC9A7	CE02KZ-C	Golgi apparatus	GO	experimental evidence	6		TRUE
SLC9A7	CE02KZ-C	Plasma membrane	GO	experimental evidence	6		TRUE
SLC9A7	CE02KZ-C	Plasma membrane	UniProt	experimental evidence	6		TRUE
SLC9A7	CE02KZ-C	Endosome	UniProt	experimental evidence	6		TRUE
SLC9A7	CE02KZ-C	Golgi apparatus	UniProt	experimental evidence	6		TRUE
SLC9A7	CE02KZ-C	Nucleus	RESOLUTE	5	6	0.1	FALSE
SLC9A7	CE02KZ-C	Endoplasmic reticulum	RESOLUTE	4	4	0.2	FALSE
SLC9A7	CE02KZ-C	Plasma membrane	RESOLUTE	3	3	0.1	FALSE
SLC9A8	CE02M7-U	Golgi apparatus	RESOLUTE	5	6	0.9	TRUE	confirmed	confirmed experimental location(s)
SLC9A8	CE02M7-U	Endosome	GO	experimental evidence	6		TRUE
SLC9A8	CE02M7-U	Golgi apparatus	GO	experimental evidence	6		TRUE
SLC9A8	CE02M7-U	Plasma membrane	GO	experimental evidence	6		TRUE
SLC9A8	CE02M7-U	Plasma membrane	UniProt	experimental evidence	6		TRUE
SLC9A8	CE02M7-U	Endosome	UniProt	experimental evidence	6		TRUE
SLC9A8	CE02M7-U	Golgi apparatus	UniProt	experimental evidence	6		TRUE
SLC9A8	CE02M7-U	Nucleus	RESOLUTE	4	4	0.05	FALSE
SLC9A8	CE02M7-U	Endoplasmic reticulum	RESOLUTE	3	3	0.05	FALSE
SLC9A9	CE02MG-X	Cytosol	RESOLUTE	5	6	0.65	TRUE	novel	novel additional experimental location(s)
SLC9A9	CE02MG-X	Endosome	GO	experimental evidence	6		TRUE
SLC9A9	CE02MG-X	Endosome	UniProt	experimental evidence	6		TRUE
SLC9A9	CE02MG-X	Nucleus	RESOLUTE	5	6	0.1	FALSE
SLC9A9	CE02MG-X	Plasma membrane	GO	phylogenetic evidence	4		FALSE
SLC9A9	CE02MG-X	Lysosome	RESOLUTE	3	3	0.2	FALSE
SLC9A9	CE02MG-X	Plasma membrane	RESOLUTE	3	3	0.05	FALSE
SLC9A9	CE02MG-X	Plasma membrane	UniProt	computational evidence	3		FALSE
SLC9B1	CE02MT-9	Endoplasmic reticulum	RESOLUTE	5	6	0.3	TRUE	novel	novel additional experimental location(s)
SLC9B1	CE02MT-9	Cytosol	RESOLUTE	5	6	0.3	TRUE	novel	novel additional experimental location(s)
SLC9B1	CE02MT-9	Mitochondrion	HPA	Supported	5		TRUE
SLC9B1	CE02MT-9	Nucleus	RESOLUTE	5	6	0.1	FALSE
SLC9B1	CE02MT-9	Golgi apparatus	RESOLUTE	4	4	0.1	FALSE
SLC9B1	CE02MT-9	Cell projection	GO	computational evidence	3		FALSE
SLC9B1	CE02MT-9	Plasma membrane	UniProt	computational evidence	3		FALSE
SLC9B1	CE02MT-9	Cell projection	UniProt	computational evidence	3		FALSE
SLC9B1	CE02MT-9	Plasma membrane	GO	author statement	2		FALSE
SLC9B2	CE0366-T	Plasma membrane	RESOLUTE	5	6	0.85	TRUE	confirmed	confirmed experimental location(s)
SLC9B2	CE0366-T	Mitochondrion	GO	experimental evidence	6		TRUE
SLC9B2	CE0366-T	Plasma membrane	GO	experimental evidence	6		TRUE
SLC9B2	CE0366-T	Plasma membrane	UniProt	experimental evidence	6		TRUE
SLC9B2	CE0366-T	Plasma membrane	HPA	Supported	5		TRUE
SLC9B2	CE0366-T	Nucleus	HPA	Approved	3		TRUE
SLC9B2	CE0366-T	Cell projection	RESOLUTE	4	4	0.1	FALSE
SLC9B2	CE0366-T	Golgi apparatus	RESOLUTE	3	3	0.05	FALSE
SLC9B2	CE0366-T	Endosome	GO	computational evidence	3		FALSE
SLC9B2	CE0366-T	Cell projection	GO	computational evidence	3		FALSE
SLC9B2	CE0366-T	Endosome	UniProt	computational evidence	3		FALSE
SLC9B2	CE0366-T	Mitochondrion	UniProt	computational evidence	3		FALSE
SLC9B2	CE0366-T	Cell projection	UniProt	computational evidence	3		FALSE
SLC9C1		Plasma membrane	GO	phylogenetic evidence	4		FALSE		no experimental location
SLC9C1		Plasma membrane	UniProt	computational evidence	3		FALSE		no experimental location
SLC9C1		Cell projection	UniProt	computational evidence	3		FALSE		no experimental location
SLC9C1		Cell projection	GO	automatically generated annotation	1		FALSE		no experimental location
SLC9C2		Plasma membrane	HPA	Supported	5		TRUE		only other experimental location(s)
SLC9C2		Plasma membrane	GO	phylogenetic evidence	4		FALSE
SLC9C2		Nucleus	HPA	Uncertain	1		FALSE
SLC10A1	CE0644-T	Plasma membrane	RESOLUTE	5	6	0.85	TRUE	confirmed	confirmed experimental location(s)
SLC10A1	CE0644-T	Plasma membrane	UniProt	experimental evidence	6		TRUE
SLC10A1	CE0644-T	Cell projection	RESOLUTE	5	6	0.1	FALSE
SLC10A1	CE0644-T	Golgi apparatus	RESOLUTE	5	6	0.05	FALSE
SLC10A1	CE0644-T	Plasma membrane	GO	computational evidence	3		FALSE
SLC10A2	CE024F-N	Nucleus	RESOLUTE	5	6	0.3	TRUE	novel	first experimental location(s)
SLC10A2	CE024F-N	Cytosol	RESOLUTE	4	4	0.4	FALSE
SLC10A2	CE024F-N	Endoplasmic reticulum	RESOLUTE	4	4	0.3	FALSE
SLC10A2	CE024F-N	Plasma membrane	GO	phylogenetic evidence	4		FALSE
SLC10A2	CE024F-N	Cell projection	GO	automatically generated annotation	1		FALSE
SLC10A3	CE024X-Q	Golgi apparatus	RESOLUTE	5	6	0.5	TRUE	novel	first location(s) at all
SLC10A3	CE024X-Q	Nucleus	RESOLUTE	5	6	0.1	FALSE
SLC10A3	CE024X-Q	Endoplasmic reticulum	RESOLUTE	4	4	0.3	FALSE
SLC10A3	CE024X-Q	Plasma membrane	RESOLUTE	2	1	0.1	FALSE
SLC10A4	CE060V-F	Golgi apparatus	RESOLUTE	5	6	0.8	TRUE	novel	novel additional experimental location(s)
SLC10A4	CE060V-F	Plasma membrane	UniProt	experimental evidence	6		TRUE
SLC10A4	CE060V-F	Endoplasmic reticulum	RESOLUTE	4	4	0.2	FALSE
SLC10A4	CE060V-F	Plasma membrane	GO	automatically generated annotation	1		FALSE
SLC10A5	CE025S-C	Golgi apparatus	RESOLUTE	5	6	0.7	TRUE	novel	novel additional experimental location(s)
SLC10A5	CE025S-C	Plasma membrane	HPA	Approved	3		TRUE
SLC10A5	CE025S-C	Nucleus	RESOLUTE	5	6	0.1	FALSE
SLC10A5	CE025S-C	Endoplasmic reticulum	RESOLUTE	4	4	0.2	FALSE
SLC10A6	CE0647-9	Plasma membrane	RESOLUTE	5	6	0.8	TRUE	first experimental evidence	first experimental location(s)
SLC10A6	CE0647-9	Golgi apparatus	RESOLUTE	5	6	0.1	FALSE
SLC10A6	CE0647-9	Cell projection	RESOLUTE	5	6	0.1	FALSE
SLC10A6	CE0647-9	Plasma membrane	GO	author statement	2		FALSE
SLC10A7	CE026M-9	Golgi apparatus	RESOLUTE	5	6	1	TRUE	confirmed	confirmed experimental location(s)
SLC10A7	CE026M-9	Endoplasmic reticulum	GO	experimental evidence	6		TRUE
SLC10A7	CE026M-9	Golgi apparatus	GO	experimental evidence	6		TRUE
SLC10A7	CE026M-9	Plasma membrane	GO	experimental evidence	6		TRUE
SLC10A7	CE026M-9	Plasma membrane	UniProt	experimental evidence	6		TRUE
SLC10A7	CE026M-9	Endoplasmic reticulum	UniProt	experimental evidence	6		TRUE
SLC10A7	CE026M-9	Golgi apparatus	UniProt	experimental evidence	6		TRUE
SLC11A1	CE0272-B	Nucleus	RESOLUTE	5	6	0.2	TRUE	confirmed	confirmed experimental location(s)
SLC11A1	CE0272-B	Plasma membrane	GO	experimental evidence	6		TRUE
SLC11A1	CE0272-B	Mitochondrion	HPA	Approved	3		TRUE
SLC11A1	CE0272-B	Nucleus	HPA	Approved	3		TRUE
SLC11A1	CE0272-B	Lysosome	RESOLUTE	4	4	0.8	FALSE
SLC11A1	CE0272-B	Lysosome	GO	computational evidence	3		FALSE
SLC11A1	CE0272-B	Endosome	GO	computational evidence	3		FALSE
SLC11A1	CE0272-B	Endosome	UniProt	curator statement	2		FALSE
SLC11A1	CE0272-B	Lysosome	UniProt	curator statement	2		FALSE
SLC11A2	CE0243-A	Golgi apparatus	RESOLUTE	5	6	0.6	TRUE	confirmed	confirmed experimental location(s)
SLC11A2	CE0243-A	Nucleus	GO	experimental evidence	6		TRUE
SLC11A2	CE0243-A	Mitochondrion	GO	experimental evidence	6		TRUE
SLC11A2	CE0243-A	Lysosome	GO	experimental evidence	6		TRUE
SLC11A2	CE0243-A	Endosome	GO	experimental evidence	6		TRUE
SLC11A2	CE0243-A	Golgi apparatus	GO	experimental evidence	6		TRUE
SLC11A2	CE0243-A	Plasma membrane	GO	experimental evidence	6		TRUE
SLC11A2	CE0243-A	Mitochondrion	UniProt	experimental evidence	6		TRUE
SLC11A2	CE0243-A	Mitochondrion	HPA	Supported	5		TRUE
SLC11A2	CE0243-A	Plasma membrane	RESOLUTE	4	4	0.2	FALSE
SLC11A2	CE0243-A	Endosome	RESOLUTE	4	4	0.2	FALSE
SLC11A2	CE0243-A	Cell projection	GO	computational evidence	3		FALSE
SLC11A2	CE0243-A	Endosome	UniProt	computational evidence	3		FALSE
SLC11A2	CE0243-A	Golgi apparatus	UniProt	computational evidence	3		FALSE
SLC12A1	CE024G-H	Plasma membrane	GO	experimental evidence	6		TRUE		only other experimental location(s)
SLC12A1	CE024G-H	Plasma membrane	UniProt	experimental evidence	6		TRUE		only other experimental location(s)
SLC12A1	CE024G-H	Endoplasmic reticulum	RESOLUTE	4	4	0.6	FALSE
SLC12A1	CE024G-H	Cytosol	RESOLUTE	3	3	0.4	FALSE
SLC12A1	CE024G-H	Nucleus	HPA	Uncertain	1		FALSE
SLC12A2	CE035G-1	Plasma membrane	RESOLUTE	5	6	0.8	TRUE	confirmed	confirmed experimental location(s)
SLC12A2	CE035G-1	Cell projection	RESOLUTE	5	6	0.2	TRUE	confirmed	confirmed experimental location(s)
SLC12A2	CE035G-1	Plasma membrane	GO	experimental evidence	6		TRUE
SLC12A2	CE035G-1	Cell projection	GO	experimental evidence	6		TRUE
SLC12A2	CE035G-1	Plasma membrane	HPA	Approved	3		TRUE
SLC12A2	CE035G-1	Plasma membrane	UniProt	curator statement	2		FALSE
SLC12A3	CE025B-M	Plasma membrane	GO	experimental evidence	6		TRUE		only other experimental location(s)
SLC12A3	CE025B-M	Plasma membrane	UniProt	experimental evidence	6		TRUE		only other experimental location(s)
SLC12A3	CE025B-M	Plasma membrane	RESOLUTE	5	6	0.1	FALSE
SLC12A3	CE025B-M	Endoplasmic reticulum	RESOLUTE	4	4	0.9	FALSE
SLC12A3	CE025B-M	Cytosol	GO	automatically generated annotation	1		FALSE
SLC12A4	CE025T-5	Nucleus	RESOLUTE	5	6	0.2	TRUE	novel	novel additional experimental location(s)
SLC12A4	CE025T-5	Lysosome	GO	high throughput evidence	5		TRUE
SLC12A4	CE025T-5	Endosome	HPA	Approved	3		TRUE
SLC12A4	CE025T-5	Endoplasmic reticulum	RESOLUTE	4	4	0.5	FALSE
SLC12A4	CE025T-5	Golgi apparatus	RESOLUTE	4	4	0.3	FALSE
SLC12A4	CE025T-5	Plasma membrane	GO	computational evidence	3		FALSE
SLC12A4	CE025T-5	Plasma membrane	UniProt	curator statement	2		FALSE
SLC12A5	CE00TB-6	Plasma membrane	RESOLUTE	5	6	0.6	TRUE	first experimental evidence	novel additional experimental location(s)
SLC12A5	CE00TB-6	Cell projection	GO	experimental evidence	6		TRUE
SLC12A5	CE00TB-6	Cell projection	RESOLUTE	5	6	0.1	FALSE
SLC12A5	CE00TB-6	Plasma membrane	GO	phylogenetic evidence	4		FALSE
SLC12A5	CE00TB-6	Cytosol	RESOLUTE	3	3	0.3	FALSE
SLC12A5	CE00TB-6	Plasma membrane	UniProt	computational evidence	3		FALSE
SLC12A5	CE00TB-6	Cell projection	UniProt	computational evidence	3		FALSE
SLC12A6	CE026N-V	Plasma membrane	RESOLUTE	5	6	0.7	TRUE	confirmed
SLC12A6	CE026N-V	Cell projection	RESOLUTE	5	6	0.2	TRUE	first experimental evidence	novel additional experimental location(s)
SLC12A6	CE026N-V	Plasma membrane	GO	experimental evidence	6		TRUE
SLC12A6	CE026N-V	Plasma membrane	UniProt	experimental evidence	6		TRUE
SLC12A6	CE026N-V	Cytosol	HPA	Approved	3		TRUE
SLC12A6	CE026N-V	Endoplasmic reticulum	RESOLUTE	3	3	0.05	FALSE
SLC12A6	CE026N-V	Golgi apparatus	RESOLUTE	3	3	0.05	FALSE
SLC12A6	CE026N-V	Cell projection	GO	automatically generated annotation	1		FALSE
SLC12A7	CE06E4-V	Plasma membrane	RESOLUTE	5	6	0.8	TRUE	confirmed	confirmed experimental location(s)
SLC12A7	CE06E4-V	Plasma membrane	UniProt	experimental evidence	6		TRUE
SLC12A7	CE06E4-V	Cell projection	RESOLUTE	5	6	0.1	FALSE
SLC12A7	CE06E4-V	Golgi apparatus	RESOLUTE	4	4	0.05	FALSE
SLC12A7	CE06E4-V	Plasma membrane	GO	phylogenetic evidence	4		FALSE
SLC12A7	CE06E4-V	Cytosol	HPA	Uncertain	1		FALSE
SLC12A8	CE06W7-S	Endosome	RESOLUTE	5	6	0.5	TRUE	novel	novel additional experimental location(s)
SLC12A8	CE06W7-S	Nucleus	HPA	Approved	3		TRUE
SLC12A8	CE06W7-S	Cytosol	RESOLUTE	3	3	0.5	FALSE
SLC12A9	CE024H-Z	Lysosome	RESOLUTE	5	6	0.2	TRUE	novel	novel additional experimental location(s)
SLC12A9	CE024H-Z	Plasma membrane	UniProt	experimental evidence	6		TRUE
SLC12A9	CE024H-Z	Nucleus	RESOLUTE	5	6	0.1	FALSE
SLC12A9	CE024H-Z	Cytosol	RESOLUTE	4	4	0.3	FALSE
SLC12A9	CE024H-Z	Mitochondrion	RESOLUTE	3	3	0.2	FALSE
SLC12A9	CE024H-Z	Plasma membrane	RESOLUTE	3	3	0.1	FALSE
SLC12A9	CE024H-Z	Endoplasmic reticulum	RESOLUTE	2	1	0.1	FALSE
SLC12A9	CE024H-Z	Plasma membrane	GO	automatically generated annotation	1		FALSE
SLC13A1	CE05X6-6	Plasma membrane	RESOLUTE	5	6	0.5	TRUE	first experimental evidence	first experimental location(s)
SLC13A1	CE05X6-6	Golgi apparatus	RESOLUTE	5	6	0.4	TRUE	novel	first experimental location(s)
SLC13A1	CE05X6-6	Endoplasmic reticulum	RESOLUTE	3	3	0.1	FALSE
SLC13A1	CE05X6-6	Plasma membrane	UniProt	computational evidence	3		FALSE
SLC13A1	CE05X6-6	Plasma membrane	GO	author statement	2		FALSE
SLC13A2		Plasma membrane	GO	experimental evidence	6		TRUE		only other experimental location(s)
SLC13A2		Plasma membrane	UniProt	experimental evidence	6		TRUE		only other experimental location(s)
SLC13A3	CE025V-1	Plasma membrane	GO	experimental evidence	6		TRUE		only other experimental location(s)
SLC13A3	CE025V-1	Plasma membrane	UniProt	experimental evidence	6		TRUE		only other experimental location(s)
SLC13A3	CE025V-1	Plasma membrane	HPA	Supported	5		TRUE		only other experimental location(s)
SLC13A3	CE025V-1	Endoplasmic reticulum	RESOLUTE	4	4	0.5	FALSE
SLC13A3	CE025V-1	Plasma membrane	RESOLUTE	4	4	0.2	FALSE
SLC13A4		Plasma membrane	GO	author statement	2		FALSE		no experimental location
SLC13A5	CE026P-N	Plasma membrane	RESOLUTE	5	6	0.6	TRUE	confirmed
SLC13A5	CE026P-N	Cell projection	RESOLUTE	5	6	0.2	TRUE	novel	novel additional experimental location(s)
SLC13A5	CE026P-N	Nucleus	GO	experimental evidence	6		TRUE
SLC13A5	CE026P-N	Cytosol	GO	experimental evidence	6		TRUE
SLC13A5	CE026P-N	Plasma membrane	GO	experimental evidence	6		TRUE
SLC13A5	CE026P-N	Plasma membrane	UniProt	experimental evidence	6		TRUE
SLC13A5	CE026P-N	Plasma membrane	HPA	Supported	5		TRUE
SLC13A5	CE026P-N	Endoplasmic reticulum	RESOLUTE	3	3	0.2	FALSE
SLC13A5	CE026P-N	Nucleus	HPA	Uncertain	1		FALSE
SLC14A1	CE0274-Q	Plasma membrane	RESOLUTE	5	6	0.7	TRUE	confirmed
SLC14A1	CE0274-Q	Cell projection	RESOLUTE	5	6	0.2	TRUE	novel	novel additional experimental location(s)
SLC14A1	CE0274-Q	Plasma membrane	GO	experimental evidence	6		TRUE
SLC14A1	CE0274-Q	Plasma membrane	UniProt	experimental evidence	6		TRUE
SLC14A1	CE0274-Q	Plasma membrane	HPA	Supported	5		TRUE
SLC14A1	CE0274-Q	Golgi apparatus	RESOLUTE	4	4	0.1	FALSE
SLC14A2	CE0245-G	Plasma membrane	GO	experimental evidence	6		TRUE		only other experimental location(s)
SLC14A2	CE0245-G	Nucleus	RESOLUTE	4	4	0.3	FALSE
SLC14A2	CE0245-G	Endoplasmic reticulum	RESOLUTE	4	4	0.2	FALSE
SLC14A2	CE0245-G	Golgi apparatus	RESOLUTE	4	4	0.2	FALSE
SLC14A2	CE0245-G	Cytosol	RESOLUTE	3	3	0.3	FALSE
SLC15A1	CE0656-M	Plasma membrane	RESOLUTE	5	6	0.8	TRUE	confirmed
SLC15A1	CE0656-M	Golgi apparatus	RESOLUTE	5	6	0.2	TRUE	novel	novel additional experimental location(s)
SLC15A1	CE0656-M	Plasma membrane	GO	experimental evidence	6		TRUE
SLC15A1	CE0656-M	Plasma membrane	UniProt	experimental evidence	6		TRUE
SLC15A1	CE0656-M	Cytosol	HPA	Approved	3		TRUE
SLC15A1	CE0656-M	Nucleus	HPA	Approved	3		TRUE
SLC15A2	CE0251-6	Plasma membrane	RESOLUTE	5	6	0.7	TRUE	confirmed	confirmed experimental location(s)
SLC15A2	CE0251-6	Plasma membrane	UniProt	experimental evidence	6		TRUE
SLC15A2	CE0251-6	Cell projection	RESOLUTE	5	6	0.1	FALSE
SLC15A2	CE0251-6	Endoplasmic reticulum	RESOLUTE	3	3	0.1	FALSE
SLC15A2	CE0251-6	Golgi apparatus	RESOLUTE	3	3	0.1	FALSE
SLC15A2	CE0251-6	Plasma membrane	GO	computational evidence	3		FALSE
SLC15A3	CE025E-F	Lysosome	RESOLUTE	5	6	1	TRUE	confirmed	confirmed experimental location(s)
SLC15A3	CE025E-F	Lysosome	UniProt	experimental evidence	6		TRUE
SLC15A3	CE025E-F	Lysosome	GO	high throughput evidence	5		TRUE
SLC15A3	CE025E-F	Endosome	GO	computational evidence	3		FALSE
SLC15A3	CE025E-F	Endosome	UniProt	computational evidence	3		FALSE
SLC15A4	CE025W-W	Lysosome	RESOLUTE	5	6	1	TRUE	confirmed	confirmed experimental location(s)
SLC15A4	CE025W-W	Lysosome	GO	experimental evidence	6		TRUE
SLC15A4	CE025W-W	Endosome	GO	experimental evidence	6		TRUE
SLC15A4	CE025W-W	Endosome	UniProt	experimental evidence	6		TRUE
SLC15A4	CE025W-W	Lysosome	UniProt	experimental evidence	6		TRUE
SLC15A4	CE025W-W	Plasma membrane	GO	author statement	2		FALSE
SLC15A5									no experimental location
SLC16A1	CE026R-H	Plasma membrane	RESOLUTE	5	6	0.7	TRUE	confirmed
SLC16A1	CE026R-H	Golgi apparatus	RESOLUTE	5	6	0.2	TRUE	novel	novel additional experimental location(s)
SLC16A1	CE026R-H	Plasma membrane	HPA	Enhanced	6		TRUE
SLC16A1	CE026R-H	Cytoskeleton	GO	experimental evidence	6		TRUE
SLC16A1	CE026R-H	Plasma membrane	GO	experimental evidence	6		TRUE
SLC16A1	CE026R-H	Plasma membrane	UniProt	experimental evidence	6		TRUE
SLC16A1	CE026R-H	Cell projection	RESOLUTE	5	6	0.1	FALSE
SLC16A2	CE025X-E	Plasma membrane	RESOLUTE	5	6	0.8	TRUE	confirmed
SLC16A2	CE025X-E	Cell projection	RESOLUTE	5	6	0.2	TRUE	novel	novel additional experimental location(s)
SLC16A2	CE025X-E	Plasma membrane	GO	experimental evidence	6		TRUE
SLC16A2	CE025X-E	Plasma membrane	UniProt	experimental evidence	6		TRUE
SLC16A2	CE025X-E	Plasma membrane	HPA	Approved	3		TRUE
SLC16A3	CE00TF-K	Plasma membrane	RESOLUTE	5	6	0.6	TRUE	confirmed	confirmed experimental location(s)
SLC16A3	CE00TF-K	Nucleus	GO	experimental evidence	6		TRUE
SLC16A3	CE00TF-K	Plasma membrane	GO	experimental evidence	6		TRUE
SLC16A3	CE00TF-K	Plasma membrane	UniProt	experimental evidence	6		TRUE
SLC16A3	CE00TF-K	Plasma membrane	HPA	Supported	5		TRUE
SLC16A3	CE00TF-K	Nucleus	HPA	Approved	3		TRUE
SLC16A3	CE00TF-K	Cell projection	RESOLUTE	5	6	0.1	FALSE
SLC16A3	CE00TF-K	Endoplasmic reticulum	RESOLUTE	4	4	0.3	FALSE
SLC16A4	CE026S-Z	Plasma membrane	RESOLUTE	5	6	0.8	TRUE	first experimental evidence	novel additional experimental location(s)
SLC16A4	CE026S-Z	Cell projection	RESOLUTE	5	6	0.2	TRUE	novel	novel additional experimental location(s)
SLC16A4	CE026S-Z	Cytosol	HPA	Approved	3		TRUE
SLC16A4	CE026S-Z	Plasma membrane	GO	author statement	2		FALSE
SLC16A5	CE0276-0	Plasma membrane	RESOLUTE	5	6	0.5	TRUE	first experimental evidence	first experimental location(s)
SLC16A5	CE0276-0	Endoplasmic reticulum	RESOLUTE	5	6	0.3	TRUE	novel	first experimental location(s)
SLC16A5	CE0276-0	Cell projection	RESOLUTE	5	6	0.1	FALSE
SLC16A5	CE0276-0	Golgi apparatus	RESOLUTE	3	3	0.1	FALSE
SLC16A5	CE0276-0	Plasma membrane	GO	author statement	2		FALSE
SLC16A6	CE0247-3	Plasma membrane	RESOLUTE	5	6	0.8	TRUE	first experimental evidence	first experimental location(s)
SLC16A6	CE0247-3	Cell projection	RESOLUTE	5	6	0.1	FALSE
SLC16A6	CE0247-3	Golgi apparatus	RESOLUTE	3	3	0.1	FALSE
SLC16A6	CE0247-3	Plasma membrane	GO	computational evidence	3		FALSE
SLC16A6	CE0247-3	Plasma membrane	UniProt	computational evidence	3		FALSE
SLC16A7	CE024N-C	Plasma membrane	RESOLUTE	5	6	0.6	TRUE	confirmed
SLC16A7	CE024N-C	Golgi apparatus	RESOLUTE	5	6	0.2	TRUE	novel	novel additional experimental location(s)
SLC16A7	CE024N-C	Nucleus	GO	experimental evidence	6		TRUE
SLC16A7	CE024N-C	Cytosol	GO	experimental evidence	6		TRUE
SLC16A7	CE024N-C	Plasma membrane	GO	experimental evidence	6		TRUE
SLC16A7	CE024N-C	Plasma membrane	UniProt	experimental evidence	6		TRUE
SLC16A7	CE024N-C	Plasma membrane	HPA	Supported	5		TRUE
SLC16A7	CE024N-C	Cell projection	RESOLUTE	5	6	0.1	FALSE
SLC16A7	CE024N-C	Endoplasmic reticulum	RESOLUTE	3	3	0.1	FALSE
SLC16A7	CE024N-C	Nucleus	HPA	Uncertain	1		FALSE
SLC16A8	CE0253-4	Plasma membrane	RESOLUTE	5	6	0.8	TRUE	confirmed
SLC16A8	CE0253-4	Cell projection	RESOLUTE	5	6	0.2	TRUE	novel	novel additional experimental location(s)
SLC16A8	CE0253-4	Plasma membrane	GO	experimental evidence	6		TRUE
SLC16A8	CE0253-4	Plasma membrane	UniProt	experimental evidence	6		TRUE
SLC16A9	CE025G-9	Golgi apparatus	RESOLUTE	5	6	0.7	TRUE	novel	novel additional experimental location(s)
SLC16A9	CE025G-9	Nucleus	RESOLUTE	5	6	0.2	TRUE	confirmed
SLC16A9	CE025G-9	Plasma membrane	GO	experimental evidence	6		TRUE
SLC16A9	CE025G-9	Plasma membrane	UniProt	experimental evidence	6		TRUE
SLC16A9	CE025G-9	Nucleus	HPA	Approved	3		TRUE
SLC16A9	CE025G-9	Plasma membrane	HPA	Approved	3		TRUE
SLC16A9	CE025G-9	Endoplasmic reticulum	RESOLUTE	3	3	0.1	FALSE
SLC16A10	CE0275-U	Plasma membrane	RESOLUTE	5	6	0.7	TRUE	confirmed	confirmed experimental location(s)
SLC16A10	CE0275-U	Plasma membrane	GO	experimental evidence	6		TRUE
SLC16A10	CE0275-U	Plasma membrane	UniProt	experimental evidence	6		TRUE
SLC16A10	CE0275-U	Plasma membrane	HPA	Supported	5		TRUE
SLC16A10	CE0275-U	Cell projection	RESOLUTE	5	6	0.15	FALSE
SLC16A10	CE0275-U	Cytosol	RESOLUTE	4	4	0.1	FALSE
SLC16A10	CE0275-U	Golgi apparatus	RESOLUTE	3	3	0.05	FALSE
SLC16A11	CE0246-Y	Endoplasmic reticulum	RESOLUTE	5	6	0.8	TRUE	confirmed	confirmed experimental location(s)
SLC16A11	CE0246-Y	Endoplasmic reticulum	GO	experimental evidence	6		TRUE
SLC16A11	CE0246-Y	Plasma membrane	GO	experimental evidence	6		TRUE
SLC16A11	CE0246-Y	Plasma membrane	UniProt	experimental evidence	6		TRUE
SLC16A11	CE0246-Y	Endoplasmic reticulum	UniProt	experimental evidence	6		TRUE
SLC16A11	CE0246-Y	Nucleus	RESOLUTE	5	6	0.1	FALSE
SLC16A11	CE0246-Y	Plasma membrane	RESOLUTE	2	1	0.1	FALSE
SLC16A12	CE035H-W	Plasma membrane	RESOLUTE	5	6	0.5	TRUE	confirmed	confirmed experimental location(s)
SLC16A12	CE035H-W	Plasma membrane	GO	experimental evidence	6		TRUE
SLC16A12	CE035H-W	Plasma membrane	UniProt	experimental evidence	6		TRUE
SLC16A12	CE035H-W	Cell projection	RESOLUTE	5	6	0.1	FALSE
SLC16A12	CE035H-W	Lysosome	RESOLUTE	2	1	0.1	FALSE
SLC16A13	CE0252-2	Golgi apparatus	RESOLUTE	5	6	0.5	TRUE	confirmed
SLC16A13	CE0252-2	Plasma membrane	RESOLUTE	5	6	0.3	TRUE	first experimental evidence	novel additional experimental location(s)
SLC16A13	CE0252-2	Golgi apparatus	GO	experimental evidence	6		TRUE
SLC16A13	CE0252-2	Cytosol	GO	experimental evidence	6		TRUE
SLC16A13	CE0252-2	Golgi apparatus	UniProt	experimental evidence	6		TRUE
SLC16A13	CE0252-2	Golgi apparatus	HPA	Supported	5		TRUE
SLC16A13	CE0252-2	Cytosol	HPA	Approved	3		TRUE
SLC16A13	CE0252-2	Endoplasmic reticulum	RESOLUTE	3	3	0.2	FALSE
SLC16A13	CE0252-2	Plasma membrane	UniProt	computational evidence	3		FALSE
SLC16A13	CE0252-2	Plasma membrane	GO	automatically generated annotation	1		FALSE
SLC16A14	CE036C-H	Plasma membrane	RESOLUTE	5	6	0.5	TRUE	first experimental evidence	novel additional experimental location(s)
SLC16A14	CE036C-H	Golgi apparatus	RESOLUTE	5	6	0.2	TRUE	novel	novel additional experimental location(s)
SLC16A14	CE036C-H	Endoplasmic reticulum	HPA	Approved	3		TRUE
SLC16A14	CE036C-H	Cell projection	RESOLUTE	5	6	0.1	FALSE
SLC16A14	CE036C-H	Plasma membrane	UniProt	computational evidence	3		FALSE
SLC16A14	CE036C-H	Plasma membrane	GO	automatically generated annotation	1		FALSE
SLC17A1	CE025Z-B	Nucleus	RESOLUTE	5	6	0.3	TRUE	novel	novel additional experimental location(s)
SLC17A1	CE025Z-B	Plasma membrane	GO	experimental evidence	6		TRUE
SLC17A1	CE025Z-B	Plasma membrane	UniProt	experimental evidence	6		TRUE
SLC17A1	CE025Z-B	Endoplasmic reticulum	RESOLUTE	4	4	0.5	FALSE
SLC17A1	CE025Z-B	Lysosome	RESOLUTE	4	4	0.1	FALSE
SLC17A1	CE025Z-B	Golgi apparatus	HPA	Uncertain	1		FALSE
SLC17A2	CE00TG-8	Nucleus	RESOLUTE	5	6	0.3	TRUE	novel	first experimental location(s)
SLC17A2	CE00TG-8	Cytosol	RESOLUTE	4	4	0.4	FALSE
SLC17A2	CE00TG-8	Endoplasmic reticulum	RESOLUTE	4	4	0.3	FALSE
SLC17A2	CE00TG-8	Plasma membrane	GO	computational evidence	3		FALSE
SLC17A2	CE00TG-8	Plasma membrane	UniProt	computational evidence	3		FALSE
SLC17A3	CE026T-P	Endoplasmic reticulum	GO	experimental evidence	6		TRUE		only other experimental location(s)
SLC17A3	CE026T-P	Plasma membrane	GO	experimental evidence	6		TRUE		only other experimental location(s)
SLC17A3	CE026T-P	Nucleus	RESOLUTE	5	6	0.1	FALSE
SLC17A3	CE026T-P	Cytosol	RESOLUTE	4	4	0.4	FALSE
SLC17A3	CE026T-P	Mitochondrion	RESOLUTE	3	3	0.5	FALSE
SLC17A3	CE026T-P	Cell projection	GO	computational evidence	3		FALSE
SLC17A4	CE0277-6	Plasma membrane	RESOLUTE	5	6	0.7	TRUE	confirmed	confirmed experimental location(s)
SLC17A4	CE0277-6	Cell projection	RESOLUTE	5	6	0.2	TRUE	confirmed	confirmed experimental location(s)
SLC17A4	CE0277-6	Plasma membrane	GO	experimental evidence	6		TRUE
SLC17A4	CE0277-6	Cell projection	GO	experimental evidence	6		TRUE
SLC17A4	CE0277-6	Plasma membrane	UniProt	experimental evidence	6		TRUE
SLC17A4	CE0277-6	Endoplasmic reticulum	RESOLUTE	4	4	0.1	FALSE
SLC17A5	CE00TH-A	Lysosome	GO	experimental evidence	6		TRUE		only other experimental location(s)
SLC17A5	CE00TH-A	Cytosol	GO	experimental evidence	6		TRUE		only other experimental location(s)
SLC17A5	CE00TH-A	Plasma membrane	GO	experimental evidence	6		TRUE		only other experimental location(s)
SLC17A5	CE00TH-A	Plasma membrane	UniProt	experimental evidence	6		TRUE		only other experimental location(s)
SLC17A5	CE00TH-A	Lysosome	UniProt	experimental evidence	6		TRUE		only other experimental location(s)
SLC17A5	CE00TH-A	Plasma membrane	HPA	Supported	5		TRUE		only other experimental location(s)
SLC17A5	CE00TH-A	Cytosol	HPA	Approved	3		TRUE		only other experimental location(s)
SLC17A5	CE00TH-A	Lysosome	RESOLUTE	4	4	1	FALSE
SLC17A6	CE027P-S	Endoplasmic reticulum	RESOLUTE	4	4	0.2	FALSE		no experimental location
SLC17A6	CE027P-S	Cytosol	RESOLUTE	4	4	0.1	FALSE		no experimental location
SLC17A6	CE027P-S	Cell projection	GO	computational evidence	3		FALSE		no experimental location
SLC17A6	CE027P-S	Plasma membrane	UniProt	curator statement	2		FALSE		no experimental location
SLC17A6	CE027P-S	Plasma membrane	GO	automatically generated annotation	1		FALSE		no experimental location
SLC17A7	CE0284-E	Golgi apparatus	RESOLUTE	5	6	0.1	FALSE		no experimental location
SLC17A7	CE0284-E	Lysosome	RESOLUTE	5	6	0.1	FALSE		no experimental location
SLC17A7	CE0284-E	Cytosol	RESOLUTE	3	3	0.2	FALSE		no experimental location
SLC17A7	CE0284-E	Plasma membrane	GO	author statement	2		FALSE		no experimental location
SLC17A7	CE0284-E	Plasma membrane	UniProt	curator statement	2		FALSE		no experimental location
SLC17A7	CE0284-E	Cell projection	GO	automatically generated annotation	1		FALSE		no experimental location
SLC17A8	CE028H-X	Lysosome	RESOLUTE	5	6	0.4	TRUE	novel	novel additional experimental location(s)
SLC17A8	CE028H-X	Endoplasmic reticulum	HPA	Approved	3		TRUE
SLC17A8	CE028H-X	Endoplasmic reticulum	RESOLUTE	3	3	0.2	FALSE
SLC17A8	CE028H-X	Plasma membrane	UniProt	curator statement	2		FALSE
SLC17A8	CE028H-X	Endosome	GO	automatically generated annotation	1		FALSE
SLC17A8	CE028H-X	Plasma membrane	GO	automatically generated annotation	1		FALSE
SLC17A8	CE028H-X	Cell projection	GO	automatically generated annotation	1		FALSE
SLC17A9	CE0290-Z	Golgi apparatus	RESOLUTE	5	6	0.8	TRUE	novel	novel additional experimental location(s)
SLC17A9	CE0290-Z	Nucleus	HPA	Approved	3		TRUE
SLC17A9	CE0290-Z	Nucleus	RESOLUTE	4	4	0.05	FALSE
SLC17A9	CE0290-Z	Endoplasmic reticulum	RESOLUTE	3	3	0.15	FALSE
SLC17A9	CE0290-Z	Lysosome	GO	computational evidence	3		FALSE
SLC17A9	CE0290-Z	Lysosome	UniProt	computational evidence	3		FALSE
SLC18A1	CE05X9-K	Endoplasmic reticulum	GO	experimental evidence	6		TRUE		only other experimental location(s)
SLC18A1	CE05X9-K	Golgi apparatus	RESOLUTE	4	4	0.4	FALSE
SLC18A1	CE05X9-K	Cell projection	GO	phylogenetic evidence	4		FALSE
SLC18A1	CE05X9-K	Endoplasmic reticulum	RESOLUTE	3	3	0.3	FALSE
SLC18A2	CE029V-T	Endoplasmic reticulum	RESOLUTE	5	6	0.5	TRUE	novel	novel additional experimental location(s)
SLC18A2	CE029V-T	Golgi apparatus	RESOLUTE	5	6	0.2	TRUE	novel	novel additional experimental location(s)
SLC18A2	CE029V-T	Cytoskeleton	GO	experimental evidence	6		TRUE
SLC18A2	CE029V-T	Cell projection	GO	phylogenetic evidence	4		FALSE
SLC18A2	CE029V-T	Cytosol	RESOLUTE	3	3	0.3	FALSE
SLC18A2	CE029V-T	Cell projection	UniProt	computational evidence	3		FALSE
SLC18A2	CE029V-T	Plasma membrane	GO	author statement	2		FALSE
SLC18A3		Golgi apparatus	GO	phylogenetic evidence	4		FALSE		no experimental location
SLC18A3		Plasma membrane	GO	phylogenetic evidence	4		FALSE		no experimental location
SLC18A3		Cell projection	GO	phylogenetic evidence	4		FALSE		no experimental location
SLC18B1	CE00TK-X	Lysosome	RESOLUTE	5	6	1	TRUE	novel	novel additional experimental location(s)
SLC18B1	CE00TK-X	Cytosol	HPA	Approved	3		TRUE
SLC18B1	CE00TK-X	Golgi apparatus	HPA	Approved	3		TRUE
SLC19A1	CE0645-F	Plasma membrane	RESOLUTE	5	6	0.8	TRUE	confirmed
SLC19A1	CE0645-F	Cell projection	RESOLUTE	5	6	0.2	TRUE	first experimental evidence	novel additional experimental location(s)
SLC19A1	CE0645-F	Plasma membrane	GO	experimental evidence	6		TRUE
SLC19A1	CE0645-F	Plasma membrane	UniProt	experimental evidence	6		TRUE
SLC19A1	CE0645-F	Plasma membrane	HPA	Approved	3		TRUE
SLC19A1	CE0645-F	Cell projection	GO	automatically generated annotation	1		FALSE
SLC19A2	CE0285-B	Plasma membrane	RESOLUTE	5	6	0.5	TRUE	confirmed	confirmed experimental location(s)
SLC19A2	CE0285-B	Plasma membrane	GO	experimental evidence	6		TRUE
SLC19A2	CE0285-B	Cytosol	HPA	Approved	3		TRUE
SLC19A2	CE0285-B	Cell projection	RESOLUTE	4	4	0.1	FALSE
SLC19A2	CE0285-B	Endoplasmic reticulum	RESOLUTE	3	3	0.3	FALSE
SLC19A2	CE0285-B	Plasma membrane	UniProt	curator statement	2		FALSE
SLC19A2	CE0285-B	Golgi apparatus	RESOLUTE	2	1	0.1	FALSE
SLC19A3	CE028K-G	Plasma membrane	RESOLUTE	5	6	0.8	TRUE	confirmed	confirmed experimental location(s)
SLC19A3	CE028K-G	Cytosol	HPA	Approved	3		TRUE
SLC19A3	CE028K-G	Nucleus	HPA	Approved	3		TRUE
SLC19A3	CE028K-G	Plasma membrane	HPA	Approved	3		TRUE
SLC19A3	CE028K-G	Cell projection	RESOLUTE	5	6	0.1	FALSE
SLC19A3	CE028K-G	Plasma membrane	GO	phylogenetic evidence	4		FALSE
SLC19A3	CE028K-G	Golgi apparatus	RESOLUTE	3	3	0.1	FALSE
SLC20A1	CE0757-R	Plasma membrane	RESOLUTE	5	6	0.6	TRUE	confirmed
SLC20A1	CE0757-R	Endosome	RESOLUTE	5	6	0.3	TRUE	novel	novel additional experimental location(s)
SLC20A1	CE0757-R	Plasma membrane	GO	experimental evidence	6		TRUE
SLC20A1	CE0757-R	Plasma membrane	UniProt	experimental evidence	6		TRUE
SLC20A1	CE0757-R	Plasma membrane	HPA	Supported	5		TRUE
SLC20A1	CE0757-R	Cytosol	RESOLUTE	3	3	0.1	FALSE
SLC20A2	CE0292-R	Plasma membrane	RESOLUTE	5	6	0.6	TRUE	confirmed	confirmed experimental location(s)
SLC20A2	CE0292-R	Plasma membrane	GO	experimental evidence	6		TRUE
SLC20A2	CE0292-R	Plasma membrane	UniProt	experimental evidence	6		TRUE
SLC20A2	CE0292-R	Nucleus	RESOLUTE	5	6	0.1	FALSE
SLC20A2	CE0292-R	Cell projection	RESOLUTE	5	6	0.1	FALSE
SLC20A2	CE0292-R	Endoplasmic reticulum	RESOLUTE	4	4	0.2	FALSE
SLC20A2	CE0292-R	Cell projection	GO	computational evidence	3		FALSE
SLCO1A2	CE02KP-9	Plasma membrane	GO	experimental evidence	6		TRUE		only other experimental location(s)
SLCO1A2	CE02KP-9	Plasma membrane	UniProt	experimental evidence	6		TRUE		only other experimental location(s)
SLCO1A2	CE02KP-9	Plasma membrane	HPA	Supported	5		TRUE		only other experimental location(s)
SLCO1A2	CE02KP-9	Plasma membrane	RESOLUTE	4	4	0.8	FALSE
SLCO1A2	CE02KP-9	Cell projection	RESOLUTE	4	4	0.2	FALSE
SLCO1B1	CE02M0-5	Plasma membrane	RESOLUTE	5	6	0.6	TRUE	confirmed	confirmed experimental location(s)
SLCO1B1	CE02M0-5	Plasma membrane	GO	experimental evidence	6		TRUE
SLCO1B1	CE02M0-5	Plasma membrane	UniProt	experimental evidence	6		TRUE
SLCO1B1	CE02M0-5	Plasma membrane	HPA	Supported	5		TRUE
SLCO1B1	CE02M0-5	Endoplasmic reticulum	RESOLUTE	4	4	0.3	FALSE
SLCO1B1	CE02M0-5	Cell projection	RESOLUTE	4	4	0.1	FALSE
SLCO1B3	CE02M8-0	Plasma membrane	RESOLUTE	5	6	0.9	TRUE	confirmed	confirmed experimental location(s)
SLCO1B3	CE02M8-0	Plasma membrane	GO	experimental evidence	6		TRUE
SLCO1B3	CE02M8-0	Plasma membrane	UniProt	experimental evidence	6		TRUE
SLCO1B3	CE02M8-0	Plasma membrane	HPA	Supported	5		TRUE
SLCO1B3	CE02M8-0	Cell projection	RESOLUTE	3	3	0.1	FALSE
SLCO1B7	CE02MH-G	Plasma membrane	RESOLUTE	4	4	0.8	FALSE		no experimental location
SLCO1B7	CE02MH-G	Cell projection	RESOLUTE	4	4	0.2	FALSE		no experimental location
SLCO1B7	CE02MH-G	Plasma membrane	UniProt	curator statement	2		FALSE		no experimental location
SLCO1B7	CE02MH-G	Plasma membrane	GO	automatically generated annotation	1		FALSE		no experimental location
SLCO1C1	CE02MV-V	Golgi apparatus	RESOLUTE	5	6	0.2	TRUE	novel	novel additional experimental location(s)
SLCO1C1	CE02MV-V	Plasma membrane	RESOLUTE	5	6	0.2	TRUE	confirmed
SLCO1C1	CE02MV-V	Plasma membrane	GO	experimental evidence	6		TRUE
SLCO1C1	CE02MV-V	Plasma membrane	UniProt	experimental evidence	6		TRUE
SLCO1C1	CE02MV-V	Endoplasmic reticulum	RESOLUTE	4	4	0.6	FALSE
SLCO2A1	CE02N4-1	Plasma membrane	RESOLUTE	5	6	0.6	TRUE	confirmed
SLCO2A1	CE02N4-1	Golgi apparatus	RESOLUTE	5	6	0.3	TRUE	novel	novel additional experimental location(s)
SLCO2A1	CE02N4-1	Plasma membrane	GO	experimental evidence	6		TRUE
SLCO2A1	CE02N4-1	Plasma membrane	UniProt	experimental evidence	6		TRUE
SLCO2A1	CE02N4-1	Cell projection	RESOLUTE	5	6	0.1	FALSE
SLCO2A1	CE02N4-1	Lysosome	UniProt	computational evidence	3		FALSE
SLCO2A1	CE02N4-1	Lysosome	GO	automatically generated annotation	1		FALSE
SLCO2B1	CE02NC-6	Plasma membrane	RESOLUTE	5	6	0.7	TRUE	confirmed	confirmed experimental location(s)
SLCO2B1	CE02NC-6	Plasma membrane	GO	experimental evidence	6		TRUE
SLCO2B1	CE02NC-6	Plasma membrane	UniProt	experimental evidence	6		TRUE
SLCO2B1	CE02NC-6	Cell projection	RESOLUTE	5	6	0.1	FALSE
SLCO2B1	CE02NC-6	Endoplasmic reticulum	RESOLUTE	4	4	0.15	FALSE
SLCO2B1	CE02NC-6	Golgi apparatus	RESOLUTE	4	4	0.05	FALSE
SLCO3A1	CE02NP-Y	Plasma membrane	RESOLUTE	5	6	0.3	TRUE	confirmed	confirmed experimental location(s)
SLCO3A1	CE02NP-Y	Plasma membrane	GO	experimental evidence	6		TRUE
SLCO3A1	CE02NP-Y	Nucleus	RESOLUTE	5	6	0.1	FALSE
SLCO3A1	CE02NP-Y	Cell projection	RESOLUTE	5	6	0.1	FALSE
SLCO3A1	CE02NP-Y	Cytosol	RESOLUTE	4	4	0.3	FALSE
SLCO4A1	CE02KR-V	Plasma membrane	RESOLUTE	5	6	0.4	TRUE	confirmed	confirmed experimental location(s)
SLCO4A1	CE02KR-V	Plasma membrane	HPA	Supported	5		TRUE
SLCO4A1	CE02KR-V	Endoplasmic reticulum	RESOLUTE	4	4	0.3	FALSE
SLCO4A1	CE02KR-V	Cell projection	RESOLUTE	4	4	0.1	FALSE
SLCO4A1	CE02KR-V	Golgi apparatus	RESOLUTE	3	3	0.2	FALSE
SLCO4A1	CE02KR-V	Plasma membrane	GO	author statement	2		FALSE
SLCO4A1	CE02KR-V	Plasma membrane	UniProt	curator statement	2		FALSE
SLCO4C1	CE02M1-1	Golgi apparatus	RESOLUTE	5	6	0.5	TRUE	novel	novel additional experimental location(s)
SLCO4C1	CE02M1-1	Plasma membrane	RESOLUTE	5	6	0.45	TRUE	confirmed
SLCO4C1	CE02M1-1	Plasma membrane	UniProt	experimental evidence	6		TRUE
SLCO4C1	CE02M1-1	Cytosol	HPA	Approved	3		TRUE
SLCO4C1	CE02M1-1	Nucleus	HPA	Approved	3		TRUE
SLCO4C1	CE02M1-1	Plasma membrane	HPA	Approved	3		TRUE
SLCO4C1	CE02M1-1	Endoplasmic reticulum	RESOLUTE	4	4	0.05	FALSE
SLCO4C1	CE02M1-1	Lysosome	GO	author statement	2		FALSE
SLCO4C1	CE02M1-1	Plasma membrane	GO	author statement	2		FALSE
SLCO5A1	CE06WG-C	Plasma membrane	GO	experimental evidence	6		TRUE		only other experimental location(s)
SLCO5A1	CE06WG-C	Plasma membrane	HPA	Supported	5		TRUE		only other experimental location(s)
SLCO5A1	CE06WG-C	Endoplasmic reticulum	RESOLUTE	4	4	0.4	FALSE
SLCO5A1	CE06WG-C	Plasma membrane	RESOLUTE	4	4	0.3	FALSE
SLCO5A1	CE06WG-C	Endosome	RESOLUTE	3	3	0.3	FALSE
SLCO6A1	CE02MK-Y	Nucleus	RESOLUTE	5	6	0.2	TRUE	novel	first experimental location(s)
SLCO6A1	CE02MK-Y	Endoplasmic reticulum	RESOLUTE	4	4	0.7	FALSE
SLCO6A1	CE02MK-Y	Plasma membrane	RESOLUTE	4	4	0.1	FALSE
SLCO6A1	CE02MK-Y	Plasma membrane	GO	automatically generated annotation	1		FALSE
SLC22A1	CE029F-2	Plasma membrane	RESOLUTE	5	6	0.8	TRUE	confirmed
SLC22A1	CE029F-2	Cell projection	RESOLUTE	5	6	0.2	TRUE	novel	novel additional experimental location(s)
SLC22A1	CE029F-2	Plasma membrane	GO	experimental evidence	6		TRUE
SLC22A1	CE029F-2	Plasma membrane	UniProt	experimental evidence	6		TRUE
SLC22A2	CE04Z8-C	Plasma membrane	RESOLUTE	5	6	0.5	TRUE	confirmed	confirmed experimental location(s)
SLC22A2	CE04Z8-C	Plasma membrane	GO	experimental evidence	6		TRUE
SLC22A2	CE04Z8-C	Plasma membrane	UniProt	experimental evidence	6		TRUE
SLC22A2	CE04Z8-C	Cell projection	RESOLUTE	5	6	0.1	FALSE
SLC22A2	CE04Z8-C	Nucleus	RESOLUTE	5	6	0.05	FALSE
SLC22A2	CE04Z8-C	Golgi apparatus	RESOLUTE	4	4	0.2	FALSE
SLC22A2	CE04Z8-C	Cytosol	RESOLUTE	4	4	0.15	FALSE
SLC22A3	CE028P-M	Plasma membrane	RESOLUTE	5	6	0.7	TRUE	confirmed
SLC22A3	CE028P-M	Cell projection	RESOLUTE	5	6	0.2	TRUE	novel	novel additional experimental location(s)
SLC22A3	CE028P-M	Plasma membrane	GO	experimental evidence	6		TRUE
SLC22A3	CE028P-M	Plasma membrane	UniProt	experimental evidence	6		TRUE
SLC22A3	CE028P-M	Cytosol	HPA	Approved	3		TRUE
SLC22A3	CE028P-M	Golgi apparatus	RESOLUTE	3	3	0.1	FALSE
SLC22A3	CE028P-M	Mitochondrion	GO	computational evidence	3		FALSE
SLC22A3	CE028P-M	Mitochondrion	UniProt	computational evidence	3		FALSE
SLC22A3	CE028P-M	Nucleus	UniProt	computational evidence	3		FALSE
SLC22A3	CE028P-M	Nucleus	GO	automatically generated annotation	1		FALSE
SLC22A4	CE029H-K	Plasma membrane	RESOLUTE	5	6	0.7	TRUE	confirmed
SLC22A4	CE029H-K	Cell projection	RESOLUTE	5	6	0.2	TRUE	novel	novel additional experimental location(s)
SLC22A4	CE029H-K	Mitochondrion	GO	experimental evidence	6		TRUE
SLC22A4	CE029H-K	Plasma membrane	GO	experimental evidence	6		TRUE
SLC22A4	CE029H-K	Plasma membrane	UniProt	experimental evidence	6		TRUE
SLC22A4	CE029H-K	Mitochondrion	UniProt	experimental evidence	6		TRUE
SLC22A4	CE029H-K	Mitochondrion	HPA	Approved	3		TRUE
SLC22A4	CE029H-K	Endoplasmic reticulum	RESOLUTE	3	3	0.1	FALSE
SLC22A5	CE02A0-V	Plasma membrane	RESOLUTE	5	6	0.5	TRUE	confirmed	confirmed experimental location(s)
SLC22A5	CE02A0-V	Endoplasmic reticulum	GO	experimental evidence	6		TRUE
SLC22A5	CE02A0-V	Plasma membrane	GO	experimental evidence	6		TRUE
SLC22A5	CE02A0-V	Cell projection	GO	experimental evidence	6		TRUE
SLC22A5	CE02A0-V	Plasma membrane	UniProt	experimental evidence	6		TRUE
SLC22A5	CE02A0-V	Mitochondrion	HPA	Approved	3		TRUE
SLC22A5	CE02A0-V	Endoplasmic reticulum	RESOLUTE	4	4	0.5	FALSE
SLC22A5	CE02A0-V	Cytosol	GO	computational evidence	3		FALSE
SLC22A6	CE02AC-7	Plasma membrane	RESOLUTE	5	6	0.7	TRUE	confirmed	confirmed experimental location(s)
SLC22A6	CE02AC-7	Plasma membrane	GO	experimental evidence	6		TRUE
SLC22A6	CE02AC-7	Plasma membrane	UniProt	experimental evidence	6		TRUE
SLC22A6	CE02AC-7	Cytosol	RESOLUTE	4	4	0.3	FALSE
SLC22A7	CE06CA-W	Nucleus	RESOLUTE	5	6	0.3	TRUE	novel	novel additional experimental location(s)
SLC22A7	CE06CA-W	Plasma membrane	GO	experimental evidence	6		TRUE
SLC22A7	CE06CA-W	Endoplasmic reticulum	RESOLUTE	4	4	0.3	FALSE
SLC22A7	CE06CA-W	Golgi apparatus	RESOLUTE	4	4	0.2	FALSE
SLC22A7	CE06CA-W	Cytoskeleton	RESOLUTE	3	3	0.2	FALSE
SLC22A7	CE06CA-W	Cytosol	GO	automatically generated annotation	1		FALSE
SLC22A8	CE027W-Z	Plasma membrane	RESOLUTE	5	6	0.6	TRUE	confirmed	confirmed experimental location(s)
SLC22A8	CE027W-Z	Plasma membrane	GO	experimental evidence	6		TRUE
SLC22A8	CE027W-Z	Plasma membrane	UniProt	experimental evidence	6		TRUE
SLC22A8	CE027W-Z	Cell projection	RESOLUTE	5	6	0.1	FALSE
SLC22A8	CE027W-Z	Endoplasmic reticulum	RESOLUTE	3	3	0.3	FALSE
SLC22A9	CE064B-Z	Plasma membrane	RESOLUTE	5	6	0.7	TRUE	confirmed
SLC22A9	CE064B-Z	Golgi apparatus	RESOLUTE	5	6	0.2	TRUE	novel	novel additional experimental location(s)
SLC22A9	CE064B-Z	Plasma membrane	GO	experimental evidence	6		TRUE
SLC22A9	CE064B-Z	Plasma membrane	UniProt	experimental evidence	6		TRUE
SLC22A9	CE064B-Z	Cell projection	RESOLUTE	5	6	0.1	FALSE
SLC22A10	CE029X-S	Endoplasmic reticulum	RESOLUTE	4	4	0.5	FALSE		no experimental location
SLC22A10	CE029X-S	Cytosol	RESOLUTE	4	4	0.5	FALSE		no experimental location
SLC22A11	CE02AA-E	Plasma membrane	RESOLUTE	5	6	0.7	TRUE	confirmed
SLC22A11	CE02AA-E	Golgi apparatus	RESOLUTE	5	6	0.2	TRUE	novel	novel additional experimental location(s)
SLC22A11	CE02AA-E	Plasma membrane	GO	experimental evidence	6		TRUE
SLC22A11	CE02AA-E	Plasma membrane	UniProt	experimental evidence	6		TRUE
SLC22A11	CE02AA-E	Cell projection	RESOLUTE	5	6	0.1	FALSE
SLC22A12	CE05XA-8	Plasma membrane	GO	experimental evidence	6		TRUE		only other experimental location(s)
SLC22A12	CE05XA-8	Plasma membrane	UniProt	experimental evidence	6		TRUE		only other experimental location(s)
SLC22A12	CE05XA-8	Endoplasmic reticulum	RESOLUTE	4	4	0.4	FALSE
SLC22A12	CE05XA-8	Plasma membrane	RESOLUTE	4	4	0.1	FALSE
SLC22A12	CE05XA-8	Cytosol	RESOLUTE	3	3	0.4	FALSE
SLC22A12	CE05XA-8	Nucleus	RESOLUTE	3	3	0.1	FALSE
SLC22A12	CE05XA-8	Cell projection	GO	computational evidence	3		FALSE
SLC22A13	CE027T-N	Plasma membrane	RESOLUTE	5	6	0.65	TRUE	confirmed	confirmed experimental location(s)
SLC22A13	CE027T-N	Endoplasmic reticulum	GO	experimental evidence	6		TRUE
SLC22A13	CE027T-N	Golgi apparatus	GO	experimental evidence	6		TRUE
SLC22A13	CE027T-N	Plasma membrane	GO	experimental evidence	6		TRUE
SLC22A13	CE027T-N	Plasma membrane	UniProt	experimental evidence	6		TRUE
SLC22A13	CE027T-N	Cell projection	RESOLUTE	5	6	0.1	FALSE
SLC22A13	CE027T-N	Cytosol	RESOLUTE	3	3	0.2	FALSE
SLC22A13	CE027T-N	Golgi apparatus	RESOLUTE	3	3	0.05	FALSE
SLC22A14	CE05XB-A	Nucleus	RESOLUTE	5	6	0.2	TRUE	novel	novel additional experimental location(s)
SLC22A14	CE05XB-A	Mitochondrion	GO	experimental evidence	6		TRUE
SLC22A14	CE05XB-A	Mitochondrion	UniProt	experimental evidence	6		TRUE
SLC22A14	CE05XB-A	Cytosol	RESOLUTE	4	4	0.4	FALSE
SLC22A14	CE05XB-A	Endoplasmic reticulum	RESOLUTE	3	3	0.4	FALSE
SLC22A14	CE05XB-A	Plasma membrane	UniProt	computational evidence	3		FALSE
SLC22A14	CE05XB-A	Cell projection	UniProt	computational evidence	3		FALSE
SLC22A14	CE05XB-A	Plasma membrane	GO	automatically generated annotation	1		FALSE
SLC22A14	CE05XB-A	Cell projection	GO	automatically generated annotation	1		FALSE
SLC22A15	CE06WN-E	Golgi apparatus	RESOLUTE	5	6	0.7	TRUE	novel	novel additional experimental location(s)
SLC22A15	CE06WN-E	Plasma membrane	GO	experimental evidence	6		TRUE
SLC22A15	CE06WN-E	Plasma membrane	UniProt	experimental evidence	6		TRUE
SLC22A15	CE06WN-E	Nucleus	RESOLUTE	5	6	0.1	FALSE
SLC22A15	CE06WN-E	Endoplasmic reticulum	RESOLUTE	4	4	0.2	FALSE
SLC22A16	CE06CX-3	Plasma membrane	RESOLUTE	5	6	0.7	TRUE	confirmed	confirmed experimental location(s)
SLC22A16	CE06CX-3	Cytosol	GO	experimental evidence	6		TRUE
SLC22A16	CE06CX-3	Plasma membrane	GO	experimental evidence	6		TRUE
SLC22A16	CE06CX-3	Plasma membrane	UniProt	experimental evidence	6		TRUE
SLC22A16	CE06CX-3	Cytosol	HPA	Approved	3		TRUE
SLC22A16	CE06CX-3	Plasma membrane	HPA	Approved	3		TRUE
SLC22A16	CE06CX-3	Golgi apparatus	RESOLUTE	5	6	0.05	FALSE
SLC22A16	CE06CX-3	Endoplasmic reticulum	RESOLUTE	4	4	0.15	FALSE
SLC22A16	CE06CX-3	Cytoskeleton	RESOLUTE	4	4	0.1	FALSE
SLC22A17	CE029G-4	Nucleus	RESOLUTE	5	6	0.2	TRUE	novel	novel additional experimental location(s)
SLC22A17	CE029G-4	Plasma membrane	GO	experimental evidence	6		TRUE
SLC22A17	CE029G-4	Plasma membrane	UniProt	experimental evidence	6		TRUE
SLC22A17	CE029G-4	Endoplasmic reticulum	RESOLUTE	4	4	0.8	FALSE
SLC22A18	CE029Z-9	Nucleus	RESOLUTE	5	6	0.2	TRUE	confirmed	confirmed experimental location(s)
SLC22A18	CE029Z-9	Nucleus	GO	experimental evidence	6		TRUE
SLC22A18	CE029Z-9	Plasma membrane	GO	experimental evidence	6		TRUE
SLC22A18	CE029Z-9	Golgi apparatus	RESOLUTE	4	4	0.5	FALSE
SLC22A18	CE029Z-9	Plasma membrane	RESOLUTE	4	4	0.2	FALSE
SLC22A18	CE029Z-9	Endoplasmic reticulum	RESOLUTE	4	4	0.1	FALSE
SLC22A18	CE029Z-9	Plasma membrane	UniProt	curator statement	2		FALSE
SLC22A20P	CE02NG-K	Nucleus	RESOLUTE	5	6	0.1	FALSE		no experimental location
SLC22A20P	CE02NG-K	Golgi apparatus	RESOLUTE	4	4	0.4	FALSE		no experimental location
SLC22A20P	CE02NG-K	Endoplasmic reticulum	RESOLUTE	4	4	0.3	FALSE		no experimental location
SLC22A20P	CE02NG-K	Cytosol	RESOLUTE	4	4	0.2	FALSE		no experimental location
SLC22A23	CE036W-0	Plasma membrane	RESOLUTE	5	6	0.8	TRUE	first experimental evidence	novel additional experimental location(s)
SLC22A23	CE036W-0	Cytosol	HPA	Approved	3		TRUE
SLC22A23	CE036W-0	Nucleus	HPA	Approved	3		TRUE
SLC22A23	CE036W-0	Cell projection	RESOLUTE	5	6	0.1	FALSE
SLC22A23	CE036W-0	Endoplasmic reticulum	RESOLUTE	3	3	0.1	FALSE
SLC22A23	CE036W-0	Plasma membrane	GO	automatically generated annotation	1		FALSE
SLC22A24	CE027V-H	Nucleus	RESOLUTE	5	6	0.3	TRUE	novel	first experimental location(s)
SLC22A24	CE027V-H	Endoplasmic reticulum	RESOLUTE	4	4	0.1	FALSE
SLC22A24	CE027V-H	Cytosol	RESOLUTE	4	4	0.1	FALSE
SLC22A24	CE027V-H	Cytoskeleton	RESOLUTE	3	3	0.4	FALSE
SLC22A24	CE027V-H	Plasma membrane	RESOLUTE	3	3	0.1	FALSE
SLC22A24	CE027V-H	Plasma membrane	GO	automatically generated annotation	1		FALSE
SLC22A25	CE06W8-9	Endosome	RESOLUTE	5	6	0.6	TRUE	novel	first location(s) at all
SLC22A25	CE06W8-9	Lysosome	RESOLUTE	5	6	0.4	TRUE	novel	first location(s) at all
SLC22A31	CE0294-5	Endoplasmic reticulum	RESOLUTE	5	6	0.75	TRUE	novel	first location(s) at all
SLC22A31	CE0294-5	Nucleus	RESOLUTE	5	6	0.15	FALSE
SLC22A31	CE0294-5	Plasma membrane	RESOLUTE	2	1	0.1	FALSE
MFSD10	CE024R-1	Lysosome	RESOLUTE	5	6	1	TRUE	novel	novel additional experimental location(s)
MFSD10	CE024R-1	Nucleus	HPA	Approved	3		TRUE
MFSD10	CE024R-1	Plasma membrane	GO	phylogenetic evidence	4		FALSE
MFSD10	CE024R-1	Cell projection	GO	phylogenetic evidence	4		FALSE
MFSD10	CE024R-1	Nucleus	GO	computational evidence	3		FALSE
MFSD10	CE024R-1	Nucleus	UniProt	computational evidence	3		FALSE
MFSD10	CE024R-1	Plasma membrane	UniProt	curator statement	2		FALSE
SV2A		Endoplasmic reticulum	GO	experimental evidence	6		TRUE		only other experimental location(s)
SV2A		Cytosol	HPA	Approved	3		TRUE		only other experimental location(s)
SV2A		Cell projection	GO	phylogenetic evidence	4		FALSE
SV2A		Cell projection	UniProt	computational evidence	3		FALSE
SV2A		Plasma membrane	GO	author statement	2		FALSE
SV2B	CE02KS-N	Endoplasmic reticulum	RESOLUTE	4	4	0.7	FALSE		no experimental location
SV2B	CE02KS-N	Plasma membrane	RESOLUTE	4	4	0.3	FALSE		no experimental location
SV2B	CE02KS-N	Plasma membrane	GO	author statement	2		FALSE		no experimental location
SV2C	CE02M2-W	Golgi apparatus	RESOLUTE	5	6	0.6	TRUE	novel	novel additional experimental location(s)
SV2C	CE02M2-W	Nucleus	HPA	Supported	5		TRUE
SV2C	CE02M2-W	Endoplasmic reticulum	RESOLUTE	3	3	0.3	FALSE
SV2C	CE02M2-W	Nucleus	RESOLUTE	3	3	0.1	FALSE
SV2C	CE02M2-W	Plasma membrane	GO	author statement	2		FALSE
SVOP	CE02MA-2	Golgi apparatus	RESOLUTE	5	6	0.8	TRUE	novel	first experimental location(s)
SVOP	CE02MA-2	Nucleus	RESOLUTE	4	4	0.1	FALSE
SVOP	CE02MA-2	Endoplasmic reticulum	RESOLUTE	3	3	0.1	FALSE
SVOP	CE02MA-2	Plasma membrane	GO	automatically generated annotation	1		FALSE
SVOPL	CE02MM-3	Nucleus	RESOLUTE	5	6	0.2	TRUE	novel	first location(s) at all
SVOPL	CE02MM-3	Endoplasmic reticulum	RESOLUTE	4	4	0.35	FALSE
SVOPL	CE02MM-3	Cytosol	RESOLUTE	4	4	0.35	FALSE
SVOPL	CE02MM-3	Plasma membrane	RESOLUTE	4	4	0.1	FALSE
SLC23A1	CE028R-T	Plasma membrane	GO	experimental evidence	6		TRUE		only other experimental location(s)
SLC23A1	CE028R-T	Plasma membrane	UniProt	experimental evidence	6		TRUE		only other experimental location(s)
SLC23A1	CE028R-T	Endoplasmic reticulum	RESOLUTE	4	4	0.3	FALSE
SLC23A1	CE028R-T	Lysosome	RESOLUTE	4	4	0.3	FALSE
SLC23A1	CE028R-T	Nucleus	RESOLUTE	3	3	0.1	FALSE
SLC23A2	CE0295-1	Plasma membrane	RESOLUTE	5	6	0.8	TRUE	confirmed	confirmed experimental location(s)
SLC23A2	CE0295-1	Plasma membrane	GO	experimental evidence	6		TRUE
SLC23A2	CE0295-1	Plasma membrane	UniProt	experimental evidence	6		TRUE
SLC23A2	CE0295-1	Cell projection	RESOLUTE	5	6	0.1	FALSE
SLC23A2	CE0295-1	Golgi apparatus	RESOLUTE	3	3	0.1	FALSE
SLC23A2	CE0295-1	Golgi apparatus	HPA	Uncertain	1		FALSE
SLC23A3	CE05XE-G	Nucleus	HPA	Approved	3		TRUE		only other experimental location(s)
SLC23A3	CE05XE-G	Plasma membrane	HPA	Approved	3		TRUE		only other experimental location(s)
SLC23A3	CE05XE-G	Nucleus	RESOLUTE	5	6	0.1	FALSE
SLC23A3	CE05XE-G	Cytosol	RESOLUTE	4	4	0.4	FALSE
SLC23A3	CE05XE-G	Endoplasmic reticulum	RESOLUTE	4	4	0.2	FALSE
SLC23A3	CE05XE-G	Golgi apparatus	RESOLUTE	3	3	0.3	FALSE
SLC23A3	CE05XE-G	Plasma membrane	GO	automatically generated annotation	1		FALSE
SLC24A1		Plasma membrane	GO	experimental evidence	6		TRUE		only other experimental location(s)
SLC24A1		Plasma membrane	UniProt	experimental evidence	6		TRUE		only other experimental location(s)
SLC24A2		Plasma membrane	GO	experimental evidence	6		TRUE		only other experimental location(s)
SLC24A2		Plasma membrane	UniProt	experimental evidence	6		TRUE		only other experimental location(s)
SLC24A2		Plasma membrane	HPA	Supported	5		TRUE		only other experimental location(s)
SLC24A3	CE05XF-Y	Golgi apparatus	RESOLUTE	5	6	0.5	TRUE	confirmed	confirmed experimental location(s)
SLC24A3	CE05XF-Y	Plasma membrane	GO	experimental evidence	6		TRUE
SLC24A3	CE05XF-Y	Plasma membrane	UniProt	experimental evidence	6		TRUE
SLC24A3	CE05XF-Y	Cytosol	HPA	Approved	3		TRUE
SLC24A3	CE05XF-Y	Golgi apparatus	HPA	Approved	3		TRUE
SLC24A3	CE05XF-Y	Nucleus	RESOLUTE	4	4	0.1	FALSE
SLC24A3	CE05XF-Y	Endoplasmic reticulum	RESOLUTE	3	3	0.4	FALSE
SLC24A4	CE05XG-3	Golgi apparatus	RESOLUTE	5	6	0.8	TRUE	novel	novel additional experimental location(s)
SLC24A4	CE05XG-3	Plasma membrane	GO	experimental evidence	6		TRUE
SLC24A4	CE05XG-3	Plasma membrane	UniProt	experimental evidence	6		TRUE
SLC24A4	CE05XG-3	Plasma membrane	HPA	Approved	3		TRUE
SLC24A4	CE05XG-3	Nucleus	RESOLUTE	5	6	0.1	FALSE
SLC24A4	CE05XG-3	Endoplasmic reticulum	RESOLUTE	3	3	0.1	FALSE
SLC24A4	CE05XG-3	Cell projection	GO	computational evidence	3		FALSE
SLC24A5	CE065K-C	Nucleus	RESOLUTE	5	6	0.2	TRUE	novel	novel additional experimental location(s)
SLC24A5	CE065K-C	Golgi apparatus	GO	experimental evidence	6		TRUE
SLC24A5	CE065K-C	Golgi apparatus	UniProt	experimental evidence	6		TRUE
SLC24A5	CE065K-C	Cytosol	RESOLUTE	4	4	0.7	FALSE
SLC24A5	CE065K-C	Golgi apparatus	RESOLUTE	2	1	0.1	FALSE
SLC25A1	CE028S-F	Mitochondrion	RESOLUTE	5	6	0.8	TRUE	first experimental evidence	novel additional experimental location(s)
SLC25A1	CE028S-F	Nucleus	GO	high throughput evidence	5		TRUE
SLC25A1	CE028S-F	Endoplasmic reticulum	RESOLUTE	4	4	0.2	FALSE
SLC25A1	CE028S-F	Mitochondrion	GO	phylogenetic evidence	4		FALSE
SLC25A1	CE028S-F	Mitochondrion	UniProt	computational evidence	3		FALSE
SLC25A2	CE065B-V	Cytosol	RESOLUTE	5	6	0.9	TRUE	novel	novel additional experimental location(s)
SLC25A2	CE065B-V	Mitochondrion	GO	experimental evidence	6		TRUE
SLC25A2	CE065B-V	Mitochondrion	UniProt	experimental evidence	6		TRUE
SLC25A2	CE065B-V	Nucleus	RESOLUTE	4	4	0.1	FALSE
SLC25A3	CE06EA-C	Mitochondrion	RESOLUTE	5	6	1	TRUE	confirmed	confirmed experimental location(s)
SLC25A3	CE06EA-C	Mitochondrion	GO	experimental evidence	6		TRUE
SLC25A3	CE06EA-C	Mitochondrion	HPA	Supported	5		TRUE
SLC25A3	CE06EA-C	Mitochondrion	UniProt	computational evidence	3		FALSE
SLC25A3	CE06EA-C	Plasma membrane	GO	author statement	2		FALSE
SLC25A4	CE029A-Q	Mitochondrion	RESOLUTE	5	6	0.6	TRUE	confirmed	confirmed experimental location(s)
SLC25A4	CE029A-Q	Mitochondrion	GO	experimental evidence	6		TRUE
SLC25A4	CE029A-Q	Mitochondrion	UniProt	experimental evidence	6		TRUE
SLC25A4	CE029A-Q	Mitochondrion	HPA	Supported	5		TRUE
SLC25A4	CE029A-Q	Endoplasmic reticulum	RESOLUTE	4	4	0.4	FALSE
SLC25A4	CE029A-Q	Plasma membrane	GO	author statement	2		FALSE
SLC25A5	CE02A7-5	Mitochondrion	GO	experimental evidence	6		TRUE		only other experimental location(s)
SLC25A5	CE02A7-5	Cytoskeleton	GO	experimental evidence	6		TRUE		only other experimental location(s)
SLC25A5	CE02A7-5	Mitochondrion	HPA	Supported	5		TRUE		only other experimental location(s)
SLC25A5	CE02A7-5	Nucleus	GO	high throughput evidence	5		TRUE		only other experimental location(s)
SLC25A5	CE02A7-5	Mitochondrion	RESOLUTE	4	4	0.8	FALSE
SLC25A5	CE02A7-5	Mitochondrion	UniProt	computational evidence	3		FALSE
SLC25A5	CE02A7-5	Plasma membrane	GO	author statement	2		FALSE
SLC25A5	CE02A7-5	Lysosome	RESOLUTE	2	1	0.2	FALSE
SLC25A6	CE06CZ-M	Mitochondrion	RESOLUTE	5	6	1	TRUE	confirmed	confirmed experimental location(s)
SLC25A6	CE06CZ-M	Mitochondrion	GO	experimental evidence	6		TRUE
SLC25A6	CE06CZ-M	Mitochondrion	HPA	Supported	5		TRUE
SLC25A6	CE06CZ-M	Nucleus	GO	high throughput evidence	5		TRUE
SLC25A6	CE06CZ-M	Mitochondrion	UniProt	computational evidence	3		FALSE
UCP1	CE0369-9	Mitochondrion	GO	experimental evidence	6		TRUE		only other experimental location(s)
UCP1	CE0369-9	Endoplasmic reticulum	RESOLUTE	4	4	0.9	FALSE
UCP1	CE0369-9	Mitochondrion	RESOLUTE	3	3	0.1	FALSE
UCP1	CE0369-9	Mitochondrion	UniProt	computational evidence	3		FALSE
UCP2		Mitochondrion	GO	experimental evidence	6		TRUE		only other experimental location(s)
UCP2		Mitochondrion	HPA	Supported	5		TRUE		only other experimental location(s)
UCP2		Mitochondrion	UniProt	computational evidence	3		FALSE
UCP3	CE02MB-4	Mitochondrion	RESOLUTE	5	6	0.8	TRUE	first experimental evidence	novel additional experimental location(s)
UCP3	CE02MB-4	Cytosol	HPA	Approved	3		TRUE
UCP3	CE02MB-4	Nucleus	HPA	Approved	3		TRUE
UCP3	CE02MB-4	Plasma membrane	HPA	Approved	3		TRUE
UCP3	CE02MB-4	Endoplasmic reticulum	RESOLUTE	3	3	0.1	FALSE
UCP3	CE02MB-4	Nucleus	RESOLUTE	3	3	0.1	FALSE
UCP3	CE02MB-4	Mitochondrion	GO	computational evidence	3		FALSE
UCP3	CE02MB-4	Mitochondrion	UniProt	computational evidence	3		FALSE
SLC25A10	CE06EE-W	Mitochondrion	RESOLUTE	5	6	1	TRUE	confirmed	confirmed experimental location(s)
SLC25A10	CE06EE-W	Nucleus	GO	experimental evidence	6		TRUE
SLC25A10	CE06EE-W	Mitochondrion	GO	experimental evidence	6		TRUE
SLC25A10	CE06EE-W	Mitochondrion	HPA	Supported	5		TRUE
SLC25A10	CE06EE-W	Nucleus	HPA	Uncertain	1		FALSE
SLC25A11	CE029M-A	Mitochondrion	RESOLUTE	5	6	0.6	TRUE	confirmed	confirmed experimental location(s)
SLC25A11	CE029M-A	Nucleus	GO	high throughput evidence	5		TRUE
SLC25A11	CE029M-A	Mitochondrion	GO	high throughput evidence	5		TRUE
SLC25A11	CE029M-A	Endoplasmic reticulum	RESOLUTE	3	3	0.2	FALSE
SLC25A11	CE029M-A	Cytosol	RESOLUTE	3	3	0.2	FALSE
SLC25A11	CE029M-A	Mitochondrion	UniProt	computational evidence	3		FALSE
SLC25A11	CE029M-A	Plasma membrane	GO	author statement	2		FALSE
SLC25A12	CE035M-B	Mitochondrion	RESOLUTE	5	6	1	TRUE	confirmed	confirmed experimental location(s)
SLC25A12	CE035M-B	Mitochondrion	GO	experimental evidence	6		TRUE
SLC25A12	CE035M-B	Mitochondrion	UniProt	experimental evidence	6		TRUE
SLC25A12	CE035M-B	Cytosol	HPA	Uncertain	1		FALSE
SLC25A12	CE035M-B	Nucleus	HPA	Uncertain	1		FALSE
SLC25A13	CE06W9-V	Mitochondrion	GO	experimental evidence	6		TRUE		only other experimental location(s)
SLC25A13	CE06W9-V	Mitochondrion	UniProt	experimental evidence	6		TRUE		only other experimental location(s)
SLC25A13	CE06W9-V	Mitochondrion	HPA	Supported	5		TRUE		only other experimental location(s)
SLC25A13	CE06W9-V	Mitochondrion	RESOLUTE	4	4	0.7	FALSE
SLC25A13	CE06W9-V	Lysosome	RESOLUTE	3	3	0.3	FALSE
SLC25A13	CE06W9-V	Plasma membrane	GO	author statement	2		FALSE
SLC25A14	CE00TT-F	Mitochondrion	GO	experimental evidence	6		TRUE		only other experimental location(s)
SLC25A14	CE00TT-F	Mitochondrion	HPA	Approved	3		TRUE		only other experimental location(s)
SLC25A14	CE00TT-F	Mitochondrion	RESOLUTE	4	4	0.7	FALSE
SLC25A14	CE00TT-F	Endoplasmic reticulum	RESOLUTE	3	3	0.3	FALSE
SLC25A14	CE00TT-F	Plasma membrane	GO	author statement	2		FALSE
SLC25A14	CE00TT-F	Mitochondrion	UniProt	curator statement	2		FALSE
SLC25A15	CE027Z-R	Mitochondrion	RESOLUTE	5	6	0.4	TRUE	confirmed	confirmed experimental location(s)
SLC25A15	CE027Z-R	Mitochondrion	GO	experimental evidence	6		TRUE
SLC25A15	CE027Z-R	Mitochondrion	UniProt	experimental evidence	6		TRUE
SLC25A15	CE027Z-R	Cytosol	RESOLUTE	4	4	0.6	FALSE
SLC25A16	CE028B-2	Mitochondrion	RESOLUTE	5	6	1	TRUE	confirmed	confirmed experimental location(s)
SLC25A16	CE028B-2	Mitochondrion	GO	experimental evidence	6		TRUE
SLC25A16	CE028B-2	Mitochondrion	HPA	Approved	3		TRUE
SLC25A16	CE028B-2	Mitochondrion	UniProt	curator statement	2		FALSE
SLC25A17		Cytosol	GO	author statement	2		FALSE		no experimental location
SLC25A18	CE06E9-R	Mitochondrion	RESOLUTE	5	6	0.8	TRUE	confirmed	confirmed experimental location(s)
SLC25A18	CE06E9-R	Mitochondrion	HPA	Approved	3		TRUE
SLC25A18	CE06E9-R	Mitochondrion	GO	computational evidence	3		FALSE
SLC25A18	CE06E9-R	Mitochondrion	UniProt	computational evidence	3		FALSE
SLC25A18	CE06E9-R	Endoplasmic reticulum	RESOLUTE	2	1	0.1	FALSE
SLC25A18	CE06E9-R	Nucleus	RESOLUTE	2	1	0.1	FALSE
SLC25A18	CE06E9-R	Nucleus	HPA	Uncertain	1		FALSE
SLC25A19	CE029N-X	Mitochondrion	RESOLUTE	5	6	1	TRUE	confirmed	confirmed experimental location(s)
SLC25A19	CE029N-X	Mitochondrion	GO	experimental evidence	6		TRUE
SLC25A19	CE029N-X	Mitochondrion	UniProt	experimental evidence	6		TRUE
SLC25A19	CE029N-X	Mitochondrion	HPA	Supported	5		TRUE
SLC25A19	CE029N-X	Nucleus	GO	high throughput evidence	5		TRUE
SLC25A20	CE02AG-0	Mitochondrion	RESOLUTE	5	6	1	TRUE	confirmed	confirmed experimental location(s)
SLC25A20	CE02AG-0	Mitochondrion	GO	experimental evidence	6		TRUE
SLC25A20	CE02AG-0	Cytosol	GO	experimental evidence	6		TRUE
SLC25A20	CE02AG-0	Mitochondrion	HPA	Supported	5		TRUE
SLC25A20	CE02AG-0	Cytosol	HPA	Uncertain	1		FALSE
SLC25A21		Mitochondrion	GO	computational evidence	3		FALSE		no experimental location
SLC25A22	CE04ZA-1	Mitochondrion	GO	experimental evidence	6		TRUE		only other experimental location(s)
SLC25A22	CE04ZA-1	Mitochondrion	RESOLUTE	4	4	0.6	FALSE
SLC25A22	CE04ZA-1	Endoplasmic reticulum	RESOLUTE	4	4	0.4	FALSE
SLC25A22	CE04ZA-1	Mitochondrion	UniProt	computational evidence	3		FALSE
SLC25A22	CE04ZA-1	Mitochondrion	HPA	Uncertain	1		FALSE
SLC25A22	CE04ZA-1	Nucleus	HPA	Uncertain	1		FALSE
SLC25A23		Mitochondrion	GO	experimental evidence	6		TRUE		only other experimental location(s)
SLC25A23		Mitochondrion	HPA	Supported	5		TRUE		only other experimental location(s)
SLC25A23		Mitochondrion	UniProt	curator statement	2		FALSE
SLC25A24	CE06E8-P	Mitochondrion	RESOLUTE	5	6	1	TRUE	confirmed	confirmed experimental location(s)
SLC25A24	CE06E8-P	Mitochondrion	HPA	Enhanced	6		TRUE
SLC25A24	CE06E8-P	Mitochondrion	GO	experimental evidence	6		TRUE
SLC25A24	CE06E8-P	Mitochondrion	UniProt	curator statement	2		FALSE
SLC25A25	CE05XM-F	Mitochondrion	RESOLUTE	5	6	1	TRUE	confirmed	confirmed experimental location(s)
SLC25A25	CE05XM-F	Mitochondrion	GO	experimental evidence	6		TRUE
SLC25A25	CE05XM-F	Mitochondrion	HPA	Supported	5		TRUE
SLC25A25	CE05XM-F	Mitochondrion	UniProt	curator statement	2		FALSE
SLC25A26	CE035N-7	Mitochondrion	RESOLUTE	5	6	1	TRUE	confirmed	confirmed experimental location(s)
SLC25A26	CE035N-7	Mitochondrion	GO	experimental evidence	6		TRUE
SLC25A26	CE035N-7	Mitochondrion	HPA	Supported	5		TRUE
SLC25A26	CE035N-7	Mitochondrion	UniProt	curator statement	2		FALSE
SLC25A27	CE02A4-P	Mitochondrion	GO	experimental evidence	6		TRUE		only other experimental location(s)
SLC25A27	CE02A4-P	Mitochondrion	UniProt	experimental evidence	6		TRUE		only other experimental location(s)
SLC25A27	CE02A4-P	Mitochondrion	HPA	Supported	5		TRUE		only other experimental location(s)
SLC25A27	CE02A4-P	Mitochondrion	RESOLUTE	3	3	0.6	FALSE
SLC25A27	CE02A4-P	Endoplasmic reticulum	RESOLUTE	3	3	0.4	FALSE
SLC25A28	CE02AH-6	Mitochondrion	RESOLUTE	5	6	1	TRUE	confirmed	confirmed experimental location(s)
SLC25A28	CE02AH-6	Mitochondrion	GO	experimental evidence	6		TRUE
SLC25A29	CE0648-V	Mitochondrion	GO	experimental evidence	6		TRUE		only other experimental location(s)
SLC25A29	CE0648-V	Mitochondrion	UniProt	experimental evidence	6		TRUE		only other experimental location(s)
SLC25A29	CE0648-V	Mitochondrion	RESOLUTE	4	4	0.8	FALSE
SLC25A29	CE0648-V	Cytosol	RESOLUTE	4	4	0.1	FALSE
SLC25A29	CE0648-V	Lysosome	RESOLUTE	3	3	0.1	FALSE
SLC25A30	CE05XN-S	Mitochondrion	RESOLUTE	5	6	0.9	TRUE	first experimental evidence	novel additional experimental location(s)
SLC25A30	CE05XN-S	Nucleus	HPA	Approved	3		TRUE
SLC25A30	CE05XN-S	Endoplasmic reticulum	RESOLUTE	3	3	0.1	FALSE
SLC25A30	CE05XN-S	Mitochondrion	GO	computational evidence	3		FALSE
SLC25A30	CE05XN-S	Mitochondrion	UniProt	computational evidence	3		FALSE
SLC25A31	CE028W-V	Mitochondrion	RESOLUTE	5	6	0.8	TRUE	confirmed	confirmed experimental location(s)
SLC25A31	CE028W-V	Mitochondrion	HPA	Enhanced	6		TRUE
SLC25A31	CE028W-V	Mitochondrion	GO	experimental evidence	6		TRUE
SLC25A31	CE028W-V	Plasma membrane	UniProt	experimental evidence	6		TRUE
SLC25A31	CE028W-V	Mitochondrion	UniProt	experimental evidence	6		TRUE
SLC25A31	CE028W-V	Cell projection	UniProt	experimental evidence	6		TRUE
SLC25A31	CE028W-V	Nucleus	GO	high throughput evidence	5		TRUE
SLC25A31	CE028W-V	Endoplasmic reticulum	RESOLUTE	3	3	0.2	FALSE
SLC25A31	CE028W-V	Plasma membrane	GO	automatically generated annotation	1		FALSE
SLC25A31	CE028W-V	Cell projection	GO	automatically generated annotation	1		FALSE
SLC25A32	CE0299-7	Mitochondrion	RESOLUTE	5	6	1	TRUE	confirmed	confirmed experimental location(s)
SLC25A32	CE0299-7	Mitochondrion	GO	experimental evidence	6		TRUE
SLC25A32	CE0299-7	Mitochondrion	HPA	Approved	3		TRUE
SLC25A32	CE0299-7	Nucleus	HPA	Approved	3		TRUE
SLC25A32	CE0299-7	Mitochondrion	UniProt	curator statement	2		FALSE
SLC25A33	CE029R-Y	Mitochondrion	RESOLUTE	5	6	0.8	TRUE	first experimental evidence	first experimental location(s)
SLC25A33	CE029R-Y	Nucleus	RESOLUTE	5	6	0.05	FALSE
SLC25A33	CE029R-Y	Endoplasmic reticulum	RESOLUTE	4	4	0.1	FALSE
SLC25A33	CE029R-Y	Mitochondrion	GO	phylogenetic evidence	4		FALSE
SLC25A33	CE029R-Y	Plasma membrane	RESOLUTE	3	3	0.05	FALSE
SLC25A33	CE029R-Y	Mitochondrion	UniProt	curator statement	2		FALSE
SLC25A34	CE02A5-R	Cytosol	RESOLUTE	5	6	1	TRUE	novel	novel additional experimental location(s)
SLC25A34	CE02A5-R	Mitochondrion	HPA	Approved	3		TRUE
SLC25A34	CE02A5-R	Mitochondrion	UniProt	computational evidence	3		FALSE
SLC25A34	CE02A5-R	Mitochondrion	GO	automatically generated annotation	1		FALSE
SLC25A35	CE064H-1	Mitochondrion	HPA	Approved	3		TRUE		only other experimental location(s)
SLC25A35	CE064H-1	Mitochondrion	RESOLUTE	4	4	0.8	FALSE
SLC25A35	CE064H-1	Cytosol	RESOLUTE	3	3	0.2	FALSE
SLC25A35	CE064H-1	Mitochondrion	UniProt	computational evidence	3		FALSE
SLC25A35	CE064H-1	Mitochondrion	GO	automatically generated annotation	1		FALSE
SLC25A36	CE00TX-V	Mitochondrion	GO	experimental evidence	6		TRUE		only other experimental location(s)
SLC25A36	CE00TX-V	Cytosol	HPA	Approved	3		TRUE		only other experimental location(s)
SLC25A36	CE00TX-V	Mitochondrion	HPA	Approved	3		TRUE		only other experimental location(s)
SLC25A36	CE00TX-V	Nucleus	HPA	Approved	3		TRUE		only other experimental location(s)
SLC25A36	CE00TX-V	Cytosol	RESOLUTE	4	4	0.5	FALSE
SLC25A36	CE00TX-V	Mitochondrion	RESOLUTE	3	3	0.5	FALSE
SLC25A36	CE00TX-V	Mitochondrion	UniProt	curator statement	2		FALSE
SLC25A37	CE0282-1	Mitochondrion	RESOLUTE	5	6	1	TRUE	confirmed	confirmed experimental location(s)
SLC25A37	CE0282-1	Cytosol	HPA	Approved	3		TRUE
SLC25A37	CE0282-1	Mitochondrion	HPA	Approved	3		TRUE
SLC25A37	CE0282-1	Mitochondrion	GO	phylogenetic evidence	4		FALSE
SLC25A37	CE0282-1	Mitochondrion	UniProt	computational evidence	3		FALSE
SLC25A38	CE0370-4	Mitochondrion	RESOLUTE	4	4	0.6	FALSE		no experimental location
SLC25A38	CE0370-4	Endoplasmic reticulum	RESOLUTE	4	4	0.4	FALSE		no experimental location
SLC25A38	CE0370-4	Mitochondrion	GO	phylogenetic evidence	4		FALSE		no experimental location
SLC25A38	CE0370-4	Mitochondrion	UniProt	computational evidence	3		FALSE		no experimental location
SLC25A39	CE028X-N	Mitochondrion	RESOLUTE	5	6	1	TRUE	confirmed	confirmed experimental location(s)
SLC25A39	CE028X-N	Mitochondrion	UniProt	experimental evidence	6		TRUE
SLC25A39	CE028X-N	Mitochondrion	GO	phylogenetic evidence	4		FALSE
SLC25A40		Mitochondrion	GO	phylogenetic evidence	4		FALSE		no experimental location
SLC25A40		Mitochondrion	UniProt	computational evidence	3		FALSE		no experimental location
SLC25A41	CE02A6-C	Mitochondrion	RESOLUTE	4	4	1	FALSE		no experimental location
SLC25A41	CE02A6-C	Mitochondrion	GO	computational evidence	3		FALSE		no experimental location
SLC25A41	CE02A6-C	Mitochondrion	UniProt	computational evidence	3		FALSE		no experimental location
SLC25A42		Mitochondrion	GO	experimental evidence	6		TRUE		only other experimental location(s)
SLC25A42		Mitochondrion	UniProt	experimental evidence	6		TRUE		only other experimental location(s)
SLC25A42		Mitochondrion	HPA	Supported	5		TRUE		only other experimental location(s)
SLC25A42		Nucleus	GO	high throughput evidence	5		TRUE		only other experimental location(s)
SLC25A43	CE00TZ-N	Cytosol	HPA	Approved	3		TRUE		only other experimental location(s)
SLC25A43	CE00TZ-N	Endoplasmic reticulum	RESOLUTE	4	4	0.3	FALSE
SLC25A43	CE00TZ-N	Mitochondrion	RESOLUTE	3	3	0.7	FALSE
SLC25A43	CE00TZ-N	Mitochondrion	UniProt	computational evidence	3		FALSE
SLC25A43	CE00TZ-N	Mitochondrion	GO	automatically generated annotation	1		FALSE
SLC25A44		Mitochondrion	HPA	Approved	3		TRUE		only other experimental location(s)
SLC25A44		Nucleus	HPA	Approved	3		TRUE		only other experimental location(s)
SLC25A44		Mitochondrion	GO	computational evidence	3		FALSE
SLC25A44		Mitochondrion	UniProt	computational evidence	3		FALSE
SLC25A45		Cytosol	HPA	Approved	3		TRUE		only other experimental location(s)
SLC25A45		Mitochondrion	GO	phylogenetic evidence	4		FALSE
SLC25A45		Mitochondrion	UniProt	computational evidence	3		FALSE
SLC25A46	CE05XP-9	Mitochondrion	RESOLUTE	5	6	1	TRUE	confirmed	confirmed experimental location(s)
SLC25A46	CE05XP-9	Mitochondrion	GO	experimental evidence	6		TRUE
SLC25A46	CE05XP-9	Mitochondrion	UniProt	experimental evidence	6		TRUE
SLC25A46	CE05XP-9	Mitochondrion	HPA	Supported	5		TRUE
SLC25A47		Mitochondrion	UniProt	experimental evidence	6		TRUE		only other experimental location(s)
SLC25A47		Mitochondrion	GO	phylogenetic evidence	4		FALSE
SLC25A48		Mitochondrion	GO	phylogenetic evidence	4		FALSE		no experimental location
SLC25A48		Mitochondrion	UniProt	computational evidence	3		FALSE		no experimental location
MTCH1	CE0263-0	Mitochondrion	RESOLUTE	5	6	1	TRUE	confirmed	confirmed experimental location(s)
MTCH1	CE0263-0	Mitochondrion	GO	experimental evidence	6		TRUE
MTCH1	CE0263-0	Mitochondrion	UniProt	curator statement	2		FALSE
MTCH2	CE026G-T	Mitochondrion	RESOLUTE	5	6	1	TRUE	confirmed	confirmed experimental location(s)
MTCH2	CE026G-T	Mitochondrion	GO	experimental evidence	6		TRUE
MTCH2	CE026G-T	Mitochondrion	UniProt	experimental evidence	6		TRUE
MTCH2	CE026G-T	Nucleus	GO	high throughput evidence	5		TRUE
MTCH2	CE026G-T	Mitochondrion	HPA	Approved	3		TRUE
SLC25A51	CE05Z3-E	Mitochondrion	GO	experimental evidence	6		TRUE		only other experimental location(s)
SLC25A51	CE05Z3-E	Mitochondrion	UniProt	experimental evidence	6		TRUE		only other experimental location(s)
SLC25A51	CE05Z3-E	Mitochondrion	HPA	Approved	3		TRUE		only other experimental location(s)
SLC25A51	CE05Z3-E	Mitochondrion	RESOLUTE	4	4	0.5	FALSE
SLC25A51	CE05Z3-E	Endoplasmic reticulum	RESOLUTE	3	3	0.5	FALSE
SLC25A52		Mitochondrion	GO	experimental evidence	6		TRUE		only other experimental location(s)
SLC25A52		Mitochondrion	HPA	Approved	3		TRUE		only other experimental location(s)
SLC25A52		Mitochondrion	UniProt	curator statement	2		FALSE
SLC25A53		Mitochondrion	GO	phylogenetic evidence	4		FALSE		no experimental location
SLC25A53		Mitochondrion	UniProt	curator statement	2		FALSE		no experimental location
SLC26A1	CE02C0-3	Plasma membrane	RESOLUTE	5	6	0.7	TRUE	first experimental evidence	first experimental location(s)
SLC26A1	CE02C0-3	Cell projection	RESOLUTE	5	6	0.2	TRUE	novel	first experimental location(s)
SLC26A1	CE02C0-3	Golgi apparatus	RESOLUTE	3	3	0.1	FALSE
SLC26A1	CE02C0-3	Plasma membrane	GO	computational evidence	3		FALSE
SLC26A1	CE02C0-3	Plasma membrane	UniProt	computational evidence	3		FALSE
SLC26A2	CE02E8-9	Plasma membrane	RESOLUTE	5	6	0.8	TRUE	confirmed	confirmed experimental location(s)
SLC26A2	CE02E8-9	Plasma membrane	GO	experimental evidence	6		TRUE
SLC26A2	CE02E8-9	Plasma membrane	UniProt	experimental evidence	6		TRUE
SLC26A2	CE02E8-9	Golgi apparatus	RESOLUTE	5	6	0.1	FALSE
SLC26A2	CE02E8-9	Cell projection	RESOLUTE	5	6	0.1	FALSE
SLC26A2	CE02E8-9	Cell projection	GO	automatically generated annotation	1		FALSE
SLC26A3	CE02EP-B	Golgi apparatus	RESOLUTE	5	6	0.6	TRUE	novel	novel additional experimental location(s)
SLC26A3	CE02EP-B	Plasma membrane	RESOLUTE	5	6	0.3	TRUE	confirmed
SLC26A3	CE02EP-B	Plasma membrane	GO	experimental evidence	6		TRUE
SLC26A3	CE02EP-B	Plasma membrane	UniProt	experimental evidence	6		TRUE
SLC26A3	CE02EP-B	Endoplasmic reticulum	RESOLUTE	3	3	0.1	FALSE
SLC26A3	CE02EP-B	Cell projection	GO	computational evidence	3		FALSE
SLC26A4	CE065E-H	Golgi apparatus	RESOLUTE	5	6	0.7	TRUE	novel	novel additional experimental location(s)
SLC26A4	CE065E-H	Plasma membrane	GO	experimental evidence	6		TRUE
SLC26A4	CE065E-H	Plasma membrane	UniProt	experimental evidence	6		TRUE
SLC26A4	CE065E-H	Plasma membrane	RESOLUTE	4	4	0.2	FALSE
SLC26A4	CE065E-H	Endoplasmic reticulum	RESOLUTE	4	4	0.1	FALSE
SLC26A4	CE065E-H	Cell projection	GO	computational evidence	3		FALSE
SLC26A5	CE02B5-H	Plasma membrane	RESOLUTE	5	6	0.6	TRUE	confirmed
SLC26A5	CE02B5-H	Cell projection	RESOLUTE	5	6	0.2	TRUE	novel	novel additional experimental location(s)
SLC26A5	CE02B5-H	Plasma membrane	GO	experimental evidence	6		TRUE
SLC26A5	CE02B5-H	Endoplasmic reticulum	RESOLUTE	3	3	0.2	FALSE
SLC26A5	CE02B5-H	Plasma membrane	UniProt	curator statement	2		FALSE
SLC26A6	CE02BK-U	Golgi apparatus	RESOLUTE	5	6	0.3	TRUE	novel	novel additional experimental location(s)
SLC26A6	CE02BK-U	Cytosol	GO	experimental evidence	6		TRUE
SLC26A6	CE02BK-U	Plasma membrane	GO	experimental evidence	6		TRUE
SLC26A6	CE02BK-U	Cell projection	GO	experimental evidence	6		TRUE
SLC26A6	CE02BK-U	Plasma membrane	UniProt	experimental evidence	6		TRUE
SLC26A6	CE02BK-U	Plasma membrane	HPA	Supported	5		TRUE
SLC26A6	CE02BK-U	Endoplasmic reticulum	RESOLUTE	4	4	0.3	FALSE
SLC26A6	CE02BK-U	Plasma membrane	RESOLUTE	4	4	0.15	FALSE
SLC26A6	CE02BK-U	Cytosol	RESOLUTE	4	4	0.15	FALSE
SLC26A6	CE02BK-U	Nucleus	RESOLUTE	3	3	0.1	FALSE
SLC26A6	CE02BK-U	Endoplasmic reticulum	UniProt	computational evidence	3		FALSE
SLC26A6	CE02BK-U	Cytosol	HPA	Uncertain	1		FALSE
SLC26A6	CE02BK-U	Endoplasmic reticulum	GO	automatically generated annotation	1		FALSE
SLC26A7	CE02C1-M	Plasma membrane	RESOLUTE	5	6	0.7	TRUE	confirmed
SLC26A7	CE02C1-M	Cell projection	RESOLUTE	5	6	0.2	TRUE	novel	novel additional experimental location(s)
SLC26A7	CE02C1-M	Endosome	GO	experimental evidence	6		TRUE
SLC26A7	CE02C1-M	Plasma membrane	GO	experimental evidence	6		TRUE
SLC26A7	CE02C1-M	Plasma membrane	UniProt	experimental evidence	6		TRUE
SLC26A7	CE02C1-M	Endosome	UniProt	experimental evidence	6		TRUE
SLC26A7	CE02C1-M	Golgi apparatus	RESOLUTE	4	4	0.1	FALSE
SLC26A8	CE02CE-5	Cytosol	RESOLUTE	5	6	0.4	TRUE	novel	novel additional experimental location(s)
SLC26A8	CE02CE-5	Nucleus	RESOLUTE	5	6	0.2	TRUE	novel	novel additional experimental location(s)
SLC26A8	CE02CE-5	Plasma membrane	GO	experimental evidence	6		TRUE
SLC26A8	CE02CE-5	Cell projection	GO	experimental evidence	6		TRUE
SLC26A8	CE02CE-5	Endoplasmic reticulum	RESOLUTE	4	4	0.4	FALSE
SLC26A9	CE035R-U	Golgi apparatus	RESOLUTE	5	6	0.8	TRUE	confirmed	confirmed experimental location(s)
SLC26A9	CE035R-U	Endosome	GO	experimental evidence	6		TRUE
SLC26A9	CE035R-U	Endoplasmic reticulum	GO	experimental evidence	6		TRUE
SLC26A9	CE035R-U	Golgi apparatus	GO	experimental evidence	6		TRUE
SLC26A9	CE035R-U	Plasma membrane	GO	experimental evidence	6		TRUE
SLC26A9	CE035R-U	Plasma membrane	UniProt	experimental evidence	6		TRUE
SLC26A9	CE035R-U	Plasma membrane	HPA	Approved	3		TRUE
SLC26A9	CE035R-U	Endoplasmic reticulum	RESOLUTE	3	3	0.2	FALSE
SLC26A10P	CE02CC-C	Nucleus	RESOLUTE	5	6	0.1	FALSE		no experimental location
SLC26A10P	CE02CC-C	Cytosol	RESOLUTE	4	4	0.5	FALSE		no experimental location
SLC26A10P	CE02CC-C	Endoplasmic reticulum	RESOLUTE	4	4	0.2	FALSE		no experimental location
SLC26A10P	CE02CC-C	Plasma membrane	GO	phylogenetic evidence	4		FALSE		no experimental location
SLC26A11	CE02CV-4	Golgi apparatus	RESOLUTE	5	6	0.8	TRUE	confirmed	confirmed experimental location(s)
SLC26A11	CE02CV-4	Nucleus	GO	experimental evidence	6		TRUE
SLC26A11	CE02CV-4	Lysosome	GO	experimental evidence	6		TRUE
SLC26A11	CE02CV-4	Endoplasmic reticulum	GO	experimental evidence	6		TRUE
SLC26A11	CE02CV-4	Golgi apparatus	GO	experimental evidence	6		TRUE
SLC26A11	CE02CV-4	Plasma membrane	GO	experimental evidence	6		TRUE
SLC26A11	CE02CV-4	Plasma membrane	UniProt	experimental evidence	6		TRUE
SLC26A11	CE02CV-4	Lysosome	UniProt	experimental evidence	6		TRUE
SLC26A11	CE02CV-4	Golgi apparatus	HPA	Approved	3		TRUE
SLC26A11	CE02CV-4	Nucleus	HPA	Approved	3		TRUE
SLC26A11	CE02CV-4	Nucleus	RESOLUTE	5	6	0.1	FALSE
SLC26A11	CE02CV-4	Endoplasmic reticulum	RESOLUTE	3	3	0.1	FALSE
SLC27A1	CE02E9-V	Golgi apparatus	RESOLUTE	5	6	0.8	TRUE	novel	novel additional experimental location(s)
SLC27A1	CE02E9-V	Plasma membrane	GO	experimental evidence	6		TRUE
SLC27A1	CE02E9-V	Cytosol	HPA	Approved	3		TRUE
SLC27A1	CE02E9-V	Mitochondrion	HPA	Approved	3		TRUE
SLC27A1	CE02E9-V	Plasma membrane	HPA	Approved	3		TRUE
SLC27A1	CE02E9-V	Nucleus	RESOLUTE	5	6	0.1	FALSE
SLC27A1	CE02E9-V	Endoplasmic reticulum	RESOLUTE	4	4	0.1	FALSE
SLC27A1	CE02E9-V	Endoplasmic reticulum	GO	computational evidence	3		FALSE
SLC27A1	CE02E9-V	Plasma membrane	UniProt	computational evidence	3		FALSE
SLC27A2	CE02ER-7	Nucleus	RESOLUTE	5	6	0.2	TRUE	novel	novel additional experimental location(s)
SLC27A2	CE02ER-7	Endoplasmic reticulum	GO	experimental evidence	6		TRUE
SLC27A2	CE02ER-7	Plasma membrane	UniProt	experimental evidence	6		TRUE
SLC27A2	CE02ER-7	Endoplasmic reticulum	UniProt	experimental evidence	6		TRUE
SLC27A2	CE02ER-7	Cytosol	RESOLUTE	4	4	0.4	FALSE
SLC27A2	CE02ER-7	Endoplasmic reticulum	RESOLUTE	3	3	0.3	FALSE
SLC27A2	CE02ER-7	Cytosol	GO	author statement	2		FALSE
SLC27A2	CE02ER-7	Plasma membrane	GO	author statement	2		FALSE
SLC27A2	CE02ER-7	Plasma membrane	RESOLUTE	2	1	0.1	FALSE
SLC27A3	CE02AS-X	Endoplasmic reticulum	RESOLUTE	5	6	0.3	TRUE	confirmed	confirmed experimental location(s)
SLC27A3	CE02AS-X	Endoplasmic reticulum	HPA	Enhanced	6		TRUE
SLC27A3	CE02AS-X	Mitochondrion	GO	experimental evidence	6		TRUE
SLC27A3	CE02AS-X	Endoplasmic reticulum	GO	experimental evidence	6		TRUE
SLC27A3	CE02AS-X	Mitochondrion	UniProt	experimental evidence	6		TRUE
SLC27A3	CE02AS-X	Cytosol	RESOLUTE	4	4	0.7	FALSE
SLC27A4	CE02B6-Z	Endoplasmic reticulum	GO	experimental evidence	6		TRUE		only other experimental location(s)
SLC27A4	CE02B6-Z	Endoplasmic reticulum	UniProt	experimental evidence	6		TRUE		only other experimental location(s)
SLC27A4	CE02B6-Z	Cytosol	RESOLUTE	4	4	0.7	FALSE
SLC27A4	CE02B6-Z	Endoplasmic reticulum	RESOLUTE	4	4	0.3	FALSE
SLC27A4	CE02B6-Z	Plasma membrane	GO	phylogenetic evidence	4		FALSE
SLC27A4	CE02B6-Z	Cell projection	GO	phylogenetic evidence	4		FALSE
SLC27A5		Endoplasmic reticulum	GO	experimental evidence	6		TRUE		only other experimental location(s)
SLC27A5		Endoplasmic reticulum	UniProt	experimental evidence	6		TRUE		only other experimental location(s)
SLC27A5		Plasma membrane	UniProt	computational evidence	3		FALSE
SLC27A5		Plasma membrane	GO	automatically generated annotation	1		FALSE
SLC27A6	CE05XS-N	Nucleus	RESOLUTE	5	6	0.2	TRUE	confirmed	confirmed experimental location(s)
SLC27A6	CE05XS-N	Nucleus	HPA	Approved	3		TRUE
SLC27A6	CE05XS-N	Endoplasmic reticulum	RESOLUTE	4	4	0.3	FALSE
SLC27A6	CE05XS-N	Cytosol	RESOLUTE	3	3	0.2	FALSE
SLC27A6	CE05XS-N	Plasma membrane	UniProt	computational evidence	3		FALSE
SLC27A6	CE05XS-N	Plasma membrane	GO	author statement	2		FALSE
SLC28A1	CE02CF-1	Nucleus	GO	experimental evidence	6		TRUE		only other experimental location(s)
SLC28A1	CE02CF-1	Cytosol	GO	experimental evidence	6		TRUE		only other experimental location(s)
SLC28A1	CE02CF-1	Plasma membrane	GO	experimental evidence	6		TRUE		only other experimental location(s)
SLC28A1	CE02CF-1	Plasma membrane	UniProt	experimental evidence	6		TRUE		only other experimental location(s)
SLC28A1	CE02CF-1	Plasma membrane	HPA	Supported	5		TRUE		only other experimental location(s)
SLC28A1	CE02CF-1	Plasma membrane	RESOLUTE	4	4	0.3	FALSE
SLC28A1	CE02CF-1	Cell projection	RESOLUTE	4	4	0.2	FALSE
SLC28A1	CE02CF-1	Cytosol	RESOLUTE	3	3	0.3	FALSE
SLC28A1	CE02CF-1	Cell projection	GO	computational evidence	3		FALSE
SLC28A1	CE02CF-1	Endoplasmic reticulum	RESOLUTE	2	1	0.2	FALSE
SLC28A1	CE02CF-1	Cytosol	HPA	Uncertain	1		FALSE
SLC28A1	CE02CF-1	Nucleus	HPA	Uncertain	1		FALSE
SLC28A2	CE02CX-8	Endoplasmic reticulum	RESOLUTE	5	6	0.45	TRUE	novel	novel additional experimental location(s)
SLC28A2	CE02CX-8	Nucleus	RESOLUTE	5	6	0.2	TRUE	novel	novel additional experimental location(s)
SLC28A2	CE02CX-8	Plasma membrane	GO	experimental evidence	6		TRUE
SLC28A2	CE02CX-8	Plasma membrane	UniProt	experimental evidence	6		TRUE
SLC28A2	CE02CX-8	Golgi apparatus	HPA	Approved	3		TRUE
SLC28A2	CE02CX-8	Cytosol	RESOLUTE	4	4	0.2	FALSE
SLC28A2	CE02CX-8	Cell projection	RESOLUTE	4	4	0.1	FALSE
SLC28A2	CE02CX-8	Plasma membrane	RESOLUTE	3	3	0.05	FALSE
SLC28A2	CE02CX-8	Cell projection	GO	computational evidence	3		FALSE
SLC28A3	CE06E5-N	Nucleus	RESOLUTE	5	6	0.2	TRUE	novel	first experimental location(s)
SLC28A3	CE06E5-N	Endoplasmic reticulum	RESOLUTE	4	4	0.4	FALSE
SLC28A3	CE06E5-N	Plasma membrane	GO	phylogenetic evidence	4		FALSE
SLC28A3	CE06E5-N	Endosome	RESOLUTE	3	3	0.2	FALSE
SLC28A3	CE06E5-N	Cell projection	GO	computational evidence	3		FALSE
SLC28A3	CE06E5-N	Plasma membrane	RESOLUTE	2	1	0.1	FALSE
SLC28A3	CE06E5-N	Cytoskeleton	RESOLUTE	2	1	0.1	FALSE
SLC28A3	CE06E5-N	Endoplasmic reticulum	GO	automatically generated annotation	1		FALSE
SLC29A1	CE05Z1-1	Cytosol	RESOLUTE	5	6	0.4	TRUE	novel	novel additional experimental location(s)
SLC29A1	CE05Z1-1	Plasma membrane	GO	experimental evidence	6		TRUE
SLC29A1	CE05Z1-1	Plasma membrane	UniProt	experimental evidence	6		TRUE
SLC29A1	CE05Z1-1	Nucleus	RESOLUTE	5	6	0.1	FALSE
SLC29A1	CE05Z1-1	Endoplasmic reticulum	RESOLUTE	4	4	0.2	FALSE
SLC29A1	CE05Z1-1	Plasma membrane	RESOLUTE	2	1	0.1	FALSE
SLC29A2		Plasma membrane	GO	experimental evidence	6		TRUE		only other experimental location(s)
SLC29A2		Plasma membrane	UniProt	experimental evidence	6		TRUE		only other experimental location(s)
SLC29A2		Nucleus	GO	author statement	2		FALSE
SLC29A3	CE0375-G	Lysosome	RESOLUTE	5	6	1	TRUE	confirmed	confirmed experimental location(s)
SLC29A3	CE0375-G	Golgi apparatus	HPA	Enhanced	6		TRUE
SLC29A3	CE0375-G	Lysosome	GO	experimental evidence	6		TRUE
SLC29A3	CE0375-G	Endosome	GO	experimental evidence	6		TRUE
SLC29A3	CE0375-G	Golgi apparatus	GO	experimental evidence	6		TRUE
SLC29A3	CE0375-G	Plasma membrane	UniProt	experimental evidence	6		TRUE
SLC29A3	CE0375-G	Endosome	UniProt	experimental evidence	6		TRUE
SLC29A3	CE0375-G	Lysosome	UniProt	experimental evidence	6		TRUE
SLC29A3	CE0375-G	Mitochondrion	UniProt	experimental evidence	6		TRUE
SLC29A3	CE0375-G	Plasma membrane	GO	phylogenetic evidence	4		FALSE
SLC29A3	CE0375-G	Mitochondrion	GO	author statement	2		FALSE
SLC29A4	CE0376-Y	Golgi apparatus	RESOLUTE	5	6	0.3	TRUE	novel	novel additional experimental location(s)
SLC29A4	CE0376-Y	Plasma membrane	RESOLUTE	5	6	0.3	TRUE	confirmed
SLC29A4	CE0376-Y	Plasma membrane	GO	experimental evidence	6		TRUE
SLC29A4	CE0376-Y	Plasma membrane	UniProt	experimental evidence	6		TRUE
SLC29A4	CE0376-Y	Cytosol	RESOLUTE	3	3	0.2	FALSE
SLC29A4	CE0376-Y	Endosome	RESOLUTE	2	1	0.2	FALSE
SLC30A1	CE02B9-C	Plasma membrane	RESOLUTE	5	6	0.7	TRUE	confirmed	confirmed experimental location(s)
SLC30A1	CE02B9-C	Golgi apparatus	RESOLUTE	5	6	0.2	TRUE	confirmed	confirmed experimental location(s)
SLC30A1	CE02B9-C	Nucleus	GO	experimental evidence	6		TRUE
SLC30A1	CE02B9-C	Endoplasmic reticulum	GO	experimental evidence	6		TRUE
SLC30A1	CE02B9-C	Golgi apparatus	GO	experimental evidence	6		TRUE
SLC30A1	CE02B9-C	Plasma membrane	GO	experimental evidence	6		TRUE
SLC30A1	CE02B9-C	Plasma membrane	UniProt	experimental evidence	6		TRUE
SLC30A1	CE02B9-C	Plasma membrane	HPA	Supported	5		TRUE
SLC30A1	CE02B9-C	Cell projection	RESOLUTE	5	6	0.1	FALSE
SLC30A2	CE02C5-9	Endoplasmic reticulum	RESOLUTE	5	6	0.35	TRUE	novel	novel additional experimental location(s)
SLC30A2	CE02C5-9	Cytosol	RESOLUTE	5	6	0.35	TRUE	novel	novel additional experimental location(s)
SLC30A2	CE02C5-9	Nucleus	RESOLUTE	5	6	0.2	TRUE	novel	novel additional experimental location(s)
SLC30A2	CE02C5-9	Mitochondrion	GO	experimental evidence	6		TRUE
SLC30A2	CE02C5-9	Lysosome	GO	experimental evidence	6		TRUE
SLC30A2	CE02C5-9	Endosome	GO	experimental evidence	6		TRUE
SLC30A2	CE02C5-9	Plasma membrane	GO	experimental evidence	6		TRUE
SLC30A2	CE02C5-9	Lysosome	RESOLUTE	3	3	0.1	FALSE
SLC30A3		Endosome	GO	experimental evidence	6		TRUE		only other experimental location(s)
SLC30A3		Endosome	UniProt	experimental evidence	6		TRUE		only other experimental location(s)
SLC30A3		Lysosome	UniProt	experimental evidence	6		TRUE		only other experimental location(s)
SLC30A3		Cytosol	HPA	Approved	3		TRUE		only other experimental location(s)
SLC30A3		Nucleus	HPA	Approved	3		TRUE		only other experimental location(s)
SLC30A3		Plasma membrane	GO	phylogenetic evidence	4		FALSE
SLC30A3		Cell projection	GO	computational evidence	3		FALSE
SLC30A3		Lysosome	GO	automatically generated annotation	1		FALSE
SLC30A4	CE04Z6-P	Plasma membrane	RESOLUTE	5	6	0.3	TRUE	first experimental evidence	novel additional experimental location(s)
SLC30A4	CE04Z6-P	Endosome	GO	experimental evidence	6		TRUE
SLC30A4	CE04Z6-P	Endosome	UniProt	experimental evidence	6		TRUE
SLC30A4	CE04Z6-P	Lysosome	UniProt	experimental evidence	6		TRUE
SLC30A4	CE04Z6-P	Endosome	RESOLUTE	4	4	0.4	FALSE
SLC30A4	CE04Z6-P	Golgi apparatus	RESOLUTE	4	4	0.1	FALSE
SLC30A4	CE04Z6-P	Plasma membrane	GO	phylogenetic evidence	4		FALSE
SLC30A4	CE04Z6-P	Lysosome	RESOLUTE	3	3	0.2	FALSE
SLC30A4	CE04Z6-P	Lysosome	GO	automatically generated annotation	1		FALSE
SLC30A5	CE04Z5-Z	Golgi apparatus	RESOLUTE	5	6	0.8	TRUE	confirmed	confirmed experimental location(s)
SLC30A5	CE04Z5-Z	Nucleus	GO	experimental evidence	6		TRUE
SLC30A5	CE04Z5-Z	Endoplasmic reticulum	GO	experimental evidence	6		TRUE
SLC30A5	CE04Z5-Z	Golgi apparatus	GO	experimental evidence	6		TRUE
SLC30A5	CE04Z5-Z	Plasma membrane	GO	experimental evidence	6		TRUE
SLC30A5	CE04Z5-Z	Golgi apparatus	UniProt	experimental evidence	6		TRUE
SLC30A5	CE04Z5-Z	Golgi apparatus	HPA	Supported	5		TRUE
SLC30A5	CE04Z5-Z	Nucleus	HPA	Approved	3		TRUE
SLC30A5	CE04Z5-Z	Endoplasmic reticulum	RESOLUTE	3	3	0.2	FALSE
SLC30A6	CE02EW-6	Golgi apparatus	RESOLUTE	5	6	0.9	TRUE	confirmed	confirmed experimental location(s)
SLC30A6	CE02EW-6	Golgi apparatus	HPA	Enhanced	6		TRUE
SLC30A6	CE02EW-6	Golgi apparatus	GO	experimental evidence	6		TRUE
SLC30A6	CE02EW-6	Golgi apparatus	UniProt	experimental evidence	6		TRUE
SLC30A6	CE02EW-6	Plasma membrane	RESOLUTE	4	4	0.1	FALSE
SLC30A7	CE02AX-M	Golgi apparatus	RESOLUTE	5	6	1	TRUE	confirmed	confirmed experimental location(s)
SLC30A7	CE02AX-M	Golgi apparatus	GO	experimental evidence	6		TRUE
SLC30A7	CE02AX-M	Golgi apparatus	UniProt	experimental evidence	6		TRUE
SLC30A7	CE02AX-M	Golgi apparatus	HPA	Supported	5		TRUE
SLC30A7	CE02AX-M	Mitochondrion	GO	computational evidence	3		FALSE
SLC30A7	CE02AX-M	Endoplasmic reticulum	GO	computational evidence	3		FALSE
SLC30A7	CE02AX-M	Mitochondrion	UniProt	computational evidence	3		FALSE
SLC30A8	CE02BA-5	Golgi apparatus	RESOLUTE	5	6	0.4	TRUE	first experimental evidence	novel additional experimental location(s)
SLC30A8	CE02BA-5	Plasma membrane	RESOLUTE	5	6	0.4	TRUE	confirmed
SLC30A8	CE02BA-5	Plasma membrane	GO	experimental evidence	6		TRUE
SLC30A8	CE02BA-5	Plasma membrane	UniProt	experimental evidence	6		TRUE
SLC30A8	CE02BA-5	Endoplasmic reticulum	RESOLUTE	3	3	0.2	FALSE
SLC30A8	CE02BA-5	Golgi apparatus	GO	author statement	2		FALSE
SLC30A9	CE02BS-K	Mitochondrion	RESOLUTE	5	6	1	TRUE	confirmed	confirmed experimental location(s)
SLC30A9	CE02BS-K	Nucleus	GO	experimental evidence	6		TRUE
SLC30A9	CE02BS-K	Mitochondrion	GO	experimental evidence	6		TRUE
SLC30A9	CE02BS-K	Endoplasmic reticulum	GO	experimental evidence	6		TRUE
SLC30A9	CE02BS-K	Cytoskeleton	GO	experimental evidence	6		TRUE
SLC30A9	CE02BS-K	Endoplasmic reticulum	UniProt	experimental evidence	6		TRUE
SLC30A9	CE02BS-K	Mitochondrion	UniProt	experimental evidence	6		TRUE
SLC30A9	CE02BS-K	Nucleus	UniProt	experimental evidence	6		TRUE
SLC30A10	CE02BR-4	Plasma membrane	RESOLUTE	5	6	0.8	TRUE	confirmed	confirmed experimental location(s)
SLC30A10	CE02BR-4	Endosome	GO	experimental evidence	6		TRUE
SLC30A10	CE02BR-4	Golgi apparatus	GO	experimental evidence	6		TRUE
SLC30A10	CE02BR-4	Plasma membrane	GO	experimental evidence	6		TRUE
SLC30A10	CE02BR-4	Plasma membrane	UniProt	experimental evidence	6		TRUE
SLC30A10	CE02BR-4	Endosome	UniProt	experimental evidence	6		TRUE
SLC30A10	CE02BR-4	Golgi apparatus	UniProt	experimental evidence	6		TRUE
SLC30A10	CE02BR-4	Cell projection	RESOLUTE	5	6	0.1	FALSE
SLC30A10	CE02BR-4	Golgi apparatus	RESOLUTE	4	4	0.1	FALSE
SLC31A1	CE02C6-V	Endosome	RESOLUTE	5	6	0.7	TRUE	confirmed	confirmed experimental location(s)
SLC31A1	CE02C6-V	Plasma membrane	RESOLUTE	5	6	0.2	TRUE	confirmed	confirmed experimental location(s)
SLC31A1	CE02C6-V	Endosome	GO	experimental evidence	6		TRUE
SLC31A1	CE02C6-V	Plasma membrane	GO	experimental evidence	6		TRUE
SLC31A1	CE02C6-V	Plasma membrane	UniProt	experimental evidence	6		TRUE
SLC31A1	CE02C6-V	Endosome	UniProt	experimental evidence	6		TRUE
SLC31A1	CE02C6-V	Lysosome	RESOLUTE	5	6	0.1	FALSE
SLC31A2	CE06MK-S	Lysosome	GO	experimental evidence	6		TRUE		only other experimental location(s)
SLC31A2	CE06MK-S	Endosome	GO	experimental evidence	6		TRUE		only other experimental location(s)
SLC31A2	CE06MK-S	Plasma membrane	GO	experimental evidence	6		TRUE		only other experimental location(s)
SLC31A2	CE06MK-S	Endosome	UniProt	experimental evidence	6		TRUE		only other experimental location(s)
SLC31A2	CE06MK-S	Lysosome	UniProt	experimental evidence	6		TRUE		only other experimental location(s)
SLC31A2	CE06MK-S	Plasma membrane	HPA	Approved	3		TRUE		only other experimental location(s)
SLC31A2	CE06MK-S	Nucleus	HPA	Uncertain	1		FALSE
SLC32A1	CE06CB-E	Golgi apparatus	RESOLUTE	5	6	0.6	TRUE	novel	novel additional experimental location(s)
SLC32A1	CE06CB-E	Nucleus	RESOLUTE	5	6	0.2	TRUE	novel	novel additional experimental location(s)
SLC32A1	CE06CB-E	Cell projection	GO	experimental evidence	6		TRUE
SLC32A1	CE06CB-E	Endoplasmic reticulum	RESOLUTE	4	4	0.2	FALSE
SLC32A1	CE06CB-E	Cell projection	UniProt	computational evidence	3		FALSE
SLC32A1	CE06CB-E	Plasma membrane	GO	author statement	2		FALSE
SLC32A1	CE06CB-E	Cytosol	HPA	Uncertain	1		FALSE
SLC33A1	CE02EF-R	Golgi apparatus	RESOLUTE	5	6	0.7	TRUE	first experimental evidence	novel additional experimental location(s)
SLC33A1	CE02EF-R	Endoplasmic reticulum	GO	experimental evidence	6		TRUE
SLC33A1	CE02EF-R	Endoplasmic reticulum	UniProt	experimental evidence	6		TRUE
SLC33A1	CE02EF-R	Cytosol	HPA	Approved	3		TRUE
SLC33A1	CE02EF-R	Nucleus	RESOLUTE	4	4	0.1	FALSE
SLC33A1	CE02EF-R	Endosome	RESOLUTE	3	3	0.2	FALSE
SLC33A1	CE02EF-R	Golgi apparatus	GO	author statement	2		FALSE
SLC33A1	CE02EF-R	Plasma membrane	GO	author statement	2		FALSE
MFSD3	CE024S-W	Endoplasmic reticulum	RESOLUTE	4	4	0.5	FALSE		no experimental location
MFSD3	CE024S-W	Plasma membrane	RESOLUTE	4	4	0.2	FALSE		no experimental location
MFSD3	CE024S-W	Cytosol	RESOLUTE	2	1	0.3	FALSE		no experimental location
SLC34A1	CE06CC-B	Golgi apparatus	RESOLUTE	5	6	0.5	TRUE	novel	novel additional experimental location(s)
SLC34A1	CE06CC-B	Plasma membrane	RESOLUTE	5	6	0.4	TRUE	confirmed
SLC34A1	CE06CC-B	Nucleus	GO	experimental evidence	6		TRUE
SLC34A1	CE06CC-B	Cytosol	GO	experimental evidence	6		TRUE
SLC34A1	CE06CC-B	Cytoskeleton	GO	experimental evidence	6		TRUE
SLC34A1	CE06CC-B	Plasma membrane	GO	experimental evidence	6		TRUE
SLC34A1	CE06CC-B	Plasma membrane	UniProt	experimental evidence	6		TRUE
SLC34A1	CE06CC-B	Plasma membrane	HPA	Supported	5		TRUE
SLC34A1	CE06CC-B	Endoplasmic reticulum	RESOLUTE	4	4	0.1	FALSE
SLC34A1	CE06CC-B	Cell projection	GO	computational evidence	3		FALSE
SLC34A1	CE06CC-B	Cytosol	HPA	Uncertain	1		FALSE
SLC34A1	CE06CC-B	Nucleus	HPA	Uncertain	1		FALSE
SLC34A1	CE06CC-B	Endosome	GO	automatically generated annotation	1		FALSE
SLC34A2	CE02AZ-T	Plasma membrane	RESOLUTE	5	6	0.4	TRUE	confirmed
SLC34A2	CE02AZ-T	Cell projection	RESOLUTE	5	6	0.2	TRUE	first experimental evidence	novel additional experimental location(s)
SLC34A2	CE02AZ-T	Plasma membrane	GO	experimental evidence	6		TRUE
SLC34A2	CE02AZ-T	Cytosol	HPA	Supported	5		TRUE
SLC34A2	CE02AZ-T	Nucleus	HPA	Supported	5		TRUE
SLC34A2	CE02AZ-T	Plasma membrane	HPA	Supported	5		TRUE
SLC34A2	CE02AZ-T	Endoplasmic reticulum	RESOLUTE	3	3	0.4	FALSE
SLC34A2	CE02AZ-T	Cell projection	GO	computational evidence	3		FALSE
SLC34A2	CE02AZ-T	Plasma membrane	UniProt	computational evidence	3		FALSE
SLC34A3	CE06CE-7	Plasma membrane	GO	computational evidence	3		FALSE		no experimental location
SLC34A3	CE06CE-7	Cell projection	GO	computational evidence	3		FALSE		no experimental location
SLC34A3	CE06CE-7	Plasma membrane	UniProt	computational evidence	3		FALSE		no experimental location
SLC35A1	CE02BT-8	Golgi apparatus	RESOLUTE	5	6	1	TRUE	confirmed	confirmed experimental location(s)
SLC35A1	CE02BT-8	Golgi apparatus	UniProt	experimental evidence	6		TRUE
SLC35A1	CE02BT-8	Golgi apparatus	GO	author statement	2		FALSE
SLC35A1	CE02BT-8	Plasma membrane	GO	author statement	2		FALSE
SLC35A2	CE02C7-N	Golgi apparatus	RESOLUTE	5	6	0.7	TRUE	confirmed	confirmed experimental location(s)
SLC35A2	CE02C7-N	Nucleus	RESOLUTE	5	6	0.2	TRUE	confirmed	confirmed experimental location(s)
SLC35A2	CE02C7-N	Nucleus	GO	experimental evidence	6		TRUE
SLC35A2	CE02C7-N	Endoplasmic reticulum	GO	experimental evidence	6		TRUE
SLC35A2	CE02C7-N	Golgi apparatus	GO	experimental evidence	6		TRUE
SLC35A2	CE02C7-N	Golgi apparatus	HPA	Supported	5		TRUE
SLC35A2	CE02C7-N	Endoplasmic reticulum	RESOLUTE	5	6	0.1	FALSE
SLC35A3	CE02CN-Q	Golgi apparatus	RESOLUTE	5	6	0.7	TRUE	confirmed	confirmed experimental location(s)
SLC35A3	CE02CN-Q	Golgi apparatus	GO	experimental evidence	6		TRUE
SLC35A3	CE02CN-Q	Golgi apparatus	UniProt	experimental evidence	6		TRUE
SLC35A3	CE02CN-Q	Nucleus	RESOLUTE	5	6	0.1	FALSE
SLC35A3	CE02CN-Q	Endoplasmic reticulum	RESOLUTE	4	4	0.2	FALSE
SLC35A4	CE02E3-3	Golgi apparatus	RESOLUTE	5	6	1	TRUE	confirmed	confirmed experimental location(s)
SLC35A4	CE02E3-3	Golgi apparatus	GO	experimental evidence	6		TRUE
SLC35A4	CE02E3-3	Golgi apparatus	UniProt	experimental evidence	6		TRUE
SLC35A4	CE02E3-3	Cytosol	HPA	Approved	3		TRUE
SLC35A4	CE02E3-3	Nucleus	HPA	Approved	3		TRUE
SLC35A5	CE035S-0	Golgi apparatus	RESOLUTE	5	6	0.8	TRUE	confirmed	confirmed experimental location(s)
SLC35A5	CE035S-0	Golgi apparatus	GO	experimental evidence	6		TRUE
SLC35A5	CE035S-0	Golgi apparatus	UniProt	experimental evidence	6		TRUE
SLC35A5	CE035S-0	Golgi apparatus	HPA	Approved	3		TRUE
SLC35A5	CE035S-0	Endoplasmic reticulum	RESOLUTE	3	3	0.2	FALSE
SLC35B1	CE02EZ-4	Golgi apparatus	RESOLUTE	5	6	0.8	TRUE	novel	novel additional experimental location(s)
SLC35B1	CE02EZ-4	Endoplasmic reticulum	GO	experimental evidence	6		TRUE
SLC35B1	CE02EZ-4	Endoplasmic reticulum	UniProt	experimental evidence	6		TRUE
SLC35B1	CE02EZ-4	Endoplasmic reticulum	HPA	Approved	3		TRUE
SLC35B1	CE02EZ-4	Nucleus	HPA	Approved	3		TRUE
SLC35B1	CE02EZ-4	Plasma membrane	RESOLUTE	5	6	0.15	FALSE
SLC35B1	CE02EZ-4	Nucleus	RESOLUTE	4	4	0.05	FALSE
SLC35B2	CE02B0-F	Golgi apparatus	RESOLUTE	5	6	0.9	TRUE	confirmed	confirmed experimental location(s)
SLC35B2	CE02B0-F	Golgi apparatus	GO	experimental evidence	6		TRUE
SLC35B2	CE02B0-F	Golgi apparatus	UniProt	experimental evidence	6		TRUE
SLC35B2	CE02B0-F	Endoplasmic reticulum	RESOLUTE	4	4	0.05	FALSE
SLC35B2	CE02B0-F	Cytosol	RESOLUTE	4	4	0.05	FALSE
SLC35B3	CE065N-1	Golgi apparatus	RESOLUTE	5	6	0.9	TRUE	confirmed	confirmed experimental location(s)
SLC35B3	CE065N-1	Golgi apparatus	GO	experimental evidence	6		TRUE
SLC35B3	CE065N-1	Golgi apparatus	UniProt	experimental evidence	6		TRUE
SLC35B3	CE065N-1	Cytosol	RESOLUTE	4	4	0.1	FALSE
SLC35B4	CE065C-N	Golgi apparatus	RESOLUTE	5	6	0.7	TRUE	confirmed
SLC35B4	CE065C-N	Nucleus	RESOLUTE	5	6	0.2	TRUE	novel	novel additional experimental location(s)
SLC35B4	CE065C-N	Endoplasmic reticulum	GO	experimental evidence	6		TRUE
SLC35B4	CE065C-N	Golgi apparatus	GO	experimental evidence	6		TRUE
SLC35B4	CE065C-N	Endoplasmic reticulum	UniProt	experimental evidence	6		TRUE
SLC35B4	CE065C-N	Endoplasmic reticulum	RESOLUTE	4	4	0.1	FALSE
SLC35C1	CE02C8-H	Golgi apparatus	RESOLUTE	5	6	0.8	TRUE	confirmed	confirmed experimental location(s)
SLC35C1	CE02C8-H	Golgi apparatus	GO	experimental evidence	6		TRUE
SLC35C1	CE02C8-H	Golgi apparatus	HPA	Supported	5		TRUE
SLC35C1	CE02C8-H	Nucleus	RESOLUTE	5	6	0.15	FALSE
SLC35C1	CE02C8-H	Golgi apparatus	UniProt	curator statement	2		FALSE
SLC35C1	CE02C8-H	Endoplasmic reticulum	RESOLUTE	2	1	0.05	FALSE
SLC35C2	CE02CP-U	Golgi apparatus	RESOLUTE	5	6	0.8	TRUE	confirmed	confirmed experimental location(s)
SLC35C2	CE02CP-U	Nucleus	GO	experimental evidence	6		TRUE
SLC35C2	CE02CP-U	Golgi apparatus	GO	experimental evidence	6		TRUE
SLC35C2	CE02CP-U	Golgi apparatus	UniProt	experimental evidence	6		TRUE
SLC35C2	CE02CP-U	Golgi apparatus	HPA	Supported	5		TRUE
SLC35C2	CE02CP-U	Nucleus	HPA	Approved	3		TRUE
SLC35C2	CE02CP-U	Nucleus	RESOLUTE	5	6	0.1	FALSE
SLC35C2	CE02CP-U	Endoplasmic reticulum	RESOLUTE	4	4	0.1	FALSE
SLC35D1	CE0731-R	Golgi apparatus	RESOLUTE	5	6	0.8	TRUE	first experimental evidence	novel additional experimental location(s)
SLC35D1	CE0731-R	Endoplasmic reticulum	UniProt	experimental evidence	6		TRUE
SLC35D1	CE0731-R	Cytosol	RESOLUTE	4	4	0.2	FALSE
SLC35D1	CE0731-R	Golgi apparatus	GO	phylogenetic evidence	4		FALSE
SLC35D1	CE0731-R	Endoplasmic reticulum	GO	author statement	2		FALSE
SLC35D2	CE02EH-5	Golgi apparatus	RESOLUTE	5	6	0.8	TRUE	confirmed	confirmed experimental location(s)
SLC35D2	CE02EH-5	Golgi apparatus	GO	experimental evidence	6		TRUE
SLC35D2	CE02EH-5	Golgi apparatus	UniProt	experimental evidence	6		TRUE
SLC35D2	CE02EH-5	Golgi apparatus	HPA	Supported	5		TRUE
SLC35D2	CE02EH-5	Nucleus	RESOLUTE	5	6	0.1	FALSE
SLC35D2	CE02EH-5	Endoplasmic reticulum	RESOLUTE	4	4	0.1	FALSE
SLC35D3	CE06E3-9	Golgi apparatus	RESOLUTE	5	6	0.8	TRUE	first experimental evidence	first experimental location(s)
SLC35D3	CE06E3-9	Endosome	RESOLUTE	4	4	0.2	FALSE
SLC35D3	CE06E3-9	Golgi apparatus	GO	phylogenetic evidence	4		FALSE
SLC35D3	CE06E3-9	Endosome	GO	computational evidence	3		FALSE
SLC35D3	CE06E3-9	Endoplasmic reticulum	GO	computational evidence	3		FALSE
SLC35D3	CE06E3-9	Endoplasmic reticulum	UniProt	computational evidence	3		FALSE
SLC35D3	CE06E3-9	Endosome	UniProt	computational evidence	3		FALSE
TMEM241	CE02NF-4	Golgi apparatus	RESOLUTE	5	6	0.9	TRUE	confirmed	confirmed experimental location(s)
TMEM241	CE02NF-4	Golgi apparatus	HPA	Approved	3		TRUE
TMEM241	CE02NF-4	Endoplasmic reticulum	RESOLUTE	4	4	0.1	FALSE
TMEM241	CE02NF-4	Golgi apparatus	GO	phylogenetic evidence	4		FALSE
SLC35E1	CE065R-E	Golgi apparatus	RESOLUTE	5	6	1	TRUE	confirmed	confirmed experimental location(s)
SLC35E1	CE065R-E	Golgi apparatus	HPA	Enhanced	6		TRUE
SLC35E1	CE065R-E	Golgi apparatus	GO	experimental evidence	6		TRUE
SLC35E2A	CE065F-Z	Nucleus	RESOLUTE	5	6	0.2	TRUE	novel	first experimental location(s)
SLC35E2A	CE065F-Z	Endoplasmic reticulum	RESOLUTE	4	4	0.7	FALSE
SLC35E2A	CE065F-Z	Golgi apparatus	GO	phylogenetic evidence	4		FALSE
SLC35E2A	CE065F-Z	Plasma membrane	RESOLUTE	2	1	0.1	FALSE
SLC35E2B	CE064C-P	Golgi apparatus	RESOLUTE	5	6	0.95	TRUE	first experimental evidence	first experimental location(s)
SLC35E2B	CE064C-P	Golgi apparatus	GO	phylogenetic evidence	4		FALSE
SLC35E2B	CE064C-P	Endoplasmic reticulum	RESOLUTE	3	3	0.05	FALSE
SLC35E2B	CE064C-P	Nucleus	HPA	Uncertain	1		FALSE
SLC35E3	CE02C9-Z	Golgi apparatus	RESOLUTE	5	6	0.8	TRUE	first experimental evidence	first experimental location(s)
SLC35E3	CE02C9-Z	Nucleus	RESOLUTE	5	6	0.15	FALSE
SLC35E3	CE02C9-Z	Golgi apparatus	GO	phylogenetic evidence	4		FALSE
SLC35E3	CE02C9-Z	Endoplasmic reticulum	RESOLUTE	2	1	0.05	FALSE
SLC35E4		Cytosol	HPA	Approved	3		TRUE		only other experimental location(s)
SLC35E4		Golgi apparatus	GO	phylogenetic evidence	4		FALSE
SLC35F1	CE065M-5	Golgi apparatus	RESOLUTE	5	6	0.4	TRUE	novel	novel additional experimental location(s)
SLC35F1	CE065M-5	Plasma membrane	RESOLUTE	5	6	0.3	TRUE	novel	novel additional experimental location(s)
SLC35F1	CE065M-5	Cell projection	RESOLUTE	5	6	0.2	TRUE	novel	novel additional experimental location(s)
SLC35F1	CE065M-5	Cytosol	HPA	Approved	3		TRUE
SLC35F1	CE065M-5	Nucleus	HPA	Approved	3		TRUE
SLC35F1	CE065M-5	Nucleus	RESOLUTE	5	6	0.1	FALSE
SLC35F2	CE0657-T	Plasma membrane	RESOLUTE	5	6	0.7	TRUE	novel	novel additional experimental location(s)
SLC35F2	CE0657-T	Golgi apparatus	RESOLUTE	5	6	0.2	TRUE	confirmed
SLC35F2	CE0657-T	Golgi apparatus	HPA	Approved	3		TRUE
SLC35F2	CE0657-T	Cell projection	RESOLUTE	5	6	0.1	FALSE
SLC35F3	CE065H-R	Plasma membrane	RESOLUTE	5	6	0.7	TRUE	novel	novel additional experimental location(s)
SLC35F3	CE065H-R	Golgi apparatus	HPA	Approved	3		TRUE
SLC35F3	CE065H-R	Nucleus	HPA	Approved	3		TRUE
SLC35F3	CE065H-R	Golgi apparatus	RESOLUTE	5	6	0.1	FALSE
SLC35F3	CE065H-R	Cell projection	RESOLUTE	5	6	0.1	FALSE
SLC35F3	CE065H-R	Endoplasmic reticulum	RESOLUTE	3	3	0.1	FALSE
SLC35F4									no experimental location
SLC35F5	CE064F-C	Golgi apparatus	RESOLUTE	5	6	1	TRUE	novel	first experimental location(s)
SLC35F5	CE064F-C	Plasma membrane	HPA	Uncertain	1		FALSE
SLC35F6	CE02BX-G	Lysosome	RESOLUTE	5	6	1	TRUE	confirmed	confirmed experimental location(s)
SLC35F6	CE02BX-G	Nucleus	GO	experimental evidence	6		TRUE
SLC35F6	CE02BX-G	Mitochondrion	GO	experimental evidence	6		TRUE
SLC35F6	CE02BX-G	Lysosome	GO	experimental evidence	6		TRUE
SLC35F6	CE02BX-G	Cytosol	GO	experimental evidence	6		TRUE
SLC35F6	CE02BX-G	Cytosol	HPA	Approved	3		TRUE
SLC35F6	CE02BX-G	Nucleus	HPA	Approved	3		TRUE
SLC35G1	CE0649-N	Golgi apparatus	RESOLUTE	5	6	0.5	TRUE	novel	novel additional experimental location(s)
SLC35G1	CE0649-N	Endoplasmic reticulum	GO	experimental evidence	6		TRUE
SLC35G1	CE0649-N	Plasma membrane	GO	experimental evidence	6		TRUE
SLC35G1	CE0649-N	Plasma membrane	UniProt	experimental evidence	6		TRUE
SLC35G1	CE0649-N	Endoplasmic reticulum	UniProt	experimental evidence	6		TRUE
SLC35G1	CE0649-N	Nucleus	RESOLUTE	5	6	0.1	FALSE
SLC35G1	CE0649-N	Endoplasmic reticulum	RESOLUTE	4	4	0.4	FALSE
SLC35G2		Golgi apparatus	GO	experimental evidence	6		TRUE		only other experimental location(s)
SLC35G2		Plasma membrane	GO	experimental evidence	6		TRUE		only other experimental location(s)
SLC35G2		Plasma membrane	UniProt	experimental evidence	6		TRUE		only other experimental location(s)
SLC35G2		Plasma membrane	HPA	Supported	5		TRUE		only other experimental location(s)
SLC35G3	CE02E6-F	Nucleus	RESOLUTE	5	6	0.2	TRUE	novel	first location(s) at all
SLC35G3	CE02E6-F	Endoplasmic reticulum	RESOLUTE	4	4	0.25	FALSE
SLC35G3	CE02E6-F	Cytosol	RESOLUTE	4	4	0.25	FALSE
SLC35G3	CE02E6-F	Golgi apparatus	RESOLUTE	4	4	0.2	FALSE
SLC35G3	CE02E6-F	Mitochondrion	RESOLUTE	2	1	0.1	FALSE
SLC35G4									no experimental location
SLC35G5	CE02F2-A	Golgi apparatus	RESOLUTE	4	4	0.7	FALSE		no experimental location
SLC35G5	CE02F2-A	Endoplasmic reticulum	RESOLUTE	4	4	0.2	FALSE		no experimental location
SLC35G5	CE02F2-A	Nucleus	RESOLUTE	4	4	0.1	FALSE		no experimental location
SLC35G6									no experimental location
SLC36A1	CE065G-P	Nucleus	RESOLUTE	5	6	0.2	TRUE	novel	novel additional experimental location(s)
SLC36A1	CE065G-P	Endoplasmic reticulum	GO	experimental evidence	6		TRUE
SLC36A1	CE065G-P	Plasma membrane	UniProt	experimental evidence	6		TRUE
SLC36A1	CE065G-P	Lysosome	UniProt	experimental evidence	6		TRUE
SLC36A1	CE065G-P	Lysosome	GO	high throughput evidence	5		TRUE
SLC36A1	CE065G-P	Endoplasmic reticulum	RESOLUTE	4	4	0.4	FALSE
SLC36A1	CE065G-P	Golgi apparatus	RESOLUTE	4	4	0.2	FALSE
SLC36A1	CE065G-P	Lysosome	RESOLUTE	3	3	0.2	FALSE
SLC36A1	CE065G-P	Plasma membrane	GO	author statement	2		FALSE
SLC36A2	CE0379-T	Plasma membrane	RESOLUTE	5	6	0.8	TRUE	confirmed
SLC36A2	CE0379-T	Cell projection	RESOLUTE	5	6	0.2	TRUE	novel	novel additional experimental location(s)
SLC36A2	CE0379-T	Plasma membrane	GO	experimental evidence	6		TRUE
SLC36A2	CE0379-T	Plasma membrane	UniProt	experimental evidence	6		TRUE
SLC36A2	CE0379-T	Endosome	GO	computational evidence	3		FALSE
SLC36A2	CE0379-T	Endoplasmic reticulum	GO	computational evidence	3		FALSE
SLC36A2	CE0379-T	Endoplasmic reticulum	UniProt	computational evidence	3		FALSE
SLC36A2	CE0379-T	Endosome	UniProt	computational evidence	3		FALSE
SLC36A3	CE02CB-R	Endoplasmic reticulum	RESOLUTE	5	6	0.8	TRUE	novel	first location(s) at all
SLC36A3	CE02CB-R	Nucleus	RESOLUTE	5	6	0.2	TRUE	novel	first location(s) at all
SLC36A4	CE02CT-2	Endoplasmic reticulum	RESOLUTE	5	6	0.4	TRUE	novel	novel additional experimental location(s)
SLC36A4	CE02CT-2	Golgi apparatus	RESOLUTE	5	6	0.2	TRUE	confirmed
SLC36A4	CE02CT-2	Nucleus	RESOLUTE	5	6	0.2	TRUE	novel	novel additional experimental location(s)
SLC36A4	CE02CT-2	Cytosol	HPA	Approved	3		TRUE
SLC36A4	CE02CT-2	Golgi apparatus	HPA	Approved	3		TRUE
SLC36A4	CE02CT-2	Plasma membrane	HPA	Approved	3		TRUE
SLC36A4	CE02CT-2	Endosome	RESOLUTE	3	3	0.1	FALSE
SLC36A4	CE02CT-2	Lysosome	UniProt	computational evidence	3		FALSE
SLC36A4	CE02CT-2	Plasma membrane	GO	author statement	2		FALSE
SLC36A4	CE02CT-2	Lysosome	GO	automatically generated annotation	1		FALSE
SLC37A1	CE02E7-S	Golgi apparatus	RESOLUTE	5	6	0.5	TRUE	novel	novel additional experimental location(s)
SLC37A1	CE02E7-S	Endoplasmic reticulum	GO	experimental evidence	6		TRUE
SLC37A1	CE02E7-S	Endoplasmic reticulum	UniProt	experimental evidence	6		TRUE
SLC37A1	CE02E7-S	Nucleus	RESOLUTE	5	6	0.1	FALSE
SLC37A1	CE02E7-S	Endoplasmic reticulum	RESOLUTE	4	4	0.4	FALSE
SLC37A2	CE02EN-E	Lysosome	RESOLUTE	5	6	1	TRUE	novel	novel additional experimental location(s)
SLC37A2	CE02EN-E	Endoplasmic reticulum	GO	experimental evidence	6		TRUE
SLC37A2	CE02EN-E	Endoplasmic reticulum	UniProt	experimental evidence	6		TRUE
SLC37A3	CE02F3-X	Lysosome	RESOLUTE	5	6	1	TRUE	confirmed	confirmed experimental location(s)
SLC37A3	CE02F3-X	Lysosome	GO	experimental evidence	6		TRUE
SLC37A3	CE02F3-X	Endoplasmic reticulum	GO	experimental evidence	6		TRUE
SLC37A3	CE02F3-X	Endoplasmic reticulum	UniProt	experimental evidence	6		TRUE
SLC37A3	CE02F3-X	Lysosome	UniProt	experimental evidence	6		TRUE
SLC37A4	CE02F4-G	Golgi apparatus	RESOLUTE	5	6	1	TRUE	novel	novel additional experimental location(s)
SLC37A4	CE02F4-G	Endoplasmic reticulum	GO	experimental evidence	6		TRUE
[truncated: 666 more rows]

## Sheet: legend
column	description
gene symbol	HGNC gene symbol.
RESOLUTE cellline identifier	The RESOLUTE cell line used in the immunoflourescence (IF) experiment for manual subcellular localization assessment of this SLC.
annotated subcellular location	The subcellular location annotated for this SLC. High-confidence annotations are highlighted.
annotation source	The source of a subcellular location annotation (HPA: Human Protein Atlas; GO: Gene Ontology).
annotation score	The annotation source specific score label for the annotation.
annotation score level	A levelling introduced to make annotation source specific scores comparable. Higher levels correspond to higher confidence.
signal	Signal score representing the approximated relative fluorescence intensity compared to the total fluorescence intensity (for RESOLUTE annotations only).
high-confidence experimental annotation	Flag to indicate experimental annotations fulfilling all criteria for a high-confidence annotation.
annotation category	Categorization for novelty of a location annotation using RESOLUTE IF data set (for RESOLUTE annotations only).
SLC category	Categorization for novelty of SLC localization using RESOLUTE IF data set (for RESOLUTE annotations only). See also Figure 3F in the manuscript.
