# Supplementary material for: Data- and knowledge-derived functional landscape of human solute carriers
Source: Mol Syst Biol. 2025 May 12;21(6):599–631. doi: 10.1038/s44320-025-00108-2 (PMC12130315; doi:10.1038/s44320-025-00108-2)
Supplement: Supplementary file 7 — Dataset EV4 [file 44320_2025_108_MOESM7_ESM.xlsx]

## Sheet: dataset
Goldmann et al. Data- and knowledge-derived functional landscape of human solute carriers (2025)
Dataset EV2. Literature-based substrate annotation for 329 human solute carriers.
gene symbol	substrate name	substrate identifier	annotation source(s)
ANKH	ATP	CHEBI:15422	PMID:35147247
FLVCR1	choline	CHEBI:15354	PMID:37100056
FLVCR1	protoporphyrin	CHEBI:15430	PMID:23187127
FLVCR1	hemin	CHEBI:50385	PMID:15369674
FLVCR2	hemin	CHEBI:50385	PMID:20823265
LETM1	hydron	CHEBI:15378	PMID:19797662; PMID:23716663; PMID:27669901
LETM1	calcium(2+)	CHEBI:29108	PMID:19797662; PMID:23716663; PMID:27669901
MAGT1	magnesium(2+)	CHEBI:18420	PMID:19717468
MFSD10	fluorescein (lactone form)	CHEBI:31624	PMID:18638446
MFSD10	indometacin	CHEBI:49662	PMID:18638446
MFSD12	cysteine	CHEBI:15356	PMID:33208952
MFSD2A	hexadecanoic acid	CHEBI:15756	PMID:24828044
MFSD2A	oleic acid	CHEBI:16196	PMID:24828044
MFSD2A	sodium(1+)	CHEBI:29101	PMID:24828044
MFSD2A	docosahexaenoic acid	CHEBI:36005	PMID:24828044
MFSD2A	sphingosine 1-phosphate	CHEBI:37550	PMID:29563527
MFSD2B	sphingosine 1-phosphate	CHEBI:37550	PMID:29563527; PMID:33785361
MPC1	pyruvate	CHEBI:15361	PMID:25458842; PMID:36179030
MPC1L	pyruvate	CHEBI:15361	PMID:27317664
MPC2	pyruvate	CHEBI:15361	PMID:25458842; PMID:29472561; PMID:36179030
NIPA2	magnesium(2+)	CHEBI:18420	PMID:25347071
NPC1	cholesterol	CHEBI:16113	PMID:17989073
NPC1	25-hydroxycholesterol	CHEBI:42977	PMID:17989073
NPC1L1	cholesterol	CHEBI:16113	PMID:16407187
OCA2	chloride	CHEBI:17996	PMID:25513726
RHAG	ammonia	CHEBI:16134	PMID:15856280
RHBG	ammonia	CHEBI:16134	PMID:11024028; PMID:15284342; PMID:15929723
RHBG	methylamine	CHEBI:16830	PMID:15284342
RHCG	hydron	CHEBI:15378	PMID:14761968; PMID:16131648
RHCG	ammonia	CHEBI:16134	PMID:14761968; PMID:15929723; PMID:16131648
RHCG	methylamine	CHEBI:16830	PMID:16131648
SFXN1	cysteine	CHEBI:15356	PMID:30442778
SFXN1	alanine	CHEBI:16449	PMID:30442778
SFXN1	serine	CHEBI:17822	PMID:30442778
SFXN2	iron(2+)	CHEBI:29033	PMID:30570704
SLC10A1	dehydroepiandrosterone sulfate	CHEBI:16814	PMID:17491011
SLC10A1	estrone 3-sulfate	CHEBI:17474	PMID:17491011
SLC10A1	taurocholic acid	CHEBI:28865	PMID:8132774
SLC10A1	sodium(1+)	CHEBI:29101	PMID:8132774
SLC10A1	pregnenolone sulfate	CHEBI:35420	PMID:17491011
SLC10A1	rosuvastatin	CHEBI:38545	PMID:16697742
SLC10A2	chenodeoxycholic acid	CHEBI:16755	PMID:9458785
SLC10A2	dehydroepiandrosterone sulfate	CHEBI:16814	PMID:17491011
SLC10A2	estrone 3-sulfate	CHEBI:17474	PMID:17491011; PMID:23506869
SLC10A2	deoxycholate	CHEBI:23614	PMID:9458785
SLC10A2	dehydroepiandrosterone	CHEBI:28689	PMID:23506869
SLC10A2	taurocholic acid	CHEBI:28865	PMID:21649730; PMID:9458785
SLC10A2	sodium(1+)	CHEBI:29101	PMID:9458785
SLC10A2	pregnenolone sulfate	CHEBI:35420	PMID:17491011
SLC10A2	bromosulfophthalein sodium	CHEBI:63827	PMID:23506869
SLC10A6	uridine	CHEBI:16704	PMID:18668436
SLC10A6	dehydroepiandrosterone sulfate	CHEBI:16814	PMID:17491011; PMID:23667501
SLC10A6	pyrimidine	CHEBI:16898	PMID:18668436
SLC10A6	estrone 3-sulfate	CHEBI:17474	PMID:17491011; PMID:23667501
SLC10A6	taurolithocholic acid sulfate	CHEBI:17864	PMID:17491011
SLC10A6	androstenediol 3-sulfate(1-)	CHEBI:190287	PMID:23667501
SLC10A6	sodium(1+)	CHEBI:29101	PMID:17491011; PMID:18668436
SLC10A6	pregnenolone sulfate	CHEBI:35420	PMID:17491011
SLC11A1	hydron	CHEBI:15378	PMID:11237855
SLC11A1	iron(2+)	CHEBI:29033	PMID:11237855
SLC11A1	zinc(2+)	CHEBI:29105	PMID:11237855
SLC11A2	hydron	CHEBI:15378	PMID:10625641; PMID:17109629; PMID:28754960
SLC11A2	iron(2+)	CHEBI:29033	PMID:10625641; PMID:11005764; PMID:17109629; PMID:28754960; PMID:31804182
SLC11A2	manganese(2+)	CHEBI:29035	PMID:11005764; PMID:17109629
SLC11A2	oxidovanadium(2+)	CHEBI:30046	PMID:17109629
SLC11A2	cadmium(2+)	CHEBI:48775	PMID:10625641; PMID:17109629; PMID:28754960
SLC11A2	cobalt(2+)	CHEBI:48828	PMID:10625641; PMID:17109629
SLC11A2	nickel(2+)	CHEBI:49786	PMID:17109629
SLC11A2	lead(2+)	CHEBI:49807	PMID:17109629
SLC11A2	vanadium(3+)	CHEBI:49948	PMID:17109629
SLC12A1	chloride	CHEBI:17996	PMID:32776569; PMID:33498219
SLC12A1	sodium(1+)	CHEBI:29101	PMID:32776569; PMID:33498219; PMID:3950574
SLC12A1	potassium(1+)	CHEBI:29103	PMID:32776569; PMID:33498219; PMID:3950574
SLC12A2	chloride	CHEBI:17996	PMID:7629105
SLC12A2	sodium(1+)	CHEBI:29101	PMID:7629105
SLC12A2	potassium(1+)	CHEBI:29103	PMID:7629105
SLC12A3	iodide	CHEBI:16382	PMID:36351028
SLC12A3	chloride	CHEBI:17996	PMID:36351028
SLC12A3	sodium(1+)	CHEBI:29101	PMID:12039972; PMID:36351028
SLC12A4	chloride	CHEBI:17996	PMID:8663127
SLC12A4	potassium(1+)	CHEBI:29103	PMID:8663127
SLC12A5	chloride	CHEBI:17996	PMID:12106695
SLC12A5	potassium(1+)	CHEBI:29103	PMID:12106695
SLC12A6	chloride	CHEBI:17996	PMID:10187864
SLC12A6	potassium(1+)	CHEBI:29103	PMID:10187864
SLC12A7	chloride	CHEBI:17996	PMID:21733850
SLC12A7	potassium(1+)	CHEBI:29103	PMID:21733850
SLC12A7	rubidium(1+)	CHEBI:49847	PMID:21733850
SLC12A9	ammonia	CHEBI:16134	PMID:37292735
SLC12A9	chloride	CHEBI:17996	PMID:37292735
SLC13A1	sulfate	CHEBI:16189	PMID:11161786
SLC13A1	sodium(1+)	CHEBI:29101	PMID:11161786
SLC13A2	succinic acid	CHEBI:15741	PMID:8967342
SLC13A2	sodium(1+)	CHEBI:29101	PMID:8967342
SLC13A2	citric acid	CHEBI:30769	PMID:8967342
SLC13A3	succinic acid	CHEBI:15741	PMID:15561973
SLC13A3	oxaloacetate(2-)	CHEBI:16452	PMID:15561973
SLC13A3	2,2-dimethylsuccinate(2-)	CHEBI:191383	PMID:15561973
SLC13A3	2,3-dimethylsuccinate(2-)	CHEBI:191384	PMID:15561973
SLC13A3	sodium(1+)	CHEBI:29101	PMID:15561973
SLC13A3	fumarate(2-)	CHEBI:29806	PMID:15561973
SLC13A3	2-oxoglutaric acid	CHEBI:30915	PMID:15561973
SLC13A3	malic acid	CHEBI:6650	PMID:15561973
SLC13A4	sulfate	CHEBI:16189	PMID:15607730
SLC13A4	sodium(1+)	CHEBI:29101	PMID:15607730
SLC13A5	pyruvate	CHEBI:15361	PMID:12445824
SLC13A5	lactate	CHEBI:24996	PMID:12445824
SLC13A5	sodium(1+)	CHEBI:29101	PMID:12445824; PMID:12826022
SLC13A5	fumarate(2-)	CHEBI:29806	PMID:12445824
SLC13A5	citric acid	CHEBI:30769	PMID:12445824; PMID:12826022
SLC13A5	malonic acid	CHEBI:30794	PMID:12445824
SLC13A5	isocitric acid	CHEBI:30887	PMID:12445824
SLC13A5	lithium(1+)	CHEBI:49713	PMID:12826022
SLC13A5	malic acid	CHEBI:6650	PMID:12445824
SLC14A1	urea	CHEBI:16199	PMID:8997401
SLC14A1	thiourea	CHEBI:36946	PMID:8997401
SLC14A2	urea	CHEBI:16199	PMID:8997401
SLC15A1	glycylsarcosine	CHEBI:155876	PMID:9610386
SLC15A1	Ala-Pro-Gly	CHEBI:155879	PMID:9610386
SLC15A1	Gly-Gly-Pro	CHEBI:155880	PMID:9610386
SLC15A1	NAD(+)	CHEBI:15846	PMID:33087354; PMID:33262325
SLC15A1	5-aminolevulinic acid	CHEBI:17549	PMID:9610386
SLC15A1	amoxicillin	CHEBI:2676	PMID:9610386
SLC15A1	cyclacillin	CHEBI:31444	PMID:9610386
SLC15A1	cefaclor	CHEBI:3478	PMID:9610386
SLC15A1	cefadroxil	CHEBI:3479	PMID:9610386
SLC15A1	cephalexin	CHEBI:3534	PMID:9610386
SLC15A1	valacyclovir	CHEBI:35854	PMID:9610386
SLC15A1	muramyl dipeptide	CHEBI:59414	PMID:9610386
SLC15A1	Gly-Pro	CHEBI:70744	PMID:9610386
SLC15A1	Ala-Pro	CHEBI:73393	PMID:9610386
SLC15A1	Leu-Pro	CHEBI:73580	PMID:9610386
SLC15A1	Gly-Gly-Ile	CHEBI:73902	PMID:9610386
SLC15A1	oseltamivir	CHEBI:7798	PMID:9610386
SLC15A2	Ala-Lys	CHEBI:132403	PMID:7495840
SLC15A2	hydron	CHEBI:15378	PMID:7495840
SLC15A2	glycylsarcosine	CHEBI:155876	PMID:7495840
SLC15A2	carnosine	CHEBI:15727	PMID:7495840
SLC15A2	5-aminolevulinic acid	CHEBI:17549	PMID:7495840
SLC15A2	anserine	CHEBI:18323	PMID:7495840
SLC15A2	amoxicillin	CHEBI:2676	PMID:7495840
SLC15A2	ampicillin	CHEBI:28971	PMID:7495840
SLC15A2	Bestatin	CHEBI:3070	PMID:7495840
SLC15A2	cefaclor	CHEBI:3478	PMID:7495840
SLC15A2	cefadroxil	CHEBI:3479	PMID:7495840
SLC15A2	cephalexin	CHEBI:3534	PMID:7495840
SLC15A2	L-lysyl-L-alanine	CHEBI:61872	PMID:7495840
SLC15A2	L-alanyl-L-alanine	CHEBI:72816	PMID:7495840
SLC15A2	Ala-Asp	CHEBI:73803	PMID:7495840
SLC15A2	Asp-Lys	CHEBI:73829	PMID:7495840
SLC15A3	hydron	CHEBI:15378	PMID:31254495
SLC15A3	glycylsarcosine	CHEBI:155876	PMID:31254495
SLC15A3	histidine	CHEBI:27570	PMID:31254495
SLC15A3	cefadroxil	CHEBI:3479	PMID:31254495
SLC15A3	valacyclovir	CHEBI:35854	PMID:31254495
SLC15A3	glycyl-glycyl-glycine	CHEBI:63961	PMID:31254495
SLC15A4	hydron	CHEBI:15378	PMID:29224352
SLC15A4	glycylsarcosine	CHEBI:155876	PMID:29224352
SLC15A4	L-histidine	CHEBI:15971	PMID:29224352
SLC15A4	5-aminolevulinic acid	CHEBI:17549	PMID:29224352
SLC15A4	histidine	CHEBI:27570	PMID:29224352
SLC15A4	EC 3.4.15.1 (peptidyl-dipeptidase A) inhibitor	CHEBI:35457	PMID:29224352
SLC15A4	valacyclovir	CHEBI:35854	PMID:29224352
SLC15A4	muramyl dipeptide	CHEBI:59414	PMID:29224352
SLC15A4	L-alanyl-gamma-D-glutamyl-meso-diaminopimelic acid	CHEBI:61564	PMID:29224352
SLC16A1	2-hydroxybutyric acid	CHEBI:1148	PMID:9786900
SLC16A1	pyruvate	CHEBI:15361	PMID:26876179; PMID:32839325; PMID:9786900
SLC16A1	hydron	CHEBI:15378	PMID:25371203; PMID:31593685
SLC16A1	5-oxoproline	CHEBI:16010	PMID:25371203
SLC16A1	(S)-lactate	CHEBI:16651	PMID:31593685; PMID:32819565; PMID:9786900
SLC16A1	butyrate	CHEBI:17968	PMID:11005765
SLC16A1	5-oxo-L-proline	CHEBI:18183	PMID:31101938
SLC16A1	3-hydroxybutyric acid	CHEBI:20067	PMID:9786900
SLC16A1	lactate	CHEBI:24996	PMID:26876179; PMID:31101938
SLC16A1	4-hydroxybutyric acid	CHEBI:30830	PMID:9786900
SLC16A10	L-dopa	CHEBI:15765	PMID:11827462
SLC16A10	L-tryptophan	CHEBI:16828	PMID:11827462
SLC16A10	L-phenylalanine	CHEBI:17295	PMID:11827462
SLC16A10	L-tyrosine	CHEBI:17895	PMID:11827462
SLC16A10	chloride	CHEBI:17996	PMID:11827462
SLC16A10	tyrosine	CHEBI:18186	PMID:11827462
SLC16A10	3,3',5-triiodo-L-thyronine	CHEBI:18258	PMID:18337592
SLC16A10	L-thyroxine	CHEBI:18332	PMID:18337592
SLC16A10	phenylalanine	CHEBI:28044	PMID:11827462
SLC16A10	sodium(1+)	CHEBI:29101	PMID:11827462
SLC16A11	pyruvate	CHEBI:15361	PMID:28666119
SLC16A11	hydron	CHEBI:15378	PMID:28666119
SLC16A12	guanidinoacetic acid	CHEBI:16344	PMID:32781157
SLC16A12	creatine	CHEBI:16919	PMID:23578822; PMID:31784090; PMID:32781157
SLC16A12	L-glutamine	CHEBI:18050	PMID:23578822
SLC16A12	3-hydroxyanthranilate	CHEBI:36559	PMID:23578822
SLC16A12	indole-5,6-quinone-2-carboxylic acid	CHEBI:81394	PMID:23578822
SLC16A2	3,3',5-triiodo-L-thyronine	CHEBI:18258	PMID:16887882; PMID:18337592; PMID:20358049; PMID:23550058
SLC16A2	L-thyroxine	CHEBI:18332	PMID:18337592; PMID:23550058
SLC16A2	3-Iodothyronamine	CHEBI:89700	PMID:20358049
SLC16A3	(S)-lactate	CHEBI:16651	PMID:17502341; PMID:32819565
SLC16A3	lactate	CHEBI:24996	PMID:10921872; PMID:31719150
SLC16A3	4-hydroxybutyric acid	CHEBI:30830	PMID:17502341
SLC16A5	prostaglandin F2alpha	CHEBI:15553	PMID:16174808
SLC16A5	nateglinide	CHEBI:31897	PMID:16174808; PMID:23935065
SLC16A5	bumetanide	CHEBI:3213	PMID:16174808
SLC16A7	dimethyloxalylglycine	CHEBI:102218	PMID:30297875
SLC16A7	2-hydroxybutyric acid	CHEBI:1148	PMID:9786900
SLC16A7	pyruvate	CHEBI:15361	PMID:9786900
SLC16A7	(S)-lactate	CHEBI:16651	PMID:17502341; PMID:32819565; PMID:9786900
SLC16A7	3-hydroxybutyric acid	CHEBI:20067	PMID:9786900
SLC16A7	4-hydroxybutyric acid	CHEBI:30830	PMID:17502341; PMID:9786900
SLC16A8	lactate	CHEBI:24996	PMID:33477551
SLC16A9	hydron	CHEBI:15378	PMID:31784090
SLC16A9	creatine	CHEBI:16919	PMID:31784090
SLC16A9	carnitine	CHEBI:17126	PMID:21886157
SLC16A9	uric acid	CHEBI:27226	PMID:21886157
SLC17A1	p-aminohippuric acid	CHEBI:104011	PMID:20566650
SLC17A1	acetylsalicylic acid	CHEBI:15365	PMID:20566650
SLC17A1	chloride	CHEBI:17996	PMID:20566650; PMID:21567407; PMID:8643577
SLC17A1	benzylpenicillin	CHEBI:18208	PMID:8643577
SLC17A1	uric acid	CHEBI:27226	PMID:20566650; PMID:27906618
SLC17A1	sodium(1+)	CHEBI:29101	PMID:21567407; PMID:7826357
SLC17A1	phosphate ion	CHEBI:35780	PMID:21567407; PMID:7826357
SLC17A2	p-aminohippuric acid	CHEBI:104011	PMID:25972451
SLC17A3	p-aminohippuric acid	CHEBI:104011	PMID:20810651
SLC17A3	estrone 3-sulfate	CHEBI:17474	PMID:20810651
SLC17A3	uric acid	CHEBI:27226	PMID:20810651; PMID:29847376
SLC17A3	bumetanide	CHEBI:3213	PMID:20810651
SLC17A3	ochratoxin A	CHEBI:7719	PMID:20810651
SLC17A3	17beta-estradiol 17-glucosiduronic acid	CHEBI:791	PMID:20810651
SLC17A4	p-aminohippuric acid	CHEBI:104011	PMID:22460716
SLC17A4	acetylsalicylic acid	CHEBI:15365	PMID:22460716
SLC17A4	3,3',5-triiodo-L-thyronine	CHEBI:18258	PMID:22460716
SLC17A4	L-thyroxine	CHEBI:18332	PMID:30367059
SLC17A4	uric acid	CHEBI:27226	PMID:22460716
SLC17A4	3,3',5'-triiodothyronine	CHEBI:28774	PMID:30367059
SLC17A4	salicylate	CHEBI:30762	PMID:22460716
SLC17A4	ibuprofen	CHEBI:5855	PMID:22460716
SLC17A4	pravastatin	CHEBI:63618	PMID:22460716
SLC17A5	pyruvate	CHEBI:15361	PMID:15510212
SLC17A5	hydron	CHEBI:15378	PMID:15510212; PMID:22778404
SLC17A5	(S)-lactate	CHEBI:16651	PMID:15510212
SLC17A5	N-acetylneuraminic acid	CHEBI:17012	PMID:15510212
SLC17A5	nitrate	CHEBI:17632	PMID:22778404
SLC17A5	gluconic acid	CHEBI:24266	PMID:15510212
SLC17A5	D-glucuronic acid	CHEBI:4178	PMID:15510212
SLC17A6	glutamic acid	CHEBI:18237	PMID:11698620
SLC17A6	sodium(1+)	CHEBI:29101	PMID:10820226
SLC17A6	phosphate ion	CHEBI:35780	PMID:10820226
SLC17A7	sodium(1+)	CHEBI:29101	PMID:8202535
SLC17A7	phosphate ion	CHEBI:35780	PMID:8202535
SLC17A8	L-glutamic acid	CHEBI:16015	PMID:12151341
SLC17A9	ATP	CHEBI:15422	PMID:18375752; PMID:23467297; PMID:23876310; PMID:24962569; PMID:30365528
SLC18A1	dopamine	CHEBI:18243	PMID:23337945
SLC18A1	serotonin	CHEBI:28790	PMID:16326835; PMID:23337945; PMID:8643547
SLC18A1	noradrenaline	CHEBI:33569	PMID:23337945
SLC18A2	serotonin	CHEBI:28790	PMID:25355561; PMID:8643547
SLC18A3	acetylcholine	CHEBI:15355	PMID:25355561; PMID:8910293
SLC18A3	serotonin	CHEBI:28790	PMID:25355561
SLC18B1	hydron	CHEBI:15378	PMID:25355561
SLC18B1	spermine	CHEBI:15746	PMID:25355561
SLC18B1	spermidine	CHEBI:16610	PMID:25355561
SLC18B1	serotonin	CHEBI:28790	PMID:25355561
SLC19A1	5-formyltetrahydrofolic acid	CHEBI:15640	PMID:31126740; PMID:6972215
SLC19A1	5-methyltetrahydrofolic acid	CHEBI:15641	PMID:31511694; PMID:9111015
SLC19A1	adenosine 5'-monophosphate	CHEBI:16027	PMID:6972215
SLC19A1	sulfate	CHEBI:16189	PMID:6972215
SLC19A1	ADP	CHEBI:16761	PMID:6972215
SLC19A1	chloride	CHEBI:17996	PMID:6972215
SLC19A1	AICA ribonucleotide	CHEBI:18406	PMID:24745983; PMID:31126740
SLC19A1	folic acid	CHEBI:27470	PMID:31511694; PMID:6972215; PMID:7641195
SLC19A1	phosphate ion	CHEBI:35780	PMID:6972215
SLC19A1	methotrexate	CHEBI:44185	PMID:31126740; PMID:31511694; PMID:6471097; PMID:6972215; PMID:7641195; PMID:8276792
SLC19A1	cyclic purine dinucleotide	CHEBI:47037	PMID:31126740; PMID:31511694
SLC19A1	c-GMP-AMP(2-)	CHEBI:71501	PMID:31126740
SLC19A1	2'-3'-cGAMP	CHEBI:75947	PMID:31126740; PMID:31511694
SLC19A1	thiamine(1+) diphosphate	CHEBI:9532	PMID:24745983; PMID:6972215
SLC19A2	thiamine(1+)	CHEBI:18385	PMID:10391222; PMID:10542220; PMID:21836059; PMID:26549656; PMID:9630634
SLC19A3	thiamine(1+)	CHEBI:18385	PMID:11731220
SLC1A1	hydron	CHEBI:15378	PMID:8857541
SLC1A1	L-glutamic acid	CHEBI:16015	PMID:21123949; PMID:2901670; PMID:7521911; PMID:7914198; PMID:8857541
SLC1A1	D-aspartic acid	CHEBI:17364	PMID:7521911
SLC1A1	L-cysteine	CHEBI:17561	PMID:21123949
SLC1A1	glutamic acid	CHEBI:18237	PMID:7914198
SLC1A1	sodium(1+)	CHEBI:29101	PMID:2901670; PMID:7914198; PMID:8857541
SLC1A1	potassium(1+)	CHEBI:29103	PMID:2901670; PMID:8857541
SLC1A2	L-glutamic acid	CHEBI:16015	PMID:2901670; PMID:30937933; PMID:7521911
SLC1A2	D-aspartic acid	CHEBI:17364	PMID:7521911
SLC1A2	glutamic acid	CHEBI:18237	PMID:30937933
SLC1A2	sodium(1+)	CHEBI:29101	PMID:2901670
SLC1A2	potassium(1+)	CHEBI:29103	PMID:2901670
SLC1A3	L-glutamic acid	CHEBI:16015	PMID:20477940; PMID:26690923; PMID:7521911
SLC1A3	L-aspartic acid	CHEBI:17053	PMID:20477940
SLC1A3	D-aspartic acid	CHEBI:17364	PMID:20477940; PMID:28032905; PMID:7521911
SLC1A3	glutamic acid	CHEBI:18237	PMID:31235523; PMID:31523835
SLC1A3	aspartic acid	CHEBI:22660	PMID:31523835
SLC1A3	sodium(1+)	CHEBI:29101	PMID:31235523
SLC1A3	potassium(1+)	CHEBI:29103	PMID:31235523
SLC1A4	cysteine	CHEBI:15356	PMID:14502423; PMID:8101838; PMID:8340364
SLC1A4	alanine	CHEBI:16449	PMID:11824937; PMID:14502423; PMID:8101838; PMID:8340364
SLC1A4	D-serine	CHEBI:16523	PMID:30185558
SLC1A4	L-threonine	CHEBI:16857	PMID:30185558
SLC1A4	L-alanine	CHEBI:16977	PMID:11824937; PMID:30185558
SLC1A4	L-serine	CHEBI:17115	PMID:30185558
SLC1A4	serine	CHEBI:17822	PMID:14502423; PMID:8101838; PMID:8340364
SLC1A4	proline	CHEBI:26271	PMID:14502423
SLC1A4	threonine	CHEBI:26986	PMID:8101838
SLC1A4	sodium(1+)	CHEBI:29101	PMID:11824937; PMID:8101838
SLC1A4	monohydroxyproline	CHEBI:86499	PMID:14502423
SLC1A5	glycine	CHEBI:15428	PMID:8702519
SLC1A5	alanine	CHEBI:16449	PMID:10698697; PMID:8702519
SLC1A5	L-threonine	CHEBI:16857	PMID:8662767
SLC1A5	L-alanine	CHEBI:16977	PMID:8662767
SLC1A5	L-serine	CHEBI:17115	PMID:8662767
SLC1A5	L-cysteine	CHEBI:17561	PMID:8662767
SLC1A5	L-glutamine	CHEBI:18050	PMID:8662767
SLC1A5	lysine	CHEBI:25094	PMID:32242892
SLC1A5	histidine	CHEBI:27570	PMID:32242892
SLC1A5	glutamine	CHEBI:28300	PMID:10698697; PMID:29563155; PMID:29872227; PMID:8702519
SLC1A5	arginine	CHEBI:29016	PMID:32242892
SLC1A5	L-BMAA	CHEBI:73169	PMID:32242892
SLC1A6	hydron	CHEBI:15378	PMID:8857541
SLC1A6	L-glutamic acid	CHEBI:16015	PMID:26690923; PMID:7791878
SLC1A6	L-aspartic acid	CHEBI:17053	PMID:7791878
SLC1A6	chloride	CHEBI:17996	PMID:7791878
SLC1A6	glutamic acid	CHEBI:18237	PMID:16212990; PMID:8857541
SLC1A6	sodium(1+)	CHEBI:29101	PMID:8857541
SLC1A6	potassium(1+)	CHEBI:29103	PMID:8857541
SLC1A7	L-glutamic acid	CHEBI:16015	PMID:11677257; PMID:9108121
SLC20A1	sodium(1+)	CHEBI:29101	PMID:19726692; PMID:7929240; PMID:8041748
SLC20A1	phosphate ion	CHEBI:35780	PMID:19726692; PMID:7929240; PMID:8041748
SLC20A2	sodium(1+)	CHEBI:29101	PMID:17494632; PMID:22327515; PMID:28722801
SLC20A2	phosphate ion	CHEBI:35780	PMID:17494632; PMID:22327515; PMID:28722801
SLC22A1	acetylcholine	CHEBI:15355	PMID:15817714
SLC22A1	prostaglandin E2	CHEBI:15551	PMID:11907186; PMID:12883891; PMID:14576340
SLC22A1	prostaglandin F2alpha	CHEBI:15553	PMID:11907186; PMID:12883891; PMID:14576340
SLC22A1	berberine	CHEBI:16118	PMID:18157518; PMID:23506881
SLC22A1	O-Desmethyltramadol	CHEBI:165221	PMID:21562485
SLC22A1	1-methylnicotinamide	CHEBI:16797	PMID:9260930
SLC22A1	putrescine	CHEBI:17148	PMID:23506881
SLC22A1	agmatine	CHEBI:17431	PMID:21128598; PMID:23506881
SLC22A1	thiamine(1+)	CHEBI:18385	PMID:24961373
SLC22A1	1-methyl-1,2,3,4-tetrahydroisoquinoline-6,7-diol	CHEBI:194221	PMID:23506881
SLC22A1	acyclovir	CHEBI:2453	PMID:12883891; PMID:23506881
SLC22A1	aflatoxin B1	CHEBI:2504	PMID:23506881
SLC22A1	cisplatin	CHEBI:27899	PMID:16914559; PMID:23506881
SLC22A1	N-[(5S)-5-amino-5-carboxypentanoyl]-L-cysteinyl-D-valine	CHEBI:28496	PMID:11861798
SLC22A1	serotonin	CHEBI:28790	PMID:12883891
SLC22A1	oxaliplatin	CHEBI:31941	PMID:23506881
SLC22A1	Prothionamide	CHEBI:32066	PMID:30012768
SLC22A1	noradrenaline	CHEBI:33569	PMID:15219980
SLC22A1	triethylamine	CHEBI:35026	PMID:14576340; PMID:18157518; PMID:23680637; PMID:9558463
SLC22A1	aminoguanidine	CHEBI:40618	PMID:19426682
SLC22A1	tetraethylammonium	CHEBI:44296	PMID:12883891; PMID:19426682; PMID:23223357; PMID:9260930
SLC22A1	pentamidine	CHEBI:45081	PMID:23506881; PMID:23680637
SLC22A1	imatinib	CHEBI:45783	PMID:23223357
SLC22A1	paclitaxel	CHEBI:45863	PMID:23506881
SLC22A1	ganciclovir	CHEBI:465284	PMID:11861798; PMID:12883891; PMID:23506881
SLC22A1	desipramine	CHEBI:47781	PMID:12883891
SLC22A1	ergothioneine	CHEBI:4828	PMID:19357179
SLC22A1	ethambutol	CHEBI:4877	PMID:30012768
SLC22A1	ethidium bromide	CHEBI:4883	PMID:23506881
SLC22A1	nicotinamide mononucleotide	CHEBI:50383	PMID:14576340
SLC22A1	sorafenib	CHEBI:50924	PMID:23482500
SLC22A1	lamivudine	CHEBI:63577	PMID:19141712; PMID:23506881
SLC22A1	N-methyl-4-phenylpyridinium	CHEBI:641	PMID:12538837; PMID:12883891; PMID:14576340; PMID:15817714; PMID:18157518; PMID:20863201; PMID:9558463
SLC22A1	N-methylnicotinamide	CHEBI:64399	PMID:14576340
SLC22A1	4-[4-(dimethylamino)styryl]-N-methylpyridinium iodide	CHEBI:65133	PMID:21599003
SLC22A1	metformin	CHEBI:6801	PMID:12883891; PMID:19426682; PMID:19591196; PMID:20863201; PMID:23506881; PMID:25552403
SLC22A1	4-[4-(dimethylamino)styryl]-N-methylpyridinium	CHEBI:72542	PMID:23223357
SLC22A1	irinotecan	CHEBI:80630	PMID:23506881
SLC22A1	cyclo(L-His-L-Pro)	CHEBI:90039	PMID:23506881
SLC22A11	zidovudine	CHEBI:10110	PMID:11861798
SLC22A11	p-aminohippuric acid	CHEBI:104011	PMID:17229912
SLC22A11	prostaglandin E2	CHEBI:15551	PMID:11907186
SLC22A11	prostaglandin F2alpha	CHEBI:15553	PMID:11907186
SLC22A11	dehydroepiandrosterone sulfate	CHEBI:16814	PMID:10660625
SLC22A11	estrone 3-sulfate	CHEBI:17474	PMID:10660625; PMID:15576633; PMID:17229912; PMID:18985008
SLC22A11	acyclovir	CHEBI:2453	PMID:11861798
SLC22A11	uric acid	CHEBI:27226	PMID:17229912; PMID:17674156
SLC22A11	tetracycline	CHEBI:27902	PMID:11855680
SLC22A11	bumetanide	CHEBI:3213	PMID:14610216
SLC22A11	6-carboxyfluorescein	CHEBI:39073	PMID:17229912
SLC22A11	methotrexate	CHEBI:44185	PMID:12130730
SLC22A11	ganciclovir	CHEBI:465284	PMID:11861798
SLC22A11	pravastatin	CHEBI:63618	PMID:17455113
SLC22A11	ochratoxin A	CHEBI:7719	PMID:10660625
SLC22A12	bromide	CHEBI:15858	PMID:12024214
SLC22A12	iodide	CHEBI:16382	PMID:12024214
SLC22A12	chloride	CHEBI:17996	PMID:12024214
SLC22A12	uric acid	CHEBI:27226	PMID:12024214; PMID:23291366
SLC22A13	p-aminohippuric acid	CHEBI:104011	PMID:18411268
SLC22A13	succinic acid	CHEBI:15741	PMID:18411268
SLC22A13	hydroxide	CHEBI:16234	PMID:18411268
SLC22A13	glutathione	CHEBI:16856	PMID:18411268
SLC22A13	uric acid	CHEBI:27226	PMID:18411268
SLC22A13	nicotinate	CHEBI:32544	PMID:18411268
SLC22A14	riboflavin	CHEBI:17015	PMID:33882315
SLC22A15	carnosine	CHEBI:15727	PMID:33124720
SLC22A15	carnitine	CHEBI:17126	PMID:33124720
SLC22A15	thiamine(1+)	CHEBI:18385	PMID:33124720
SLC22A15	cimetidine	CHEBI:3699	PMID:33124720
SLC22A15	gabapentin	CHEBI:42797	PMID:33124720
SLC22A15	ergothioneine	CHEBI:4828	PMID:33124720
SLC22A15	N-methyl-4-phenylpyridinium	CHEBI:641	PMID:33124720
SLC22A16	(R)-carnitine	CHEBI:16347	PMID:12089149; PMID:20037140
SLC22A16	spermidine	CHEBI:16610	PMID:20037140
SLC22A16	doxorubicin	CHEBI:28748	PMID:15963465
SLC22A16	triethylamine	CHEBI:35026	PMID:15963465
SLC22A16	bleomycin A5	CHEBI:78160	PMID:20037140
SLC22A2	choline	CHEBI:15354	PMID:14576340; PMID:9260930; PMID:9687576
SLC22A2	acetylcholine	CHEBI:15355	PMID:15817714
SLC22A2	prostaglandin E2	CHEBI:15551	PMID:11907186; PMID:14576340
SLC22A2	prostaglandin F2alpha	CHEBI:15553	PMID:11907186; PMID:14576340
SLC22A2	berberine	CHEBI:16118	PMID:18157518
SLC22A2	1-methylnicotinamide	CHEBI:16797	PMID:25552403; PMID:9260930
SLC22A2	putrescine	CHEBI:17148	PMID:21128598
SLC22A2	agmatine	CHEBI:17431	PMID:12538837; PMID:14576340; PMID:21128598
SLC22A2	dopamine	CHEBI:18243	PMID:14576340; PMID:16581093; PMID:9687576
SLC22A2	histamine	CHEBI:18295	PMID:14576340; PMID:16581093; PMID:9687576
SLC22A2	1-methyl-1,2,3,4-tetrahydroisoquinoline-6,7-diol	CHEBI:194221	PMID:17460754
SLC22A2	amantadine	CHEBI:2618	PMID:14576340; PMID:9687576
SLC22A2	cisplatin	CHEBI:27899	PMID:16914559
SLC22A2	serotonin	CHEBI:28790	PMID:14576340; PMID:16581093; PMID:9687576
SLC22A2	(R)-adrenaline	CHEBI:28918	PMID:16581093
SLC22A2	oxaliplatin	CHEBI:31941	PMID:16914559
SLC22A2	noradrenaline	CHEBI:33569	PMID:14576340; PMID:9687576
SLC22A2	triethylamine	CHEBI:35026	PMID:14576340; PMID:18157518; PMID:9558463
SLC22A2	aminoguanidine	CHEBI:40618	PMID:19426682
SLC22A2	tetraethylammonium	CHEBI:44296	PMID:19426682; PMID:9260930
SLC22A2	ergothioneine	CHEBI:4828	PMID:19357179
SLC22A2	ethambutol	CHEBI:4877	PMID:30012768
SLC22A2	nicotinamide mononucleotide	CHEBI:50383	PMID:14576340
SLC22A2	lamivudine	CHEBI:63577	PMID:19141712
SLC22A2	N-methyl-4-phenylpyridinium	CHEBI:641	PMID:12538837; PMID:14576340; PMID:15817714; PMID:18157518; PMID:20863201; PMID:9260930; PMID:9687576
SLC22A2	memantine	CHEBI:64312	PMID:14576340; PMID:9687576
SLC22A2	4-[4-(dimethylamino)styryl]-N-methylpyridinium iodide	CHEBI:65133	PMID:21599003
SLC22A2	metformin	CHEBI:6801	PMID:19426682; PMID:20863201; PMID:25552403
SLC22A2	pramipexole	CHEBI:8356	PMID:20496886
SLC22A2	cyclo(L-His-L-Pro)	CHEBI:90039	PMID:17460754
SLC22A24	succinic acid	CHEBI:15741	PMID:31553721
SLC22A24	estrone 3-sulfate	CHEBI:17474	PMID:31553721
SLC22A24	glycocholic acid	CHEBI:17687	PMID:31553721
SLC22A24	taurocholic acid	CHEBI:28865	PMID:31553721
SLC22A24	6-carboxyfluorescein	CHEBI:39073	PMID:31553721
SLC22A24	methotrexate	CHEBI:44185	PMID:31553721
SLC22A24	2',7'-dichlorofluorescein	CHEBI:51596	PMID:31553721
SLC22A24	ochratoxin A	CHEBI:7719	PMID:31553721
SLC22A24	17beta-estradiol 17-glucosiduronic acid	CHEBI:791	PMID:31553721
SLC22A24	5alpha-androstane-3beta,17beta-diol 3-O-(beta-D-glucuronide)	CHEBI:88730	PMID:31553721
SLC22A3	tyramine	CHEBI:15760	PMID:14576340
SLC22A3	agmatine	CHEBI:17431	PMID:12538837; PMID:14576340
SLC22A3	histamine	CHEBI:18295	PMID:14576340; PMID:16581093
SLC22A3	amoxicillin	CHEBI:2676	PMID:30012768
SLC22A3	serotonin	CHEBI:28790	PMID:14576340
SLC22A3	(R)-adrenaline	CHEBI:28918	PMID:14576340; PMID:16581093
SLC22A3	oxaliplatin	CHEBI:31941	PMID:16914559
SLC22A3	noradrenaline	CHEBI:33569	PMID:14576340
SLC22A3	cimetidine	CHEBI:3699	PMID:14576340
SLC22A3	tetraethylammonium	CHEBI:44296	PMID:10966924
SLC22A3	ergothioneine	CHEBI:4828	PMID:19357179
SLC22A3	isoniazide	CHEBI:6030	PMID:30012768
SLC22A3	lamivudine	CHEBI:63577	PMID:19141712
SLC22A3	N-methyl-4-phenylpyridinium	CHEBI:641	PMID:10966924; PMID:15817714
SLC22A3	metformin	CHEBI:6801	PMID:19591196
SLC22A3	pramipexole	CHEBI:8356	PMID:20496886
SLC22A4	acetylcholine	CHEBI:15355	PMID:22206629
SLC22A4	hydron	CHEBI:15378	PMID:10215651
SLC22A4	(R)-carnitine	CHEBI:16347	PMID:10215651
SLC22A4	glycine betaine	CHEBI:17750	PMID:17700366
SLC22A4	quinidine	CHEBI:28593	PMID:10215651
SLC22A4	cytarabine	CHEBI:28680	PMID:28209616
SLC22A4	triethylamine	CHEBI:35026	PMID:10215651; PMID:17700366
SLC22A4	gabapentin	CHEBI:42797	PMID:17609685
SLC22A4	tetraethylammonium	CHEBI:44296	PMID:15832501
SLC22A4	ergothioneine	CHEBI:4828	PMID:15795384; PMID:17532304; PMID:20020740
SLC22A4	ethambutol	CHEBI:4877	PMID:30012768
SLC22A4	ipratropium	CHEBI:5956	PMID:20020740
SLC22A4	mepyramine	CHEBI:6762	PMID:10215651
SLC22A4	2-(3,4-dimethoxyphenyl)-5-{[2-(3,4-dimethoxyphenyl)ethyl](methyl)amino}-2-(propan-2-yl)pentanenitrile	CHEBI:77733	PMID:10215651
SLC22A5	(S)-carnitine	CHEBI:11060	PMID:10525100
SLC22A5	(R)-carnitine	CHEBI:16347	PMID:10454528; PMID:10525100; PMID:10966938
SLC22A5	carnitine	CHEBI:17126	PMID:18005709; PMID:20020740
SLC22A5	O-butanoyl-L-carnitine	CHEBI:21949	PMID:17855766
SLC22A5	quinidine	CHEBI:28593	PMID:10525100
SLC22A5	sodium(1+)	CHEBI:29101	PMID:10454528; PMID:10525100; PMID:10966938; PMID:17855766
SLC22A5	triethylamine	CHEBI:35026	PMID:10454528; PMID:10525100
SLC22A5	ethambutol	CHEBI:4877	PMID:30012768
SLC22A5	O-propanoyl-L-carnitine	CHEBI:53210	PMID:10454528
SLC22A5	O-acetyl-L-carnitine	CHEBI:57589	PMID:10454528; PMID:10525100
SLC22A5	ipratropium	CHEBI:5956	PMID:20020740
SLC22A5	valproate	CHEBI:60654	PMID:10525100
SLC22A5	mepyramine	CHEBI:6762	PMID:10525100
SLC22A5	2-(3,4-dimethoxyphenyl)-5-{[2-(3,4-dimethoxyphenyl)ethyl](methyl)amino}-2-(propan-2-yl)pentanenitrile	CHEBI:77733	PMID:10525100
SLC22A6	zidovudine	CHEBI:10110	PMID:11861798
SLC22A6	p-aminohippuric acid	CHEBI:104011	PMID:10462545; PMID:11602689; PMID:11815391; PMID:17502342; PMID:22108572; PMID:23255614; PMID:9950961
SLC22A6	prostaglandin E2	CHEBI:15551	PMID:11907186
SLC22A6	prostaglandin F2alpha	CHEBI:15553	PMID:11907186
SLC22A6	indole-3-acetic acid	CHEBI:16411	PMID:11815391
SLC22A6	kynurenic acid	CHEBI:18344	PMID:22108572
SLC22A6	adefovir	CHEBI:2469	PMID:10462545
SLC22A6	uric acid	CHEBI:27226	PMID:17674156
SLC22A6	tetracycline	CHEBI:27902	PMID:11855680
SLC22A6	N-[(5S)-5-amino-5-carboxypentanoyl]-L-cysteinyl-D-valine	CHEBI:28496	PMID:11861798
SLC22A6	2-oxoglutaric acid	CHEBI:30915	PMID:9950961
SLC22A6	edaravone	CHEBI:31530	PMID:17502342
SLC22A6	bumetanide	CHEBI:3213	PMID:14610216
SLC22A6	cidofovir anhydrous	CHEBI:3696	PMID:10462545
SLC22A6	6-carboxyfluorescein	CHEBI:39073	PMID:10929807
SLC22A6	indoxyl sulfate	CHEBI:43355	PMID:11815391
SLC22A6	methotrexate	CHEBI:44185	PMID:12130730
SLC22A6	ganciclovir	CHEBI:465284	PMID:11861798
SLC22A6	furosemide	CHEBI:47426	PMID:14610216
SLC22A6	9-[2-(phosphonomethoxy)ethyl]guanine	CHEBI:7880	PMID:10462545
SLC22A6	2,3-disulfanylpropane-1-sulfonic acid	CHEBI:888	PMID:11602689
SLC22A7	zidovudine	CHEBI:10110	PMID:11861798
SLC22A7	prostaglandin E2	CHEBI:15551	PMID:11907186
SLC22A7	prostaglandin F2alpha	CHEBI:15553	PMID:11907186
SLC22A7	tetracycline	CHEBI:27902	PMID:11855680
SLC22A8	zidovudine	CHEBI:10110	PMID:11861798
SLC22A8	prostaglandin E2	CHEBI:15551	PMID:11907186
SLC22A8	prostaglandin F2alpha	CHEBI:15553	PMID:11907186
SLC22A8	estrone 3-sulfate	CHEBI:17474	PMID:22108572
SLC22A8	benzylpenicillin	CHEBI:18208	PMID:17502342
SLC22A8	kynurenic acid	CHEBI:18344	PMID:22108572
SLC22A8	uric acid	CHEBI:27226	PMID:17674156
SLC22A8	tetracycline	CHEBI:27902	PMID:11855680
SLC22A8	edaravone	CHEBI:31530	PMID:17502342
SLC22A8	bumetanide	CHEBI:3213	PMID:14610216
SLC22A8	methotrexate	CHEBI:44185	PMID:12130730
SLC22A8	furosemide	CHEBI:47426	PMID:14610216
SLC22A8	pravastatin	CHEBI:63618	PMID:17455113
SLC22A9	dehydroepiandrosterone sulfate	CHEBI:16814	PMID:17393504
SLC22A9	estrone 3-sulfate	CHEBI:17474	PMID:17393504
SLC22A9	butyrate	CHEBI:17968	PMID:17393504
SLC23A1	ascorbic acid	CHEBI:22652	PMID:10556521; PMID:18094143
SLC23A1	sodium(1+)	CHEBI:29101	PMID:10556521; PMID:18094143
SLC23A2	ascorbic acid	CHEBI:22652	PMID:10471399; PMID:10556521; PMID:29545069; PMID:30902760
SLC23A2	sodium(1+)	CHEBI:29101	PMID:10471399; PMID:10556521; PMID:29545069
SLC24A1	sodium(1+)	CHEBI:29101	PMID:26631410
SLC24A1	potassium(1+)	CHEBI:29103	PMID:26631410
SLC24A1	calcium(2+)	CHEBI:29108	PMID:26631410
SLC24A2	sodium(1+)	CHEBI:29101	PMID:12525183; PMID:26631410
SLC24A2	potassium(1+)	CHEBI:29103	PMID:12525183; PMID:26631410
SLC24A2	calcium(2+)	CHEBI:29108	PMID:12525183; PMID:26631410
SLC24A3	sodium(1+)	CHEBI:29101	PMID:11294880; PMID:26631410
SLC24A3	potassium(1+)	CHEBI:29103	PMID:11294880; PMID:26631410
SLC24A3	calcium(2+)	CHEBI:29108	PMID:11294880; PMID:26631410
SLC24A4	sodium(1+)	CHEBI:29101	PMID:12379639; PMID:26631410
SLC24A4	potassium(1+)	CHEBI:29103	PMID:12379639; PMID:26631410
SLC24A4	calcium(2+)	CHEBI:29108	PMID:12379639; PMID:26631410
SLC24A5	sodium(1+)	CHEBI:29101	PMID:18166528
SLC24A5	potassium(1+)	CHEBI:29103	PMID:18166528
SLC24A5	calcium(2+)	CHEBI:29108	PMID:18166528
SLC25A1	citric acid	CHEBI:30769	PMID:29031613; PMID:29238895
SLC25A10	phosphate ion	CHEBI:35780	PMID:29211846
SLC25A10	malic acid	CHEBI:6650	PMID:29211846
SLC25A11	2-oxoglutaric acid	CHEBI:30915	PMID:16920706
SLC25A12	glutamic acid	CHEBI:18237	PMID:11566871
SLC25A12	aspartic acid	CHEBI:22660	PMID:11566871
SLC25A13	glutamic acid	CHEBI:18237	PMID:11566871
SLC25A13	aspartic acid	CHEBI:22660	PMID:11566871
SLC25A14	sulfate	CHEBI:16189	PMID:31356773
SLC25A14	glutamic acid	CHEBI:18237	PMID:31356773
SLC25A14	aspartic acid	CHEBI:22660	PMID:31356773
SLC25A14	citric acid	CHEBI:30769	PMID:31356773
SLC25A14	phosphate ion	CHEBI:35780	PMID:31356773
SLC25A14	malic acid	CHEBI:6650	PMID:31356773
SLC25A15	ornithine	CHEBI:18257	PMID:12807890; PMID:12948741
SLC25A17	ATP	CHEBI:15422	PMID:12445829
SLC25A17	NAD(+)	CHEBI:15846	PMID:22185573
SLC25A17	adenosine 5'-monophosphate	CHEBI:16027	PMID:22185573
SLC25A17	FAD	CHEBI:16238	PMID:22185573
SLC25A17	ADP	CHEBI:16761	PMID:22185573
SLC25A17	FMN	CHEBI:17621	PMID:22185573
SLC25A18	glutamic acid	CHEBI:18237	PMID:11897791
SLC25A19	ATP	CHEBI:15422	PMID:17035501
SLC25A19	dATP	CHEBI:16284	PMID:11226231
SLC25A2	ornithine	CHEBI:18257	PMID:12807890; PMID:12948741
SLC25A20	carnitine	CHEBI:17126	PMID:18307102
SLC25A20	O-acetylcarnitine	CHEBI:73024	PMID:18307102
SLC25A21	2-oxoglutaric acid	CHEBI:30915	PMID:11083877
SLC25A22	glutamic acid	CHEBI:18237	PMID:11897791
SLC25A23	ATP	CHEBI:15422	PMID:15123600
SLC25A23	ADP	CHEBI:16761	PMID:15123600
SLC25A23	phosphate ion	CHEBI:35780	PMID:15123600
SLC25A24	ATP	CHEBI:15422	PMID:15123600
SLC25A24	ADP	CHEBI:16761	PMID:15123600
SLC25A24	phosphate ion	CHEBI:35780	PMID:15123600
SLC25A25	ATP	CHEBI:15422	PMID:15123600
SLC25A25	ADP	CHEBI:16761	PMID:15123600
SLC25A25	MgATP(2-)	CHEBI:30617	PMID:30080851
SLC25A25	phosphate ion	CHEBI:35780	PMID:15123600
SLC25A26	S-adenosyl-L-methionine	CHEBI:15414	PMID:14674884
SLC25A29	ornithine	CHEBI:18257	PMID:24652292
SLC25A29	lysine	CHEBI:25094	PMID:24652292
SLC25A29	histidine	CHEBI:27570	PMID:24652292
SLC25A29	L-homoarginine	CHEBI:27747	PMID:24652292
SLC25A29	N(omega)-methyl-L-arginine	CHEBI:28229	PMID:24652292
SLC25A29	arginine	CHEBI:29016	PMID:24652292
SLC25A3	copper cation	CHEBI:23378	PMID:29237729
SLC25A30	thiosulfate(2-)	CHEBI:16094	PMID:31356773
SLC25A30	sulfate	CHEBI:16189	PMID:31356773
SLC25A30	sulfite	CHEBI:17359	PMID:31356773
SLC25A30	phosphate ion	CHEBI:35780	PMID:31356773
SLC25A30	malic acid	CHEBI:6650	PMID:31356773
SLC25A31	ATP	CHEBI:15422	PMID:15670820
SLC25A31	ADP	CHEBI:16761	PMID:15670820
SLC25A33	UTP	CHEBI:15713	PMID:17596519; PMID:25320081
SLC25A33	GTP	CHEBI:15996	PMID:25320081
SLC25A33	ITP	CHEBI:16039	PMID:25320081
SLC25A33	dCTP	CHEBI:16311	PMID:25320081
SLC25A33	dGTP	CHEBI:16497	PMID:25320081
SLC25A33	GDP	CHEBI:17552	PMID:25320081
SLC25A33	dUTP	CHEBI:17625	PMID:25320081
SLC25A33	UDP	CHEBI:17659	PMID:25320081
SLC25A33	CTP	CHEBI:17677	PMID:17596519
SLC25A33	dCDP	CHEBI:28846	PMID:25320081
SLC25A33	dGDP	CHEBI:28862	PMID:25320081
SLC25A33	TDP	CHEBI:61377	PMID:25320081
SLC25A33	TTP	CHEBI:63550	PMID:17596519; PMID:25320081
SLC25A36	UTP	CHEBI:15713	PMID:25320081
SLC25A36	2'-deoxycytosine 5'-monophosphate	CHEBI:15918	PMID:25320081
SLC25A36	GTP	CHEBI:15996	PMID:25320081
SLC25A36	ITP	CHEBI:16039	PMID:25320081
SLC25A36	2'-deoxyguanosine 5'-monophosphate	CHEBI:16192	PMID:25320081
SLC25A36	dCTP	CHEBI:16311	PMID:25320081
SLC25A36	dGTP	CHEBI:16497	PMID:25320081
SLC25A36	uridine 5'-monophosphate	CHEBI:16695	PMID:25320081
SLC25A36	IMP	CHEBI:17202	PMID:25320081
SLC25A36	CDP	CHEBI:17239	PMID:25320081
SLC25A36	guanosine 5'-monophosphate	CHEBI:17345	PMID:25320081
SLC25A36	cytidine 5'-monophosphate	CHEBI:17361	PMID:25320081
SLC25A36	GDP	CHEBI:17552	PMID:25320081
SLC25A36	dUMP	CHEBI:17622	PMID:25320081
SLC25A36	dUTP	CHEBI:17625	PMID:25320081
SLC25A36	UDP	CHEBI:17659	PMID:25320081
SLC25A36	CTP	CHEBI:17677	PMID:25320081
SLC25A36	IDP	CHEBI:17808	PMID:25320081
SLC25A36	dCDP	CHEBI:28846	PMID:25320081
SLC25A36	dGDP	CHEBI:28862	PMID:25320081
SLC25A37	iron(2+)	CHEBI:29033	DOI:10.1101/2022.09.03.506468
SLC25A38	glycine	CHEBI:15428	PMID:27476175
SLC25A39	glutathione	CHEBI:16856	PMID:34707288
SLC25A4	ATP	CHEBI:15422	PMID:23173940
SLC25A4	dADP	CHEBI:16174	PMID:23173940
SLC25A4	dATP	CHEBI:16284	PMID:23173940
SLC25A4	ADP	CHEBI:16761	PMID:23173940; PMID:27693233
SLC25A40	glutathione	CHEBI:16856	PMID:34707288
SLC25A42	coenzyme A	CHEBI:15346	PMID:19429682
SLC25A42	ATP	CHEBI:15422	PMID:19429682
SLC25A42	3'-dephospho-CoA	CHEBI:15468	PMID:19429682
SLC25A42	adenosine 5'-monophosphate	CHEBI:16027	PMID:19429682
SLC25A42	dADP	CHEBI:16174	PMID:19429682
SLC25A42	dATP	CHEBI:16284	PMID:19429682
SLC25A42	ADP	CHEBI:16761	PMID:19429682
SLC25A42	2'-deoxyadenosine 5'-monophosphate	CHEBI:17713	PMID:19429682
SLC25A42	PAP	CHEBI:53758	PMID:19429682
SLC25A44	leucine	CHEBI:25017	PMID:31435015
SLC25A44	valine	CHEBI:27266	PMID:31435015
SLC25A47	NAD(+)	CHEBI:15846	PMID:36804859
SLC25A51	NAD(+)	CHEBI:15846	PMID:32906142; PMID:33087354; PMID:33262325
SLC25A52	NAD(+)	CHEBI:15846	PMID:32906142
SLC26A1	sulfate	CHEBI:16189	PMID:12217875; PMID:21093948
SLC26A1	oxalic acid	CHEBI:16995	PMID:12217875
SLC26A1	hydrogencarbonate	CHEBI:17544	PMID:12217875
SLC26A1	glyoxylate	CHEBI:36655	PMID:21093948
SLC26A11	chloride	CHEBI:17996	PMID:23733100
SLC26A11	sodium(1+)	CHEBI:29101	PMID:23733100
SLC26A2	sulfate	CHEBI:16189	PMID:20219950; PMID:22190686
SLC26A2	hydroxide	CHEBI:16234	PMID:22190686
SLC26A2	oxalic acid	CHEBI:16995	PMID:20219950
SLC26A2	chloride	CHEBI:17996	PMID:22190686
SLC26A3	hydrogencarbonate	CHEBI:17544	PMID:16606687
SLC26A3	chloride	CHEBI:17996	PMID:16606687
SLC26A4	hydroxide	CHEBI:16234	PMID:11208611
SLC26A4	iodide	CHEBI:16382	PMID:10192399
SLC26A4	hydrogencarbonate	CHEBI:17544	PMID:11208611
SLC26A4	chloride	CHEBI:17996	PMID:10192399; PMID:11208611
SLC26A5	formate	CHEBI:15740	PMID:19383462
SLC26A5	oxalic acid	CHEBI:16995	PMID:19383462
SLC26A5	hydrogencarbonate	CHEBI:17544	PMID:11423665; PMID:22890707
SLC26A5	chloride	CHEBI:17996	PMID:11423665; PMID:22890707
SLC26A6	formate	CHEBI:15740	PMID:12217875
SLC26A6	sulfate	CHEBI:16189	PMID:12217875
SLC26A6	hydroxide	CHEBI:16234	PMID:12217875
SLC26A6	oxalic acid	CHEBI:16995	PMID:12217875
SLC26A6	hydrogencarbonate	CHEBI:17544	PMID:12217875; PMID:16606687
SLC26A6	chloride	CHEBI:17996	PMID:12217875; PMID:16606687
SLC26A7	sulfate	CHEBI:16189	PMID:11834742
SLC26A7	oxalic acid	CHEBI:16995	PMID:11834742
SLC26A7	hydrogencarbonate	CHEBI:17544	PMID:32119864
SLC26A7	chloride	CHEBI:17996	PMID:11834742; PMID:32119864
SLC26A8	sulfate	CHEBI:16189	PMID:11834742
SLC26A8	oxalic acid	CHEBI:16995	PMID:11834742
SLC26A8	chloride	CHEBI:17996	PMID:11834742
SLC26A9	sulfate	CHEBI:16189	PMID:11834742
SLC26A9	oxalic acid	CHEBI:16995	PMID:11834742
SLC26A9	hydrogencarbonate	CHEBI:17544	PMID:15800055
SLC26A9	chloride	CHEBI:17996	PMID:11834742; PMID:15800055
SLC27A1	oleic acid	CHEBI:16196	PMID:11970897; PMID:7954810
SLC27A1	parinaric acid	CHEBI:32408	PMID:11970897
SLC27A1	BODIPY-3823	CHEBI:82650	PMID:11970897
SLC27A2	oleic acid	CHEBI:16196	PMID:22022213
SLC27A4	oleic acid	CHEBI:16196	PMID:20448275
SLC27A6	hexadecanoic acid	CHEBI:15756	PMID:12556534
SLC27A6	oleic acid	CHEBI:16196	PMID:12556534
SLC27A6	linoleic acid	CHEBI:17351	PMID:12556534
SLC28A1	zalcitabine	CHEBI:10101	PMID:15194733; PMID:15651758
SLC28A1	zidovudine	CHEBI:10110	PMID:15194733; PMID:15651758
SLC28A1	adenosine	CHEBI:16335	PMID:15194733
SLC28A1	uridine	CHEBI:16704	PMID:10455109
SLC28A1	pyrimidine	CHEBI:16898	PMID:15194733
SLC28A1	gemcitabine	CHEBI:175901	PMID:14581375; PMID:15194733; PMID:21343396
SLC28A1	thymidine	CHEBI:17748	PMID:10455109
SLC28A1	sodium(1+)	CHEBI:29101	PMID:15194733
SLC28A1	5-fluorouridine	CHEBI:40154	PMID:15194733
SLC28A1	floxuridine	CHEBI:60761	PMID:15194733
SLC28A1	lamivudine	CHEBI:63577	PMID:15651758
SLC28A1	stavudine	CHEBI:63581	PMID:15651758
SLC28A1	5'-Deoxy-5-fluorocytidine	CHEBI:80627	PMID:11353816
SLC28A2	adenosine	CHEBI:16335	PMID:18668436
SLC28A2	uridine	CHEBI:16704	PMID:18668436
SLC28A2	inosine	CHEBI:17596	PMID:18668436
SLC28A2	sodium(1+)	CHEBI:29101	PMID:18668436
SLC28A2	ribavirin	CHEBI:63580	PMID:16390326
SLC28A3	zalcitabine	CHEBI:10101	PMID:15870078
SLC28A3	zidovudine	CHEBI:10110	PMID:15870078
SLC28A3	hydron	CHEBI:15378	PMID:15870078; PMID:18827020
SLC28A3	adenosine	CHEBI:16335	PMID:15870078; PMID:18827020
SLC28A3	uridine	CHEBI:16704	PMID:15870078; PMID:18668436; PMID:18827020; PMID:20360301; PMID:20643903
SLC28A3	guanosine	CHEBI:16750	PMID:15870078; PMID:18827020
SLC28A3	pyrimidine	CHEBI:16898	PMID:15870078; PMID:18668436
SLC28A3	cytidine	CHEBI:17562	PMID:15870078; PMID:18827020; PMID:20360301
SLC28A3	gemcitabine	CHEBI:175901	PMID:15870078
SLC28A3	inosine	CHEBI:17596	PMID:15870078
SLC28A3	thymidine	CHEBI:17748	PMID:15870078; PMID:18827020
SLC28A3	5-azacytidine	CHEBI:2038	PMID:20360301
SLC28A3	sodium(1+)	CHEBI:29101	PMID:15870078; PMID:18668436; PMID:18827020; PMID:20360301
SLC28A3	doxifluridine	CHEBI:31521	PMID:20360301
SLC28A3	didanosine	CHEBI:490877	PMID:15870078
SLC28A3	lithium(1+)	CHEBI:49713	PMID:15870078
SLC28A3	5-aza-2'-deoxycytidine	CHEBI:50131	PMID:20360301
SLC29A1	hypoxanthine	CHEBI:17368	PMID:27759477
SLC29A2	cytosine	CHEBI:16040	PMID:12006583; PMID:27759477
SLC29A2	guanine	CHEBI:16235	PMID:12006583
SLC29A2	adenine	CHEBI:16708	PMID:12006583
SLC29A2	hypoxanthine	CHEBI:17368	PMID:12006583; PMID:27759477
SLC29A2	uracil	CHEBI:17568	PMID:12006583
SLC29A2	thymine	CHEBI:17821	PMID:12006583
SLC29A3	zalcitabine	CHEBI:10101	PMID:15701636; PMID:19164483
SLC29A3	zidovudine	CHEBI:10110	PMID:15701636; PMID:19164483
SLC29A3	ATP	CHEBI:15422	PMID:19164483
SLC29A3	2'-deoxycytidine	CHEBI:15698	PMID:19164483
SLC29A3	tyramine	CHEBI:15760	PMID:19164483
SLC29A3	guanine	CHEBI:16235	PMID:19164483
SLC29A3	adenosine	CHEBI:16335	PMID:15701636; PMID:19164483
SLC29A3	uridine	CHEBI:16704	PMID:15701636; PMID:19164483
SLC29A3	guanosine	CHEBI:16750	PMID:19164483
SLC29A3	2'-deoxyadenosine	CHEBI:17256	PMID:19164483
SLC29A3	cytidine	CHEBI:17562	PMID:19164483
SLC29A3	uracil	CHEBI:17568	PMID:19164483
SLC29A3	gemcitabine	CHEBI:175901	PMID:19164483
SLC29A3	thymidine	CHEBI:17748	PMID:19164483
SLC29A3	dopamine	CHEBI:18243	PMID:19164483
SLC29A3	serotonin	CHEBI:28790	PMID:19164483
SLC29A3	noradrenaline	CHEBI:33569	PMID:19164483
SLC29A3	ribavirin 5'-triphosphate	CHEBI:45578	PMID:19164483
SLC29A3	didanosine	CHEBI:490877	PMID:15701636; PMID:19164483
SLC29A3	3-chloro-L-tyrosine	CHEBI:53678	PMID:19164483
SLC29A3	lamivudine	CHEBI:63577	PMID:19164483
SLC29A3	ribavirin	CHEBI:63580	PMID:19164483
SLC29A3	stavudine	CHEBI:63581	PMID:19164483
SLC29A3	N-methyl-4-phenylpyridinium	CHEBI:641	PMID:19164483
SLC29A3	metformin	CHEBI:6801	PMID:19164483
SLC29A4	adenosine	CHEBI:16335	PMID:16873718; PMID:20592246
SLC29A4	serotonin	CHEBI:28790	PMID:16873718; PMID:20592246
SLC29A4	N-methyl-4-phenylpyridinium	CHEBI:641	PMID:20592246
SLC2A1	2-deoxy-D-glucose	CHEBI:15866	PMID:12135767; PMID:25982116; PMID:2840662
SLC2A1	D-glucose	CHEBI:17634	PMID:2840662; PMID:3707948; PMID:903365
SLC2A1	2-ammonio-2-deoxy-D-glucopyranose	CHEBI:58723	PMID:12135767
SLC2A10	2-deoxy-D-glucose	CHEBI:15866	PMID:11592815
SLC2A11	glucose	CHEBI:17234	PMID:11583593; PMID:12175779; PMID:17710649
SLC2A11	fructose	CHEBI:28757	PMID:11583593; PMID:17710649
SLC2A12	glucose	CHEBI:17234	PMID:12914765
SLC2A13	hydron	CHEBI:15378	PMID:11500374; PMID:14749729; PMID:15613375
SLC2A13	myo-inositol	CHEBI:17268	PMID:11500374; PMID:14749729; PMID:15613375
SLC2A2	2-deoxy-D-glucose	CHEBI:15866	PMID:12135767
SLC2A2	2-ammonio-2-deoxy-D-glucopyranose	CHEBI:58723	PMID:12135767
SLC2A3	2-deoxy-D-glucose	CHEBI:15866	PMID:9477959
SLC2A3	glucose	CHEBI:17234	PMID:26176916
SLC2A3	galactose	CHEBI:28260	PMID:8457197
SLC2A4	2-deoxy-D-glucose	CHEBI:15866	PMID:12135767
SLC2A4	2-ammonio-2-deoxy-D-glucopyranose	CHEBI:58723	PMID:12135767
SLC2A5	fructose	CHEBI:28757	PMID:1634504
SLC2A6	glucose	CHEBI:17234	PMID:36077188
SLC2A7	glucose	CHEBI:17234	PMID:15033637; PMID:16186102
SLC2A7	fructose	CHEBI:28757	PMID:15033637; PMID:16186102
SLC2A8	glucose	CHEBI:17234	PMID:19176349
SLC2A8	trehalose	CHEBI:27082	PMID:27922102
SLC2A8	fructose	CHEBI:28757	PMID:24519932
SLC2A9	glucose	CHEBI:17234	PMID:18842065
SLC2A9	uric acid	CHEBI:27226	PMID:18327257; PMID:18842065; PMID:22647630
SLC2A9	fructose	CHEBI:28757	PMID:18327257; PMID:18842065
SLC30A1	hydron	CHEBI:15378	PMID:24951051
SLC30A1	zinc(2+)	CHEBI:29105	PMID:24951051; PMID:32441444
SLC30A10	manganese(2+)	CHEBI:29035	PMID:25319704; PMID:26728129; PMID:27307044; PMID:30272946; PMID:30755481
SLC30A10	zinc(2+)	CHEBI:29105	PMID:26728129
SLC30A10	calcium(2+)	CHEBI:29108	PMID:30755481
SLC30A2	hydron	CHEBI:15378	PMID:30893306
SLC30A2	zinc(2+)	CHEBI:29105	PMID:19496757; PMID:21289295; PMID:25657003; PMID:30893306
SLC30A3	zinc(2+)	CHEBI:29105	PMID:19521526
SLC30A4	zinc(2+)	CHEBI:29105	PMID:25657003
SLC30A5	zinc(2+)	CHEBI:29105	PMID:11904301; PMID:17355957
SLC30A6	zinc(2+)	CHEBI:29105	PMID:15994300; PMID:21402707
SLC30A7	zinc(2+)	CHEBI:29105	PMID:15994300; PMID:21402707
SLC30A8	zinc(2+)	CHEBI:29105	PMID:15331542; PMID:16984975; PMID:27875315; PMID:31676859
SLC30A9	zinc(2+)	CHEBI:29105	PMID:28334855; PMID:34397090; PMID:34433664; PMID:34687432
SLC31A1	copper cation	CHEBI:23378	PMID:19813030
SLC31A1	cisplatin	CHEBI:27899	PMID:20451502; PMID:24745988
SLC31A1	copper(2+)	CHEBI:29036	PMID:24745988
SLC31A1	copper(1+)	CHEBI:49552	PMID:20451502; PMID:24745988
SLC31A2	copper(2+)	CHEBI:29036	PMID:17944601; PMID:23391749; PMID:24745988
SLC32A1	hydron	CHEBI:15378	PMID:23506890
SLC32A1	glycine	CHEBI:15428	PMID:1915594; PMID:19843525; PMID:23506890
SLC32A1	gamma-aminobutyric acid	CHEBI:16865	PMID:12882924; PMID:1915594; PMID:19843525; PMID:23506890
SLC32A1	chloride	CHEBI:17996	PMID:19843525
SLC33A1	acetyl-CoA	CHEBI:15351	PMID:2939804
SLC34A1	sodium(1+)	CHEBI:29101	PMID:15613617
SLC34A1	phosphate ion	CHEBI:35780	PMID:15613617
SLC34A2	sodium(1+)	CHEBI:29101	PMID:10329428
SLC34A2	phosphate ion	CHEBI:35780	PMID:10329428; PMID:9826740
SLC34A3	sodium(1+)	CHEBI:29101	PMID:11880379; PMID:24352629
SLC34A3	phosphate ion	CHEBI:35780	PMID:11880379; PMID:22159077; PMID:24352629
SLC35A1	CMP-N-acetyl-beta-neuraminic acid	CHEBI:16556	PMID:9644260
SLC35A2	UDP-D-glucose	CHEBI:18066	PMID:34269178
SLC35A2	UDP-alpha-D-galactose	CHEBI:67119	PMID:8889805; PMID:9010752
SLC35A3	UDP-N-acetyl-alpha-D-glucosamine	CHEBI:16264	PMID:10393322
SLC35A5	UDP-N-acetyl-alpha-D-glucosamine	CHEBI:16264	PMID:30641943
SLC35A5	UDP-alpha-D-glucuronic acid	CHEBI:17200	PMID:30641943
SLC35A5	UDP-N-acetyl-alpha-D-galactosamine	CHEBI:67168	PMID:30641943
SLC35B1	ATP	CHEBI:15422	PMID:30154480
SLC35B1	ADP	CHEBI:16761	PMID:30154480
SLC35B1	UDP-alpha-D-glucuronic acid	CHEBI:17200	PMID:32179043
SLC35B2	3'-phospho-5'-adenylyl sulfate	CHEBI:17980	PMID:12716889
SLC35B3	3'-phospho-5'-adenylyl sulfate	CHEBI:17980	PMID:16492677
SLC35B4	UDP-alpha-D-xylose	CHEBI:16082	PMID:15911612
SLC35B4	UDP-N-acetyl-alpha-D-glucosamine	CHEBI:16264	PMID:15911612
SLC35C1	GDP-L-fucose	CHEBI:17009	PMID:11326279; PMID:11326280; PMID:27738779
SLC35C1	guanosine 5'-monophosphate	CHEBI:17345	PMID:27738779
SLC35D1	UDP-N-acetyl-D-galactosamine	CHEBI:16650	PMID:11322953
SLC35D1	UDP-alpha-D-glucuronic acid	CHEBI:17200	PMID:11322953
SLC35D2	UDP-N-acetyl-alpha-D-glucosamine	CHEBI:16264	PMID:15607426
SLC35D2	UDP-D-glucose	CHEBI:18066	PMID:15082721
SLC35D2	GDP-mannose	CHEBI:21168	PMID:15082721
SLC35D2	N-acetylglucosamine	CHEBI:59640	PMID:15082721
SLC35D3	UDP-D-glucose	CHEBI:18066	PMID:34269178
SLC35F3	thiamine(1+)	CHEBI:18385	PMID:24509276
SLC36A1	alpha-(methylamino)isobutyric acid	CHEBI:134261	PMID:12527723
SLC36A1	hydron	CHEBI:15378	PMID:12527723
SLC36A1	L-proline	CHEBI:17203	PMID:16699824; PMID:18230330; PMID:23488788
SLC36A1	5-aminolevulinic acid	CHEBI:17549	PMID:20128809
SLC36A2	glycine	CHEBI:15428	PMID:19033659
SLC36A2	proline	CHEBI:26271	PMID:12809675; PMID:15345686; PMID:19033659
SLC36A2	acetate	CHEBI:30089	PMID:15345686
SLC36A2	propionic acid	CHEBI:30768	PMID:15345686
SLC36A4	alanine	CHEBI:16449	PMID:21097500
SLC36A4	proline	CHEBI:26271	PMID:21097500
SLC36A4	tryptophan	CHEBI:27897	PMID:21097500
SLC37A1	D-glucose 6-phosphate	CHEBI:14314	PMID:21949678
SLC37A1	phosphate ion	CHEBI:35780	PMID:21949678
SLC37A2	D-glucose 6-phosphate	CHEBI:14314	PMID:21949678; PMID:24745989
SLC37A2	phosphate ion	CHEBI:35780	PMID:21949678
SLC37A3	D-glucose 6-phosphate	CHEBI:14314	PMID:21949678
SLC37A3	alendronic acid	CHEBI:2567	PMID:29745899
SLC37A3	phosphate ion	CHEBI:35780	PMID:21949678
SLC37A3	zoledronic acid	CHEBI:46557	PMID:29745899
SLC37A4	D-glucose 6-phosphate	CHEBI:14314	PMID:18337460; PMID:21949678
SLC37A4	phosphate ion	CHEBI:35780	PMID:18337460; PMID:21949678
SLC38A1	alpha-(methylamino)isobutyric acid	CHEBI:134261	PMID:10891391; PMID:12684517
SLC38A1	hydron	CHEBI:15378	PMID:10891391
SLC38A1	glycine	CHEBI:15428	PMID:12684517
SLC38A1	L-histidine	CHEBI:15971	PMID:12684517
SLC38A1	alanine	CHEBI:16449	PMID:10891391
SLC38A1	L-methionine	CHEBI:16643	PMID:12684517
SLC38A1	methionine	CHEBI:16811	PMID:10891391
SLC38A1	L-threonine	CHEBI:16857	PMID:12684517
SLC38A1	L-alanine	CHEBI:16977	PMID:12684517
SLC38A1	L-serine	CHEBI:17115	PMID:12684517
SLC38A1	L-asparagine	CHEBI:17196	PMID:12684517
SLC38A1	L-proline	CHEBI:17203	PMID:12684517
SLC38A1	L-cysteine	CHEBI:17561	PMID:12684517
SLC38A1	serine	CHEBI:17822	PMID:10891391
SLC38A1	L-glutamine	CHEBI:18050	PMID:12684517
SLC38A1	asparagine	CHEBI:22653	PMID:10891391
SLC38A1	glutamine	CHEBI:28300	PMID:10891391
SLC38A1	sodium(1+)	CHEBI:29101	PMID:10891391
SLC38A1	lithium(1+)	CHEBI:49713	PMID:10891391
SLC38A2	alpha-(methylamino)isobutyric acid	CHEBI:134261	PMID:10930503
SLC38A2	hydron	CHEBI:15378	PMID:10930503
SLC38A2	glycine	CHEBI:15428	PMID:15774260
SLC38A2	alanine	CHEBI:16449	PMID:10930503; PMID:15774260
SLC38A2	serine	CHEBI:17822	PMID:10930503
SLC38A2	proline	CHEBI:26271	PMID:10930503
SLC38A2	histidine	CHEBI:27570	PMID:15774260
SLC38A2	glutamine	CHEBI:28300	PMID:10930503; PMID:15774260
SLC38A2	sodium(1+)	CHEBI:29101	PMID:10930503
SLC38A3	hydron	CHEBI:15378	PMID:10619430
SLC38A3	alanine	CHEBI:16449	PMID:10823827
SLC38A3	chloride	CHEBI:17996	PMID:10823827
SLC38A3	asparagine	CHEBI:22653	PMID:10619430; PMID:10823827
SLC38A3	histidine	CHEBI:27570	PMID:10619430; PMID:10823827
SLC38A3	glutamine	CHEBI:28300	PMID:10619430; PMID:10823827
SLC38A3	sodium(1+)	CHEBI:29101	PMID:10619430; PMID:10823827
SLC38A4	glycine	CHEBI:15428	PMID:11342143
SLC38A4	alanine	CHEBI:16449	PMID:11342143
SLC38A4	serine	CHEBI:17822	PMID:11342143
SLC38A4	asparagine	CHEBI:22653	PMID:11342143
SLC38A4	lysine	CHEBI:25094	PMID:11342143
SLC38A4	histidine	CHEBI:27570	PMID:11342143
SLC38A4	arginine	CHEBI:29016	PMID:11342143
SLC38A4	sodium(1+)	CHEBI:29101	PMID:11342143
SLC38A5	hydron	CHEBI:15378	PMID:11243884
SLC38A5	glycine	CHEBI:15428	PMID:11243884
SLC38A5	serine	CHEBI:17822	PMID:11243884
SLC38A5	asparagine	CHEBI:22653	PMID:11243884
SLC38A5	histidine	CHEBI:27570	PMID:11243884
SLC38A5	cisplatin	CHEBI:27899	PMID:32152546
SLC38A5	glutamine	CHEBI:28300	PMID:11243884
SLC38A5	sodium(1+)	CHEBI:29101	PMID:11243884
SLC38A7	asparagine	CHEBI:22653	PMID:28416685
SLC38A7	anastrozole	CHEBI:2704	PMID:30648747
SLC38A7	glutamine	CHEBI:28300	PMID:28416685
SLC38A8	L-histidine	CHEBI:15971	PMID:25451601
SLC38A8	L-arginine	CHEBI:16467	PMID:25451601
SLC38A8	L-alanine	CHEBI:16977	PMID:25451601
SLC38A8	L-aspartic acid	CHEBI:17053	PMID:25451601
SLC38A8	L-glutamine	CHEBI:18050	PMID:25451601
SLC38A9	methionine	CHEBI:16811	PMID:29053970
SLC38A9	tyrosine	CHEBI:18186	PMID:29053970
SLC38A9	asparagine	CHEBI:22653	PMID:25561175
SLC38A9	isoleucine	CHEBI:24898	PMID:29053970
SLC38A9	leucine	CHEBI:25017	PMID:29053970
SLC38A9	tryptophan	CHEBI:27897	PMID:29053970
SLC38A9	phenylalanine	CHEBI:28044	PMID:29053970
SLC38A9	glutamine	CHEBI:28300	PMID:25561175; PMID:29053970
SLC38A9	arginine	CHEBI:29016	PMID:25561175; PMID:29053970; PMID:29872228
SLC38A9	sodium(1+)	CHEBI:29101	PMID:25561175; PMID:29053970
SLC39A1	zinc(2+)	CHEBI:29105	PMID:11301334; PMID:12888280; PMID:16844077; PMID:23378263; PMID:30581142
SLC39A10	copper(2+)	CHEBI:29036	PMID:36454509
SLC39A10	zinc(2+)	CHEBI:29105	PMID:27274087; PMID:30520657; PMID:36454509
SLC39A12	zinc(2+)	CHEBI:29105	PMID:26258299
SLC39A13	zinc(2+)	CHEBI:29105	PMID:23213233
SLC39A14	iron(2+)	CHEBI:29033	PMID:18524764; PMID:27903581
SLC39A14	manganese(2+)	CHEBI:29035	PMID:27231142
SLC39A14	zinc(2+)	CHEBI:29105	PMID:15642354
SLC39A2	zinc(2+)	CHEBI:29105	PMID:21603979; PMID:24619115; PMID:30914478
SLC39A2	cadmium(2+)	CHEBI:48775	PMID:24619115; PMID:29791142; PMID:30914478
SLC39A4	zinc(2+)	CHEBI:29105	PMID:17202136; PMID:22242765; PMID:31164399; PMID:32348750
SLC39A4	cadmium(2+)	CHEBI:48775	PMID:22242765
SLC39A4	nickel(2+)	CHEBI:49786	PMID:22242765
SLC39A5	copper(2+)	CHEBI:29036	PMID:36454509
SLC39A5	zinc(2+)	CHEBI:29105	PMID:36454509
SLC39A6	zinc(2+)	CHEBI:29105	PMID:12839489; PMID:18272141; PMID:19852955; PMID:21422171
SLC39A7	zinc(2+)	CHEBI:29105	PMID:15705588; PMID:30718914
SLC39A8	hydrogencarbonate	CHEBI:17544	PMID:16638970; PMID:18037372
SLC39A8	iron(2+)	CHEBI:29033	PMID:22898811
SLC39A8	manganese(2+)	CHEBI:29035	PMID:16638970; PMID:29453449; PMID:31086870; PMID:31261654; PMID:31699897
SLC39A8	zinc(2+)	CHEBI:29105	PMID:18037372
SLC39A8	hydrogenselenite	CHEBI:29924	PMID:27166256
SLC39A8	cadmium(2+)	CHEBI:48775	PMID:16638970; PMID:18037372
SLC39A9	zinc(2+)	CHEBI:29105	PMID:25014355
SLC40A1	iron(2+)	CHEBI:29033	PMID:22178646; PMID:30247984
SLC40A1	manganese(2+)	CHEBI:29035	PMID:22178646; PMID:30247984
SLC41A1	magnesium(2+)	CHEBI:18420	PMID:15713785; PMID:22031603; PMID:23976986
SLC41A1	sodium(1+)	CHEBI:29101	PMID:22031603; PMID:23976986
SLC41A2	magnesium(2+)	CHEBI:18420	PMID:16984228
SLC41A3	magnesium(2+)	CHEBI:18420	PMID:27302215
SLC41A3	sodium(1+)	CHEBI:29101	PMID:27302215
SLC43A1	L-leucine	CHEBI:15603	PMID:12930836
SLC43A1	branched-chain amino acid	CHEBI:22918	PMID:12930836
SLC43A1	leucine	CHEBI:25017	PMID:31345230
SLC43A1	phenylalanine	CHEBI:28044	PMID:12930836
SLC43A2	L-leucine	CHEBI:15603	PMID:15659399
SLC43A2	L-methionine	CHEBI:16643	PMID:15659399
SLC43A2	L-isoleucine	CHEBI:17191	PMID:15659399
SLC43A2	L-phenylalanine	CHEBI:17295	PMID:15659399
SLC43A3	guanine	CHEBI:16235	PMID:26455426
SLC43A3	adenine	CHEBI:16708	PMID:26455426; PMID:30910793
SLC43A3	hypoxanthine	CHEBI:17368	PMID:26455426
SLC43A3	ganciclovir	CHEBI:465284	PMID:27807008
SLC43A3	mercaptopurine	CHEBI:50667	PMID:30910793
SLC44A1	choline	CHEBI:15354	PMID:22483272
SLC44A2	choline	CHEBI:15354	PMID:20410607; PMID:23506897
SLC44A4	choline	CHEBI:15354	PMID:23651124
SLC44A4	thiamine(1+) diphosphate	CHEBI:9532	PMID:24379411
SLC45A1	glucose	CHEBI:17234	PMID:28434495
SLC46A1	hydron	CHEBI:15378	PMID:17129779; PMID:17475902
SLC46A1	AICA ribonucleotide	CHEBI:18406	PMID:24745983
SLC46A1	folic acid	CHEBI:27470	PMID:17129779; PMID:17475902; PMID:24745983
SLC46A1	methotrexate	CHEBI:44185	PMID:17129779; PMID:17475902
SLC46A1	hemin	CHEBI:50385	PMID:17156779
SLC46A1	thiamine(1+) diphosphate	CHEBI:9532	PMID:24745983
SLC46A2	tat-BP	CHEBI:46763	PMID:28539433
SLC46A2	gamma-D-glutamyl-meso-diaminopimelic acid	CHEBI:59271	PMID:37116499
SLC46A2	muramyl dipeptide	CHEBI:59414	PMID:28539433
SLC46A2	2'-3'-cGAMP	CHEBI:75947	PMID:34235268
SLC46A3	hydron	CHEBI:15378	PMID:36741448
SLC46A3	estrone 3-sulfate	CHEBI:17474	PMID:36741448
SLC47A1	3-(1-methylpyrrolidin-2-yl)pyridine	CHEBI:138000	PMID:16330770
SLC47A1	choline	CHEBI:15354	PMID:16330770
SLC47A1	creatinine	CHEBI:16737	PMID:17509534
SLC47A1	1-methylnicotinamide	CHEBI:16797	PMID:25552403
SLC47A1	corticosterone	CHEBI:16827	PMID:16330770
SLC47A1	agmatine	CHEBI:17431	PMID:21128598
SLC47A1	estrone 3-sulfate	CHEBI:17474	PMID:17509534
SLC47A1	thiamine(1+)	CHEBI:18385	PMID:17509534
SLC47A1	acyclovir	CHEBI:2453	PMID:17509534
SLC47A1	cisplatin	CHEBI:27899	PMID:16914559
SLC47A1	quinidine	CHEBI:28593	PMID:16330770
SLC47A1	oxaliplatin	CHEBI:31941	PMID:16914559
SLC47A1	paraquat	CHEBI:34905	PMID:19172157
SLC47A1	triethylamine	CHEBI:35026	PMID:16330770; PMID:17509534; PMID:19172157; PMID:20053795
SLC47A1	cimetidine	CHEBI:3699	PMID:16330770; PMID:17509534
SLC47A1	guanidine	CHEBI:42820	PMID:17509534
SLC47A1	topotecan	CHEBI:63632	PMID:17509534
SLC47A1	N-methyl-4-phenylpyridinium	CHEBI:641	PMID:16330770; PMID:17509534
SLC47A1	4-[4-(dimethylamino)styryl]-N-methylpyridinium iodide	CHEBI:65133	PMID:21599003
SLC47A1	metformin	CHEBI:6801	PMID:17509534; PMID:19172157; PMID:20053795; PMID:25552403
SLC47A1	2-(3,4-dimethoxyphenyl)-5-{[2-(3,4-dimethoxyphenyl)ethyl](methyl)amino}-2-(propan-2-yl)pentanenitrile	CHEBI:77733	PMID:16330770
SLC47A1	procainamide	CHEBI:8428	PMID:16330770; PMID:17509534
SLC47A1	rhodamine 123	CHEBI:8828	PMID:16330770
SLC47A2	choline	CHEBI:15354	PMID:16807400
SLC47A2	quinine	CHEBI:15854	PMID:16807400
SLC47A2	creatinine	CHEBI:16737	PMID:16807400
SLC47A2	1-methylnicotinamide	CHEBI:16797	PMID:25552403
SLC47A2	estrone 3-sulfate	CHEBI:17474	PMID:17509534
SLC47A2	thiamine(1+)	CHEBI:18385	PMID:16807400; PMID:17509534
SLC47A2	quinidine	CHEBI:28593	PMID:16807400
SLC47A2	oxaliplatin	CHEBI:31941	PMID:16914559
SLC47A2	captopril	CHEBI:3380	PMID:16807400
SLC47A2	triethylamine	CHEBI:35026	PMID:16807400; PMID:17509534; PMID:19158817
SLC47A2	cimetidine	CHEBI:3699	PMID:16807400; PMID:17509534
SLC47A2	guanidine	CHEBI:42820	PMID:16807400; PMID:17509534
SLC47A2	ganciclovir	CHEBI:465284	PMID:17509534
SLC47A2	nicotinamide mononucleotide	CHEBI:50383	PMID:16807400
SLC47A2	topotecan	CHEBI:63632	PMID:17509534
SLC47A2	N-methyl-4-phenylpyridinium	CHEBI:641	PMID:16807400; PMID:17509534
SLC47A2	4-[4-(dimethylamino)styryl]-N-methylpyridinium iodide	CHEBI:65133	PMID:21599003
SLC47A2	metformin	CHEBI:6801	PMID:16807400; PMID:17509534; PMID:19158817; PMID:25552403
SLC47A2	2-(3,4-dimethoxyphenyl)-5-{[2-(3,4-dimethoxyphenyl)ethyl](methyl)amino}-2-(propan-2-yl)pentanenitrile	CHEBI:77733	PMID:16807400
SLC47A2	procainamide	CHEBI:8428	PMID:16807400; PMID:17509534
SLC48A1	hemin	CHEBI:50385	PMID:18418376; PMID:23395172
SLC4A1	hydrogencarbonate	CHEBI:17544	PMID:26542571
SLC4A1	chloride	CHEBI:17996	PMID:26542571
SLC4A10	hydron	CHEBI:15378	PMID:10993873
SLC4A10	hydrogencarbonate	CHEBI:17544	PMID:10993873
SLC4A10	chloride	CHEBI:17996	PMID:10993873
SLC4A10	sodium(1+)	CHEBI:29101	PMID:10993873
SLC4A11	water	CHEBI:15377	PMID:23813972
SLC4A11	hydron	CHEBI:15378	PMID:15525507; PMID:26018076; PMID:31254733; PMID:31774702
SLC4A11	ammonia	CHEBI:16134	PMID:26018076; PMID:31774702
SLC4A11	hydroxide	CHEBI:16234	PMID:15525507; PMID:31774702
SLC4A11	sodium(1+)	CHEBI:29101	PMID:15525507
SLC4A11	tetrahydroxoborate(1-)	CHEBI:41132	PMID:15525507
SLC4A2	hydrogencarbonate	CHEBI:17544	PMID:12407081; PMID:19823673; PMID:28455748
SLC4A2	chloride	CHEBI:17996	PMID:12407081; PMID:19823673; PMID:28455748
SLC4A3	hydrogencarbonate	CHEBI:17544	PMID:2686841
SLC4A3	chloride	CHEBI:17996	PMID:2686841
SLC4A4	hydrogencarbonate	CHEBI:17544	PMID:15273250; PMID:23324180; PMID:23636456; PMID:9235899
SLC4A4	sodium(1+)	CHEBI:29101	PMID:15273250; PMID:23324180; PMID:23636456; PMID:9235899
SLC4A5	hydrogencarbonate	CHEBI:17544	PMID:11788353; PMID:26447209; PMID:29642240
SLC4A5	sodium(1+)	CHEBI:29101	PMID:11788353; PMID:26447209; PMID:29642240
SLC4A7	hydrogencarbonate	CHEBI:17544	PMID:12403779
SLC4A7	sodium(1+)	CHEBI:29101	PMID:12403779
SLC4A8	hydrogencarbonate	CHEBI:17544	PMID:10362779; PMID:18577713
SLC4A8	sodium(1+)	CHEBI:29101	PMID:10362779; PMID:18577713
SLC4A9	hydrogencarbonate	CHEBI:17544	PMID:12225984
SLC4A9	chloride	CHEBI:17996	PMID:12225984
SLC50A1	glucose	CHEBI:17234	PMID:21107422
SLC51A	tauroursodeoxycholate	CHEBI:132028	PMID:16317684
SLC51A	taurochenodeoxycholic acid	CHEBI:16525	PMID:16317684
SLC51A	dehydroepiandrosterone sulfate	CHEBI:16814	PMID:16317684; PMID:17650074
SLC51A	estrone 3-sulfate	CHEBI:17474	PMID:16317684
SLC51A	glycocholic acid	CHEBI:17687	PMID:16317684
SLC51A	glycodeoxycholic acid	CHEBI:27471	PMID:16317684
SLC51A	taurocholic acid	CHEBI:28865	PMID:16317684; PMID:17650074
SLC51A	glycoursodeoxycholic acid	CHEBI:89929	PMID:16317684
SLC51A	taurodeoxycholic acid	CHEBI:9410	PMID:16317684
SLC52A1	riboflavin	CHEBI:17015	PMID:18632736; PMID:20463145
SLC52A2	riboflavin	CHEBI:17015	PMID:20463145
SLC52A3	riboflavin	CHEBI:17015	PMID:20463145; PMID:24264046
SLC5A1	D-galactose	CHEBI:12936	PMID:10926676
SLC5A1	indican	CHEBI:16700	PMID:10926676
SLC5A1	glucose	CHEBI:17234	PMID:29087341
SLC5A1	D-glucose	CHEBI:17634	PMID:10926676
SLC5A1	Phenylglucose	CHEBI:177912	PMID:10926676
SLC5A1	hydroquinone O-beta-D-glucopyranoside	CHEBI:18305	PMID:10926676
SLC5A1	galactose	CHEBI:28260	PMID:29087341
SLC5A1	sodium(1+)	CHEBI:29101	PMID:29087341
SLC5A1	methyl alpha-D-glucopyranoside	CHEBI:320061	PMID:10926676
SLC5A1	3-O-methyl-D-glucose	CHEBI:73918	PMID:10926676
SLC5A1	2-naphthyl beta-D-glucoside	CHEBI:90258	PMID:10926676
SLC5A10	glucose	CHEBI:17234	PMID:22212718; PMID:24573086
SLC5A10	galactose	CHEBI:28260	PMID:22212718; PMID:24573086
SLC5A10	fructose	CHEBI:28757	PMID:22212718; PMID:24573086
SLC5A10	sodium(1+)	CHEBI:29101	PMID:22212718; PMID:24573086
SLC5A10	methyl alpha-D-glucopyranoside	CHEBI:320061	PMID:22212718; PMID:24573086
SLC5A10	mannose	CHEBI:37684	PMID:22212718; PMID:24573086
SLC5A11	myo-inositol	CHEBI:17268	PMID:19032932; PMID:24595108
SLC5A11	sodium(1+)	CHEBI:29101	PMID:19032932; PMID:24595108
SLC5A12	acetoacetate	CHEBI:13705	PMID:30604288
SLC5A12	pyruvate	CHEBI:15361	PMID:17692818
SLC5A12	3-hydroxybutyric acid	CHEBI:20067	PMID:30604288
SLC5A12	lactate	CHEBI:24996	PMID:17692818; PMID:30604288
SLC5A12	sodium(1+)	CHEBI:29101	PMID:17692818; PMID:30604288
SLC5A12	nicotinate	CHEBI:32544	PMID:17692818; PMID:30604288
SLC5A12	pyrazine-2-carboxylate	CHEBI:71266	PMID:30604288
SLC5A2	D-galactose	CHEBI:12936	PMID:28592437
SLC5A2	D-glucose	CHEBI:17634	PMID:28592437
SLC5A2	methyl alpha-D-glucopyranoside	CHEBI:320061	PMID:28592437
SLC5A2	3-O-methyl-D-glucose	CHEBI:73918	PMID:28592437
SLC5A3	myo-inositol	CHEBI:17268	PMID:24595108
SLC5A3	sodium(1+)	CHEBI:29101	PMID:24595108
SLC5A4	sodium(1+)	CHEBI:29101	PMID:22766068
SLC5A5	bromide	CHEBI:15858	PMID:12488351; PMID:23988430; PMID:9341168
SLC5A5	iodide	CHEBI:16382	PMID:10893432; PMID:12488351; PMID:8559252; PMID:9341168
SLC5A5	nitrate	CHEBI:17632	PMID:23988430; PMID:9341168
SLC5A5	sodium(1+)	CHEBI:29101	PMID:10893432; PMID:23988430; PMID:8559252; PMID:9341168
SLC5A5	thiocyanic acid	CHEBI:29200	PMID:12488351; PMID:23988430; PMID:9341168
SLC5A5	bromate	CHEBI:29223	PMID:9341168
SLC5A5	selenocyanic acid	CHEBI:29778	PMID:23988430; PMID:9341168
SLC5A5	tetrafluoroborate(1-)	CHEBI:38899	PMID:23988430; PMID:9341168
SLC5A5	perchlorate	CHEBI:49706	PMID:12488351; PMID:23988430
SLC5A5	chlorate	CHEBI:49709	PMID:12488351; PMID:23988430; PMID:9341168
SLC5A5	periodate	CHEBI:49826	PMID:9341168
SLC5A5	tetraoxorhenate(1-)	CHEBI:49858	PMID:12488351; PMID:23988430
SLC5A6	biotin	CHEBI:15956	PMID:10329687; PMID:10772912; PMID:19056639; PMID:20980265; PMID:22420308; PMID:25817866; PMID:9516450
SLC5A6	iodide	CHEBI:16382	PMID:20980265; PMID:22420308; PMID:25817866
SLC5A6	pantothenate	CHEBI:16454	PMID:10329687; PMID:10772912; PMID:19056639; PMID:20980265; PMID:22420308; PMID:25817866; PMID:9516450
SLC5A6	sodium(1+)	CHEBI:29101	PMID:10329687; PMID:10772912; PMID:20980265; PMID:22420308; PMID:25817866; PMID:9516450
SLC5A6	lipoate	CHEBI:30313	PMID:10329687; PMID:19056639; PMID:20980265; PMID:22420308; PMID:25817866; PMID:9516450
SLC5A7	choline	CHEBI:15354	PMID:11068039; PMID:12969261; PMID:17005849; PMID:25073461; PMID:25560927
SLC5A7	chloride	CHEBI:17996	PMID:11068039; PMID:17005849
SLC5A7	sodium(1+)	CHEBI:29101	PMID:11068039; PMID:12969261; PMID:17005849; PMID:25073461
SLC5A8	acetoacetate	CHEBI:13705	PMID:15090606; PMID:18446519
SLC5A8	pyruvate	CHEBI:15361	PMID:14966140; PMID:15090606; PMID:18446519
SLC5A8	benzoate	CHEBI:16150	PMID:17245649; PMID:18446519
SLC5A8	butyrate	CHEBI:17968	PMID:14966140; PMID:15090606; PMID:18446519
SLC5A8	lactate	CHEBI:24996	PMID:14966140; PMID:15090606; PMID:17526579; PMID:18446519; PMID:30604288
SLC5A8	sodium(1+)	CHEBI:29101	PMID:14966140; PMID:15090606; PMID:17526579; PMID:18446519
SLC5A8	acetate	CHEBI:30089	PMID:14966140; PMID:15090606; PMID:18446519
SLC5A8	salicylate	CHEBI:30762	PMID:17245649
SLC5A8	propionic acid	CHEBI:30768	PMID:14966140; PMID:15090606; PMID:17526579; PMID:18446519
SLC5A8	4-hydroxybutyric acid	CHEBI:30830	PMID:18446519
SLC5A8	nicotinate	CHEBI:32544	PMID:15090606; PMID:17245649; PMID:18446519
SLC5A9	D-galactose	CHEBI:12936	PMID:15607332
SLC5A9	D-fructose	CHEBI:15824	PMID:15607332
SLC5A9	D-mannose	CHEBI:16024	PMID:15607332
SLC5A9	D-glucose	CHEBI:17634	PMID:15607332
SLC5A9	sodium(1+)	CHEBI:29101	PMID:15607332
SLC5A9	methyl alpha-D-glucopyranoside	CHEBI:320061	PMID:15607332
SLC6A1	gamma-aminobutyric acid	CHEBI:16865	PMID:30132828
SLC6A11	gamma-aminobutyric acid	CHEBI:16865	PMID:26154082
SLC6A12	gamma-aminobutyric acid	CHEBI:16865	PMID:1370453
SLC6A12	glycine betaine	CHEBI:17750	PMID:1370453
SLC6A12	chloride	CHEBI:17996	PMID:1370453
SLC6A12	sodium(1+)	CHEBI:29101	PMID:1370453
SLC6A13	gamma-aminobutyric acid	CHEBI:16865	PMID:17502375
SLC6A14	beta-alanine	CHEBI:16958	PMID:18599538
SLC6A14	chloride	CHEBI:17996	PMID:18599538
SLC6A14	O-butanoyl-L-carnitine	CHEBI:21949	PMID:17855766
SLC6A14	leucine	CHEBI:25017	PMID:10446133; PMID:18599538
SLC6A14	lysine	CHEBI:25094	PMID:18599538
SLC6A14	arginine	CHEBI:29016	PMID:10446133
SLC6A14	sodium(1+)	CHEBI:29101	PMID:17855766; PMID:18599538
SLC6A15	cysteine	CHEBI:15356	PMID:16226721
SLC6A15	methionine	CHEBI:16811	PMID:16226721
SLC6A15	L-proline	CHEBI:17203	PMID:16226721
SLC6A15	isoleucine	CHEBI:24898	PMID:16226721
SLC6A15	leucine	CHEBI:25017	PMID:16226721
SLC6A15	valine	CHEBI:27266	PMID:16226721
SLC6A15	sodium(1+)	CHEBI:29101	PMID:16226721
SLC6A18	glycine	CHEBI:15428	PMID:19478081
SLC6A18	L-methionine	CHEBI:16643	PMID:19478081
SLC6A18	L-alanine	CHEBI:16977	PMID:19478081
SLC6A18	L-serine	CHEBI:17115	PMID:19478081
SLC6A18	L-cysteine	CHEBI:17561	PMID:19478081
SLC6A18	chloride	CHEBI:17996	PMID:19478081
SLC6A18	isoleucine	CHEBI:24898	PMID:19478081
SLC6A18	leucine	CHEBI:25017	PMID:19478081
SLC6A18	valine	CHEBI:27266	PMID:19478081
SLC6A18	glutamine	CHEBI:28300	PMID:19478081
SLC6A18	sodium(1+)	CHEBI:29101	PMID:19478081
SLC6A19	cysteine	CHEBI:15356	PMID:15286787
SLC6A19	glycine	CHEBI:15428	PMID:15286787
SLC6A19	alanine	CHEBI:16449	PMID:15286787; PMID:15286788
SLC6A19	methionine	CHEBI:16811	PMID:15286787
SLC6A19	serine	CHEBI:17822	PMID:15286787
SLC6A19	tyrosine	CHEBI:18186	PMID:15286787
SLC6A19	isoleucine	CHEBI:24898	PMID:15286787
SLC6A19	leucine	CHEBI:25017	PMID:15286787; PMID:15286788
SLC6A19	proline	CHEBI:26271	PMID:15286787
SLC6A19	valine	CHEBI:27266	PMID:15286787
SLC6A19	tryptophan	CHEBI:27897	PMID:15286787
SLC6A19	phenylalanine	CHEBI:28044	PMID:15286787; PMID:15286788
SLC6A19	glutamine	CHEBI:28300	PMID:15286787; PMID:15286788
SLC6A19	sodium(1+)	CHEBI:29101	PMID:15286787; PMID:15286788
SLC6A2	sodium(1+)	CHEBI:29101	PMID:2008212
SLC6A2	noradrenaline	CHEBI:33569	PMID:2008212
SLC6A20	chloride	CHEBI:17996	PMID:19657969
SLC6A20	proline	CHEBI:26271	PMID:19033659; PMID:19657969
SLC6A20	sodium(1+)	CHEBI:29101	PMID:19657969
SLC6A3	chloride	CHEBI:17996	PMID:16722238
SLC6A3	dopamine	CHEBI:18243	PMID:16212992; PMID:16722238
SLC6A3	sodium(1+)	CHEBI:29101	PMID:16722238
SLC6A4	chloride	CHEBI:17996	PMID:27049939; PMID:7681602
SLC6A4	serotonin	CHEBI:28790	PMID:27049939; PMID:7681602
SLC6A4	sodium(1+)	CHEBI:29101	PMID:27049939; PMID:7681602
SLC6A5	glycine	CHEBI:15428	PMID:10788509; PMID:9845349
SLC6A5	sodium(1+)	CHEBI:29101	PMID:10788509; PMID:9845349
SLC6A6	taurine	CHEBI:15891	PMID:8382624
SLC6A7	L-proline	CHEBI:17203	PMID:7651355
SLC6A8	creatine	CHEBI:16919	PMID:16550489; PMID:22644605
SLC6A8	chloride	CHEBI:17996	PMID:22644605
SLC6A8	sodium(1+)	CHEBI:29101	PMID:22644605
SLC6A9	glycine	CHEBI:15428	PMID:16181645; PMID:33658361; PMID:33658720
SLC6A9	chloride	CHEBI:17996	PMID:33658361
SLC6A9	sodium(1+)	CHEBI:29101	PMID:33658361
SLC7A1	L-histidine	CHEBI:15971	PMID:11591158
SLC7A1	alanine	CHEBI:16449	PMID:10485994
SLC7A1	L-arginine	CHEBI:16467	PMID:14757229
SLC7A1	leucine	CHEBI:25017	PMID:10485994
SLC7A1	lysine	CHEBI:25094	PMID:10485994
SLC7A1	sodium(1+)	CHEBI:29101	PMID:10485994
SLC7A1	homoserine	CHEBI:30653	PMID:10485994
SLC7A10	glycine	CHEBI:15428	PMID:10863037
SLC7A10	L-threonine	CHEBI:16857	PMID:10863037
SLC7A10	L-alanine	CHEBI:16977	PMID:10863037
SLC7A10	L-serine	CHEBI:17115	PMID:10863037
SLC7A10	L-cysteine	CHEBI:17561	PMID:10863037
SLC7A11	L-glutamic acid	CHEBI:16015	PMID:11417227
SLC7A11	L-cystine	CHEBI:16283	PMID:11417227
SLC7A11	L-aspartic acid	CHEBI:17053	PMID:11417227
SLC7A2	lysine	CHEBI:25094	PMID:12202949
SLC7A2	arginine	CHEBI:29016	PMID:9174363
SLC7A3	ornithine	CHEBI:18257	PMID:11591158
SLC7A3	lysine	CHEBI:25094	PMID:11591158
SLC7A3	arginine	CHEBI:29016	PMID:11591158
SLC7A5	L-leucine	CHEBI:15603	PMID:11557028
SLC7A5	L-histidine	CHEBI:15971	PMID:11557028
SLC7A5	L-valine	CHEBI:16414	PMID:11557028
SLC7A5	L-methionine	CHEBI:16643	PMID:11557028
SLC7A5	L-tryptophan	CHEBI:16828	PMID:11557028
SLC7A5	D-phenylalanine	CHEBI:16998	PMID:11557028
SLC7A5	L-isoleucine	CHEBI:17191	PMID:11557028
SLC7A5	L-asparagine	CHEBI:17196	PMID:11557028
SLC7A5	L-phenylalanine	CHEBI:17295	PMID:11557028
SLC7A5	L-tyrosine	CHEBI:17895	PMID:11557028
SLC7A5	L-glutamine	CHEBI:18050	PMID:11557028
SLC7A5	D-leucine	CHEBI:28225	PMID:11557028
SLC7A6	isoleucine	CHEBI:24898	PMID:10903140
SLC7A6	leucine	CHEBI:25017	PMID:10903140
SLC7A6	glutamine	CHEBI:28300	PMID:10903140
SLC7A6	arginine	CHEBI:29016	PMID:10903140
SLC7A6	sodium(1+)	CHEBI:29101	PMID:10903140
SLC7A7	L-leucine	CHEBI:15603	PMID:9829974
SLC7A7	L-arginine	CHEBI:16467	PMID:9829974
SLC7A8	glycine	CHEBI:15428	PMID:34489418
SLC7A8	L-leucine	CHEBI:15603	PMID:10391915; PMID:34489418
SLC7A8	L-alanine	CHEBI:16977	PMID:10391915; PMID:34489418
SLC7A8	L-glutamine	CHEBI:18050	PMID:34489418
SLC7A9	L-leucine	CHEBI:15603	PMID:8663357
SLC7A9	L-cystine	CHEBI:16283	PMID:8663357
SLC7A9	L-arginine	CHEBI:16467	PMID:8663357
SLC7A9	leucine	CHEBI:25017	PMID:14561219
SLC7A9	lysine	CHEBI:25094	PMID:14561219
SLC7A9	arginine	CHEBI:29016	PMID:14561219
SLC8A1	sodium(1+)	CHEBI:29101	PMID:11241183; PMID:25498502
SLC8A1	calcium(2+)	CHEBI:29108	PMID:11241183; PMID:25498502
SLC8A2	sodium(1+)	CHEBI:29101	PMID:25498502
SLC8A2	calcium(2+)	CHEBI:29108	PMID:25498502
SLC8A3	sodium(1+)	CHEBI:29101	PMID:24101730
SLC8A3	calcium(2+)	CHEBI:29108	PMID:24101730
SLC8B1	sodium(1+)	CHEBI:29101	PMID:20018762; PMID:23538132; PMID:24722281; PMID:28130126
SLC8B1	calcium(2+)	CHEBI:29108	PMID:20018762; PMID:23538132; PMID:24722281; PMID:28130126
SLC8B1	lithium(1+)	CHEBI:49713	PMID:20018762; PMID:23538132; PMID:28130126
SLC9A1	hydron	CHEBI:15378	PMID:7603840
SLC9A1	sodium(1+)	CHEBI:29101	PMID:7603840
SLC9A1	lithium(1+)	CHEBI:49713	PMID:7603840
SLC9A2	hydron	CHEBI:15378	PMID:28154142
SLC9A2	sodium(1+)	CHEBI:29101	PMID:28154142
SLC9A2	lithium(1+)	CHEBI:49713	PMID:28154142
SLC9A3	hydron	CHEBI:15378	PMID:26258413; PMID:8415663
SLC9A3	sodium(1+)	CHEBI:29101	PMID:26258413; PMID:8415663
SLC9A5	hydron	CHEBI:15378	PMID:10692428
SLC9A5	sodium(1+)	CHEBI:29101	PMID:10692428
SLC9A6	hydron	CHEBI:15378	PMID:18057008
SLC9A7	hydron	CHEBI:15378	PMID:11279194; PMID:30335141
SLC9A7	sodium(1+)	CHEBI:29101	PMID:11279194
SLC9A7	potassium(1+)	CHEBI:29103	PMID:11279194
SLC9A8	hydron	CHEBI:15378	PMID:15522866
SLC9A8	sodium(1+)	CHEBI:29101	PMID:15522866
SLC9A8	potassium(1+)	CHEBI:29103	PMID:15522866
SLC9B2	hydron	CHEBI:15378	PMID:18000046; PMID:18508966
SLC9B2	sodium(1+)	CHEBI:29101	PMID:18000046; PMID:18508966
SLC9B2	lithium(1+)	CHEBI:49713	PMID:18000046
SLCO1A2	fentanyl	CHEBI:119915	PMID:31746415
SLCO1A2	tauroursodeoxycholate	CHEBI:132028	PMID:7557095
SLCO1A2	taurochenodeoxycholic acid	CHEBI:16525	PMID:7557095
SLCO1A2	dehydroepiandrosterone sulfate	CHEBI:16814	PMID:9539145
SLCO1A2	bilirubin IXalpha	CHEBI:16990	PMID:12568656
SLCO1A2	all-trans-retinol	CHEBI:17336	PMID:25560245
SLCO1A2	estrone 3-sulfate	CHEBI:17474	PMID:15632119; PMID:23918469
SLCO1A2	glycocholic acid	CHEBI:17687	PMID:7557095
SLCO1A2	3,3',5-triiodo-L-thyronine	CHEBI:18258	PMID:20358049
SLCO1A2	rifampicin	CHEBI:28077	PMID:12085361
SLCO1A2	doxorubicin	CHEBI:28748	PMID:27777271
SLCO1A2	taurocholic acid	CHEBI:28865	PMID:7557095
SLCO1A2	rosuvastatin	CHEBI:38545	PMID:16697742
SLCO1A2	unoprostone	CHEBI:39455	PMID:15652527
SLCO1A2	methotrexate	CHEBI:44185	PMID:23918469
SLCO1A2	imatinib	CHEBI:45783	PMID:21633340; PMID:23918469
SLCO1A2	fexofenadine	CHEBI:5050	PMID:31746415
SLCO1A2	sulforhodamine 101	CHEBI:52274	PMID:31770475
SLCO1A2	sulforhodamine G	CHEBI:52275	PMID:31770475
SLCO1A2	lissamine rhodamine anion	CHEBI:52866	PMID:31770475
SLCO1A2	pravastatin	CHEBI:63618	PMID:20686826
SLCO1A2	bromosulfophthalein	CHEBI:63836	PMID:7557095
SLCO1A2	microcystin-LR	CHEBI:6925	PMID:15737679
SLCO1A2	DPDPE	CHEBI:73356	PMID:15632119
SLCO1A2	ochratoxin A	CHEBI:7719	PMID:28532671
SLCO1A2	17beta-estradiol 17-glucosiduronic acid	CHEBI:791	PMID:12568656
SLCO1A2	Fexaramine	CHEBI:80003	PMID:31746415
SLCO1A2	Deltorphin B	CHEBI:81498	PMID:15632119
SLCO1A2	3-Iodothyronamine	CHEBI:89700	PMID:20358049
SLCO1B1	perfluorobutanesulfonic acid	CHEBI:132446	PMID:28013215
SLCO1B1	perfluorohexanesulfonic acid	CHEBI:132448	PMID:28013215
SLCO1B1	atrasentan	CHEBI:135810	PMID:16513443
SLCO1B1	prostaglandin E2	CHEBI:15551	PMID:10358072; PMID:10873595
SLCO1B1	leukotriene E4	CHEBI:15650	PMID:10358072
SLCO1B1	dehydroepiandrosterone sulfate	CHEBI:16814	PMID:10358072; PMID:10601278; PMID:10644574
SLCO1B1	leukotriene C4	CHEBI:16978	PMID:10358072
SLCO1B1	bilirubin IXalpha	CHEBI:16990	PMID:12568656
SLCO1B1	estrone 3-sulfate	CHEBI:17474	PMID:10358072; PMID:10873595; PMID:14977862; PMID:15159445
SLCO1B1	benzylpenicillin	CHEBI:18208	PMID:10873595
SLCO1B1	3,3',5-triiodo-L-thyronine	CHEBI:18258	PMID:10358072
SLCO1B1	L-thyroxine	CHEBI:18332	PMID:10358072; PMID:10601278
SLCO1B1	arsenic atom	CHEBI:27563	PMID:16479312
SLCO1B1	rifampicin	CHEBI:28077	PMID:12085361
SLCO1B1	3alpha-hydroxy-5beta-androstan-17-one	CHEBI:28195	PMID:32587096
SLCO1B1	thromboxane B2	CHEBI:28728	PMID:10358072
SLCO1B1	androsterone 3-glucosiduronic acid	CHEBI:28832	PMID:32587096
SLCO1B1	taurocholic acid	CHEBI:28865	PMID:10358072; PMID:10601278; PMID:10644574; PMID:12196548; PMID:21173039
SLCO1B1	pitavastatin	CHEBI:32020	PMID:15159445
SLCO1B1	cerivastatin	CHEBI:3558	PMID:15970799
SLCO1B1	arsenic(3+)	CHEBI:35828	PMID:16479312
SLCO1B1	arsenic(5+)	CHEBI:35829	PMID:16479312
SLCO1B1	rosuvastatin	CHEBI:38545	PMID:16697742
SLCO1B1	perfluorooctane-1-sulfonic acid	CHEBI:39421	PMID:28013215
SLCO1B1	atorvastatin	CHEBI:39548	PMID:15970799
SLCO1B1	caspofungin	CHEBI:474180	PMID:15716364
SLCO1B1	enalapril	CHEBI:4784	PMID:16627748
SLCO1B1	bosentan	CHEBI:51450	PMID:17496208
SLCO1B1	pravastatin	CHEBI:63618	PMID:10601278; PMID:15970799
SLCO1B1	bromosulfophthalein	CHEBI:63836	PMID:12196548
SLCO1B1	microcystin-LR	CHEBI:6925	PMID:15737679
SLCO1B1	ochratoxin A	CHEBI:7719	PMID:28532671
SLCO1B1	17beta-estradiol 17-glucosiduronic acid	CHEBI:791	PMID:10358072; PMID:10644574; PMID:10873595; PMID:12196548; PMID:12568656; PMID:15159445
SLCO1B1	5alpha-dihydrotestosterone 17-O-(beta-D-glucuronide)	CHEBI:89417	PMID:32587096
SLCO1B1	SN-38	CHEBI:8988	PMID:15608127
SLCO1B1	simvastatin	CHEBI:9150	PMID:15970799
SLCO1B1	Temocaprilat	CHEBI:9436	PMID:16678545
SLCO1B1	valsartan	CHEBI:9927	PMID:16624871; PMID:16678545
SLCO1B3	perfluorobutanesulfonic acid	CHEBI:132446	PMID:28013215
SLCO1B3	perfluorohexanesulfonic acid	CHEBI:132448	PMID:28013215
SLCO1B3	sincalide	CHEBI:135946	PMID:15159445
SLCO1B3	dehydroepiandrosterone sulfate	CHEBI:16814	PMID:10779507
SLCO1B3	leukotriene C4	CHEBI:16978	PMID:10779507
SLCO1B3	bilirubin IXalpha	CHEBI:16990	PMID:12568656
SLCO1B3	rifampicin	CHEBI:28077	PMID:12085361
SLCO1B3	3alpha-hydroxy-5beta-androstan-17-one	CHEBI:28195	PMID:32587096
SLCO1B3	androsterone 3-glucosiduronic acid	CHEBI:28832	PMID:32587096
SLCO1B3	testosterone 17-glucosiduronic acid	CHEBI:28835	PMID:32587096
SLCO1B3	taurocholic acid	CHEBI:28865	PMID:17412826; PMID:21173039
SLCO1B3	pitavastatin	CHEBI:32020	PMID:15159445
SLCO1B3	rosuvastatin	CHEBI:38545	PMID:16697742
SLCO1B3	perfluorooctane-1-sulfonic acid	CHEBI:39421	PMID:28013215
SLCO1B3	enalapril	CHEBI:4784	PMID:16627748
SLCO1B3	bosentan	CHEBI:51450	PMID:17496208
SLCO1B3	bromosulfophthalein	CHEBI:63836	PMID:10779507
SLCO1B3	microcystin-LR	CHEBI:6925	PMID:15737679
SLCO1B3	17beta-estradiol 17-glucosiduronic acid	CHEBI:791	PMID:10779507; PMID:12568656; PMID:15159445
SLCO1B3	Cholecystokinin-8	CHEBI:80327	PMID:15159445
SLCO1B3	5alpha-dihydrotestosterone 17-O-(beta-D-glucuronide)	CHEBI:89417	PMID:32587096
SLCO1B3	valsartan	CHEBI:9927	PMID:16624871
SLCO1B7	dehydroepiandrosterone sulfate	CHEBI:16814	PMID:29248594
SLCO1B7	estrone 3-sulfate	CHEBI:17474	PMID:14977862
SLCO1B7	17beta-estradiol 17-glucosiduronic acid	CHEBI:791	PMID:29248594
SLCO1C1	estrone 3-sulfate	CHEBI:17474	PMID:12351693
SLCO1C1	3,3',5-triiodo-L-thyronine	CHEBI:18258	PMID:12351693
SLCO1C1	L-thyroxine	CHEBI:18332	PMID:12351693; PMID:18566113; PMID:20358049
SLCO1C1	sulforhodamine 101	CHEBI:52274	PMID:31770475
SLCO1C1	sulforhodamine G	CHEBI:52275	PMID:31770475
SLCO1C1	lissamine rhodamine anion	CHEBI:52866	PMID:31770475
SLCO1C1	thyroxine sulfate	CHEBI:53508	PMID:18566113
SLCO1C1	bromosulfophthalein	CHEBI:63836	PMID:12351693
SLCO1C1	17beta-estradiol 17-glucosiduronic acid	CHEBI:791	PMID:12351693
SLCO1C1	3-Iodothyronamine	CHEBI:89700	PMID:20358049
SLCO2A1	prostaglandin E1	CHEBI:15544	PMID:8787677
SLCO2A1	prostaglandin E2	CHEBI:15551	PMID:26539716; PMID:26692285; PMID:8787677
SLCO2A1	prostaglandin F2alpha	CHEBI:15553	PMID:8787677
SLCO2A1	prostaglandin D2	CHEBI:15555	PMID:8787677
SLCO2A1	prostaglandin E3	CHEBI:28031	PMID:26692285
SLCO2A1	thromboxane B2	CHEBI:28728	PMID:8787677
SLCO2B1	perfluorobutanesulfonic acid	CHEBI:132446	PMID:28013215
SLCO2B1	perfluorohexanesulfonic acid	CHEBI:132448	PMID:28013215
SLCO2B1	prostaglandin E2	CHEBI:15551	PMID:10873595
SLCO2B1	dehydroepiandrosterone sulfate	CHEBI:16814	PMID:11159893
SLCO2B1	estrone 3-sulfate	CHEBI:17474	PMID:10873595; PMID:11159893; PMID:11932330
SLCO2B1	benzylpenicillin	CHEBI:18208	PMID:10873595
SLCO2B1	3,3',5-triiodo-L-thyronine	CHEBI:18258	PMID:29735582
SLCO2B1	L-thyroxine	CHEBI:18332	PMID:29735582
SLCO2B1	rifampicin	CHEBI:28077	PMID:12085361
SLCO2B1	pregnenolone sulfate	CHEBI:35420	PMID:16908597
SLCO2B1	rosuvastatin	CHEBI:38545	PMID:16697742; PMID:19940267
SLCO2B1	perfluorooctane-1-sulfonic acid	CHEBI:39421	PMID:28013215
SLCO2B1	unoprostone	CHEBI:39455	PMID:15652527
SLCO2B1	atorvastatin	CHEBI:39548	PMID:19940267
SLCO2B1	Alexa Fluor 405	CHEBI:51746	PMID:31770475
SLCO2B1	sulforhodamine 101	CHEBI:52274	PMID:31770475
SLCO2B1	sulforhodamine G	CHEBI:52275	PMID:31770475
SLCO2B1	lissamine rhodamine anion	CHEBI:52866	PMID:31770475
SLCO2B1	pravastatin	CHEBI:63618	PMID:12724351; PMID:20686826
SLCO2B1	bromosulfophthalein	CHEBI:63836	PMID:11159893
SLCO2B1	microcystin-LR	CHEBI:6925	PMID:15737679
SLCO2B1	ochratoxin A	CHEBI:7719	PMID:28532671
SLCO3A1	prostaglandin E1	CHEBI:15544	PMID:14631946; PMID:16971491
SLCO3A1	prostaglandin E2	CHEBI:15551	PMID:10873595; PMID:14631946; PMID:16971491
SLCO3A1	prostaglandin F2alpha	CHEBI:15553	PMID:14631946
SLCO3A1	estrone 3-sulfate	CHEBI:17474	PMID:10873595
SLCO3A1	glycocholic acid	CHEBI:17687	PMID:30063921
SLCO3A1	benzylpenicillin	CHEBI:18208	PMID:10873595
SLCO3A1	L-thyroxine	CHEBI:18332	PMID:16971491
SLCO3A1	glycochenodeoxycholic acid	CHEBI:36274	PMID:30063921
SLCO3A1	vasopressin	CHEBI:9937	PMID:16971491
SLCO4A1	prostaglandin E2	CHEBI:15551	PMID:10873595
SLCO4A1	estrone 3-sulfate	CHEBI:17474	PMID:10873595
SLCO4A1	benzylpenicillin	CHEBI:18208	PMID:10873595
SLCO4A1	unoprostone	CHEBI:39455	PMID:15652527
SLCO4A1	17beta-estradiol 17-glucosiduronic acid	CHEBI:791	PMID:10873595
SLCO4C1	L-arginine	CHEBI:16467	PMID:30865704
SLCO4C1	chenodeoxycholic acid	CHEBI:16755	PMID:20610891
SLCO4C1	estrone 3-sulfate	CHEBI:17474	PMID:20610891
SLCO4C1	glycocholic acid	CHEBI:17687	PMID:20610891
SLCO4C1	N(omega),N(omega)-dimethyl-L-arginine	CHEBI:17929	PMID:30865704
SLCO4C1	L-homoarginine	CHEBI:27747	PMID:30865704
SPNS1	hydron	CHEBI:15378	PMID:37075117
SPNS1	L-leucine	CHEBI:15603	PMID:29162837
SPNS1	lysophosphatidylcholine 18:1	CHEBI:64566	PMID:37075117
SPNS2	sphinganine 1-phosphate	CHEBI:16893	PMID:21084291
SPNS2	sphingosine 1-phosphate	CHEBI:37550	PMID:19074308; PMID:29563527; PMID:33785361
SPNS2	fingolimod phosphate	CHEBI:73420	PMID:21084291
TMEM165	hydron	CHEBI:15378	PMID:32003966
TMEM165	manganese(2+)	CHEBI:29035	PMID:32047108
TMEM165	calcium(2+)	CHEBI:29108	PMID:32047108
TUSC3	magnesium(2+)	CHEBI:18420	PMID:19717468
UCP1	hydron	CHEBI:15378	PMID:24196960
UCP2	hydron	CHEBI:15378	PMID:11171965
UCP3	hydron	CHEBI:15378	PMID:11171965
XPR1	phosphate ion	CHEBI:35780	PMID:23791524

## Sheet: additional evidence
Additional evidence as curated in Meixner et al. (2020) A substrate-based ontology for human solute carriers. Mol Syst Biol 16: e9652
gene symbol	substrate name	annotation source(s)
NIPA1	Mg2+	PMID:31207912
NIPAL1	Mg2+	PMID:29464350
NIPAL4	Mg2+	PMID:26456858
SFXN3	serine	PMID:30442778
SLC25A16	CoA	PMID:11158296
SLC25A5	ATP; ADP	PMID:20950584
SLC25A6	ATP; ADP	PMID:20950584
SLC27A5	Bodipy-FA; fatty acids	PMID:20448275
SLC2A14	dehydroascorbic acid; glucose	PMID:12504846; PMID:9228080; PMID:22943001
SLC39A3	Zn2+	PMID:15634741; PMID:19458277
SLC45A2	sucrose; H+	PMID:25164149
SLC9A9	H+; K+; Na+	PMID:23506868; PMID:15522866; PMID:17005858
SLC9C1	Na+; H+	PMID:30022052
Additional evidence as curated in Zhang et al. (2025) Predicting substrates for orphan solute carrier proteins using multi-omics datasets. BMC Genomics 26: 130
gene symbol	substrate name	annotation source(s)	model system
MFSD1	Lys-Ala; Ala-Lys; His-Ser; Leu-Ala; His-Glu; Arg- Ala; Arg-Pro; Lys-Pro; Pro-Arg; Lys-Val; L-anserine	DOI:10.1101/2023.12.15.570541	mouse
MFSD5	MoO42-	PMID:21464289	human gene in yeast
SLC16A13	lactate	PMID:34211098	mouse
SLC16A6	taurine	PMID:35257743	HEK293T cells
SLC23A3	hypoxanthine; Na+	PMID:35094660	human gene in Xenopus oocytes
SLC25A27	aspartate	PMID:35162943	drosophila
SLC25A28	Fe2+	PMID:19075006	mouse
SLC25A32	tetrahydrofolate; FAD	PMID:16949250; PMID:32166001	hamster
SLC25A41	ATP; ADP; Mg2+; PO43-	PMID:18928449	mouse gene in yeast
SLC25A48	choline	PMID:38260464	human gene in mouse cells
SLC25A53	NAD	PMID:38182899	mouse
SLC38A10	L-glutamine; L-alanine; L-glutamate; D-aspartate; L-serine	PMID:28593130	mouse
SLC38A6	glutamine; glutamate	PMID:33503881	mouse; rat
SLC39A11	Zn2+	PMID:38285610	HeLa cells
SLC49A4	pyridoxine; H+	PMID:36456177	Caco-2 cells; COS-7 cells
SLC6A17	glutamine	PMID:37440432	mouse
CTNS	cystine; selenocystine; cystathionine; H+	PMID:11689434; PMID:22232659	human gene in Xenopus oocytes
SLC66A1	arginine; lysine; histidine; canavanine; ornithine; cysteamine-cysteine mixed disulfide	PMID:22822152; PMID:23169667	HEK293 cells; human gene in Xenopus oocytes
TMEM163	Zn2+	PMID:27917477; PMID:31697912	HEK293; HeLa cells

## Sheet: legend
column	description
gene symbol	HGNC gene symbol of the annotated SLC.
substrate name	The name of the ChEBI term the substrate was mapped and normalized to.
substrate identifier	The corresponding ChEBI term identifier.
annotation source(s)	The literature source(s) that show transport of the specified compound by this SLC.
