# Supplementary material for: Data- and knowledge-derived functional landscape of human solute carriers
Source: Mol Syst Biol. 2025 May 12;21(6):599–631. doi: 10.1038/s44320-025-00108-2 (PMC12130315; doi:10.1038/s44320-025-00108-2)
Supplement: Supplementary file 8 — Dataset EV5 [file 44320_2025_108_MOESM8_ESM.xlsx]

## Sheet: dataset
Goldmann et al. Data- and knowledge-derived functional landscape of human solute carriers (2025)
Dataset EV5. Similarities and distances on the functional landscape for 447 human solute carriers.
SLC A			SLC B			SLC pair				similarity per modality								distance per modality
gene symbol	modalities	cluster	gene symbol	modalities	cluster	closeness rank	graph-based distance	shared modalities	weighted mean similarity	transcriptome	targeted metabolome	interaction proteome	tissue expression	localization	structure	substrate	disease association	transcriptome	targeted metabolome	interaction proteome	tissue expression	localization	structure	substrate	disease association
ANKH	8	1	SLC19A1	7	1	1	1	7	0.7084	0.7529	0.612	0.9137	0.497	0.5742	0.6046	0.8065		149.9	15.36	0.8545	0.6875	0.3961	0.7876	0.2795
ANKH	8	1	SLC29A4	5	1	2	1.166	5	0.7038	0.6357			0.7106	1	0.6295	0.7659		160.8			0.5756	0	0.7671	0.344
ANKH	8	1	SLC47A2	7	2	3	1.992	7	0.6758	0.7134	0.5833	0.5684	0.6199	1	0.8307	0.5533		154.2	15.58	0.9764	0.6249	0	0.4205	0.6484
ANKH	8	1	SLCO1B3	8	1	4	2	8	0.6676	0.6644	0.6617	0.8829	0.3515	0.7981	0.6474	0.5233	0.584	158.6	14.96	0.8769	0.7555	0.1955	0.742	0.6794	0.5302
ANKH	8	1	SLC15A5	3	1	5	2.057	3	0.6823	0.7954			0.5167		0.6244			144			0.6778		0.7722
ANKH	8	1	SLC17A5	8	1	6	2.146	8	0.6801	0.7321	0.8479	0.7934	0.3572	0.5273	0.6734	0.4633	0.6109	152.2	13.22	0.925	0.753	0.4852	0.696	0.7379	0.5154
ANKH	8	1	SLC10A5	7	7	7	2.166	7	0.6113	0.7614	0.4287	0.618	0.6338	1	0.5951		0.326	148.8	16.64	0.9698	0.6178	0	0.7935		0.6407
ANKH	8	1	SLC45A1	8	1	8	2.166	8	0.5865	0.6188	0.853	0.4829	0.6234	0.2424	0.554	0.5227	0.5324	161.9	13.14	0.984	0.6233	0.9204	0.8132	0.68	0.5514
ANKH	8	1	SPNS2	8	1	9	2.166	8	0.5643	0.7382	0.468	0.3999	0.3781	1	0.6667	0.4675	0.461	151.6	16.38	0.9891	0.7437	0	0.708	0.7332	0.5836
ANKH	8	1	SLC49A4	7	1	10	2.166	7	0.5493	0.5889	0.5094	0.4412	0.6468	0.5571	0.6408		0.4946	163.6	16.1	0.9868	0.6108	0.4244	0.7526		0.5715
ANKH	8	1	SLC2A11	7	1	11	2.166	7	0.5102	0.5757	0.5475	0	0.8595	0.9447	0.6482	0.5227		164.2	15.83	1	0.4864	0.1284	0.7409	0.68
ANKH	8	1	NIPAL2	6	5	12	2.166	6	0.4425	0.3482	0.6983	0	0.2626	1	0.5978			168.9	14.65	1	0.7938	0	0.792
ANKH	8	1	SLC35F4	5	5	13	2.166	5	0.4035	0.5856	0.5362	0	0.5867		0.4311			163.8	15.91	1	0.6421		0.85
ANKH	8	1	SLC19A3	8	1	14	2.177	8	0.5915	0.6242	0.3661	0.7638	0.5796	0.5467	0.6134	0.6382	0.5498	161.6	17.04	0.9368	0.6459	0.461	0.7814	0.5417	0.5444
ANKH	8	1	SLC45A4	7	5	15	2.478	7	0.3702	0.3005	0.4121	0	0.4166	0.7981	0.616		0.3522	170.1	16.75	1	0.726	0.1955	0.7794		0.6321
ANKH	8	1	SLC35F5	6	5	16	2.566	6	0.4989	0.5716	0.4173	0.4412	0.4899	0.7981	0.4685			164.4	16.72	0.9868	0.691	0.1955	0.8404
ANKH	8	1	SLC16A10	7	1	17	2.605	7	0.5803	0.3243	0.5782	0.804	0.5298	0.7981	0.6547	0.4362		169.4	15.61	0.9204	0.6713	0.1955	0.7299	0.7683
ANKH	8	1	SV2A	5	1	18	2.618	5	0.4186	0.2141		0.4702	0.5739	0.3856	0.5308			174.2		0.9848	0.6487	0.8317	0.8217
ANKH	8	1	MFSD4A	5	1	19	2.748	5	0.6134	0.7582	0.6623	0.435	0.5099		0.6327			149.2	14.96	0.9872	0.6812		0.7634
ANKH	8	1	FLVCR2	8	1	20	2.75	8	0.5728	0.5247	0.5176	0.7737	0.3346	0.5066	0.6336	0.4948	0.5572	166.2	16.04	0.9333	0.7629	0.5174	0.7623	0.7037	0.5399
ANKH	8	1	SLC29A3	7	2	21	2.776	7	0.4706	0.4592		0	0.1634	0.662	0.6385	0.8085	0.8532	167.9		1	0.8331	0.2748	0.7559	0.2751	0.3724
ANKH	8	1	SLC35G1	6	5	22	2.857	6	0.6626	0.6656	0.5573	0.8582	0.3215	0.8866	0.6082			158.6	15.76	0.892	0.7686	0.1401	0.7853
ANKH	8	1	SVOP	5	2	23	2.873	5	0.6622	0.6849		0.5794	0.8432	0.7981	0.6166			156.9		0.9752	0.4967	0.1955	0.7788
ANKH	8	1	SLC35F2	6	5	24	2.882	6	0.662	0.7317	0.728	0.5809	0.1894	1	0.652			152.3	14.4	0.975	0.8231	0	0.7344
ANKH	8	1	SLC16A12	8	5	25	2.888	8	0.5111	0.8233	0.5144	0	0.3629	0.7981	0.6545	0.4398	0.671	139.6	16.07	1	0.7504	0.1955	0.7302	0.7647	0.4853
ANKH	8	1	SLC22A2	8	2	26	2.941	8	0.4887	0.5925	0.3211	0.2966	0.5594	0.7981	0.6099	0.569	0.3522	163.4	17.33	0.9927	0.6562	0.1955	0.7841	0.6284	0.6321
ANKH	8	1	CLN3	6	2	27	2.968	6	0.3518	0.2217		0	0.3142	0.6313	0.6462		0.6723	173.7		1	0.7718	0.3021	0.7441		0.4841
ANKH	8	1	MFSD2B	7	2	28	2.977	7	0.6246	0.6253	0.6798	0.6809	0.3599	0.7981	0.6576	0.4526		161.5	14.81	0.959	0.7518	0.1955	0.7249	0.75
ANKH	8	1	SLCO1B1	8	2	29	3	8	0.542	0.6432	0.4126	0.4737	0.3675	0.7981	0.5858	0.5118	0.679	160.3	16.74	0.9846	0.7485	0.1955	0.7988	0.6892	0.4796
ANKH	8	1	SLC29A1	8	2	30	3.05	8	0.4566	0.2499	0.8955	0	0.4251	0.5691	0.6447	0.5227	0.3522	172.1	12.64	1	0.7222	0.4012	0.7468	0.68	0.6321
ANKH	8	1	SLCO1C1	7	2	31	3.055	7	0.6577	0.7003	0.6531	0.5722	0.818	1	0.6551	0.4817		155.5	15.03	0.976	0.5127	0	0.7292	0.7184
ANKH	8	1	SLC35F1	6	1	32	3.057	6	0.6057	0.6927	0.4198	0.6656	0.5437	0.6951	0.6355			156.2	16.7	0.9622	0.6644	0.2395	0.76
ANKH	8	1	MFSD6	7	2	33	3.057	7	0.5815	0.7254	0.554	0.5569	0.5455	0.4437	0.5467		0.5849	153	15.78	0.9776	0.6635	0.7968	0.8161		0.5296
ANKH	8	1	MFSD13A	6	1	34	3.057	6	0.5587	0.633	0.5871	0.3419	0.6352	0.5691	0.6438			161	15.55	0.9914	0.6171	0.4012	0.7483
ANKH	8	1	SLC47A1	8	1	35	3.057	8	0.5563	0.7564	0.766	0	0.5247	0.5816	0.7818	0.5434	0.3522	149.4	14.05	1	0.6737	0.3881	0.4783	0.6597	0.6321
ANKH	8	1	SLC52A3	8	2	36	3.057	8	0.5515	0.7574	0.7604	0	0.4623	0.5816	0.6106	0.6831	0.5798	149.3	14.11	1	0.7045	0.3881	0.7836	0.4815	0.5328
ANKH	8	1	SLC39A3	7	1	37	3.057	7	0.5045	0.7733	0.5796	0	0.5395	0.7981	0.6062		0.3522	147.2	15.6	1	0.6664	0.1955	0.7866		0.6321
ANKH	8	1	SLC18B1	8	1	38	3.057	8	0.4932	0.7161	0.5038	0	0.5934	0.5273	0.6687	0.3736	0.8506	153.9	16.14	1	0.6387	0.4852	0.7046	0.822	0.3753
ANKH	8	1	SLC2A6	7	1	39	3.057	7	0.4931	0.7511	0.6124	0	0.5146	0.2424	0.6658	0.5227		150.1	15.35	1	0.6788	0.9204	0.7097	0.68
ANKH	8	1	SLC2A8	7	1	40	3.057	7	0.4563	0.7449	0.4053	0	0.5725	0.2424	0.6572	0.5314		150.8	16.79	1	0.6494	0.9204	0.7255	0.6711
ANKH	8	1	SLC15A1	7	1	41	3.057	7	0.4319	0.4873	0.4666	0	0.271	0.7765	0.58	0.6303		167.2	16.39	1	0.7904	0.1991	0.8017	0.5524
ANKH	8	1	TMEM165	8	1	42	3.057	8	0.4156	0.634	0.6918	0	0.2029	0.5195	0.5702	0	0.6551	161	14.71	1	0.8179	0.4983	0.8064	1	0.494
ANKH	8	1	SLC16A14	6	2	43	3.09	6	0.4752	0.6238	0.4533	0	0.5789	0.8866	0.652			161.6	16.48	1	0.6463	0.1401	0.7345
ANKH	8	1	SLCO5A1	6	2	44	3.091	6	0.4462	0.5524	0.5154	0	0.5323	0.7981	0.571			165.2	16.06	1	0.67	0.1955	0.806
ANKH	8	1	SLC4A11	8	10	45	3.108	8	0.3633	0.6594	0.5609	0	0.3742	0.7981	0.2805	0	0.5008	159.1	15.74	1	0.7453	0.1955	0.8858	1	0.5678
ANKH	8	1	SLC35F6	6	1	46	3.146	6	0.6199	0.5295	0.764	0.6872	0.4733	0.3922	0.6236			166	14.07	0.9577	0.6993	0.8286	0.7729
ANKH	8	1	SLC46A2	7	1	47	3.146	7	0.6155	0.5914	0.72	0.7024	0.07706	0.5195	0.6454	0.6367		163.5	14.47	0.9542	0.8656	0.4983	0.7456	0.5438
ANKH	8	1	SLC46A3	7	1	48	3.146	7	0.409	0.3443	0.358	0.2694	0.3759	0.5273	0.67	0.358		169	17.09	0.9935	0.7446	0.4852	0.702	0.8333
ANKH	8	1	NIPAL4	6	2	49	3.147	6	0.4819	0.3034	0.4877	0.5653	0.4249		0.5843		0.4996	170	16.25	0.9767	0.7222		0.7996		0.5688
ANKH	8	1	SLC31A2	5	4	50	3.166	5	0.3397	0.3061			0.5088	0.5195	0.4836	0		169.9			0.6818	0.4983	0.8362	1
ANKH	8	1	SLC25A43	5	3	51	3.17	5	0.4197	0.2052	0.7375		0.2556	0.3719	0.3871			174.7	14.32		0.7965	0.8422	0.8607
ANKH	8	1	SLC17A8	8	1	52	3.177	8	0.5852	0.7241	0.5612	0.7025	0.597	0.3335	0.6412	0.3475	0.4354	153.1	15.73	0.9542	0.6368	0.8672	0.7521	0.84	0.5939
ANKH	8	1	SLC35C1	7	5	53	3.195	7	0.6202	0.5829		0.6366	0.2885	0.7981	0.6014	0.7456	0.6417	163.9		0.9672	0.783	0.1955	0.7897	0.3872	0.4976
ANKH	8	1	SLC2A13	8	1	54	3.231	8	0.4845	0.7272	0.5425	0	0.4793	0.5147	0.6281	0.3995	0.7505	152.8	15.86	1	0.6964	0.5065	0.7684	0.8026	0.4405
ANKH	8	1	SLC35G6	3	5	55	3.242	3	0.5191				0.5387		0.623		0.1879				0.6668		0.7735		0.7064
ANKH	8	1	SLC22A6	7	2	56	3.263	7	0.6526	0.7468	0.4364	0.7711	0.7302	0.7981	0.6074	0.6137		150.6	16.59	0.9343	0.5646	0.1955	0.7858	0.5734
ANKH	8	1	NIPA1	7	5	57	3.267	7	0.6525	0.5029	0.619	0.754	0.8214	0.7981	0.6549		0.5755	166.8	15.3	0.9401	0.5107	0.1955	0.7296		0.5359
ANKH	8	1	SLC35D3	7	5	58	3.293	7	0.564	0.6106	0.4057	0.6276	0.5309	0.7981	0.5038	0.6258		162.4	16.79	0.9685	0.6707	0.1955	0.8304	0.5588
ANKH	8	1	SLC34A2	8	5	59	3.294	8	0.4157	0.228	0.4725	0.846	0.2003	0.5214	0.3923	0.07415	0.3805	173.3	16.35	0.9	0.8188	0.4949	0.8596	0.9674	0.6162
ANKH	8	1	SLC35G2	7	5	60	3.323	7	0.6188	0.7474	0.5746	0.4426	0.6457	1	0.5572		0.6713	150.5	15.64	0.9867	0.6114	0	0.8119		0.4852
ANKH	8	1	SLC17A6	6	1	61	3.324	6	0.6113	0.7219	0.5523	0.7263	0.851		0.6294	0.2144		153.3	15.8	0.9481	0.4919		0.7672	0.9128
ANKH	8	1	MFSD8	7	1	62	3.326	7	0.6036	0.4785	0.6219	0.8244	0.4457	0.2811	0.6496		0.6036	167.4	15.28	0.9118	0.7124	0.9067	0.7386		0.5183
ANKH	8	1	SLC30A8	8	4	63	3.361	8	0.5342	0.6205	0.4379	0.5823	0.3183	1	0.6161	0	0.9923	161.8	16.58	0.9749	0.77	0	0.7793	1	0.1417
ANKH	8	1	SV2B	5	1	64	3.374	5	0.6355	0.796	0.4632	0.5739	0.8885		0.6246			144	16.41	0.9757	0.4666		0.7719
ANKH	8	1	SLC35G4	2	5	65	3.385	2	0.5221				0.2759		0.6041						0.7882		0.788
ANKH	8	1	SLC22A15	7	2	66	3.413	7	0.4788	0.535	0.4757	0	0.6075	1	0.6329	0.5612		165.9	16.33	1	0.6312	0	0.7632	0.6379
ANKH	8	1	MFSD11	6	1	67	3.414	6	0.4172	0.2266	0.544	0.3091	0.4073	0.2424	0.6508			173.4	15.85	0.9923	0.7303	0.9204	0.7365
ANKH	8	1	RHCG	7	1	68	3.416	7	0.5742	0.6593	0.5738	0.7024	0.5512	0.7981	0.6311	0.0692		159.1	15.65	0.9542	0.6605	0.1955	0.7652	0.9683
ANKH	8	1	XPR1	8	1	69	3.418	8	0.4967	0.6233	0.5084	0.7115	0.2623	0.7981	0.3396	0.1127	0.6103	161.6	16.11	0.9519	0.794	0.1955	0.8721	0.9565	0.5159
ANKH	8	1	SLC15A3	7	1	70	3.466	7	0.5895	0.6753	0.607	0.7192	0.2532	0.2424	0.6548	0.4839		157.8	15.39	0.95	0.7975	0.9204	0.7297	0.7156
ANKH	8	1	SLC24A5	8	6	71	3.475	8	0.3936	0.6175	0.4108	0	0.7164	0.5843	0.6149	0	0.4612	162	16.76	1	0.5724	0.3852	0.7802	1	0.5835
ANKH	8	1	SLC16A2	8	2	72	3.475	8	0.5735	0.6789	0.4683	0.6809	0.4623	0.5742	0.6415	0.3613	0.581	157.5	16.38	0.959	0.7045	0.3961	0.7517	0.8312	0.5319
ANKH	8	1	MFSD9	6	5	73	3.478	6	0.5703	0.6344	0.3886	0.665	0.3325	0.5843	0.6679			160.9	16.89	0.9623	0.7638	0.3852	0.706
ANKH	8	1	SLC37A3	7	1	74	3.481	7	0.4891	0.6453	0.5036	0.2634	0.1899	0.3335	0.6603	0.5423		160.1	16.14	0.9936	0.8228	0.8672	0.7201	0.6611
ANKH	8	1	FLVCR1	8	2	75	3.486	8	0.577	0.6139	0.3226	0.8304	0.4826	0.556	0.6441	0.4598	0.6177	162.2	17.32	0.9091	0.6947	0.4285	0.7479	0.7422	0.511
ANKH	8	1	SLC35A3	8	5	76	3.491	8	0.6469	0.5789	0.69	0.7964	0.2398	0.7981	0.6455	0.5785	0.671	164.1	14.72	0.9234	0.8029	0.1955	0.7454	0.6154	0.4853
ANKH	8	1	SLC22A10	4	2	77	3.527	4	0.6136	0.6417		0.6223	0.5547		0.5963			160.4		0.9692	0.6586		0.7928
ANKH	8	1	SLC29A2	6	2	78	3.541	6	0.3839	0.09058		0	0.7968	0.7981	0.6404	0.6013		186.1		1	0.5255	0.1955	0.7532	0.5851
ANKH	8	1	SLC2A10	8	1	79	3.549	8	0.59	0.8112	0.4229	0.5637	0.318	0.5384	0.6541	0.5082	0.8007	141.7	16.68	0.9769	0.7702	0.4728	0.7309	0.6923	0.4061
ANKH	8	1	SLC35C2	5	5	80	3.566	5	0.5596	0.5449		0.6304	0.3842	0.5843	0.5537			165.5		0.9681	0.7408	0.3852	0.8133
ANKH	8	1	SLC9C2	6	7	81	3.567	6	0.486	0.7069	0.6117	0.2585	0.4387	0.7981	0.2787			154.8	15.36	0.9938	0.7157	0.1955	0.8861
ANKH	8	1	SLC45A3	7	6	82	3.585	7	0.5107	0.6364	0.8202	0	0.6351	0.4554	0.6243		0.3278	160.8	13.51	1	0.6171	0.7838	0.7722		0.6389
ANKH	8	1	SLC51A	8	5	83	3.591	8	0.5446	0.568	0.6344	0.4398	0.2724	1	0.5225	0.4538	0.584	164.6	15.18	0.9868	0.7897	0	0.8245	0.7493	0.5302
ANKH	8	1	SLC6A17	7	8	84	3.605	7	0.44	0.731	0.5293	0	0.6857	0.556	0.3187		0.6213	152.3	15.96	1	0.5893	0.4285	0.8769		0.5086
ANKH	8	1	SLC43A2	7	1	85	3.605	7	0.5264	0.2675	0.6852	0.6285	0.4322	0.5742	0.6393	0.3776		171.3	14.76	0.9684	0.7188	0.3961	0.7549	0.8194
ANKH	8	1	SLC43A3	7	1	86	3.605	7	0.6322	0.5815	0.6442	0.7532	0.1554	0.7981	0.6561	0.6279		164	15.1	0.9404	0.8361	0.1955	0.7274	0.5556
ANKH	8	1	SLC7A13	5	8	87	3.607	5	0.5662	0.6449	0.4492		0.4394	0.7981	0.5696			160.2	16.51		0.7153	0.1955	0.8067
ANKH	8	1	SV2C	6	1	88	3.618	6	0.481	0.572	0.3525	0.2966	0.7003	0.5843	0.5956			164.4	17.13	0.9927	0.5813	0.3852	0.7933
ANKH	8	1	SLC13A2	6	9	89	3.62	6	0.5344	0.7368		0.5569	0.3695	0.7981	0.4288	0.3064		151.7		0.9776	0.7476	0.1955	0.8506	0.8662
ANKH	8	1	MFSD2A	7	1	90	3.638	7	0.4401	0.6613		0	0.3638	0.5691	0.6515	0.3853	0.52	158.9		1	0.7501	0.4012	0.7353	0.8139	0.5572
ANKH	8	1	SLC35B2	8	5	91	3.644	8	0.6432	0.6625	0.4489	0.79	0.4496	0.7981	0.4939	0.9025	0.6953	158.8	16.51	0.9262	0.7106	0.1955	0.8333	0.1429	0.47
ANKH	8	1	SLC19A2	8	5	92	3.664	8	0.6201	0.4588	0.5989	0.7251	0.4984	0.5691	0.643	0.6382	0.9201	167.9	15.45	0.9485	0.6868	0.4012	0.7492	0.5417	0.3014
ANKH	8	1	SLC26A1	8	10	93	3.697	8	0.39	0.2479	0.2625	0.5023	0.5367	0.5742	0.5479	0.2556	0.327	172.2	17.7	0.9826	0.6678	0.3961	0.8156	0.8932	0.6394
ANKH	8	1	SLC10A3	6	2	94	3.728	6	0.4275	0.5268	0.59	0	0.1238	0.7981	0.571			166.1	15.52	1	0.8483	0.1955	0.806
ANKH	8	1	SLC22A4	8	2	95	3.732	8	0.61	0.4984	0.6257	0.6311	0.6364	0.5282	0.6381	0.6321	0.762	166.9	15.25	0.9679	0.6165	0.4845	0.7565	0.55	0.432
ANKH	8	1	SLC46A1	8	1	96	3.733	8	0.5977	0.5518	0.8161	0.3056	0.6676	0.5294	0.6541	0.6609	0.659	165.2	13.55	0.9924	0.5995	0.4828	0.7308	0.5085	0.4922
ANKH	8	1	SFXN4	6	3	97	3.75	6	0.6178	0.6166	0.6689		0.7454	0.5339	0.5741		0.5557	162.1	14.9		0.5558	0.4763	0.8046		0.5408
ANKH	8	1	SLC22A11	8	2	98	3.771	8	0.4988	0.6258	0.566	0	0.2956	1	0.6383	0.5546	0.5849	161.5	15.7	1	0.7801	0	0.7562	0.6468	0.5296
ANKH	8	1	MFSD6L	7	1	99	3.773	7	0.4973	0.6846	0.631	0	0.1872	0.7981	0.6303		0.6371	157	15.21	1	0.8239	0.1955	0.7662		0.5008
ANKH	8	1	SLC22A20P	2	2	100	3.776	2	0.5474	0.4907					0.6041			167.1					0.788
ANKH	8	1	SLC16A8	7	5	101	3.784	7	0.5696	0.7415	0.3151	0.6687	0.6463	0.5742	0.6432	0.3936		151.2	17.36	0.9615	0.6111	0.3961	0.749	0.8077
ANKH	8	1	SLC37A4	8	5	102	3.785	8	0.5134	0.6577	0.6643	0	0.5682	0.5239	0.658	0.512	0.671	159.2	14.94	1	0.6516	0.491	0.7242	0.6891	0.4853
ANKH	8	1	SLC35E2B	5	2	103	3.791	5	0.6098	0.7367		0.4943	0.4903	0.7981	0.5756			151.7		0.9832	0.6908	0.1955	0.8038
ANKH	8	1	SLC10A1	7	2	104	3.799	7	0.5836	0.8281	0.2941	0.7263	0.4602	0.7981	0.531	0.4699		138.8	17.5	0.9481	0.7055	0.1955	0.8216	0.7304
ANKH	8	1	MFSD4B	6	1	105	3.804	6	0.5364	0.7715	0.7576	0	0.2283	0.7981	0.6319			147.4	14.13	1	0.8076	0.1955	0.7644
ANKH	8	1	SLC24A4	8	6	106	3.811	8	0.3914	0.5329	0.4782	0	0.6551	1	0.5583	0	0.2909	165.9	16.32	1	0.6063	0	0.8115	1	0.6601
ANKH	8	1	SLC2A1	8	1	107	3.833	8	0.5559	0.1731	0.7025	0.7218	0.5213	0.5245	0.6488	0.5138	0.6384	177.2	14.61	0.9494	0.6754	0.4905	0.7398	0.6878	0.5002
ANKH	8	1	SLC2A14	6	2	108	3.84	6	0.4635	0.6526	0.5687	0	0.3857	0.5816	0.6192			159.6	15.68	1	0.7401	0.3881	0.7767
ANKH	8	1	SLC37A1	7	1	109	3.85	7	0.609	0.6647	0.4744	0.8083	0.3234	0.5656	0.6629	0.512		158.6	16.34	0.9189	0.7678	0.4057	0.7151	0.6891
ANKH	8	1	SLC2A2	8	1	110	3.857	8	0.4996	0.3429	0.5162	0.3644	0.5056	0.7981	0.6439	0.5013	0.584	169	16.05	0.9906	0.6833	0.1955	0.748	0.6978	0.5302
ANKH	8	1	SLC18A2	8	1	111	3.888	8	0.5521	0.7117	0.5448	0.45	0.239	0.5207	0.656	0.4526	0.6325	154.4	15.85	0.9862	0.8032	0.4969	0.7276	0.75	0.5039
ANKH	8	1	SLC33A1	8	6	112	3.914	8	0.4814	0.503	0.6427	0	0.2496	0.5384	0.579	0.7604	0.7009	166.8	15.12	1	0.799	0.4728	0.8021	0.3571	0.4667
ANKH	8	1	SLC38A7	7	8	113	3.931	7	0.4483	0.7373	0.5234	0	0.5905	0.5119	0.4431	0.4797		151.6	16	1	0.6402	0.5091	0.847	0.7205
ANKH	8	1	SLC15A4	8	1	114	3.933	8	0.5568	0.5087	0.6775	0.6112	0.3254	0.2811	0.6089	0.4899	0.6601	166.7	14.83	0.9709	0.767	0.9067	0.7848	0.7094	0.4915
ANKH	8	1	SLCO2B1	8	2	115	3.933	8	0.4709	0.2782	0.3287	0.4847	0.3168	0.7981	0.6564	0.4847	0.6775	170.9	17.28	0.9839	0.7707	0.1955	0.7269	0.7144	0.481
ANKH	8	1	SLC22A1	8	2	116	3.941	8	0.3729	0.07982	0.512	0	0.303	0.5742	0.6015	0.5811	0.7191	187.6	16.08	1	0.7768	0.3961	0.7897	0.6114	0.4561
ANKH	8	1	SLC11A2	8	4	117	3.96	8	0.4608	0.5697	0.52	0.4019	0.4592	0.6401	0.5225	0	0.6921	164.5	16.03	0.989	0.706	0.2932	0.8245	1	0.4718
ANKH	8	1	SLC22A7	6	2	118	3.977	6	0.5891	0.7129		0.4811	0.7025	0.5816	0.6254	0.4577		154.2		0.9841	0.5801	0.3881	0.7712	0.745
ANKH	8	1	SLC22A17	5	2	119	4.005	5	0.3543	0.2808		0	0.6808	0.5816	0.5974			170.8		1	0.5922	0.3881	0.7922
ANKH	8	1	SLC6A7	7	8	120	4.006	7	0.6034	0.7706	0.5815	0.7642	0.7321	0.5294	0.4127	0.4026		147.6	15.59	0.9366	0.5635	0.4828	0.8546	0.8
ANKH	8	1	SLC7A9	8	8	121	4.021	8	0.4397	0.1064	0.7239	0.1637	0.4438	0.9167	0.5985	0.3212	0.6953	184.1	14.44	0.9955	0.7132	0.1337	0.7916	0.857	0.4701
ANKH	8	1	SLC20A2	8	7	122	4.026	8	0.418	0.2915	0.5402	0.2525	0.8203	0.7981	0.4919	0.07415	0.6103	170.4	15.88	0.9939	0.5112	0.1955	0.8339	0.9674	0.5159
ANKH	8	1	OCA2	8	6	123	4.05	8	0.4325	0.7257	0.626	0.2381	0.3594	0.4956	0.3645	0	0.6348	152.9	15.25	0.9943	0.752	0.5435	0.8662	1	0.5028
ANKH	8	1	SLC22A12	8	2	124	4.051	8	0.4489	0.3501	0.6914	0	0.4839	0.7981	0.6076	0.3416	0.7189	168.9	14.71	1	0.6941	0.1955	0.7856	0.8438	0.4561
ANKH	8	1	SLCO4A1	8	2	125	4.053	8	0.5085	0.7101	0.6156	0	0.642	0.7981	0.6428	0.4922	0.3135	154.5	15.33	1	0.6135	0.1955	0.7496	0.7068	0.646
ANKH	8	1	SLC35A5	7	5	126	4.054	7	0.5742	0.6659	0.5119	0.5374	0.4931	0.7981	0.5201	0.5951		158.5	16.08	0.9796	0.6894	0.1955	0.8253	0.594
ANKH	8	1	SLCO1A2	7	2	127	4.057	7	0.4039	0.1571	0.483	0	0.7405	0.7981	0.6465	0.5323		178.7	16.28	1	0.5588	0.1955	0.7435	0.6703
ANKH	8	1	SLC2A7	7	1	128	4.057	7	0.4712	0.5255	0.2493	0.3798	0.3272	0.7981	0.6348	0.5227		166.2	17.78	0.99	0.7661	0.1955	0.761	0.68
ANKH	8	1	NIPAL1	6	5	129	4.079	6	0.4813	0.3546	0.6698	0.2652	0.2875	0.7981	0.5947			168.8	14.89	0.9936	0.7834	0.1955	0.7938
ANKH	8	1	SLC26A5	8	10	130	4.081	8	0.3517	0.6035	0.3068	0	0.4159	0.5742	0.4764	0.2382	0.3522	162.8	17.42	1	0.7263	0.3961	0.8382	0.9024	0.6321
ANKH	8	1	SLC16A9	8	2	131	4.09	8	0.4572	0.6063	0.4186	0	0.4065	0.9447	0.6567	0.3958	0.5849	162.7	16.71	1	0.7307	0.1284	0.7263	0.8059	0.5296
ANKH	8	1	SLC18A1	7	1	132	4.091	7	0.5	0.7491	0.7231	0	0.41	0.3627	0.652	0.4273		150.3	14.44	1	0.729	0.8486	0.7345	0.7778
ANKH	8	1	SLC16A13	6	2	133	4.091	6	0.4355	0.6331	0.3589	0	0.2274	0.9068	0.662			161	17.08	1	0.808	0.1371	0.7168
ANKH	8	1	SLC49A3	7	2	134	4.094	7	0.4769	0.1673	0.646	0.315	0.291	0.7981	0.6512		0.7262	177.7	15.09	0.9921	0.7819	0.1955	0.7357		0.4514
ANKH	8	1	SLC2A12	7	1	135	4.1	7	0.4281	0.2465	0.6712	0	0.6692	0.5742	0.6025	0.5227		172.3	14.88	1	0.5986	0.3961	0.789	0.68
ANKH	8	1	SLC2A4	8	1	136	4.1	8	0.5881	0.5097	0.5113	0.6329	0.4717	1	0.659	0.5013	0.5849	166.6	16.09	0.9677	0.7001	0	0.7223	0.6978	0.5296
ANKH	8	1	SPNS1	7	2	137	4.102	7	0.4058	0.6723	0.4424	0	0.3031	0.2329	0.6096	0.3923		158	16.55	1	0.7768	0.9245	0.7843	0.8086
ANKH	8	1	SLC43A1	7	1	138	4.108	7	0.4456	0.3695	0.1335	0.6096	0.2606	0.9167	0.6513	0.3306		168.6	18.56	0.9712	0.7946	0.1337	0.7355	0.8501
ANKH	8	1	SLC25A19	8	3	139	4.112	8	0.4925	0.6673	0.5605	0	0.4208	0.4031	0.4613	0.991	0.4998	158.4	15.74	1	0.7241	0.8241	0.8424	0.025	0.5686
ANKH	8	1	SLC31A1	7	4	140	4.166	7	0.3739	0.1656	0.632	0.376	0.3052	0.5582	0.5326	0		177.9	15.2	0.9901	0.7758	0.4208	0.8211	1
ANKH	8	1	SLC25A38	6	3	141	4.17	6	0.2867	0.1901		0	0.5369		0.4996	0.2931	0.5347	175.8		1	0.6677		0.8317	0.875	0.5509
ANKH	8	1	SLC22A9	7	2	142	4.171	7	0.6009	0.2074	0.7231	0.8248	0.61	1	0.6465	0.3991		174.6	14.44	0.9117	0.63	0	0.7435	0.8029
ANKH	8	1	SLC37A2	7	1	143	4.172	7	0.5268	0.5875	0.4955	0.5809	0.1448	0.3335	0.645	0.512		163.7	16.2	0.975	0.8402	0.8672	0.7462	0.6891
ANKH	8	1	SLC22A18	7	5	144	4.182	7	0.4551	0.6046	0.5656	0	0.2961	0.5816	0.6563		0.469	162.8	15.7	1	0.7798	0.3881	0.7271		0.579
ANKH	8	1	SLC26A10P	3	2	145	4.19	3	0.3563	0.7332		0			0.3357			152.1		1			0.873
ANKH	8	1	SLC17A1	8	2	146	4.202	8	0.5412	0.761	0.4599	0.3314	0.3521	0.5816	0.6527	0.3864	0.8798	148.8	16.44	0.9917	0.7552	0.3881	0.7331	0.8131	0.3363
ANKH	8	1	SLC50A1	6	1	147	4.221	6	0.4787	0.3524	0.4235		0.2025	0.8707	0.5921	0.5227		168.8	16.67		0.8181	0.1553	0.7952	0.68
ANKH	8	1	SLC17A4	7	2	148	4.225	7	0.4541	0.5649	0.04109		0.4123	0.5742	0.6181	0.4199	0.8589	164.7	19.4		0.728	0.3961	0.7776	0.7845	0.3667
ANKH	8	1	SLC25A36	7	3	149	4.235	7	0.4951	0.6193	0.751	0	0.3456	0.4149	0.4767	0.8096		161.9	14.19	1	0.7581	0.8194	0.8381	0.2725
ANKH	8	1	SLC2A5	7	1	150	4.239	7	0.4456	0.122	0.4984	0.354	0.5701	0.5742	0.6724	0.5227		182.2	16.18	0.991	0.6506	0.3961	0.6979	0.68
ANKH	8	1	SLC35G3	6	5	151	4.242	6	0.3689	0.1001	0.6934	0	0.4518	0.4554	0.6255			184.8	14.69	1	0.7096	0.7838	0.7711
ANKH	8	1	SLC9C1	5	7	152	4.251	5	0.4089	0.7022	0.3862	0.2985	0.4265		0.2428			155.3	16.91	0.9926	0.7214		0.8945
ANKH	8	1	SLC35B3	8	5	153	4.267	8	0.592	0.5177	0.5572	0.5501	0.287	0.7981	0.5395	0.9025	0.6794	166.4	15.76	0.9783	0.7836	0.1955	0.8186	0.1429	0.4793
ANKH	8	1	NIPA2	7	6	154	4.283	7	0.3408	0.1868	0.5593	0	0.2932	1	0.6402	0		176	15.75	1	0.781	0	0.7535	1
ANKH	8	1	SLC35D2	6	5	155	4.293	6	0.5455	0.6986		0.3004	0.2832	0.7981	0.5632	0.662		155.7		0.9926	0.7851	0.1955	0.8094	0.5064
ANKH	8	1	SLC34A3	6	5	156	4.294	6	0.3183	0.1676	0.4374		0.3099		0.3721	0.07415	0.7477	177.7	16.59		0.7738		0.8643	0.9674	0.4423
ANKH	8	1	MFSD12	8	1	157	4.308	8	0.4006	0.1533	0.2085	0.6958	0.5366	0.2811	0.6291	0.2833	0.3653	179.1	18.05	0.9557	0.6679	0.9067	0.7675	0.88	0.6235
ANKH	8	1	SLC16A7	7	2	158	4.318	7	0.3568	0.1616	0.4596	0	0.2021	0.7765	0.6842	0.407		178.3	16.44	1	0.8182	0.1991	0.6763	0.7961
ANKH	8	1	MFSD3	5	2	159	4.319	5	0.6064	0.6389	0.7638	0.2985	0.7872		0.6644			160.6	14.08	0.9926	0.5314		0.7124
ANKH	8	1	SLC17A7	6	1	160	4.324	6	0.4264	0.4768	0.7444	0	0.7758		0.6025	0.07415		167.5	14.26	1	0.5381		0.789	0.9674
ANKH	8	1	SLC44A3	6	9	161	4.324	6	0.5974	0.6771	0.4696	0.7141	0.4564	0.7981	0.5088			157.6	16.37	0.9512	0.7074	0.1955	0.8288
ANKH	8	1	SLC35F3	7	2	162	4.325	7	0.6058	0.109	0.8868	0.7338	0.6601	0.9447	0.5407	0.6382		183.8	12.77	0.9463	0.6037	0.1284	0.8182	0.5417
ANKH	8	1	MFSD14A	5	5	163	4.331	5	0.5972	0.6187		0.6156	0.1139	0.7981	0.6515			161.9		0.9703	0.8523	0.1955	0.7352
ANKH	8	1	SLC4A1	8	10	164	4.333	8	0.4503	0.5952	0.1713	0.8476	0.6112	0.5532	0.2429	0.1677	0.5834	163.3	18.29	0.8991	0.6293	0.4374	0.8945	0.9348	0.5305
ANKH	8	1	SLC13A4	6	9	165	4.344	6	0.3855	0.6616	0.5689	0	0.6317		0.4864	0		158.9	15.68	1	0.6189		0.8354	1
ANKH	8	1	SLC35D1	7	5	166	4.357	7	0.4539	0.2729	0.3707		0.3852	0.5656	0.5647	0.6005	0.5783	171.1	17.01		0.7403	0.4057	0.8087	0.5861	0.5342
ANKH	8	1	SLC30A5	7	4	167	4.361	7	0.4656	0.6158		0.7372	0.238	0.7435	0.3637	0	0.387	162.1		0.9452	0.8036	0.2014	0.8663	1	0.6155
ANKH	8	1	RHBG	6	1	168	4.369	6	0.3286	0.4085		0	0.3888	0.7115	0.5938	0.08218		168.4		1	0.7387	0.2173	0.7942	0.9643
ANKH	8	1	SLCO6A1	6	5	169	4.385	6	0.5241	0.7308	0.4738	0.3724	0.2734	0.4554	0.6261			152.4	16.34	0.9903	0.7893	0.7838	0.7704
ANKH	8	1	SLC35G5	6	5	170	4.385	6	0.4131	0.5562	0.4508	0	0.541		0.6005		0.4196	165.1	16.5	1	0.6657		0.7904		0.6029
ANKH	8	1	SLC35E4	6	5	171	4.385	6	0.3764	0.2971	0.5364	0	0.611	0.3719	0.5955			170.2	15.91	1	0.6294	0.8422	0.7933
ANKH	8	1	SLC30A6	7	4	172	4.393	7	0.4448	0.6476	0.693	0.2196	0.2121	0.7981	0.4756	0		160	14.7	0.9947	0.8141	0.1955	0.8384	1
ANKH	8	1	SLC25A11	8	3	173	4.394	8	0.3986	0.3008	0.7324	0	0.9063	0.4031	0.3757	0.2833	0.6744	170.1	14.37	1	0.4544	0.8241	0.8635	0.88	0.4826
ANKH	8	1	SLCO2A1	8	2	174	4.425	8	0.5423	0.6711	0.4936	0.3367	0.1554	1	0.6623	0.4246	0.7239	158.1	16.21	0.9915	0.8361	0	0.7163	0.7808	0.4531
ANKH	8	1	SLC5A7	8	8	175	4.444	8	0.5069	0.7481	0.5946	0.315	0.3745	0.5156	0.5863	0.1987	0.5981	150.4	15.49	0.9921	0.7452	0.5047	0.7985	0.92	0.5218
ANKH	8	1	SLC22A14	7	2	176	4.449	7	0.6133	0.6944	0.5068	0.6588	0.543	0.4031	0.6404	0.6831		156.1	16.12	0.9634	0.6647	0.8241	0.7532	0.4815
ANKH	8	1	SLC7A11	7	8	177	4.451	7	0.5281	0.7203	0.4583	0.4884	0.516	0.5742	0.5552	0.346		153.5	16.45	0.9836	0.6781	0.3961	0.8127	0.841
ANKH	8	1	SLC34A1	8	5	178	4.453	8	0.3418	0.5502	0.1964	0	0.5165	0.69	0.4985	0.07415	0.721	165.3	18.13	1	0.6779	0.2561	0.832	0.9674	0.4543
ANKH	8	1	SLC38A11	5	8	179	4.461	5	0.6222	0.4976	0.7072		0.56	0.7981	0.6237			167	14.58		0.6559	0.1955	0.7728
ANKH	8	1	SLC16A5	7	2	180	4.461	7	0.5128	0.7113	0.837	0	0.1681	0.5656	0.6717	0.4053		154.4	13.32	1	0.8311	0.4057	0.6991	0.7976
ANKH	8	1	SLC48A1	6	2	181	4.465	6	0.4895	0.159	0.6599		0.6816	0.5195	0.5718	0.4948		178.5	14.98		0.5917	0.4983	0.8056	0.7037
ANKH	8	1	SLC18A3	7	2	182	4.471	7	0.5219	0.5913	0.604	0.295	0.4932		0.623	0.4188	0.6799	163.5	15.42	0.9928	0.6894		0.7734	0.7857	0.479
ANKH	8	1	SLC24A1	5	6	183	4.475	5	0.3212				0.274	0.7981	0.2703	0	0.6862				0.7891	0.1955	0.8881	1	0.4755
ANKH	8	1	SLC8B1	6	6	184	4.475	6	0.2955	0.5973		0	0.1549	0.1632	0.5772	0		163.2		1	0.8363	0.9372	0.803	1
ANKH	8	1	NIPAL3	6	5	185	4.49	6	0.5966	0.5725	0.3764	0.8361	0.7896	0.4554	0.5844			164.4	16.97	0.906	0.5299	0.7838	0.7996
ANKH	8	1	SLC35B4	7	5	186	4.491	7	0.5758	0.6354	0.5049	0.6094	0.5399	0.5457	0.5547	0.6073		160.9	16.13	0.9713	0.6662	0.4611	0.8129	0.5824
ANKH	8	1	SLC35E3	6	5	187	4.496	6	0.6292	0.6023	0.7074	0.5187	0.6578	0.7981	0.6225			162.9	14.58	0.9812	0.6049	0.1955	0.7739
ANKH	8	1	SLC36A2	8	8	188	4.499	8	0.4639	0.6746	0.5761	0	0.5471	0.5742	0.5684	0.3182	0.671	157.8	15.63	1	0.6627	0.3961	0.8072	0.8581	0.4853
ANKH	8	1	SLC5A12	8	8	189	4.499	8	0.5669	0.5757	0.5723	0.7172	0.4689	0.5816	0.5554	0.3938	0.537	164.2	15.66	0.9504	0.7014	0.3881	0.8126	0.8077	0.5495
ANKH	8	1	SLC22A31	6	2	190	4.523	6	0.4786	0.06652	0.8369		0.3988	0.3627	0.6485		0.326	189.6	13.32		0.7342	0.8486	0.7405		0.6407
ANKH	8	1	SLC17A2	7	2	191	4.527	7	0.5669	0.6549	0.7622		0.3704	0.4554	0.6112	0.3936	0.2388	159.4	14.09		0.7471	0.7838	0.783	0.8077	0.6838
ANKH	8	1	SLC22A25	6	2	192	4.527	6	0.4298	0.7441	0.4374	0	0.3404	0.2811	0.6169			150.9	16.59	1	0.7603	0.9067	0.7786
ANKH	8	1	SLC39A6	7	4	193	4.527	7	0.3608	0.6254	0.4597	0	0.4278	0.5742	0.505	0		161.5	16.44	1	0.7208	0.3961	0.83	1
ANKH	8	1	SLC10A2	8	2	194	4.527	8	0.6019	0.7964	0.7273	0.4754	0.3716	0.4554	0.5963	0.4457	0.728	143.9	14.41	0.9845	0.7465	0.7838	0.7929	0.7582	0.4505
ANKH	8	1	SLC9A6	7	7	195	4.532	7	0.5383	0.7669		0.7217	0.4953	0.7111	0.4374	0	0.5521	148		0.9494	0.6883	0.2177	0.8484	1	0.5435
ANKH	8	1	SLC10A7	7	5	196	4.539	7	0.4451	0.5764	0.5282	0	0.0871	0.8866	0.5956		0.6016	164.2	15.97	1	0.8615	0.1401	0.7933		0.5196
ANKH	8	1	SLC52A2	6	2	197	4.54	6	0.4876	0.2272			0.3816	0.5571	0.6271	0.6831	0.4956	173.3			0.742	0.4244	0.7695	0.4815	0.5709
ANKH	8	1	UNC93A	7	1	198	4.542	7	0.5282	0.4463	0.5473	0.5301	0.34	0.7981	0.6531		0.2541	168.1	15.83	0.9803	0.7605	0.1955	0.7324		0.6731
ANKH	8	1	MFSD10	7	5	199	4.566	7	0.5958	0.6399	0.4951	0.8267	0.2782	0.414	0.6711	0.4714		160.5	16.2	0.9108	0.7874	0.82	0.7001	0.7288
ANKH	8	1	SLC35A4	6	5	200	4.566	6	0.5568	0.6616	0.7068	0.2569	0.4065	0.5502	0.6544			158.9	14.58	0.9938	0.7307	0.4581	0.7304
ANKH	8	1	LETM2	6	3	201	4.567	6	0.3561	0.6329	0.5336	0	0.3089	0.4437	0.2444			161	15.93	1	0.7743	0.7968	0.8942
ANKH	8	1	SLC9B1	7	2	202	4.568	7	0.5395	0.6198	0.6674	0.3497	0.3224	0.3632	0.6372		0.5849	161.9	14.91	0.9912	0.7682	0.8484	0.7577		0.5296
ANKH	8	1	SLC26A11	7	6	203	4.585	7	0.3914	0.5956	0.6876	0	0.4363	0.6908	0.4285	0		163.3	14.74	1	0.7168	0.2527	0.8506	1
ANKH	8	1	SLC6A13	7	8	204	4.588	7	0.3854	0.5261	0.446	0	0.7505	0.556	0.4525	0.2931		166.1	16.53	1	0.5527	0.4285	0.8446	0.875
ANKH	8	1	SLC25A28	5	3	205	4.59	5	0.4675	0.6918	0.3518		0.6173	0.1632	0.4105			156.3	17.13		0.6262	0.9372	0.8551
ANKH	8	1	SLC6A20	8	8	206	4.605	8	0.5294	0.6642	0.4568	0.5896	0.5461	0.7981	0.4917	0.2548	0.5386	158.7	16.46	0.9739	0.6632	0.1955	0.8339	0.8933	0.5483
ANKH	8	1	SLC6A18	7	8	207	4.605	7	0.3488	0.3771	0.4289	0	0.4186		0.5038	0.3377	0.5571	168.5	16.64	1	0.7252		0.8304	0.8461	0.5399
ANKH	8	1	SLC7A8	7	8	208	4.607	7	0.5118	0.7121	0.3415	0.6825	0.3296	0.5742	0.4689	0.3352		154.3	17.19	0.9586	0.7652	0.3961	0.8403	0.8473
ANKH	8	1	SLC12A8	6	8	209	4.607	6	0.4691	0.6566	0.858	0	0.4229	0.4174	0.3945			159.3	13.09	1	0.7232	0.8164	0.859
ANKH	8	1	SLC32A1	7	8	210	4.607	7	0.4765	0.6255		0.3612	0.737	0.551	0.4601	0.228	0.5861	161.5		0.9907	0.5608	0.4547	0.8427	0.9062	0.5284
ANKH	8	1	SLC13A3	7	9	211	4.62	7	0.5044	0.6399	0.3854	0.4426	0.5981	0.7981	0.5169	0.3595		160.5	16.91	0.9867	0.6362	0.1955	0.8263	0.8326
ANKH	8	1	SLC13A1	7	9	212	4.62	7	0.4713	0.2208	0.6791	0.567	0.4316	1	0.5693	0		173.7	14.81	0.9766	0.719	0	0.8068	1
ANKH	8	1	SLC38A3	5	8	213	4.628	5	0.6355	0.8346			0.9557	0.5691	0.5262	0.374		137.6			0.4156	0.4012	0.8233	0.8217
ANKH	8	1	SLCO4C1	6	2	214	4.631	6	0.4082	0.5741		0	0.1743	0.7765	0.5814	0.4447		164.3		1	0.8286	0.1991	0.801	0.7595
ANKH	8	1	SLC26A4	8	10	215	4.641	8	0.4536	0.7328	0.3165	0.2985	0.3998	1	0.4536	0.1396	0.6285	152.2	17.35	0.9926	0.7338	0	0.8443	0.9457	0.5065
ANKH	8	1	SLC9B2	7	7	216	4.642	7	0.5142	0.6678	0.5394	0.5501	0.672	0.5324	0.5837	0		158.4	15.89	0.9783	0.5969	0.4792	0.7998	1
ANKH	8	1	SLC39A1	8	4	217	4.652	8	0.419	0.5261	0.4537	0.2931	0.2971	0.5656	0.6425	0	0.5136	166.1	16.48	0.9928	0.7794	0.4057	0.75	1	0.5616
ANKH	8	1	SLC30A10	8	4	218	4.657	8	0.5139	0.5198	0.4068	0.7075	0.7989	0.8782	0.5241	0	0.584	166.3	16.78	0.9527	0.524	0.1502	0.824	1	0.5302
ANKH	8	1	SLC10A4	6	2	219	4.667	6	0.5585	0.1116	0.9263	0.4617	0.556	1	0.5879			183.4	12.22	0.9854	0.6579	0	0.7976
ANKH	8	1	MFSD5	6	5	220	4.672	6	0.6018	0.5821	0.3587	0.7806	0.4814	0.7981	0.6605			163.9	17.08	0.9304	0.6953	0.1955	0.7197
ANKH	8	1	SLC9A9	7	7	221	4.681	7	0.5534	0.5725	0.6438	0.6909	0.3579	0.3422	0.4702		0.4693	164.4	15.11	0.9568	0.7527	0.8618	0.8399		0.5786
ANKH	8	1	SLC25A37	8	3	222	4.688	8	0.2633	0.305	0.3604	0	0.462	0.3268	0.4383	0	0.3757	169.9	17.07	1	0.7046	0.8695	0.8482	1	0.6192
ANKH	8	1	SLC35B1	7	5	223	4.691	7	0.5874	0.6839	0.2031	0.6964	0.4853	0.5457	0.5814	0.9365		157	18.08	0.9556	0.6933	0.4611	0.801	0.09722
ANKH	8	1	RHAG	7	1	224	4.693	7	0.4477	0.2787	0.7084		0.2477	0.8866	0.6446	0	0.2388	170.8	14.57		0.7997	0.1401	0.7469	1	0.6838
ANKH	8	1	SLC26A2	8	10	225	4.697	8	0.4653	0.1233	0.8221	0.4943	0.2921	0.7981	0.4847	0.2019	0.6428	182.1	13.49	0.9832	0.7815	0.1955	0.8359	0.9185	0.4968
ANKH	8	1	SLC25A44	6	3	226	4.702	6	0.3926	0.03945	0.5762		0.8108	0.4031	0.5009	0.2698		194.5	15.63		0.5167	0.8241	0.8313	0.8857
ANKH	8	1	SLC35A1	8	5	227	4.702	8	0.4716	0.6714	0.3067	0	0.4413	0.7981	0.6258	0.6474	0.671	158.1	17.42	1	0.7144	0.1955	0.7708	0.5278	0.4853
ANKH	8	1	SLC25A17	3	3	228	4.716	3	0.5814				0.4383		0.3912	0.9383					0.7158		0.8598	0.09459
ANKH	8	1	SLC35E2A	4	2	229	4.728	4	0.5881	0.683		0.5841		0.4554	0.5415			157.1		0.9746		0.7838	0.8179
ANKH	8	1	UCP2	7	3	230	4.734	7	0.4561	0.5898	0.7569		0.2582	0.1632	0.4692	0	0.5157	163.6	14.14		0.7956	0.9372	0.8402	1	0.5605
ANKH	8	1	SLCO1B7	4	2	231	4.739	4	0.3212	0.2726		0			0.5754	0.4945		171.1		1			0.8039	0.704
ANKH	8	1	SLC22A8	8	2	232	4.747	8	0.5319	0.5275	0.5059	0.324	0.7007	0.7981	0.6287	0.5421	0.5004	166.1	16.13	0.9919	0.581	0.1955	0.7679	0.6611	0.5682
ANKH	8	1	SLC39A9	7	4	233	4.75	7	0.4821	0.7853	0.7651	0	0.5418	0.655	0.6215	0		145.5	14.06	1	0.6653	0.2805	0.7747	1
ANKH	8	1	SLC9A7	7	7	234	4.755	7	0.5112	0.6892		0.6347	0.7767	0.8782	0.3615	0	0.4458	156.5		0.9675	0.5376	0.1502	0.8669	1	0.5889
ANKH	8	1	SLC25A22	7	3	235	4.756	7	0.2829	0.2206		0	0.5996	0.1632	0.4493	0.2833	0.6221	173.7		1	0.6354	0.9372	0.8454	0.88	0.5079
ANKH	8	1	SLC39A12	7	4	236	4.759	7	0.5208	0.7015	0.4968	0.6844	0.7254	0.5434	0.4721	0		155.4	16.19	0.9583	0.5673	0.464	0.8394	1
ANKH	8	1	SLC22A13	7	2	237	4.771	7	0.3426	0.1464	0.3458	0	0.3761	0.8866	0.6434	0.406		179.7	17.17	1	0.7445	0.1401	0.7488	0.7968
ANKH	8	1	SLC22A5	8	2	238	4.776	8	0.5659	0.6181	0.4015	0.5859	0.8685	0.5066	0.6253	0.4884	0.5767	162	16.81	0.9744	0.4801	0.5174	0.7712	0.7113	0.5351
ANKH	8	1	SLCO3A1	7	2	239	4.776	7	0.5409	0.2536	0.7066	0.567	0.5331	0.7981	0.6188	0.4429		172	14.58	0.9766	0.6696	0.1955	0.777	0.7615
ANKH	8	1	SLC16A3	7	2	240	4.776	7	0.5369	0.6346	0.7162	0.26	0.2745	0.5816	0.6876	0.4194		160.9	14.5	0.9937	0.7889	0.3881	0.6698	0.7851
ANKH	8	1	SLC16A4	7	2	241	4.776	7	0.4949	0.6563	0.8323	0	0.2733	0.5412	0.6347		0.2388	159.3	13.37	1	0.7894	0.4663	0.761		0.6838
ANKH	8	1	SLC52A1	8	2	242	4.776	8	0.4758	0.5492	0.64	0	0.1733	0.5434	0.634	0.6831	0.5359	165.3	15.14	1	0.8291	0.464	0.7617	0.4815	0.5501
ANKH	8	1	MFSD1	6	2	243	4.776	6	0.4683	0.1865	0.7968	0.315	0.08776	0.5691	0.6683			176.1	13.75	0.9921	0.8613	0.4012	0.7053
ANKH	8	1	SVOPL	6	6	244	4.776	6	0.4469	0.5818	0.5509	0	0.449	0.4554	0.6512			164	15.81	1	0.7109	0.7838	0.7358
ANKH	8	1	SLC22A24	7	2	245	4.776	7	0.4423	0.5088	0.5535	0	0.47	0.4554	0.6245	0.5457		166.7	15.79	1	0.7009	0.7838	0.772	0.6566
ANKH	8	1	SLC22A16	7	2	246	4.776	7	0.3589	0.08362	0.6299	0	0.1672	0.5691	0.6393	0.4741		187	15.22	1	0.8314	0.4012	0.7549	0.7259
ANKH	8	1	SLC22A3	7	2	247	4.776	7	0.3163	0.09253	0.3286	0	0.2535	0.5412	0.6096	0.5868		185.7	17.28	1	0.7974	0.4663	0.7844	0.6047
ANKH	8	1	SPNS3	6	2	248	4.776	6	0.3088	0.1858	0.3884	0	0.3699	0.2424	0.6629			176.1	16.9	1	0.7474	0.9204	0.7151
ANKH	8	1	SLC23A1	7	10	249	4.777	7	0.5153	0.6981	0.2685	0.552	0.3352	0.7981	0.5454	0.4603		155.8	17.66	0.9781	0.7627	0.1955	0.8165	0.7414
ANKH	8	1	SLC25A48	4	3	250	4.778	4	0.3663	0.4582		0	0.8579		0.4767			167.9		1	0.4873		0.8381
ANKH	8	1	UNC93B1	6	5	251	4.781	6	0.5404	0.7028	0.465	0.5399	0.1933	0.4171	0.6109			155.3	16.4	0.9794	0.8216	0.8173	0.7833
ANKH	8	1	SLC45A2	6	2	252	4.784	6	0.4549	0.578		0	0.8249	0.4554	0.6465		0.5053	164.1		1	0.5085	0.7838	0.7436		0.5656
ANKH	8	1	SLC16A11	8	2	253	4.789	8	0.4247	0.3275	0.65	0	0.4893	0.5656	0.6346	0.2	0.9285	169.3	15.06	1	0.6914	0.4057	0.7612	0.9196	0.2798
ANKH	8	1	SLC17A9	8	5	254	4.79	8	0.5693	0.4522	0.513	0.4884	0.1436	0.5843	0.6517	1	0.6338	168	16.08	0.9836	0.8406	0.3852	0.7349	0	0.5033
ANKH	8	1	SLC24A2	7	6	255	4.811	7	0.3796	0.4373	0.6152	0	0.7136	0.7981	0.4684	0		168.2	15.33	1	0.5739	0.1955	0.8404	1
ANKH	8	1	SLC8A2	7	6	256	4.811	7	0.2684	0.08227	0.5894	0	0.6309	0.4415	0.4025	0		187.3	15.53	1	0.6193	0.8014	0.857	1
ANKH	8	1	SLC40A1	8	5	257	4.814	8	0.4603	0.3583	0.609	0.6037	0.1442	0.5467	0.6402	0	0.4998	168.7	15.38	0.972	0.8404	0.461	0.7535	1	0.5686
ANKH	8	1	SLC17A3	8	2	258	4.819	8	0.4939	0.4414	0.5258	0.3128	0.4099	0.5656	0.6269	0.4872	0.7255	168.2	15.99	0.9922	0.7291	0.4057	0.7697	0.7122	0.4519
ANKH	8	1	SLC24A3	7	6	259	4.819	7	0.4381	0.6859	0.3709	0.2914	0.385	0.9068	0.558	0		156.8	17.01	0.9929	0.7404	0.1371	0.8116	1
ANKH	8	1	SLC35A2	8	5	260	4.828	8	0.5699	0.6662	0.6025	0.4829	0.3246	0.5457	0.5965	0.6204	0.5324	158.5	15.43	0.984	0.7673	0.4611	0.7928	0.565	0.5514
ANKH	8	1	SLC27A2	7	11	261	4.838	7	0.3223	0.5912		0.06977	0.3818	0.5434	0.1578	0.2732	0.5849	163.5		0.9966	0.7419	0.464	0.9155	0.8846	0.5296
ANKH	8	1	SLC7A2	7	8	262	4.841	7	0.5783	0.5021	0.7238	0.7893	0.4405	0.7981	0.4699	0.2792		166.8	14.44	0.9267	0.7148	0.1955	0.84	0.8822
ANKH	8	1	SLC4A4	8	10	263	4.85	8	0.3522	0.2102	0.7265	0	0.7514	0.7981	0.1966	0.1677	0.7029	174.4	14.41	1	0.5522	0.1955	0.9058	0.9348	0.4648
ANKH	8	1	SLC2A9	8	1	264	4.853	8	0.4494	0.3223	0.7318	0	0.2172	0.5742	0.6357	0.5093	0.7598	169.5	14.37	1	0.8121	0.3961	0.7597	0.6917	0.4349
ANKH	8	1	SLC44A1	8	9	265	4.854	8	0.59	0.7399	0.6421	0.8338	0.5658	0.5112	0.3505	0.2833	0.6887	151.4	15.12	0.9074	0.6528	0.5111	0.8695	0.88	0.4738
ANKH	8	1	SLC1A4	8	8	266	4.861	8	0.5252	0.6382	0.4431	0.5621	0.7016	0.522	0.5111	0.3951	0.4518	160.6	16.55	0.9771	0.5806	0.4939	0.8281	0.8066	0.586
ANKH	8	1	SLC7A7	7	8	267	4.868	7	0.5691	0.6705		0.6707	0.09648	0.7981	0.5741	0.3279	0.671	158.2		0.9612	0.858	0.1955	0.8046	0.8519	0.4853
ANKH	8	1	SLC30A9	8	3	268	4.873	8	0.4268	0.6892	0.5972	0	0.9003	0.3803	0.5105	0	0.584	156.5	15.47	1	0.4589	0.8374	0.8283	1	0.5302
ANKH	8	1	SLC38A9	8	8	269	4.887	8	0.3144	0.1533	0.2086	0.526	0.1284	0.2811	0.3928	0.4013	0.2911	179.1	18.05	0.9806	0.8464	0.9067	0.8594	0.801	0.6591
ANKH	8	1	SLC30A3	7	4	270	4.888	7	0.3872	0.2393	0.9419	0	0.4999	0.4015	0.5833	0		172.7	11.96	1	0.6861	0.8248	0.8	1
ANKH	8	1	SLC9A8	7	7	271	4.895	7	0.5038	0.5723	0.8371	0.4398	0.2635	0.8782	0.4571	0		164.4	13.32	0.9868	0.7936	0.1502	0.8434	1
ANKH	8	1	SLC7A4	6	8	272	4.909	6	0.5272	0.2658	0.4673	0.7779	0.5308	0.7981	0.5061			171.4	16.39	0.9314	0.6708	0.1955	0.8296
ANKH	8	1	SLC23A3	5	5	273	4.912	5	0.3856	0.6047		0	0.2262	0.5816	0.5398			162.8		1	0.8084	0.3881	0.8185
ANKH	8	1	SLC22A23	6	2	274	4.919	6	0.4175	0.3249	0.6561	0	0.6235	0.5467	0.5771			169.4	15.01	1	0.6233	0.461	0.8031
ANKH	8	1	SLC26A3	8	10	275	4.927	8	0.5827	0.6996	0.7253	0.7331	0.1794	1	0.4424	0.1677	0.5895	155.6	14.42	0.9466	0.8267	0	0.8471	0.9348	0.5268
ANKH	8	1	SLC38A1	5	8	276	4.931	5	0.5718	0.6716			0.6461	0.5656	0.5465	0.4259		158.1			0.6112	0.4057	0.8161	0.7791
ANKH	8	1	SLC39A8	8	4	277	4.96	8	0.5141	0.3555	0.7445	0.5588	0.4505	0.5147	0.5435	0.1405	0.8872	168.8	14.26	0.9774	0.7101	0.5065	0.8172	0.9449	0.3286
ANKH	8	1	SLC30A2	8	4	278	4.96	8	0.3037	0.4027	0.4103	0	0.3683	0.4888	0.3693	0	0.7592	168.4	16.76	1	0.7481	0.5657	0.865	1	0.435
ANKH	8	1	SLC30A1	7	4	279	4.972	7	0.5222	0.7229	0.7443	0.4773	0.2612	0.7435	0.5055	0		153.2	14.26	0.9844	0.7945	0.2014	0.8298	1
ANKH	8	1	SLC14A2	7	6	280	4.986	7	0.3734	0.227	0.7676	0.1371	0.4864	0.7981	0.2764	0.2326		173.4	14.04	0.9958	0.6928	0.1955	0.8867	0.9048
ANKH	8	1	SLC36A1	8	8	281	4.994	8	0.5353	0.6602	0.7211	0.4963	0.3558	0.5109	0.5618	0.3386	0.2388	159	14.46	0.9831	0.7537	0.5114	0.8099	0.8456	0.6838
ANKH	8	1	SLC6A14	7	8	282	5.006	7	0.4328	0.2303	0.5755	0.6176	0.1464	0.7981	0.4022	0.2518		173.2	15.63	0.9699	0.8395	0.1955	0.8571	0.8952
ANKH	8	1	SLC6A8	8	8	283	5.016	8	0.4078	0.1889	0.3825	0.4799	0.8159	0.5742	0.4624	0.2138	0.5735	175.9	16.93	0.9842	0.5137	0.3961	0.8421	0.913	0.5372
ANKH	8	1	SLC20A1	7	7	284	5.026	7	0.3471	0.3262	0.6613	0	0.4315	0.5582	0.4842	0.07415		169.4	14.96	1	0.719	0.4208	0.836	0.9674
ANKH	8	1	SLC25A21	6	3	285	5.027	6	0.345	0.538		0	0.376		0.4765	0.2833	0.4998	165.7		1	0.7445		0.8382	0.88	0.5686
ANKH	8	1	TMEM104	6	8	286	5.034	6	0.6043	0.7602	0.7866	0.3218	0.5685	0.5843	0.5673			148.9	13.85	0.9919	0.6514	0.3852	0.8077
ANKH	8	1	SLC30A4	8	4	287	5.035	8	0.4552	0.5662	0.713	0.2576	0.4301	0.5195	0.5591	0	0.5004	164.7	14.53	0.9938	0.7197	0.4983	0.8111	1	0.5682
ANKH	8	1	SLC30A7	8	4	288	5.048	8	0.517	0.5932	0.6971	0.6433	0.09076	0.7981	0.5968	0	0.3089	163.4	14.66	0.9661	0.8603	0.1955	0.7926	1	0.6497
ANKH	8	1	SLC41A1	7	6	289	5.05	7	0.3785	0.5786		0	0.5503	0.5095	0.6491	0	0.5565	164.1		1	0.661	0.5134	0.7393	1	0.5402
ANKH	8	1	SLC15A2	8	2	290	5.063	8	0.4905	0.2936	0.8147	0.2569	0.2972	0.7981	0.5168	0.4829	0.6309	170.3	13.57	0.9938	0.7794	0.1955	0.8264	0.7166	0.5049
ANKH	8	1	SLC38A6	5	8	291	5.064	5	0.4009	0.624		0	0.2161	0.7981	0.5078			161.6		1	0.8125	0.1955	0.8291
ANKH	8	1	TMEM241	6	5	292	5.065	6	0.5475	0.6243	0.2251	0.7524	0.1374	0.7981	0.6417			161.6	17.94	0.9408	0.8431	0.1955	0.7513
ANKH	8	1	SLC7A5	7	8	293	5.077	7	0.6373	0.7106	0.5924	0.858	0.5488	0.6904	0.5246	0.4504		154.5	15.5	0.8921	0.6619	0.254	0.8238	0.7524
ANKH	8	1	SLC26A9	6	10	294	5.081	6	0.4376	0.3634			0.4029	0.7111	0.4776	0.2252	0.7262	168.6			0.7324	0.2177	0.8379	0.9076	0.4514
ANKH	8	1	SLC16A6	6	2	295	5.09	6	0.4367	0.2585	0.4696	0.2863	0.3375	0.7981	0.6452			171.7	16.37	0.993	0.7616	0.1955	0.7458
ANKH	8	1	SLC1A5	8	3	296	5.09	8	0.5372	0.578	0.677	0.567	0.02011	0.5742	0.5188	0.4183	0.6794	164.1	14.83	0.9766	0.8951	0.3961	0.8258	0.7859	0.4793
ANKH	8	1	SLC2A3	8	1	297	5.1	8	0.3571	0.3132	0.2293	0	0.4335	0.5742	0.6494	0.5205	0.4467	169.7	17.91	1	0.7182	0.3961	0.7389	0.6821	0.5885
ANKH	8	1	SLC25A35	6	3	298	5.132	6	0.3547	0.535	0.6112	0	0.08353	0.1632	0.4271			165.9	15.36	1	0.863	0.9372	0.851
ANKH	8	1	SLC27A5	7	11	299	5.141	7	0.4941	0.5323	0.6454	0.579	0.7179	0.3627	0.1714		0.5463	165.9	15.09	0.9752	0.5715	0.8486	0.912		0.5467
ANKH	8	1	SLC25A42	8	3	300	5.148	8	0.4944	0.4362	0.7158	0	0.7707	0.4031	0.4139	0.9312	0.671	168.3	14.5	1	0.5412	0.8241	0.8543	0.1018	0.4853
ANKH	8	1	SLC35E1	6	5	301	5.149	6	0.4967	0.5475	0.761	0	0.6459	0.7981	0.5281			165.4	14.1	1	0.6113	0.1955	0.8226
ANKH	8	1	SLC41A2	6	2	302	5.156	6	0.3132	0.3608		0	0.2707	0.7981	0.64	0		168.7		1	0.7905	0.1955	0.754	1
ANKH	8	1	SLC25A1	7	3	303	5.158	7	0.3603	0.5064		0	0.4751	0.4031	0.4388	0.358	0.615	166.7		1	0.6985	0.8241	0.8481	0.8333	0.5126
ANKH	8	1	SLC23A2	7	10	304	5.163	7	0.5199	0.7419	0.7153	0	0.6472	0.7981	0.5267	0.4603		151.1	14.51	1	0.6105	0.1955	0.8231	0.7414
ANKH	8	1	SLC1A7	7	7	305	5.166	7	0.5141	0.3887	0.608	0.4943	0.5863	0.7981	0.5576	0.3475		168.5	15.38	0.9832	0.6424	0.1955	0.8118	0.84
ANKH	8	1	MFSD14B	5	5	306	5.182	5	0.4059	0.5463		0	0.08855	0.7765	0.6537			165.4		1	0.861	0.1991	0.7315
ANKH	8	1	SLC25A20	7	3	307	5.186	7	0.403	0.653		0	0.6318	0.3268	0.5181	0.3354	0.4998	159.6		1	0.6189	0.8695	0.826	0.8473	0.5686
ANKH	8	1	SLC25A40	5	3	308	5.194	5	0.5409	0.6326	0.7035		0.5142		0.4477	0.3127		161	14.61		0.679		0.8458	0.8621
ANKH	8	1	SLC1A1	8	7	309	5.199	8	0.4243	0.1811	0.3177	0.5056	0.5568	0.7981	0.5495	0.2886	0.6196	176.6	17.35	0.9824	0.6575	0.1955	0.815	0.8771	0.51
ANKH	8	1	SLC5A5	7	8	310	5.205	7	0.3906	0.18	0.4169		0.4202	0.5816	0.5946	0.09495	0.7015	176.6	16.72		0.7244	0.3881	0.7938	0.9612	0.4658
ANKH	8	1	SLC4A3	7	10	311	5.207	7	0.5208	0.7437	0.8424	0.5023	0.617	0.5816	0.1777	0.1677		150.9	13.27	0.9826	0.6263	0.3881	0.9107	0.9348
ANKH	8	1	NPC1	8	2	312	5.253	8	0.5339	0.5703	0.538	0.6595	0.518	0.497	0.3481	0.4502	0.8125	164.5	15.9	0.9632	0.6772	0.5383	0.8701	0.7525	0.3992
ANKH	8	1	SLC25A6	6	3	313	5.256	6	0.3277	0.5935	0.2078	0	0.4045	0.4031	0.4586			163.4	18.05	1	0.7317	0.8241	0.843
ANKH	8	1	SLC28A1	7	9	314	5.256	7	0.4212	0.3439	0.401	0.2775	0.472	0.5467	0.3767	0.7614		169	16.82	0.9932	0.6999	0.461	0.8633	0.3548
ANKH	8	1	SLC25A33	7	3	315	5.268	7	0.491	0.5309	0.7532	0	0.7891	0.1632	0.4783	0.8083		166	14.18	1	0.5301	0.9372	0.8376	0.2762
ANKH	8	1	SLC16A1	8	2	316	5.318	8	0.541	0.421	0.6721	0.3197	0.7046	0.8673	0.689	0.3992	0.5219	168.4	14.87	0.992	0.579	0.1613	0.6673	0.8028	0.5566
ANKH	8	1	SLC44A4	8	9	317	5.338	8	0.5092	0.7391	0.5353	0.2543	0.09089	0.7981	0.3615	0.6106	0.8767	151.5	15.92	0.9939	0.8602	0.1955	0.8669	0.5787	0.3401
ANKH	8	1	SLC13A5	8	9	318	5.344	8	0.4655	0.6084	0.6892	0	0.5545	0.5214	0.5166	0.3648	0.666	162.6	14.73	1	0.6587	0.4949	0.8264	0.8284	0.4884
ANKH	8	1	SLC26A6	8	10	319	5.361	8	0.4776	0.649	0.8171	0	0.3496	0.742	0.498	0.2127	0.7092	159.9	13.54	1	0.7564	0.2031	0.8321	0.9132	0.4608
ANKH	8	1	MPC1L	4	3	320	5.372	4	0.3713				0.2759	0.1632	0.5487	0.257					0.7882	0.9372	0.8153	0.8929
ANKH	8	1	SLC25A2	6	3	321	5.376	6	0.4009	0.1925	0.6112		0.3527	0.3268	0.5181	0.2833		175.7	15.36		0.755	0.8695	0.826	0.88
ANKH	8	1	SLC51B	7	3	322	5.383	7	0.355	0.3144	0.3912	0	0.2678	0.8707	0.4503		0.7194	169.7	16.88	1	0.7917	0.1553	0.8452		0.4557
ANKH	8	1	MPC2	7	3	323	5.397	7	0.4129	0.4276	0.6331	0	0.7757	0.4031	0.5773	0.257		168.4	15.19	1	0.5381	0.8241	0.8029	0.8929
ANKH	8	1	SLC14A1	8	1	324	5.405	8	0.5349	0.4239	0.758	0.7025	0.7149	0.5742	0.4824	0.2326	0.2388	168.4	14.13	0.9542	0.5731	0.3961	0.8365	0.9048	0.6838
ANKH	8	1	MAGT1	8	4	325	5.412	8	0.4297	0.3376	0.8936	0.4185	0.2097	0.5434	0.2779	0	0.768	169.1	12.67	0.9881	0.8151	0.464	0.8863	1	0.4276
ANKH	8	1	NPC1L1	8	2	326	5.413	8	0.4732	0.8148	0.7029	0	0.3453	0.5434	0.3422	0.4526	0.671	141	14.61	1	0.7582	0.464	0.8714	0.75	0.4853
ANKH	8	1	SLC4A8	8	10	327	5.436	8	0.4866	0.6364	0.6229	0.5485	0.5543	0.5742	0.2666	0.1677	0.5849	160.8	15.27	0.9784	0.6589	0.3961	0.889	0.9348	0.5296
ANKH	8	1	SLC10A6	8	2	328	5.439	8	0.4484	0.4726	0.5701	0	0.203	0.7981	0.5839	0.5341	0.6744	167.6	15.67	1	0.8179	0.1955	0.7998	0.6679	0.4826
ANKH	8	1	SLC38A8	8	8	329	5.461	8	0.4834	0.2293	0.7057	0.295	0.7326	0.4415	0.5759	0.4493	0.728	173.2	14.59	0.9928	0.5632	0.8014	0.8037	0.7538	0.4505
ANKH	8	1	SLC6A16	7	8	330	5.461	7	0.4663	0.7172	0.6184	0	0.1439	0.7981	0.4239		0.7736	153.8	15.31	1	0.8404	0.1955	0.8518		0.4234
ANKH	8	1	SLC5A6	8	8	331	5.461	8	0.3897	0.2525	0.5236	0	0.4005	0.7981	0.5004	0.3624	0.8716	172	16	1	0.7335	0.1955	0.8314	0.8301	0.35
ANKH	8	1	SLC6A6	8	8	332	5.461	8	0.3703	0.3744	0.4851	0	0.3387	0.5412	0.5248	0.3013	0.6605	168.5	16.27	1	0.7611	0.4663	0.8237	0.8696	0.4912
ANKH	8	1	SLC5A4	7	8	333	5.469	7	0.3287	0.4868	0.4894	0	0.2529	0.5434	0.5116	0		167.2	16.24	1	0.7977	0.464	0.828	1
ANKH	8	1	SLC8A1	7	6	334	5.475	7	0.3731	0.5958	0.7503	0	0.2053	0.5816	0.3816	0		163.3	14.2	1	0.8169	0.3881	0.8621	1
ANKH	8	1	SLC41A3	6	6	335	5.492	6	0.2873	0.2111		0	0.6617	0.5239	0.6387	0		174.4		1	0.6028	0.491	0.7558	1
ANKH	8	1	SLC5A8	7	8	336	5.499	7	0.5004	0.3514		0.6152	0.4662	0.7981	0.5069	0.3682	0.5849	168.8		0.9704	0.7027	0.1955	0.8294	0.8261	0.5296
ANKH	8	1	SLC25A31	6	3	337	5.515	6	0.6104	0.6609	0.5654		0.4653	0.5127	0.426	1		158.9	15.7		0.7031	0.5086	0.8513	0
ANKH	8	1	SLC36A3	5	8	338	5.518	5	0.3756	0.1589	0.4655		0.3393	0.4415	0.4928			178.5	16.4		0.7609	0.8014	0.8337
ANKH	8	1	SLC9A5	8	7	339	5.54	8	0.4256	0.5705	0.5285	0.3724	0.6781	0.511	0.3097	0	0.703	164.5	15.97	0.9903	0.5936	0.5113	0.879	1	0.4647
ANKH	8	1	SLC39A2	7	4	340	5.543	7	0.337	0.2876	0.5602	0	0.4352	0.5691	0.6148	0		170.5	15.74	1	0.7174	0.4012	0.7803	1
ANKH	8	1	SLC7A10	6	8	341	5.556	6	0.4958	0.3434		0.5003	0.7227	0.7981	0.528	0.405		169		0.9828	0.5688	0.1955	0.8227	0.7978
ANKH	8	1	SLC25A27	5	3	342	5.567	5	0.5361	0.6151	0.6533		0.6393	0.1632	0.4298			162.2	15.03		0.615	0.9372	0.8503
ANKH	8	1	SLC4A2	8	10	343	5.576	8	0.4103	0.7618	0.7311	0	0.3381	0.5742	0.1851	0.1677	0.6928	148.7	14.38	1	0.7613	0.3961	0.9088	0.9348	0.4712
ANKH	8	1	SLC27A1	7	11	344	5.579	7	0.4945	0.6172	0.7571	0.3314	0.8131	0.7066	0.1645	0.3904		162	14.14	0.9917	0.5155	0.2193	0.9139	0.8099
ANKH	8	1	SLC6A3	8	8	345	5.588	8	0.5004	0.5345	0.7533	0.4485	0.2307	0.5742	0.5021	0.2065	0.5734	165.9	14.17	0.9863	0.8065	0.3961	0.8309	0.9167	0.5372
ANKH	8	1	SLC6A12	7	8	346	5.588	7	0.4571	0.06866	0.6094	0.753	0.4815	0.7981	0.4313	0.2235		189.2	15.37	0.9406	0.6952	0.1955	0.8499	0.9089
ANKH	8	1	SLC6A2	8	8	347	5.588	8	0.3868	0.7134	0.4879	0	0.1864	0.5253	0.4081	0.3416	0.3522	154.2	16.25	1	0.8242	0.4879	0.8557	0.8438	0.6321
ANKH	8	1	SLC25A29	8	3	348	5.59	8	0.3843	0.2206	0.6308	0	0.596	0.1632	0.5704	0.4145	0.6794	173.7	15.21	1	0.6373	0.9372	0.8063	0.789	0.4793
ANKH	8	1	SLC25A4	7	3	349	5.594	7	0.5704	0.3273	0.6709		0.9037	0.1632	0.4681	0.991	0.5382	169.3	14.88		0.4567	0.9372	0.8405	0.025	0.5486
ANKH	8	1	SLC25A10	7	3	350	5.598	7	0.5303	0.5235	0.7359		0.5225	0.4031	0.4761	0.3681	0.5557	166.2	14.34		0.6748	0.8241	0.8383	0.8261	0.5408
ANKH	8	1	SLC6A19	8	8	351	5.605	8	0.4684	0.7043	0.5964	0	0.4533	0.5742	0.5182	0.404	0.6706	155.1	15.47	1	0.7089	0.3961	0.8259	0.799	0.4855
ANKH	8	1	SLC5A1	8	8	352	5.605	8	0.3731	0.2439	0.5582	0	0.2585	0.7259	0.4124	0.5578	0.5987	172.4	15.76	1	0.7955	0.2089	0.8547	0.6427	0.5215
ANKH	8	1	SLC6A15	8	8	353	5.617	8	0.4437	0.2417	0.6011	0.422	0.6785	0.5816	0.352	0.3439	0.744	172.6	15.44	0.988	0.5933	0.3881	0.8691	0.8424	0.4451
ANKH	8	1	SLC5A2	8	8	354	5.632	8	0.523	0.7817	0.4924	0.3314	0.2719	0.5816	0.532	0.5208	0.584	146	16.22	0.9917	0.79	0.3881	0.8213	0.6818	0.5302
ANKH	8	1	SLC9A1	5	7	355	5.642	5	0.2913				0.1711	0.5816	0.3937	0	0.3966				0.83	0.3881	0.8592	1	0.6091
ANKH	8	1	SLC39A13	7	4	356	5.652	7	0.5094	0.6882		0.5347	0.3656	0.5457	0.6236	0	0.6803	156.6		0.9799	0.7493	0.4611	0.7729	1	0.4788
ANKH	8	1	SLC38A5	7	8	357	5.668	7	0.4622	0.4506	0.8241	0	0.4417	0.5467	0.6067	0.3811		168	13.47	1	0.7142	0.461	0.7863	0.8172
ANKH	8	1	SLC25A34	5	3	358	5.688	5	0.3331	0.2246	0.2358		0.6542	0.3268	0.4339			173.5	17.87		0.6068	0.8695	0.8492
ANKH	8	1	SLC25A3	7	3	359	5.689	7	0.2957	0.1028	0.4376		0.536	0.1632	0.44	0	0.4998	184.5	16.58		0.6681	0.9372	0.8478	1	0.5686
ANKH	8	1	SLC39A14	8	4	360	5.699	8	0.4824	0.4994	0.3583	0.6272	0.4544	0.6771	0.6031	0	0.8056	166.9	17.09	0.9687	0.7083	0.2657	0.7886	1	0.4012
ANKH	8	1	SLC25A32	7	3	361	5.702	7	0.3911	0.5869	0.5414	0	0.2314	0.4031	0.3958		0.6605	163.7	15.87	1	0.8062	0.8241	0.8587		0.4912
ANKH	8	1	SLC25A45	5	3	362	5.708	5	0.3683	0.1549	0.3677		0.6037	0.3719	0.5026			178.9	17.03		0.6333	0.8422	0.8308
ANKH	8	1	MPC1	8	3	363	5.713	8	0.4008	0.3254	0.6333	0	0.9072	0.1632	0.5609	0.257	0.671	169.4	15.19	1	0.4538	0.9372	0.8103	0.8929	0.4853
ANKH	8	1	MTCH1	6	3	364	5.716	6	0.5055	0.6515	0.7393	0.2794	0.6127	0.1632	0.4303			159.7	14.31	0.9932	0.6286	0.9372	0.8502
ANKH	8	1	SLC25A26	7	3	365	5.716	7	0.4979	0.4963		0.3218	0.7438	0.1632	0.4471	0.7423	0.783	167		0.9919	0.5569	0.9372	0.846	0.3929	0.4169
ANKH	8	1	SLC25A25	8	3	366	5.716	8	0.4796	0.7927	0.6078	0	0.4794	0.1632	0.3529	0.9151	0.4207	144.5	15.39	1	0.6964	0.9372	0.8689	0.1196	0.602
ANKH	8	1	SLC25A52	6	3	367	5.716	6	0.4728	0.3514	0.4752		0.481	0.1632	0.4871	0.7802		168.8	16.34		0.6955	0.9372	0.8352	0.3214
ANKH	8	1	SLC25A51	6	3	368	5.716	6	0.4566	0.2458	0.5912		0.2941	0.1632	0.4689	0.7802		172.3	15.51		0.7805	0.9372	0.8403	0.3214
ANKH	8	1	SLC25A16	7	3	369	5.716	7	0.421	0.5515	0.7954	0	0.6611	0.1632	0.4036		0.2388	165.2	13.76	1	0.6032	0.9372	0.8568		0.6838
ANKH	8	1	MTCH2	7	3	370	5.716	7	0.415	0.104	0.4834	0.3853	0.6651	0.4031	0.4735		0.8186	184.3	16.28	0.9898	0.601	0.8241	0.839		0.3935
ANKH	8	1	SLC25A47	6	3	371	5.716	6	0.381	0.3436	0.1275		0.3014	0.1632	0.505	0.7802		169	18.6		0.7775	0.9372	0.83	0.3214
ANKH	8	1	SLC25A23	7	3	372	5.716	7	0.3735	0.2643	0.4269	0	0.8722	0.1632	0.3623	0.8901		171.4	16.65	1	0.4776	0.9372	0.8667	0.1594
ANKH	8	1	SLC25A24	8	3	373	5.716	8	0.2857	0.1158	0.2325	0	0.09291	0.1632	0.4256	0.8901	0.4989	183	17.89	1	0.8593	0.9372	0.8514	0.1594	0.5694
ANKH	8	1	SLC28A2	8	9	374	5.728	8	0.4835	0.4309	0.5814	0.4169	0.3345	0.7435	0.2902	0.7815	0.4207	168.3	15.59	0.9882	0.7629	0.2014	0.8835	0.3187	0.602
ANKH	8	1	SLC25A5	6	3	375	5.734	6	0.4268	0.6642	0.6096	0	0.3803	0.3695	0.4681			158.7	15.37	1	0.7426	0.8436	0.8405
ANKH	8	1	SFXN5	6	3	376	5.737	6	0.3694	0.4434	0.3796	0	0.7107	0.4031	0.5296			168.1	16.95	1	0.5756	0.8241	0.8221
ANKH	8	1	SLC5A10	4	8	377	5.752	4	0.5132	0.6126			0.2385		0.5199	0.4914		162.3			0.8034		0.8254	0.7077
ANKH	8	1	SLC39A5	7	4	378	5.759	7	0.5517	0.5578		0.7853	0.4064	0.7981	0.6187	0	0.6338	165		0.9286	0.7307	0.1955	0.7771	1	0.5033
ANKH	8	1	SLC6A9	8	8	379	5.765	8	0.4015	0.2651	0.4292	0.3038	0.4622	0.9447	0.4585	0.2065	0.6355	171.4	16.64	0.9925	0.7045	0.1284	0.8431	0.9167	0.5021
ANKH	8	1	SLC25A53	4	3	380	5.774	4	0.4441	0.187	0.6237		0.468		0.5138			176	15.27		0.7018		0.8273
ANKH	8	1	SLC3A2	7	9	381	5.774	7	0.3061	0.2529	0.6715	0	0.4913	0.7159	0.08169		0.3653	172	14.88	1	0.6903	0.2107	0.9305		0.6235
ANKH	8	1	SLC5A11	6	8	382	5.777	6	0.3687	0.3211	0.1449		0.7675	0.4437	0.4614	0.3995		169.5	18.48		0.5432	0.7968	0.8423	0.8026
ANKH	8	1	SLC8A3	7	6	383	5.777	7	0.4177	0.337	0.6713	0.311	0.8963	0.5434	0.4287	0		169.1	14.88	0.9922	0.4611	0.464	0.8506	1
ANKH	8	1	SLC12A3	8	8	384	5.777	8	0.4133	0.5311	0.7387	0.2408	0.2281	0.7981	0.278	0	0.6338	166	14.31	0.9942	0.8077	0.1955	0.8863	1	0.5033
ANKH	8	1	UCP1	6	3	385	5.786	6	0.2732	0.1622		0.3497	0.4136	0.1632	0.4795	0		178.2		0.9912	0.7274	0.9372	0.8373	1
ANKH	8	1	SLC44A5	6	9	386	5.789	6	0.4032	0.2379	0.5011	0.396	0.5575	0.5691	0.3713			172.8	16.16	0.9893	0.6572	0.4012	0.8646
ANKH	8	1	SLC27A4	8	11	387	5.791	8	0.3959	0.4947	0.7782	0.107	0.6403	0.3627	0.1653	0.2732	0.5458	167	13.93	0.9961	0.6144	0.8486	0.9137	0.8846	0.547
ANKH	8	1	UCP3	8	3	388	5.8	8	0.2919	0.0909	0.5908	0	0.5846	0.5112	0.467	0	0.4207	186	15.52	1	0.6433	0.5111	0.8408	1	0.602
ANKH	8	1	SLC11A1	8	4	389	5.81	8	0.4221	0.6349	0.8043	0	0.4299	0.5324	0.5525	0	0.2388	160.9	13.67	1	0.7199	0.4792	0.8138	1	0.6838
ANKH	8	1	SLC38A2	7	8	390	5.812	7	0.4849	0.5928	0.5474	0.3038	0.2621	0.7981	0.5251	0.3952		163.4	15.83	0.9925	0.794	0.1955	0.8236	0.8065
ANKH	8	1	SLC28A3	6	9	391	5.831	6	0.4196	0.04341		0.6223	0.2004	0.4554	0.4263	0.7611		193.6		0.9692	0.8188	0.7838	0.8512	0.3556
ANKH	8	1	SLC7A3	7	8	392	5.841	7	0.5513	0.6144	0.6275	0.6982	0.2281	0.7981	0.4708	0.2806		162.2	15.23	0.955	0.8077	0.1955	0.8398	0.8815
ANKH	8	1	SLC26A7	8	10	393	5.848	8	0.4464	0.4412	0.7125	0.3266	0.2685	0.5317	0.4772	0.2252	0.4663	168.2	14.53	0.9918	0.7915	0.4794	0.838	0.9076	0.5808
ANKH	8	1	SLC4A7	8	10	394	5.85	8	0.4123	0.5968	0.5287	0.5078	0.1726	0.5691	0.2039	0.1677	0.4209	163.2	15.96	0.9821	0.8295	0.4012	0.9039	0.9348	0.6016
ANKH	8	1	SLC44A2	8	9	395	5.854	8	0.4827	0.57	0.699	0.4398	0.3223	0.5163	0.3135	0.2833	0.7338	164.5	14.65	0.9868	0.7683	0.5034	0.8781	0.88	0.4467
ANKH	8	1	SLC9A4	7	7	396	5.858	7	0.5326	0.6471	0.5664	0.5029	0.2361	0.5434	0.4389		0.7439	160	15.7	0.9826	0.8043	0.464	0.8481		0.4453
ANKH	8	1	SLC1A2	8	7	397	5.861	8	0.4525	0.4581	0.62	0.1924	0.7171	0.5742	0.468	0.2904	0.6043	167.9	15.29	0.9951	0.5719	0.3961	0.8405	0.876	0.5178
ANKH	8	1	SLC7A6	7	8	398	5.868	7	0.5707	0.6138	0.67	0.6164	0.353	0.7981	0.5681	0.2876		162.3	14.89	0.9701	0.7549	0.1955	0.8073	0.8778
ANKH	8	1	SLC25A41	5	3	399	5.873	5	0.5498	0.5943	0.4594		0.7716		0.4785		0.6794	163.3	16.44		0.5407		0.8376		0.4793
ANKH	8	1	SLC3A1	7	9	400	5.879	7	0.4398	0.6264	0.4523	0.5673	0.3904	0.5127	0.05197		0.6009	161.5	16.49	0.9765	0.738	0.5086	0.9354		0.5201
ANKH	8	1	SLC25A14	7	3	401	5.906	7	0.4743	0.5546	0.7093	0.2775	0.7209	0.1632	0.4575	0.3543		165.1	14.56	0.9932	0.5697	0.9372	0.8433	0.8357
ANKH	8	1	SLC7A1	7	8	402	5.909	7	0.5407	0.2187	0.6927	0.7344	0.4989	0.7981	0.5206	0.4275		173.8	14.7	0.946	0.6866	0.1955	0.8252	0.7775
ANKH	8	1	SLC12A9	7	8	403	5.909	7	0.4375	0.3657	0.7371	0.5953	0.275	0.5571	0.3579	0		168.6	14.33	0.9731	0.7886	0.4244	0.8677	1
ANKH	8	1	SLC7A14	7	8	404	5.912	7	0.421	0.1655	0.2364	0.6657	0.7549	0.5119	0.4203		0.584	177.9	17.86	0.9622	0.5502	0.5091	0.8527		0.5302
ANKH	8	1	LETM1	8	3	405	5.943	8	0.3558	0.6694	0.6339	0	0.6663	0.1632	0.3275	0	0.3264	158.3	15.18	1	0.6002	0.9372	0.8749	1	0.6402
ANKH	8	1	SLC39A11	7	4	406	5.96	7	0.5926	0.5825	0.6045	0.5792	0.2769	0.4554	0.6269		0.9781	163.9	15.41	0.9752	0.7879	0.7838	0.7698		0.1748
ANKH	8	1	SLC26A8	8	10	407	5.969	8	0.4663	0.4383	0.5693	0.6237	0.5352	0.5214	0.3653	0.2138	0.4524	168.2	15.68	0.9689	0.6686	0.4949	0.8659	0.913	0.5856
ANKH	8	1	SLC12A2	8	8	408	6.006	8	0.475	0.5123	0.6817	0.6499	0.722	0.5742	0.1952	0	0.6614	166.6	14.79	0.965	0.5692	0.3961	0.9061	1	0.4907
ANKH	8	1	SLC36A4	6	8	409	6.007	6	0.503	0.5865		0.3451	0.5589	0.694	0.5434	0.4309		163.7		0.9913	0.6564	0.2434	0.8173	0.7738
ANKH	8	1	SLC6A11	7	8	410	6.044	7	0.5383	0.3068	0.6822	0.7054	0.6566	0.7981	0.4959	0.2931		169.9	14.78	0.9534	0.6055	0.1955	0.8327	0.875
ANKH	8	1	SFXN3	6	3	411	6.065	6	0.4214	0.614	0.6109	0	0.2976	0.3228	0.5346			162.2	15.36	1	0.7792	0.8713	0.8204
ANKH	8	1	SLC39A4	8	4	412	6.108	8	0.5432	0.6158	0.9168	0.6868	0.2117	0.5377	0.4142	0	0.584	162.1	12.37	0.9579	0.8143	0.4741	0.8543	1	0.5302
ANKH	8	1	SLC27A6	7	11	413	6.141	7	0.4217	0.5229	0.8606	0.2723	0.479	0.4554	0.08529	0.2947		166.2	13.06	0.9934	0.6966	0.7838	0.9298	0.8746
ANKH	8	1	SLC25A13	8	3	414	6.158	8	0.3782	0.5069	0.3445	0.4795	0.3967	0.1632	0.2534	0.2833	0.5498	166.7	17.18	0.9843	0.7353	0.9372	0.892	0.88	0.5444
ANKH	8	1	SLC25A30	6	3	415	6.161	6	0.3584	0.2123	0.4445		0.3371	0.4031	0.444	0.3079		174.3	16.54		0.7618	0.8241	0.8467	0.8652
ANKH	8	1	SLC25A39	6	3	416	6.194	6	0.3785	0.1863	0.6204		0.4702	0.1632	0.414	0.3127		176.1	15.29		0.7008	0.9372	0.8543	0.8621
ANKH	8	1	SFXN1	6	3	417	6.194	6	0.3954	0.6459		0	0.721	0.1632	0.5597	0.3196		160.1		1	0.5697	0.9372	0.8108	0.8574
ANKH	8	1	SLC4A9	7	10	418	6.207	7	0.4964	0.5771	0.6172	0.6422	0.6503	0.7981	0.2162	0.1677		164.2	15.31	0.9663	0.6089	0.1955	0.901	0.9348
ANKH	8	1	SFXN2	6	3	419	6.213	6	0.2675	0.467		0	0.2512	0.1632	0.5538	0		167.7		1	0.7983	0.9372	0.8133	1
ANKH	8	1	SLC12A1	8	8	420	6.224	8	0.3772	0.4383	0.7336	0	0.6175	0.7981	0.3028	0	0.5734	168.2	14.36	1	0.6261	0.1955	0.8806	1	0.5372
ANKH	8	1	SLC12A6	8	8	421	6.237	8	0.3044	0.4542	0.4999	0	0.2944	0.5412	0.2816	0	0.6313	168	16.17	1	0.7804	0.4663	0.8855	1	0.5047
ANKH	8	1	SLC27A3	7	11	422	6.238	7	0.3306	0.2263	0.6874	0.3091	0.2126	0.3228	0.1669		0.2541	173.4	14.74	0.9923	0.814	0.8713	0.9132		0.6731
ANKH	8	1	SLC9A3	8	7	423	6.24	8	0.325	0.2252	0.4928	0.1596	0.3523	0.7259	0.3852	0	0.6585	173.5	16.21	0.9955	0.7551	0.2089	0.8612	1	0.4926
ANKH	8	1	SLC9A2	7	7	424	6.241	7	0.2814	0.3238		0	0.4954	0.9447	0.3693	0	0.4207	169.4		1	0.6883	0.1284	0.865	1	0.602
ANKH	8	1	SLC4A5	6	10	425	6.242	6	0.2829	0.4383		0	0.6067	0.7981	0.2075	0.1677		168.2		1	0.6317	0.1955	0.903	0.9348
ANKH	8	1	SLC39A10	7	4	426	6.25	7	0.4817	0.441	0.732	0.6927	0.1275	0.5214	0.4872	0		168.2	14.37	0.9565	0.8468	0.4949	0.8352	1
ANKH	8	1	SLC5A9	7	8	427	6.259	7	0.2827	0.02467		0	0.2774	0.5691	0.4583	0.4914	0.6794	198.5		1	0.7877	0.4012	0.8431	0.7077	0.4793
ANKH	8	1	SLC39A7	7	4	428	6.26	7	0.4836	0.3558	0.6305	0.7109	0.4346	0.5457	0.5551	0		168.8	15.21	0.9522	0.7177	0.4611	0.8127	1
ANKH	8	1	SLC12A4	8	8	429	6.282	8	0.3676	0.2834	0.8767	0.2509	0.3402	0.3884	0.2365	0	0.5788	170.7	12.89	0.9939	0.7604	0.8297	0.896	1	0.5339
ANKH	8	1	SLC1A6	7	7	430	6.291	7	0.4098	0.05524	0.6259	0.4246	0.717	0.5532	0.4802	0.2648		191.5	15.25	0.9878	0.5721	0.4374	0.8371	0.8886
ANKH	8	1	SLC25A12	7	3	431	6.327	7	0.4598	0.6777	0.5367		0.8086	0.1632	0.2521	0.2833	0.4998	157.6	15.91		0.5183	0.9372	0.8923	0.88	0.5686
ANKH	8	1	SLC4A10	6	10	432	6.334	6	0.4904	0.6988	0.657	0.4923	0.6584		0.2913	0.1396		155.7	15	0.9833	0.6046		0.8832	0.9457
ANKH	8	1	SLC1A3	8	7	433	6.408	8	0.5402	0.469	0.6697	0.4441	0.7709	0.7981	0.524	0.3026	0.689	167.7	14.89	0.9866	0.5411	0.1955	0.824	0.8686	0.4736
ANKH	8	1	TUSC3	7	3	434	6.412	7	0.2796	0.2593		0.3291	0.4825	0.3627	0.2398	0	0.5842	171.7		0.9917	0.6947	0.8486	0.8952	1	0.5301
ANKH	8	1	SLC6A4	8	8	435	6.426	8	0.5092	0.09396	0.812	0.664	0.3175	0.8782	0.4442	0.358	0.703	185.6	13.59	0.9624	0.7703	0.1502	0.8467	0.8333	0.4647
ANKH	8	1	SLC5A3	7	8	436	6.469	7	0.4737	0.4534	0.6336	0.4471	0.2193	0.5816	0.4588	0.3995		168	15.19	0.9864	0.8112	0.3881	0.843	0.8026
ANKH	8	1	SLC25A15	7	3	437	6.538	7	0.5108	0.5164	0.7545		0.433	0.1632	0.5535	0.2833	0.5157	166.4	14.16		0.7184	0.9372	0.8134	0.88	0.5605
ANKH	8	1	SLC6A1	8	8	438	6.551	8	0.4777	0.287	0.5641	0.4829	0.7367	0.7981	0.4747	0.2931	0.5735	170.5	15.71	0.984	0.5609	0.1955	0.8387	0.875	0.5372
ANKH	8	1	SLC38A10	7	8	439	6.601	7	0.3774	0.4862	0.6949	0	0.2562	0.7981	0.2327		0.3646	167.3	14.68	1	0.7963	0.1955	0.897		0.624
ANKH	8	1	SLC25A46	7	3	440	6.628	7	0.4111	0.1876	0.881	0	0.4392	0.1632	0.5876		0.5961	176	12.84	1	0.7155	0.9372	0.7978		0.5229
ANKH	8	1	LETMD1	6	3	441	6.716	6	0.3511	0.2592	0.6158	0	0.7353	0.4031	0.3842			171.7	15.33	1	0.5617	0.8241	0.8615
ANKH	8	1	SLC38A4	7	8	442	6.721	7	0.3598	0.3127	0.4837	0	0.3319	0.5742	0.5538	0.4002		169.7	16.28	1	0.7641	0.3961	0.8133	0.8022
ANKH	8	1	SLC6A5	8	8	443	6.765	8	0.3334	0.3215	0.3172	0	0.5459	0.7981	0.4269	0.228	0.671	169.5	17.35	1	0.6633	0.1955	0.851	0.9062	0.4853
ANKH	8	1	SLC25A18	7	3	444	6.873	7	0.3533	0.4521	0.5095	0	0.7889	0.1632	0.4163	0.2833		168	16.1	1	0.5302	0.9372	0.8538	0.88
ANKH	8	1	SLC12A7	7	8	445	6.968	7	0.2554	0.1339	0.5181	0	0.4074	0.7981	0.3081	0		180.9	16.04	1	0.7303	0.1955	0.8794	1
ANKH	8	1	SLC12A5	8	8	446	7.015	8	0.3659	0.6159	0.6084	0	0.7195	0.5742	0.2325	0	0.5558	162.1	15.38	1	0.5706	0.3961	0.897	1	0.5408
CLN3	6	2	SLC22A20P	2	2	1	1	2	0.7497	0.7341					0.7653			152					0.5005
CLN3	6	2	SLC50A1	6	1	2	1.253	4	0.6583	0.613			0.9928	0.5526	0.6272			162.3			0.3537	0.4424	0.7693
CLN3	6	2	SLC31A2	5	4	3	1.643	4	0.673	0.7354			0.57	0.6994	0.6362			151.9			0.6506	0.2305	0.759
CLN3	6	2	SLC29A4	5	1	4	1.802	4	0.6936	0.6547			0.3565	0.6313	0.8657			159.4			0.7534	0.3021	0.376
CLN3	6	2	SLC22A31	6	2	5	2	5	0.6533	0.6726			0.5541	0.5854	0.7526		0.4644	158			0.659	0.3803	0.5191		0.5815
CLN3	6	2	SLC49A3	7	2	6	2	6	0.5429	0.7432		0	0.7588	0.5862	0.7737		0.6197	151		1	0.548	0.3749	0.489		0.51
CLN3	6	2	SVOPL	6	6	7	2	5	0.536	0.7482		0	0.6057	0.5871	0.8196			150.4		1	0.6322	0.3697	0.4323
CLN3	6	2	SLC22A5	8	2	8	2	6	0.5278	0.6853		0	0.577	0.5969	0.7616		0.8194	156.9		1	0.6472	0.3447	0.5055		0.3925
CLN3	6	2	MFSD1	6	2	9	2	5	0.5222	0.6289		0	0.9797	0.489	0.7964			161.3		1	0.3847	0.5652	0.4596
CLN3	6	2	SLC22A1	8	2	10	2	6	0.5208	0.6109		0	0.6514	0.6286	0.7791		0.7998	162.4		1	0.6083	0.3029	0.4819		0.4072
CLN3	6	2	SLC22A16	7	2	11	2	5	0.5185	0.8108		0	0.4968	0.489	0.7617			141.7		1	0.6876	0.5652	0.5054
CLN3	6	2	SLC29A3	7	2	12	2	6	0.5167	0.547		0	0.6633	0.6899	0.8762		0.5776	165.4		1	0.602	0.2565	0.356		0.5347
CLN3	6	2	MFSD12	8	1	13	2	6	0.5142	0.8381		0	0.5205	0.606	0.7463		0.2907	137		1	0.6758	0.3265	0.5294		0.6605
CLN3	6	2	SLC22A24	7	2	14	2	5	0.5079	0.6812		0	0.6076	0.5871	0.783			157.3		1	0.6312	0.3697	0.4768
CLN3	6	2	MFSD3	5	2	15	2	4	0.5074	0.6595		0	0.5923		0.8345			159		1	0.6392		0.4165
CLN3	6	2	SPNS1	7	2	16	2	5	0.5024	0.6443		0	0.8053	0.4836	0.7681			160.2		1	0.5205	0.5859	0.4969
CLN3	6	2	SLC16A4	7	2	17	2	6	0.5	0.6915		0	0.6313	0.5528	0.7965		0.3515	156.3		1	0.6191	0.4393	0.4595		0.633
CLN3	6	2	SLC22A7	6	2	18	2	5	0.4978	0.7704		0	0.1557	0.6318	0.7924			147.6		1	0.8359	0.3011	0.4645
CLN3	6	2	SLC22A12	8	2	19	2	6	0.4955	0.5532		0	0.605	0.5883	0.7562		0.8245	165.2		1	0.6326	0.3602	0.5136		0.3884
CLN3	6	2	SLC22A14	7	2	20	2	5	0.4948	0.8693		0	0.08985	0.4847	0.7536			131.1		1	0.8606	0.5801	0.5174
CLN3	6	2	SLC16A3	7	2	21	2	5	0.493	0.5982		0	0.6235	0.6318	0.7909			163.1		1	0.6233	0.3011	0.4662
CLN3	6	2	SLC52A1	8	2	22	2	6	0.483	0.443		0	0.805	0.6946	0.8048		0.5524	168.2		1	0.5206	0.2418	0.4492		0.5431
CLN3	6	2	SLC22A3	7	2	23	2	5	0.4824	0.6163		0	0.6622	0.5528	0.7476			162.1		1	0.6026	0.4393	0.5272
CLN3	6	2	NIPA2	7	6	24	2	5	0.4656	0.5444		0	0.855	0.6313	0.6674			165.5		1	0.4892	0.3021	0.7068
CLN3	6	2	SLC22A4	8	2	25	2	6	0.4627	0.531		0	0.4046	0.5524	0.7455		0.7656	166		1	0.7316	0.4432	0.5308		0.4297
CLN3	6	2	SPNS3	6	2	26	2	5	0.4618	0.5366		0	0.5244	0.5854	0.7868			165.8		1	0.6739	0.3802	0.4716
CLN3	6	2	SLC22A9	7	2	27	2	5	0.4534	0.5346		0	0.4192	0.6313	0.7778			165.9		1	0.7249	0.3021	0.4833
CLN3	6	2	SLCO1A2	7	2	28	2	5	0.4196	0.539		0	0.2242	0.5883	0.7289			165.7		1	0.8092	0.3602	0.5614
CLN3	6	2	SLC22A6	7	2	29	2	5	0.404	0.442		0	0.2121	0.5883	0.7725			168.2		1	0.8141	0.3602	0.4905
CLN3	6	2	FLVCR1	8	2	30	2	6	0.4002	0.2208		0	0.3129	0.4874	0.8055		0.9231	173.7		1	0.7724	0.5706	0.4481		0.2924
CLN3	6	2	SLCO3A1	7	2	31	2	5	0.3991	0.4892		0	0.1999	0.5883	0.7116			167.2		1	0.8191	0.3602	0.6063
CLN3	6	2	SLC22A15	7	2	32	2	5	0.4824	0.7061		0	0.3242	0.6313	0.744			154.9		1	0.7674	0.3021	0.533
CLN3	6	2	SLC22A8	8	2	33	2	6	0.3969	0.3009		0	0.3277	0.5883	0.7492		0.6968	170.1		1	0.7659	0.3602	0.5245		0.4693
CLN3	6	2	SLC29A1	8	2	34	2.077	6	0.5551	0.7477		0	0.7444	0.489	0.8945		0.5012	150.5		1	0.5565	0.5652	0.3177		0.5673
CLN3	6	2	MFSD6L	7	1	35	2.134	6	0.5172	0.6572		0	0.788	0.5862	0.7284		0.6754	159.2		1	0.5308	0.3749	0.5625		0.4823
CLN3	6	2	SLC8B1	6	6	36	2.167	5	0.4405	0.6781		0	0.814	0.299	0.5661			157.5		1	0.515	0.8874	0.8082
CLN3	6	2	SLC47A1	8	1	37	2.18	6	0.4654	0.6953		0	0.4023	0.6318	0.6545		0.5012	156		1	0.7327	0.3011	0.7302		0.5673
CLN3	6	2	SLC17A4	7	2	38	2.185	5	0.5798	0.2903			0.689	0.6286	0.7738		0.7079	170.4			0.5874	0.3029	0.4888		0.462
CLN3	6	2	SLC34A3	6	5	39	2.218	4	0.6149	0.7387			0.5108		0.5448		0.5578	151.5			0.6807		0.8168		0.5393
CLN3	6	2	MFSD2B	7	2	40	2.221	5	0.4968	0.7019		0	0.3637	0.5883	0.8023			155.4		1	0.7501	0.3602	0.4522
CLN3	6	2	SLC22A25	6	2	41	2.23	5	0.5491	0.8335		0	0.6324	0.606	0.7669			137.8		1	0.6186	0.3265	0.4985
CLN3	6	2	SLC5A5	7	8	42	2.237	5	0.6255	0.7878			0.4137	0.6318	0.5542		0.5578	145.2			0.7274	0.3011	0.8131		0.5393
CLN3	6	2	SLC2A4	8	1	43	2.253	6	0.5031	0.505		0	0.6155	0.6313	0.7786		0.9397	166.8		1	0.6271	0.3021	0.4826		0.2411
CLN3	6	2	SLC41A2	6	2	44	2.38	5	0.4471	0.5675		0	0.799	0.5883	0.6096			164.6		1	0.5239	0.3602	0.7844
CLN3	6	2	SLC25A2	6	3	45	2.408	4	0.6513	0.8322			0.6501	0.3451	0.5728			138.1			0.609	0.8589	0.8051
CLN3	6	2	SLC17A2	7	2	46	2.523	5	0.6433	0.684			0.4883	0.5871	0.7702		0.3515	157			0.6919	0.3697	0.4937		0.633
CLN3	6	2	SLC37A3	7	1	47	2.524	5	0.5532	0.7344		0	0.7749	0.633	0.8246			152		1	0.5386	0.3001	0.427
CLN3	6	2	MFSD4B	6	1	48	2.528	5	0.4776	0.5185		0	0.7926	0.5862	0.7732			166.4		1	0.5282	0.3749	0.4895
CLN3	6	2	OCA2	8	6	49	2.595	6	0.4498	0.7465		0	0.3736	0.6916	0.4638		0.7016	150.6		1	0.7456	0.2505	0.8417		0.4656
CLN3	6	2	SLC25A10	7	3	50	2.63	5	0.6358	0.6884			0.7647	0.4847	0.6376		0.4948	156.6			0.5448	0.5801	0.7572		0.5714
CLN3	6	2	SLC49A4	7	1	51	2.643	6	0.525	0.6576		0	0.6921	0.6399	0.8159		0.5478	159.2		1	0.5857	0.2937	0.4367		0.5454
CLN3	6	2	SLC31A1	7	4	52	2.643	5	0.3799	0.2086		0	0.9964	0.6526	0.6346			174.5		1	0.3385	0.281	0.7611
CLN3	6	2	SLC22A13	7	2	53	2.662	5	0.4447	0.4619		0	0.4889	0.6947	0.7743			167.8		1	0.6916	0.241	0.4884
CLN3	6	2	SLC15A4	8	1	54	2.677	6	0.474	0.5938		0	0.5266	0.606	0.7192		0.6164	163.4		1	0.6728	0.3265	0.5842		0.5118
CLN3	6	2	SLC39A1	8	4	55	2.692	6	0.5212	0.7127		0	0.9894	0.6385	0.6893		0.4203	154.3		1	0.3648	0.2968	0.6667		0.6022
CLN3	6	2	SLC16A11	8	2	56	2.7	6	0.5596	0.8011		0	0.7403	0.6385	0.7715		0.6182	143.2		1	0.5589	0.2968	0.4917		0.5106
CLN3	6	2	SLC25A3	7	3	57	2.721	5	0.6294	0.7924			0.8957	0.299	0.5557		0.4255	144.5			0.4615	0.8874	0.8125		0.599
CLN3	6	2	SLC10A3	6	2	58	2.724	5	0.4885	0.7434		0	0.7774	0.5862	0.5933			151		1	0.5371	0.3749	0.7945
CLN3	6	2	SLC52A2	6	2	59	2.756	5	0.627	0.3468			0.6596	0.6526	0.865		0.6948	168.9			0.6039	0.281	0.3771		0.4704
CLN3	6	2	SLCO2A1	8	2	60	2.796	6	0.5297	0.6359		0	0.9225	0.6313	0.7159		0.7472	160.8		1	0.4429	0.3021	0.593		0.4428
CLN3	6	2	NIPAL2	6	5	61	2.802	5	0.4818	0.6447		0	0.6939	0.6313	0.6801			160.2		1	0.5847	0.3021	0.6833
CLN3	6	2	SLC2A11	7	1	62	2.802	5	0.4391	0.4866		0	0.2912	0.6924	0.7956			167.2		1	0.7819	0.2452	0.4604
CLN3	6	2	SLC35F4	5	5	63	2.802	4	0.4045	0.6672		0	0.0565		0.6622			158.4		1	0.8747		0.7164
CLN3	6	2	SPNS2	8	1	64	2.802	6	0.3808	0.2218		0	0.5047	0.6313	0.7779		0.435	173.7		1	0.6837	0.3021	0.4833		0.5941
CLN3	6	2	SLC45A1	8	1	65	2.802	6	0.3618	0.2804		0	0.1893	0.5854	0.7338		0.5242	170.8		1	0.8231	0.3802	0.5508		0.5563
CLN3	6	2	SLC10A5	7	7	66	2.802	6	0.3257	0.1867		0	0.476	0.6313	0.6387		0.3254	176.1		1	0.6981	0.3021	0.7557		0.6412
CLN3	6	2	MFSD13A	6	1	67	2.827	5	0.3494	0.2816		0	0.2722	0.4866	0.7465			170.7		1	0.7898	0.5738	0.5288
CLN3	6	2	SLC45A2	6	2	68	2.846	6	0.5339	0.8616		0	0.2208	0.5871	0.8088		0.5874	132.7		1	0.8105	0.3697	0.4442		0.5274
CLN3	6	2	SFXN4	6	3	69	2.853	5	0.6202	0.6483			0.7378	0.5516	0.6175		0.4948	159.9			0.5603	0.4501	0.7781		0.5714
CLN3	6	2	UNC93A	7	1	70	2.92	6	0.4892	0.5777		0	0.6883	0.5883	0.8364		0.3515	164.1		1	0.5878	0.3602	0.4145		0.633
CLN3	6	2	SLC18B1	8	1	71	2.946	6	0.5276	0.6295		0	0.5392	0.5564	0.8348		0.8428	161.2		1	0.6666	0.4261	0.4161		0.3825
CLN3	6	2	ANKH	8	1	72	2.968	6	0.3518	0.2217		0	0.3142	0.6313	0.6462		0.6723	173.7		1	0.7718	0.3021	0.7441		0.4841
CLN3	6	2	SV2A	5	1	73	2.992	5	0.4203	0.6141		0	0.1029	0.4857	0.7307			162.2		1	0.8559	0.5766	0.5576
CLN3	6	2	SLC48A1	6	2	74	3	4	0.5943	0.5877			0.352	0.6994	0.6467			163.7			0.7553	0.2305	0.7432
CLN3	6	2	SLC35F3	7	2	75	3	5	0.4975	0.8209		0	0.2308	0.6924	0.6955			140		1	0.8064	0.2452	0.6531
CLN3	6	2	SLC33A1	8	6	76	3	6	0.494	0.4914		0	0.8574	0.552	0.7471		0.8026	167.1		1	0.4877	0.4447	0.5279		0.4046
CLN3	6	2	SLC16A7	7	2	77	3	5	0.4781	0.5615		0	0.6653	0.5938	0.7719			164.8		1	0.6009	0.348	0.4913
CLN3	6	2	SLC23A3	5	5	78	3	5	0.4659	0.6495		0	0.959	0.6318	0.5284			159.8		1	0.4126	0.3011	0.8225
CLN3	6	2	SLC2A12	7	1	79	3	5	0.428	0.4158		0	0.5549	0.6286	0.7592			168.4		1	0.6585	0.3029	0.509
CLN3	6	2	SLCO1C1	7	2	80	3	5	0.4503	0.7063		0	0.0948	0.6313	0.7029			154.9		1	0.8586	0.3021	0.6348
CLN3	6	2	SLC10A4	6	2	81	3	5	0.4393	0.6768		0	0.2818	0.6313	0.6297			157.6		1	0.7857	0.3021	0.7669
CLN3	6	2	SLC22A2	8	2	82	3	6	0.3927	0.2618		0	0.5243	0.5883	0.771		0.5012	171.6		1	0.6739	0.3602	0.4924		0.5673
CLN3	6	2	SLCO4A1	8	2	83	3	6	0.3326	0.1427		0	0.3605	0.5883	0.7219		0.4482	180		1	0.7515	0.3602	0.5776		0.5872
CLN3	6	2	SLC22A10	4	2	84	3.024	4	0.4701	0.5875		0	0.5901		0.7828			163.7		1	0.6404		0.477
CLN3	6	2	SLC52A3	8	2	85	3.053	6	0.5354	0.7279		0	0.4466	0.6318	0.8112		0.7289	152.7		1	0.712	0.3011	0.4421		0.4497
CLN3	6	2	SLCO2B1	8	2	86	3.07	6	0.5545	0.8734		0	0.6926	0.5883	0.7175		0.5997	130.2		1	0.5855	0.3602	0.5885		0.521
CLN3	6	2	SLC35A5	7	5	87	3.073	5	0.4428	0.5851		0	0.4381	0.5862	0.6971			163.8		1	0.7159	0.3749	0.6497
CLN3	6	2	SLC29A2	6	2	88	3.077	5	0.524	0.6196		0	0.6278	0.5883	0.8962			161.9		1	0.621	0.3602	0.3132
CLN3	6	2	SLC9B1	7	2	89	3.079	6	0.5015	0.7694		0	0.409	0.4782	0.6274		0.9397	147.7		1	0.7295	0.6483	0.7692		0.2411
CLN3	6	2	SLC6A6	8	8	90	3.09	6	0.4213	0.5707		0	0.5124	0.5528	0.4655		0.8816	164.5		1	0.6799	0.4393	0.8412		0.332
CLN3	6	2	SLC25A34	5	3	91	3.109	4	0.6023	0.7784			0.5035	0.3451	0.5449			146.5			0.6843	0.8589	0.8167
CLN3	6	2	SLC8A1	7	6	92	3.11	5	0.4022	0.7056		0	0.5179	0.6318	0.3857			155		1	0.6773	0.3011	0.8611
CLN3	6	2	SLC25A43	5	3	93	3.113	4	0.4478	0.2963			0.9692	0.3521	0.4573			170.2			0.4022	0.8555	0.8434
CLN3	6	2	SLC45A4	7	5	94	3.115	6	0.4585	0.5874		0	0.4504	0.5883	0.7331		0.5012	163.7		1	0.7102	0.3602	0.5522		0.5673
CLN3	6	2	SLC22A17	5	2	95	3.123	5	0.4124	0.4725		0	0.2545	0.6318	0.7442			167.6		1	0.797	0.3011	0.5328
CLN3	6	2	SLC24A5	8	6	96	3.167	6	0.4444	0.7046		0	0.1536	0.6212	0.5664		0.7446	155.1		1	0.8368	0.3099	0.8081		0.4446
CLN3	6	2	SLC15A5	3	1	97	3.18	3	0.5677	0.5409			0.1616		0.7299			165.6			0.8336		0.5595
CLN3	6	2	SLC17A3	8	2	98	3.185	6	0.4473	0.3747		0	0.5026	0.6385	0.7752		0.7772	168.5		1	0.6847	0.2968	0.4872		0.4213
CLN3	6	2	SLC16A2	8	2	99	3.185	6	0.4038	0.1529		0	0.6401	0.6286	0.7851		0.7634	179.1		1	0.6145	0.3029	0.4739		0.4316
CLN3	6	2	SLC35E2B	5	2	100	3.186	5	0.4979	0.8274		0	0.3424	0.5862	0.6886			138.9		1	0.7595	0.3749	0.6679
CLN3	6	2	SLCO1B1	8	2	101	3.197	6	0.4817	0.6077		0	0.549	0.5883	0.7027		0.7114	162.6		1	0.6617	0.3602	0.6351		0.4593
CLN3	6	2	SLC44A3	6	9	102	3.198	5	0.465	0.6709		0	0.7076	0.5883	0.6022			158.1		1	0.5773	0.3602	0.7892
CLN3	6	2	SLC35E2A	4	2	103	3.199	4	0.4814	0.7991		0		0.5871	0.61			143.5		1		0.3697	0.7841
CLN3	6	2	SLC35F5	6	5	104	3.203	5	0.4848	0.6001		0	0.9737	0.5862	0.6573			163		1	0.3958	0.3749	0.7253
CLN3	6	2	SV2C	6	1	105	3.208	5	0.4179	0.5315		0	0.1832	0.6212	0.7326			166		1	0.8253	0.3099	0.5536
CLN3	6	2	SLC34A2	8	5	106	3.218	6	0.3708	0.3692		0	0.7422	0.5954	0.5114		0.4699	168.6		1	0.5578	0.3466	0.828		0.578
CLN3	6	2	SLC34A1	8	5	107	3.218	6	0.3432	0.2505		0	0.5354	0.5573	0.5361		0.6665	172.1		1	0.6685	0.4242	0.8199		0.488
CLN3	6	2	SLC5A1	8	8	108	3.219	6	0.4748	0.6828		0	0.7275	0.864	0.4948		0.5733	157.1		1	0.566	0.1667	0.833		0.5373
CLN3	6	2	SLC45A3	7	6	109	3.229	6	0.4384	0.5271		0	0.4458	0.5871	0.7981		0.2524	166.1		1	0.7124	0.3697	0.4571		0.6744
CLN3	6	2	SLC26A10P	3	2	110	3.23	3	0.3908	0.7498		0			0.4226			150.2		1			0.8521
CLN3	6	2	SLC5A8	7	8	111	3.237	6	0.5013	0.8008		0	0.4998	0.5883	0.5284		0.9397	143.2		1	0.6861	0.3602	0.8225		0.2411
CLN3	6	2	SLC16A12	8	5	112	3.241	6	0.4728	0.4418		0	0.6526	0.5883	0.8166		0.6571	168.2		1	0.6077	0.3602	0.4361		0.4934
CLN3	6	2	SLC2A1	8	1	113	3.252	6	0.5111	0.6975		0	0.3885	0.5428	0.7939		0.7273	155.8		1	0.7388	0.4642	0.4624		0.4507
CLN3	6	2	SLC2A3	8	1	114	3.253	6	0.3748	0.1566		0	0.3718	0.6286	0.7956		0.6408	178.7		1	0.7464	0.3029	0.4604		0.4982
CLN3	6	2	SLC25A48	4	3	115	3.255	4	0.4349	0.7816		0	0.3409		0.5543			146		1	0.7601		0.8131
CLN3	6	2	SLC5A9	7	8	116	3.291	6	0.4651	0.7586		0	0.7363	0.489	0.4859		0.6227	149.1		1	0.5611	0.5652	0.8356		0.5075
CLN3	6	2	SLC18A3	7	2	117	3.31	5	0.5286	0.7676		0	0.4206		0.8227		0.6226	147.9		1	0.7243		0.4289		0.5075
CLN3	6	2	SLC2A9	8	1	118	3.354	6	0.4547	0.2641		0	0.9252	0.6286	0.7649		0.8154	171.4		1	0.4408	0.3029	0.501		0.3962
CLN3	6	2	SLC17A1	8	2	119	3.357	6	0.434	0.2281		0	0.5495	0.6318	0.8382		0.8282	173.3		1	0.6615	0.3011	0.4122		0.3854
CLN3	6	2	SLC13A5	8	9	120	3.399	6	0.4517	0.679		0	0.2346	0.5954	0.6208		0.6907	157.4		1	0.805	0.3466	0.7753		0.4726
CLN3	6	2	SLC25A20	7	3	121	3.408	6	0.4814	0.8374		0	0.7208	0.3451	0.5469		0.5578	137.1		1	0.5698	0.8589	0.816		0.5393
CLN3	6	2	SLC25A22	7	3	122	3.408	6	0.3303	0.3119		0	0.2898	0.299	0.6014		0.6353	169.7		1	0.7824	0.8874	0.7897		0.5024
CLN3	6	2	SLC1A5	8	3	123	3.408	6	0.4251	0.6401		0	0.7717	0.6286	0.3858		0.6227	160.5		1	0.5407	0.3029	0.8611		0.5075
CLN3	6	2	SLC24A3	7	6	124	3.411	5	0.3732	0.5078		0	0.3414	0.5529	0.5626			166.7		1	0.7599	0.4386	0.8096
CLN3	6	2	SLC39A11	7	4	125	3.425	6	0.4831	0.6164		0	0.8406	0.5871	0.6838		0.4691	162.1		1	0.4984	0.3697	0.6769		0.5789
CLN3	6	2	SLC10A2	8	2	126	3.433	6	0.4979	0.7057		0	0.6067	0.5871	0.6387		0.7472	155		1	0.6316	0.3697	0.7557		0.4428
CLN3	6	2	SLC20A1	7	7	127	3.437	5	0.4147	0.5162		0	0.5355	0.6526	0.6084			166.4		1	0.6684	0.281	0.7851
CLN3	6	2	SLC2A14	6	2	128	3.492	5	0.3843	0.2492		0	0.5622	0.6318	0.7619			172.2		1	0.6548	0.3011	0.5052
CLN3	6	2	MPC2	7	3	129	3.514	5	0.3078	0.2504		0	0.3709	0.4847	0.593			172.1		1	0.7469	0.5801	0.7947
CLN3	6	2	SVOP	5	2	130	3.515	5	0.3964	0.4362		0	0.1396	0.5862	0.7754			168.3		1	0.8423	0.3749	0.4868
CLN3	6	2	SLC25A37	8	3	131	3.516	6	0.3299	0.2985		0	0.7307	0.3451	0.5053		0.4712	170.1		1	0.5643	0.8589	0.8299		0.5768
CLN3	6	2	SLC36A4	6	8	132	3.517	5	0.4158	0.661		0	0.2718	0.673	0.5487			158.9		1	0.79	0.2682	0.8153
CLN3	6	2	SLC25A39	6	3	133	3.523	4	0.4803	0.3236			0.7778	0.299	0.5983			169.4			0.5369	0.8874	0.7917
CLN3	6	2	MFSD8	7	1	134	3.524	6	0.5431	0.5966		0	0.7939	0.606	0.7939		0.9458	163.2		1	0.5273	0.3265	0.4623		0.2249
CLN3	6	2	MFSD2A	7	1	135	3.528	6	0.3738	0.2631		0	0.3786	0.489	0.7568		0.5579	171.5		1	0.7434	0.5652	0.5127		0.5391
CLN3	6	2	SLC2A8	7	1	136	3.53	5	0.341	0.1364		0	0.4038	0.5854	0.7841			180.7		1	0.7321	0.3802	0.4754
CLN3	6	2	SLC16A1	8	2	137	3.541	6	0.3968	0.3808		0	0.3202	0.5442	0.7546		0.4905	168.5		1	0.7692	0.4634	0.516		0.5745
CLN3	6	2	MFSD6	7	2	138	3.551	6	0.4686	0.5529		0	0.4559	0.487	0.6939		0.9397	165.2		1	0.7076	0.5726	0.6566		0.2411
CLN3	6	2	SLC3A2	7	9	139	3.584	6	0.3219	0.5747		0	0.5602	0.864	0.1412		0.2907	164.3		1	0.6558	0.1667	0.9195		0.6605
CLN3	6	2	SLC38A11	5	8	140	3.584	4	0.5827	0.723			0.431	0.5883	0.491			153.2			0.7193	0.3602	0.8341
CLN3	6	2	SLCO1B3	8	1	141	3.594	6	0.4017	0.3056		0	0.7491	0.5883	0.705		0.451	169.9		1	0.5536	0.3602	0.6281		0.5865
CLN3	6	2	SLC41A1	7	6	142	3.595	6	0.4757	0.7694		0	0.339	0.595	0.6279		0.5826	147.7		1	0.761	0.347	0.7687		0.5311
CLN3	6	2	SLC37A2	7	1	143	3.612	5	0.5009	0.4862		0	0.9205	0.633	0.8326			167.3		1	0.4443	0.3001	0.4185
CLN3	6	2	SLC17A9	8	5	144	3.612	6	0.4982	0.5118		0	0.8025	0.6212	0.7853		0.663	166.6		1	0.522	0.3099	0.4737		0.4899
CLN3	6	2	SLC35G6	3	5	145	3.614	3	0.5154				0.1671		0.7064		0.2907				0.8315		0.6237		0.6605
CLN3	6	2	SLC24A1	5	6	146	3.624	4	0.4835				0.449	0.5883	0.3213		0.8997				0.7109	0.3602	0.8764		0.3167
CLN3	6	2	SLC25A27	5	3	147	3.63	4	0.5748	0.7474			0.3092	0.299	0.5828			150.5			0.7741	0.8874	0.8003
CLN3	6	2	SLC38A6	5	8	148	3.632	5	0.4668	0.7379		0	0.5878	0.5883	0.5816			151.6		1	0.6416	0.3602	0.8009
CLN3	6	2	SLC22A11	8	2	149	3.662	6	0.5117	0.5164		0	0.6599	0.6313	0.7867		0.9397	166.4		1	0.6038	0.3021	0.4717		0.2411
CLN3	6	2	SLC15A3	7	1	150	3.677	5	0.4652	0.582		0	0.5773	0.5854	0.7361			163.9		1	0.6471	0.3802	0.5466
CLN3	6	2	SLC39A13	7	4	151	3.692	6	0.5091	0.7606		0	0.5465	0.6915	0.6558		0.6225	148.8		1	0.663	0.2506	0.7281		0.5076
CLN3	6	2	SLC16A10	7	1	152	3.703	5	0.5935	0.5451		0.3701	0.875	0.5883	0.773			165.5		0.9904	0.4756	0.3602	0.49
CLN3	6	2	SLC6A13	7	8	153	3.711	5	0.3948	0.7165		0	0.2175	0.4874	0.4961			153.9		1	0.812	0.5706	0.8327
CLN3	6	2	SLC43A2	7	1	154	3.717	5	0.3551	0.1851		0	0.4683	0.6286	0.7513			176.2		1	0.7016	0.3029	0.5214
CLN3	6	2	SLC10A7	7	5	155	3.719	6	0.4961	0.6175		0	0.8679	0.6947	0.653		0.5786	162		1	0.4806	0.241	0.7326		0.5342
CLN3	6	2	SLC41A3	6	6	156	3.721	5	0.3716	0.4901		0	0.1413	0.5533	0.641			167.2		1	0.8416	0.4371	0.7524
CLN3	6	2	SLC16A14	6	2	157	3.726	5	0.4333	0.4509		0	0.3695	0.6947	0.783			168		1	0.7476	0.241	0.4768
CLN3	6	2	SLC2A5	7	1	158	3.748	5	0.4852	0.6876		0	0.2339	0.6286	0.8039			156.7		1	0.8053	0.3029	0.4505
CLN3	6	2	SLC10A6	8	2	159	3.756	6	0.3731	0.2696		0	0.6543	0.5883	0.6026		0.6181	171.2		1	0.6067	0.3602	0.789		0.5107
CLN3	6	2	SLCO1B7	4	2	160	3.756	3	0.3564	0.3603		0			0.709			168.7		1			0.616
CLN3	6	2	SLC22A23	6	2	161	3.756	5	0.3474	0.1697		0	0.5852	0.553	0.7246			177.5		1	0.643	0.4381	0.5712
CLN3	6	2	SLC37A4	8	5	162	3.764	6	0.4288	0.2966		0	0.677	0.5511	0.7902		0.6571	170.2		1	0.5942	0.4525	0.4671		0.4934
CLN3	6	2	SLCO6A1	6	5	163	3.764	5	0.4173	0.4648		0	0.4521	0.5871	0.7188			167.7		1	0.7095	0.3697	0.5851
CLN3	6	2	SLC17A8	8	1	164	3.767	6	0.3471	0.1675		0	0.2959	0.633	0.7604		0.4528	177.7		1	0.7799	0.3001	0.5073		0.5854
CLN3	6	2	SLCO4C1	6	2	165	3.768	5	0.506	0.6728		0	0.7785	0.5938	0.7252			158		1	0.5364	0.348	0.5697
CLN3	6	2	SLC46A2	7	1	166	3.772	5	0.4105	0.3754		0	0.389	0.6994	0.767			168.5		1	0.7386	0.2305	0.4984
CLN3	6	2	SLC16A6	6	2	167	3.782	5	0.3656	0.2529		0	0.2798	0.5883	0.7984			172		1	0.7867	0.3602	0.4568
CLN3	6	2	NIPAL4	6	2	168	3.783	5	0.3766	0.4448		0	0.3374		0.6545		0.507	168.1		1	0.7617		0.7301		0.5646
CLN3	6	2	SLC35G1	6	5	169	3.784	5	0.5202	0.6546		0	0.9474	0.6947	0.7056			159.4		1	0.4234	0.241	0.6264
CLN3	6	2	SLC18A1	7	1	170	3.795	5	0.4056	0.2572		0	0.6009	0.5854	0.8345			171.8		1	0.6347	0.3803	0.4164
CLN3	6	2	SLC15A2	8	2	171	3.8	6	0.3926	0.3342		0	0.269	0.5883	0.7129		0.7123	169.2		1	0.7912	0.3602	0.6024		0.4585
CLN3	6	2	SLC19A2	8	5	172	3.801	6	0.4866	0.6542		0	0.7667	0.489	0.7475		0.3785	159.5		1	0.5436	0.5652	0.5273		0.618
CLN3	6	2	SLC16A9	8	2	173	3.803	6	0.4144	0.1894		0	0.4324	0.6924	0.7802		0.9397	175.8		1	0.7186	0.2452	0.4805		0.2411
CLN3	6	2	SLC25A38	6	3	174	3.806	5	0.4092	0.5631		0	0.6918		0.5217		0.5545	164.8		1	0.5859		0.8248		0.5418
CLN3	6	2	SLC32A1	7	8	175	3.824	6	0.4264	0.7447		0	0.007182	0.6925	0.506		0.6649	150.8		1	0.9071	0.2435	0.8297		0.4887
CLN3	6	2	SLC6A16	7	8	176	3.825	6	0.4524	0.7675		0	0.6135	0.5862	0.4032		0.7173	147.9		1	0.6281	0.3749	0.8569		0.4569
CLN3	6	2	SLC51B	7	3	177	3.837	6	0.3889	0.4615		0	0.6074	0.5526	0.4664		0.7237	167.8		1	0.6313	0.4424	0.841		0.4532
CLN3	6	2	FLVCR2	8	1	178	3.853	6	0.4388	0.2859		0	0.8218	0.5969	0.7872		0.628	170.6		1	0.5105	0.3447	0.471		0.5068
CLN3	6	2	SLC39A9	7	4	179	3.853	5	0.3678	0.1899		0	0.8277	0.6079	0.6801			175.8		1	0.5069	0.3246	0.6832
CLN3	6	2	SLC35E4	6	5	180	3.855	5	0.4081	0.5904		0	0.2546	0.3521	0.7038			163.5		1	0.797	0.8555	0.632
CLN3	6	2	SLC7A14	7	8	181	3.86	6	0.4455	0.7358		0	0.2038	0.6073	0.4529		0.9692	151.8		1	0.8175	0.3254	0.8445		0.1905
CLN3	6	2	SLC43A3	7	1	182	3.863	5	0.4324	0.311		0	0.7751	0.5883	0.8201			169.8		1	0.5384	0.3602	0.4316
CLN3	6	2	SLC26A11	7	6	183	3.903	5	0.3446	0.2746		0	0.4809	0.9659	0.5066			171		1	0.6956	0.1079	0.8295
CLN3	6	2	SLC2A6	7	1	184	3.903	5	0.3603	0.2202		0	0.2537	0.5854	0.8211			173.8		1	0.7973	0.3802	0.4307
CLN3	6	2	SLC35F6	6	1	185	3.912	5	0.4606	0.549		0	0.7801	0.5212	0.7063			165.3		1	0.5354	0.495	0.6242
CLN3	6	2	SLC8A2	7	6	186	3.919	5	0.3543	0.6278		0	0.1869	0.6212	0.4019			161.3		1	0.824	0.3099	0.8572
CLN3	6	2	MFSD14B	5	5	187	3.925	5	0.4786	0.4743		0	0.8941	0.5938	0.7847			167.5		1	0.4625	0.348	0.4746
CLN3	6	2	SLC27A3	7	11	188	3.926	6	0.3229	0.5053		0	0.7383	0.4829	0.2344		0.4351	166.8		1	0.56	0.5899	0.8965		0.594
CLN3	6	2	SLC38A9	8	8	189	3.953	6	0.4125	0.6089		0	0.7518	0.606	0.416		0.5174	162.5		1	0.5519	0.3265	0.8539		0.5594
CLN3	6	2	MFSD11	6	1	190	3.958	5	0.3731	0.164		0	0.7091	0.5854	0.7726			178		1	0.5766	0.3802	0.4904
CLN3	6	2	SLC35G2	7	5	191	3.959	6	0.3393	0.1289		0	0.2129	0.6313	0.6922		0.7639	181.5		1	0.8138	0.3021	0.6612		0.4312
CLN3	6	2	SLC19A1	7	1	192	3.968	5	0.4275	0.466		0	0.5231	0.6286	0.7178			167.7		1	0.6745	0.3029	0.5879
CLN3	6	2	SLC39A2	7	4	193	3.975	5	0.4877	0.7656		0	0.5219	0.489	0.6857			148.2		1	0.6751	0.5652	0.6734
CLN3	6	2	NPC1	8	2	194	3.99	6	0.3233	0.1472		0	0.4658	0.9622	0.4187		0.7535	179.6		1	0.7028	0.1132	0.8531		0.4388
CLN3	6	2	SLC16A5	7	2	195	3.993	5	0.3837	0.1415		0	0.899	0.6385	0.7529			180.1		1	0.4596	0.2968	0.5186
CLN3	6	2	SLC30A8	8	4	196	3.997	6	0.3751	0.2424		0	0.6776	0.6313	0.6444		0.5314	172.5		1	0.5939	0.3021	0.7472		0.5522
CLN3	6	2	SLC16A13	6	2	197	4	5	0.4464	0.3539		0	0.9523	0.5529	0.7811			168.8		1	0.4192	0.4386	0.4792
CLN3	6	2	SLC12A7	7	8	198	4	5	0.4232	0.8257		0	0.6782	0.5883	0.3037			139.2		1	0.5935	0.3602	0.8803
CLN3	6	2	SLC25A41	5	3	199	4.003	4	0.5647	0.7813			0.1871		0.4546		0.6227	146.1			0.8239		0.8441		0.5075
CLN3	6	2	SLC35G4	2	5	200	4.022	2	0.5967				0.2834		0.7012						0.7851		0.6392
CLN3	6	2	SLC39A6	7	4	201	4.024	5	0.365	0.3725		0	0.4935	0.6286	0.5917			168.5		1	0.6893	0.3029	0.7955
CLN3	6	2	SLC1A6	7	7	202	4.024	5	0.3435	0.6405		0	0.159	0.481	0.4056			160.5		1	0.8347	0.6022	0.8563
CLN3	6	2	TMEM104	6	8	203	4.03	5	0.4562	0.7665		0	0.4915	0.6212	0.5354			148.1		1	0.6902	0.3099	0.8201
CLN3	6	2	SLC39A7	7	4	204	4.049	5	0.4479	0.5365		0	0.7708	0.6915	0.6185			165.8		1	0.5411	0.2506	0.7773
CLN3	6	2	SLC3A1	7	9	205	4.051	6	0.3352	0.6314		0	0.4677	0.5932	0.1209		0.7051	161.1		1	0.7019	0.3489	0.9234		0.4631
CLN3	6	2	SLC35D1	7	5	206	4.066	5	0.6002	0.4739			0.8636	0.6197	0.6837		0.4456	167.5			0.4835	0.3123	0.6772		0.5892
CLN3	6	2	MFSD4A	5	1	207	4.083	4	0.3687	0.3445		0	0.3987		0.7516			169		1	0.7343		0.521
CLN3	6	2	SFXN2	6	3	208	4.097	5	0.3493	0.2464		0	0.8476	0.299	0.6521			172.3		1	0.494	0.8874	0.7342
CLN3	6	2	SLC25A52	6	3	209	4.109	4	0.4283	0.3501			0.4285	0.299	0.5495			168.9			0.7205	0.8874	0.815
CLN3	6	2	UCP3	8	3	210	4.109	6	0.4068	0.6156		0	0.2531	0.5122	0.56		0.5892	162.1		1	0.7976	0.509	0.8107		0.5269
CLN3	6	2	SLC25A53	4	3	211	4.109	3	0.5034	0.5815			0.1293		0.5501			164			0.846		0.8148
CLN3	6	2	MFSD9	6	5	212	4.115	5	0.4882	0.5069		0	0.8975	0.6212	0.777			166.7		1	0.4603	0.3099	0.4846
CLN3	6	2	SLC30A9	8	3	213	4.119	6	0.4427	0.7077		0	0.358	0.4981	0.5146		0.7898	154.8		1	0.7527	0.5361	0.827		0.412
CLN3	6	2	SLC2A7	7	1	214	4.123	5	0.3929	0.3309		0	0.4136	0.5883	0.7758			169.3		1	0.7275	0.3602	0.4863
CLN3	6	2	SLC25A35	6	3	215	4.14	5	0.4069	0.5859		0	0.7367	0.299	0.561			163.8		1	0.561	0.8874	0.8103
CLN3	6	2	SLC25A21	6	3	216	4.144	5	0.3617	0.4553		0	0.6318		0.5169		0.4305	167.9		1	0.6189		0.8263		0.5965
CLN3	6	2	SLC25A14	7	3	217	4.16	5	0.3424	0.6381		0	0.03468	0.299	0.5062			160.7		1	0.8856	0.8874	0.8296
CLN3	6	2	SLC25A36	7	3	218	4.177	5	0.3506	0.4893		0	0.4977	0.4783	0.4708			167.2		1	0.6872	0.6443	0.8398
CLN3	6	2	SLC39A3	7	1	219	4.18	6	0.4493	0.6795		0	0.2794	0.5883	0.6613		0.5012	157.4		1	0.7869	0.3602	0.7181		0.5673
CLN3	6	2	SLC15A1	7	1	220	4.18	5	0.4303	0.3788		0	0.8687	0.5938	0.7114			168.5		1	0.48	0.348	0.6073
CLN3	6	2	TMEM165	8	1	221	4.18	6	0.393	0.2982		0	0.6505	0.6941	0.6517		0.5212	170.2		1	0.6088	0.2429	0.7349		0.5567
CLN3	6	2	SLC35F1	6	1	222	4.18	5	0.3555	0.3357		0	0.147	0.6724	0.6947			169.1		1	0.8393	0.2701	0.6548
CLN3	6	2	SLC35A2	8	5	223	4.197	6	0.4408	0.3537		0	0.9885	0.6915	0.6867		0.4887	168.8		1	0.3663	0.2506	0.6715		0.5756
CLN3	6	2	SLC10A1	7	2	224	4.197	5	0.32	0.1574		0	0.5502	0.5883	0.6364			178.6		1	0.6611	0.3602	0.7586
CLN3	6	2	SLC44A1	8	9	225	4.198	6	0.4654	0.7031		0	0.5461	0.5122	0.5481		0.7732	155.2		1	0.6632	0.509	0.8155		0.4238
CLN3	6	2	SLC38A5	7	8	226	4.202	5	0.4433	0.7331		0	0.4149	0.553	0.5698			152.1		1	0.7268	0.4381	0.8066
CLN3	6	2	SLC35C2	5	5	227	4.203	5	0.4178	0.3586		0	0.7568	0.6212	0.7138			168.7		1	0.5489	0.3099	0.599
CLN3	6	2	SLC9C2	6	7	228	4.203	5	0.3842	0.744		0	0.2885	0.5883	0.3724			150.9		1	0.783	0.3602	0.8643
CLN3	6	2	SLC17A5	8	1	229	4.208	6	0.4258	0.1818		0	0.8736	0.5597	0.8261		0.6523	176.5		1	0.4766	0.4181	0.4255		0.496
CLN3	6	2	SV2B	5	1	230	4.208	4	0.301	0.2151		0	0.1189		0.7486			174.1		1	0.8504		0.5254
CLN3	6	2	SLC2A10	8	1	231	4.209	6	0.455	0.2895		0	0.9738	0.5539	0.7904		0.6928	170.4		1	0.3958	0.434	0.4668		0.4712
CLN3	6	2	SLC44A4	8	9	232	4.211	6	0.3517	0.1829		0	0.8612	0.5883	0.4897		0.7528	176.4		1	0.4852	0.3602	0.8345		0.4393
CLN3	6	2	SLC40A1	8	5	233	4.214	6	0.4601	0.4982		0	0.8981	0.553	0.7324		0.3785	167		1	0.46	0.4381	0.554		0.618
CLN3	6	2	SLCO5A1	6	2	234	4.215	5	0.442	0.6586		0	0.2453	0.5883	0.6841			159.1		1	0.8006	0.3602	0.6765
CLN3	6	2	SLC5A10	4	8	235	4.219	3	0.4845	0.4561			0.566		0.4858			167.9			0.6527		0.8356
CLN3	6	2	SLC1A7	7	7	236	4.22	5	0.3888	0.5343		0	0.442	0.5883	0.5478			165.9		1	0.7141	0.3602	0.8156
CLN3	6	2	SLC25A44	6	3	237	4.222	4	0.5076	0.6349			0.1541	0.4847	0.5057			160.9			0.8366	0.5801	0.8298
CLN3	6	2	SLC51A	8	5	238	4.227	6	0.3993	0.3663		0	0.7582	0.6313	0.6227		0.4356	168.6		1	0.5483	0.3021	0.7738		0.5938
CLN3	6	2	SLC26A3	8	10	239	4.23	6	0.3161	0.1682		0	0.6764	0.6313	0.4498		0.6317	177.6		1	0.5945	0.3021	0.8453		0.5044
CLN3	6	2	SLC19A3	8	1	240	4.233	6	0.3602	0.1475		0	0.5419	0.553	0.7439		0.5537	179.6		1	0.6652	0.4381	0.5332		0.5422
CLN3	6	2	SLC5A12	8	8	241	4.237	6	0.4257	0.5401		0	0.399	0.6318	0.5461		0.8187	165.7		1	0.7342	0.3011	0.8163		0.3933
CLN3	6	2	MFSD5	6	5	242	4.237	5	0.4321	0.3499		0	0.7529	0.5883	0.7873			168.9		1	0.5512	0.3602	0.4707
CLN3	6	2	SLC16A8	7	5	243	4.238	5	0.4486	0.5849		0	0.2102	0.6286	0.7806			163.8		1	0.8149	0.3029	0.4798
CLN3	6	2	SLC25A11	8	3	244	4.242	6	0.4476	0.7394		0	0.4579	0.4847	0.5143		0.6678	151.5		1	0.7066	0.5801	0.8271		0.4867
CLN3	6	2	SLC25A45	5	3	245	4.255	4	0.5913	0.6635			0.6164	0.3521	0.5905			158.7			0.6266	0.8555	0.7961
CLN3	6	2	SLC36A3	5	8	246	4.261	4	0.5719	0.6275			0.4229	0.6212	0.5495			161.4			0.7231	0.3099	0.815
CLN3	6	2	SLC46A3	7	1	247	4.269	5	0.4223	0.3194		0	0.7596	0.5597	0.7893			169.5		1	0.5476	0.4181	0.4683
CLN3	6	2	SLC39A14	8	4	248	4.271	6	0.5236	0.5958		0	0.887	0.9655	0.6437		0.7121	163.3		1	0.4675	0.1123	0.7484		0.4588
CLN3	6	2	SLC23A1	7	10	249	4.274	5	0.3119	0.1814		0	0.6791	0.5883	0.5397			176.5		1	0.593	0.3602	0.8185
CLN3	6	2	NIPAL1	6	5	250	4.275	5	0.4306	0.4417		0	0.8638	0.5862	0.654			168.2		1	0.4833	0.3749	0.7311
CLN3	6	2	SLC5A3	7	8	251	4.291	5	0.427	0.637		0	0.6785	0.6318	0.4919			160.7		1	0.5933	0.3011	0.8339
CLN3	6	2	SLC25A29	8	3	252	4.294	6	0.406	0.6506		0	0.283	0.299	0.5717		0.6227	159.7		1	0.7852	0.8874	0.8057		0.5075
CLN3	6	2	SLC13A3	7	9	253	4.297	5	0.4298	0.7462		0	0.3555	0.5883	0.515			150.6		1	0.7538	0.3602	0.8269
CLN3	6	2	SLC35G5	6	5	254	4.3	5	0.4392	0.6223		0	0.3081		0.7105		0.5254	161.7		1	0.7746		0.6108		0.5556
CLN3	6	2	MAGT1	8	4	255	4.31	6	0.408	0.4499		0	0.9498	0.6946	0.4106		0.6699	168		1	0.4218	0.2418	0.8551		0.4858
CLN3	6	2	SLC17A7	6	1	256	4.311	4	0.3375	0.3272		0	0.09331		0.7666			169.3		1	0.8591		0.499
CLN3	6	2	SLC9A1	5	7	257	4.319	4	0.5424				0.8186	0.6318	0.4375		0.4914				0.5123	0.3011	0.8484		0.5738
CLN3	6	2	SLC1A4	8	8	258	4.321	6	0.3924	0.659		0	0.1188	0.4781	0.5454		0.499	159.1		1	0.8504	0.6579	0.8165		0.5693
CLN3	6	2	SLC22A18	7	5	259	4.334	6	0.4505	0.3051		0	0.9289	0.6318	0.7821		0.5838	169.9		1	0.4379	0.3011	0.478		0.5302
CLN3	6	2	LETM2	6	3	260	4.339	5	0.3477	0.7615		0	0.214	0.487	0.2798			148.7		1	0.8133	0.5726	0.8859
CLN3	6	2	SLC35F2	6	5	261	4.341	5	0.3982	0.2952		0	0.7259	0.6313	0.7125			170.2		1	0.5669	0.3021	0.6034
CLN3	6	2	SLC5A6	8	8	262	4.348	6	0.3993	0.4043		0	0.5484	0.5883	0.5706		0.73	168.4		1	0.662	0.3602	0.8062		0.449
CLN3	6	2	SLC5A4	7	8	263	4.379	5	0.3776	0.5961		0	0.4942	0.6946	0.392			163.2		1	0.6889	0.2418	0.8596
CLN3	6	2	SLC7A9	8	8	264	4.395	6	0.4135	0.5058		0	0.3607	0.6925	0.5462		0.7532	166.7		1	0.7514	0.2448	0.8162		0.4391
CLN3	6	2	SLC13A4	6	9	265	4.399	4	0.3306	0.4899		0	0.1798		0.5522			167.2		1	0.8265		0.8139
CLN3	6	2	NPC1L1	8	2	266	4.414	6	0.352	0.2977		0	0.7055	0.6946	0.4233		0.6616	170.2		1	0.5785	0.2418	0.852		0.4907
CLN3	6	2	SLC25A6	6	3	267	4.415	5	0.4605	0.6945		0	0.8505	0.4847	0.5489			156.1		1	0.4922	0.5801	0.8152
CLN3	6	2	SLC35D3	7	5	268	4.417	5	0.4385	0.5398		0	0.555	0.5862	0.6876			165.7		1	0.6585	0.3749	0.6698
CLN3	6	2	SLC25A47	6	3	269	4.423	4	0.5931	0.6549			0.608	0.299	0.6245			159.4			0.631	0.8874	0.7721
CLN3	6	2	LETM1	8	3	270	4.423	6	0.3127	0.5426		0	0.5699	0.299	0.2641		0.4631	165.6		1	0.6507	0.8874	0.8896		0.5818
CLN3	6	2	SLC39A8	8	4	271	4.425	6	0.5068	0.619		0	0.6503	0.8643	0.6582		0.735	161.9		1	0.6089	0.1652	0.7238		0.4458
CLN3	6	2	SLC26A4	8	10	272	4.425	6	0.4245	0.6812		0	0.3947	0.6313	0.4613		0.6407	157.3		1	0.7361	0.3021	0.8424		0.4984
CLN3	6	2	SLC20A2	8	7	273	4.437	6	0.3725	0.3326		0	0.5152	0.5883	0.5681		0.6647	169.2		1	0.6785	0.3602	0.8073		0.4889
CLN3	6	2	SFXN3	6	3	274	4.438	5	0.3792	0.3762		0	0.6422	0.4829	0.6393			168.5		1	0.6134	0.5899	0.7549
CLN3	6	2	UCP1	6	3	275	4.447	5	0.4392	0.7692		0	0.5741	0.299	0.5501			147.7		1	0.6486	0.8874	0.8148
CLN3	6	2	SLC35D2	6	5	276	4.455	5	0.3934	0.2075		0	0.9707	0.5862	0.7162			174.6		1	0.4	0.3749	0.5923
CLN3	6	2	SLC46A1	8	1	277	4.473	6	0.3693	0.08781		0	0.6011	0.5597	0.7785		0.6722	186.4		1	0.6347	0.4181	0.4827		0.4841
CLN3	6	2	SLC47A2	7	2	278	4.478	5	0.3922	0.5106		0	0.2876	0.6313	0.6212			166.6		1	0.7834	0.3021	0.775
CLN3	6	2	SLC35A4	6	5	279	4.48	5	0.3962	0.2684		0	0.8827	0.552	0.7061			171.3		1	0.4704	0.4443	0.6247
CLN3	6	2	SLC37A1	7	1	280	4.487	5	0.3768	0.16		0	0.6483	0.6197	0.7989			178.4		1	0.6099	0.3123	0.4562
CLN3	6	2	SLC38A1	5	8	281	4.493	4	0.3989	0.1925			0.4729	0.6385	0.5006			175.7			0.6995	0.2968	0.8314
CLN3	6	2	SLC2A2	8	1	282	4.494	6	0.499	0.6063		0	0.6715	0.5883	0.7788		0.5733	162.7		1	0.5972	0.3602	0.4823		0.5373
CLN3	6	2	SLC24A4	8	6	283	4.5	6	0.4419	0.7112		0	0.0199	0.6313	0.6088		0.6912	154.4		1	0.8952	0.3021	0.7849		0.4723
CLN3	6	2	SLC25A46	7	3	284	4.502	6	0.4145	0.5184		0	0.6329	0.299	0.605		0.6722	166.4		1	0.6183	0.8874	0.7874		0.4842
CLN3	6	2	SLC4A2	8	10	285	4.507	6	0.3172	0.2073		0	0.9704	0.6286	0.2912		0.7124	174.6		1	0.4003	0.3029	0.8833		0.4585
CLN3	6	2	MPC1L	4	3	286	4.514	3	0.4794				0.2834	0.299	0.6049						0.7851	0.8874	0.7875
CLN3	6	2	SLC25A40	5	3	287	4.523	3	0.3554	0.1383			0.507		0.5219			180.5			0.6827		0.8247
CLN3	6	2	SLC18A2	8	1	288	4.525	6	0.3994	0.1813		0	0.6122	0.5378	0.8417		0.5735	176.5		1	0.6288	0.4736	0.4076		0.5371
CLN3	6	2	SLC26A5	8	10	289	4.529	6	0.4428	0.6908		0	0.6885	0.6286	0.42		0.6638	156.4		1	0.5876	0.3029	0.8528		0.4894
CLN3	6	2	SLC6A5	8	8	290	4.538	6	0.3646	0.6095		0	0.2013	0.5883	0.4075		0.5348	162.5		1	0.8185	0.3602	0.8559		0.5509
CLN3	6	2	SLC25A18	7	3	291	4.547	5	0.3064	0.376		0	0.1829	0.299	0.5869			168.5		1	0.8255	0.8874	0.7981
CLN3	6	2	TMEM241	6	5	292	4.566	5	0.4743	0.593		0	0.7464	0.5862	0.7017			163.4		1	0.5553	0.3749	0.6376
CLN3	6	2	SLC35A1	8	5	293	4.574	6	0.453	0.4608		0	0.8098	0.5862	0.7075		0.5348	167.8		1	0.5175	0.3749	0.6206		0.5509
CLN3	6	2	SLC38A8	8	8	294	4.584	6	0.3372	0.3007		0	0.1181	0.6212	0.5183		0.8501	170.1		1	0.8507	0.3099	0.8259		0.3761
CLN3	6	2	SLC30A10	8	4	295	4.59	6	0.3524	0.2939		0	0.3568	0.7064	0.6109		0.451	170.3		1	0.7532	0.2229	0.7833		0.5865
CLN3	6	2	SLC39A4	8	4	296	4.594	6	0.43	0.4989		0	0.75	0.7064	0.5853		0.451	166.9		1	0.553	0.2225	0.7991		0.5865
CLN3	6	2	SLC8A3	7	6	297	4.595	5	0.3459	0.609		0	0.1585	0.6946	0.3747			162.5		1	0.8349	0.2418	0.8637
CLN3	6	2	SLC26A6	8	10	298	4.596	6	0.4001	0.2993		0	0.8713	0.595	0.5118		0.9011	170.1		1	0.4784	0.347	0.8279		0.3134
CLN3	6	2	SLC35G3	6	5	299	4.614	5	0.468	0.7201		0	0.3024	0.5871	0.6993			153.5		1	0.7771	0.3697	0.6443
CLN3	6	2	SLC24A2	7	6	300	4.624	5	0.2873	0.3607		0	0.09865	0.5883	0.4638			168.7		1	0.8574	0.3602	0.8417
CLN3	6	2	SLC25A17	3	3	301	4.63	2	0.5284				0.5077		0.5354						0.6823		0.8201
CLN3	6	2	SLC7A13	5	8	302	4.631	4	0.5174	0.5138			0.4578	0.5862	0.518			166.5			0.7067	0.3749	0.826
CLN3	6	2	SLC5A2	8	8	303	4.632	6	0.3615	0.4363		0	0.6685	0.6318	0.3851		0.5733	168.3		1	0.599	0.3011	0.8613		0.5373
CLN3	6	2	SLC5A7	8	8	304	4.632	6	0.3796	0.2507		0	0.62	0.8643	0.5802		0.5787	172.1		1	0.6248	0.1652	0.8016		0.5339
CLN3	6	2	SLC25A1	7	3	305	4.632	6	0.4934	0.72		0	0.8211	0.4847	0.6358		0.5471	153.5		1	0.5108	0.5801	0.7597		0.546
CLN3	6	2	SLC35B3	8	5	306	4.646	6	0.475	0.4906		0	0.907	0.5862	0.7043		0.6227	167.1		1	0.454	0.3749	0.6305		0.5075
CLN3	6	2	MTCH2	7	3	307	4.651	6	0.4791	0.7663		0	0.4679	0.4847	0.61		0.6675	148.1		1	0.7019	0.5801	0.7841		0.4871
CLN3	6	2	SLC35C1	7	5	308	4.651	6	0.4267	0.3439		0	0.9346	0.5862	0.6898		0.4988	169		1	0.4336	0.3749	0.6658		0.5695
CLN3	6	2	SLC6A4	8	8	309	4.655	6	0.4912	0.7518		0	0.7914	0.7064	0.4737		0.7201	150		1	0.529	0.2229	0.839		0.4551
CLN3	6	2	SLC25A30	6	3	310	4.658	4	0.423	0.2435			0.6005	0.4847	0.5228			172.5			0.635	0.5801	0.8244
CLN3	6	2	SLC44A5	6	9	311	4.665	5	0.4338	0.7413		0	0.424	0.489	0.5448			151.2		1	0.7226	0.5652	0.8168
CLN3	6	2	SLC5A11	6	8	312	4.669	4	0.465	0.6093			0.2543	0.487	0.3836			162.5			0.797	0.5726	0.8616
CLN3	6	2	SLC6A14	7	8	313	4.67	5	0.441	0.7244		0	0.7082	0.5883	0.4604			153.1		1	0.5771	0.3602	0.8426
CLN3	6	2	SLC9A4	7	7	314	4.672	6	0.47	0.689		0	0.5175	0.6946	0.5203		0.7995	156.6		1	0.6774	0.2418	0.8252		0.4074
CLN3	6	2	SLC27A5	7	11	315	4.672	6	0.31	0.47		0	0.3279	0.5854	0.2541		0.6342	167.6		1	0.7659	0.3803	0.8918		0.5032
CLN3	6	2	SLC30A1	7	4	316	4.678	5	0.3539	0.1447		0	0.7378	0.8601	0.6204			179.9		1	0.5603	0.186	0.7757
CLN3	6	2	SLC25A33	7	3	317	4.683	5	0.2645	0.3723		0	0.1351	0.299	0.4528			168.5		1	0.844	0.8874	0.8445
CLN3	6	2	SLC12A8	6	8	318	4.684	5	0.2998	0.1608		0	0.8244	0.6441	0.4489			178.3		1	0.5089	0.2896	0.8455
CLN3	6	2	SLC25A25	8	3	319	4.693	6	0.3905	0.6593		0	0.554	0.299	0.4221		0.5892	159.1		1	0.659	0.8874	0.8523		0.5269
CLN3	6	2	SLC26A7	8	10	320	4.708	6	0.4042	0.5008		0	0.6436	0.7063	0.4991		0.5012	166.9		1	0.6126	0.2237	0.8318		0.5673
CLN3	6	2	SLC6A12	7	8	321	4.711	5	0.4186	0.7702		0	0.2992	0.5883	0.4689			147.6		1	0.7786	0.3602	0.8403
CLN3	6	2	SLC6A2	8	8	322	4.711	6	0.3722	0.4625		0	0.7325	0.4785	0.4226		0.6	167.8		1	0.5633	0.6369	0.8521		0.5209
CLN3	6	2	SLC6A3	8	8	323	4.711	6	0.3583	0.3396		0	0.443	0.6286	0.479		0.7725	169.1		1	0.7136	0.3029	0.8374		0.4247
CLN3	6	2	SLC43A1	7	1	324	4.717	5	0.3892	0.1511		0	0.8266	0.6925	0.7697			179.3		1	0.5075	0.2448	0.4945
CLN3	6	2	SLC35E3	6	5	325	4.721	5	0.3639	0.3277		0	0.315	0.5862	0.7062			169.3		1	0.7715	0.3749	0.6245
CLN3	6	2	SLC28A2	8	9	326	4.721	6	0.388	0.4315		0	0.69	0.8601	0.4076		0.5892	168.3		1	0.5869	0.186	0.8558		0.5269
CLN3	6	2	SLC6A17	7	8	327	4.728	6	0.3889	0.68		0	0.2479	0.4837	0.4078		0.6719	157.4		1	0.7997	0.5852	0.8558		0.4844
CLN3	6	2	SLC17A6	6	1	328	4.736	4	0.2704	0.1212		0	0.0521		0.7628			182.3		1	0.8769		0.5039
CLN3	6	2	SLC12A2	8	8	329	4.739	6	0.3882	0.6958		0	0.5927	0.6286	0.2179		0.6964	155.9		1	0.6391	0.3029	0.9006		0.4694
CLN3	6	2	RHAG	7	1	330	4.741	5	0.578	0.4851			0.7381	0.6947	0.6541		0.3515	167.3			0.5601	0.241	0.7308		0.633
CLN3	6	2	SLC25A19	8	3	331	4.749	6	0.4515	0.7712		0	0.5572	0.4847	0.5486		0.4166	147.5		1	0.6573	0.5801	0.8153		0.6047
CLN3	6	2	SLC28A3	6	9	332	4.757	5	0.4052	0.6923		0	0.7799	0.5871	0.338			156.3		1	0.5356	0.3697	0.8725
CLN3	6	2	SLC25A13	8	3	333	4.774	6	0.3451	0.4591		0	0.9182	0.299	0.3381		0.5322	167.9		1	0.446	0.8874	0.8724		0.5515
CLN3	6	2	SLC30A3	7	4	334	4.781	5	0.3684	0.4805		0	0.1391	0.5997	0.6242			167.4		1	0.8425	0.3392	0.7724
CLN3	6	2	UCP2	7	3	335	4.786	5	0.4059	0.196			0.6877	0.299	0.5555		0.4118	175.4			0.5881	0.8874	0.8126		0.608
CLN3	6	2	RHBG	6	1	336	4.792	5	0.3866	0.3731		0	0.6224	0.5875	0.6413			168.5		1	0.6237	0.3662	0.752
CLN3	6	2	MFSD10	7	5	337	4.797	5	0.4583	0.4604		0	0.5345	0.6441	0.827			167.8		1	0.6689	0.2896	0.4244
CLN3	6	2	SLC14A2	7	6	338	4.803	5	0.2875	0.33		0	0.7161	0.5883	0.2894			169.3		1	0.5725	0.3602	0.8837
CLN3	6	2	SLC35E1	6	5	339	4.825	5	0.4622	0.5783		0	0.7043	0.5862	0.6864			164.1		1	0.5791	0.3749	0.6722
CLN3	6	2	SLC25A5	6	3	340	4.827	5	0.3608	0.3379		0	0.8529	0.4781	0.5415			169.1		1	0.4905	0.6712	0.8179
CLN3	6	2	SFXN5	6	3	341	4.841	5	0.3342	0.3372		0	0.2541	0.4847	0.6421			169.1		1	0.7971	0.5801	0.7506
CLN3	6	2	SLC7A6	7	8	342	4.845	5	0.4299	0.6659		0	0.5874	0.5883	0.5186			158.5		1	0.6418	0.3602	0.8258
CLN3	6	2	SLC13A2	6	9	343	4.852	5	0.3567	0.2581		0	0.7689	0.5883	0.5974			171.7		1	0.5422	0.3602	0.7922
CLN3	6	2	SLC30A4	8	4	344	4.853	6	0.4203	0.4482		0	0.4322	0.6994	0.6044		0.754	168.1		1	0.7188	0.2305	0.7878		0.4383
CLN3	6	2	SLC7A1	7	8	345	4.86	5	0.3897	0.5681		0	0.3871	0.5883	0.5356			164.6		1	0.7394	0.3602	0.8201
CLN3	6	2	SLC25A32	7	3	346	4.862	6	0.3902	0.4871		0	0.5612	0.4847	0.4962		0.6867	167.2		1	0.6552	0.5801	0.8327		0.4753
CLN3	6	2	SLC7A4	6	8	347	4.863	5	0.4022	0.5691		0	0.4044	0.5883	0.5746			164.5		1	0.7318	0.3602	0.8043
CLN3	6	2	SLC26A8	8	10	348	4.87	6	0.3774	0.6465		0	0.1724	0.5954	0.3931		0.6421	160.1		1	0.8295	0.3466	0.8594		0.4974
CLN3	6	2	SLC25A16	7	3	349	4.877	6	0.4082	0.6279		0	0.7766	0.299	0.5012		0.4351	161.3		1	0.5376	0.8874	0.8312		0.594
CLN3	6	2	SLC36A1	8	8	350	4.887	6	0.4595	0.6978		0	0.6404	0.8648	0.5212		0.3515	155.8		1	0.6143	0.1637	0.8249		0.633
CLN3	6	2	SLC9C1	5	7	351	4.888	4	0.2061	0.2054		0	0.4945		0.3167			174.7		1	0.6888		0.8774
CLN3	6	2	SLC28A1	7	9	352	4.889	5	0.3644	0.4434		0	0.5469	0.553	0.526			168.1		1	0.6628	0.4381	0.8234
CLN3	6	2	XPR1	8	1	353	4.912	6	0.3916	0.4833		0	0.662	0.5883	0.4447		0.6647	167.3		1	0.6027	0.3602	0.8466		0.4889
CLN3	6	2	SLC9A8	7	7	354	4.913	5	0.4311	0.5553		0	0.7102	0.7064	0.5531			165.1		1	0.5759	0.2229	0.8135
CLN3	6	2	MFSD14A	5	5	355	4.925	5	0.4452	0.4361		0	0.6817	0.5862	0.7735			168.3		1	0.5917	0.3749	0.4892
CLN3	6	2	SLC27A6	7	11	356	4.926	5	0.273	0.5019		0	0.2945	0.5871	0.2054			166.9		1	0.7804	0.3697	0.9035
CLN3	6	2	SLC38A10	7	8	357	4.934	6	0.4041	0.7232		0	0.7992	0.5862	0.2588		0.5173	153.2		1	0.5238	0.3749	0.8908		0.5594
CLN3	6	2	MTCH1	6	3	358	4.952	5	0.4541	0.2844		0.6078	0.3445	0.299	0.5585			170.6		0.9714	0.7585	0.8874	0.8114
CLN3	6	2	SLC7A5	7	8	359	4.966	5	0.3112	0.295		0	0.1023	0.6922	0.5812			170.3		1	0.8561	0.2479	0.8011
CLN3	6	2	SLC1A1	8	7	360	4.978	6	0.4449	0.7856		0	0.4428	0.5883	0.4133		0.7111	145.5		1	0.7137	0.3602	0.8545		0.4595
CLN3	6	2	SLC4A8	8	10	361	4.978	6	0.3589	0.5625		0	0.0908	0.6286	0.373		0.7814	164.8		1	0.8602	0.3029	0.8641		0.4186
CLN3	6	2	MPC1	8	3	362	4.979	6	0.3914	0.46		0	0.459	0.299	0.6143		0.7165	167.8		1	0.7061	0.8874	0.7806		0.4574
CLN3	6	2	TUSC3	7	3	363	4.98	6	0.3248	0.3832		0	0.4063	0.5854	0.3902		0.5855	168.5		1	0.7308	0.3803	0.8601		0.529
CLN3	6	2	SLC38A3	5	8	364	4.982	4	0.3757	0.1981			0.2447	0.489	0.5592			175.2			0.8009	0.5652	0.811
CLN3	6	2	SLC26A1	8	10	365	4.984	6	0.4396	0.6509		0	0.6245	0.6286	0.5332		0.4699	159.7		1	0.6227	0.3029	0.8209		0.578
CLN3	6	2	SLC9A9	7	7	366	4.995	6	0.4544	0.7724		0	0.4407	0.488	0.4923		0.7302	147.4		1	0.7147	0.5676	0.8338		0.4488
CLN3	6	2	SLC30A5	7	4	367	4.997	6	0.4307	0.3312		0	0.9513	0.8601	0.6144		0.5201	169.2		1	0.4201	0.186	0.7805		0.557
CLN3	6	2	SLC12A4	8	8	368	5	6	0.3611	0.5162		0	0.8097	0.6952	0.2409		0.5569	166.4		1	0.5175	0.2391	0.8949		0.54
CLN3	6	2	SLC25A31	6	3	369	5.003	4	0.4719	0.4815			0.1716	0.5932	0.522			167.4			0.8298	0.3489	0.8247
CLN3	6	2	SLC1A3	8	7	370	5.024	6	0.3694	0.4861		0	0.1137	0.5883	0.5031		0.7629	167.3		1	0.8524	0.3602	0.8306		0.4319
CLN3	6	2	SLC30A6	7	4	371	5.03	5	0.45	0.5314		0	0.9605	0.5862	0.603			166		1	0.4107	0.3749	0.7887
CLN3	6	2	SLC11A1	8	4	372	5.03	6	0.3446	0.363		0	0.5691	0.5526	0.5243		0.3515	168.6		1	0.6511	0.4413	0.8239		0.633
CLN3	6	2	SLC12A1	8	8	373	5.036	6	0.269	0.3412		0	0.1732	0.5883	0.2817		0.5975	169		1	0.8291	0.3602	0.8855		0.522
CLN3	6	2	SLC38A7	7	8	374	5.054	5	0.2987	0.2389		0	0.3931	0.6073	0.5227			172.7		1	0.7368	0.3254	0.8244
CLN3	6	2	LETMD1	6	3	375	5.065	5	0.4185	0.7773		0	0.6745	0.4847	0.3708			146.7		1	0.5956	0.5801	0.8647
CLN3	6	2	SLC14A1	8	1	376	5.065	6	0.3516	0.3697		0	0.2919	0.6286	0.5849		0.4351	168.6		1	0.7816	0.3029	0.7993		0.594
CLN3	6	2	SLC12A6	8	8	377	5.068	6	0.3047	0.4887		0	0.1747	0.5528	0.2549		0.6983	167.2		1	0.8284	0.4393	0.8917		0.4686
CLN3	6	2	SLC2A13	8	1	378	5.083	6	0.4468	0.2754		0	0.5827	0.8643	0.738		0.8749	171		1	0.6442	0.1652	0.5433		0.3434
CLN3	6	2	SLC39A12	7	4	379	5.086	5	0.443	0.7257		0	0.1785	0.6946	0.6076			152.9		1	0.8271	0.2418	0.7857
CLN3	6	2	SLC38A4	7	8	380	5.09	5	0.4823	0.698		0	0.8638	0.6286	0.573			155.8		1	0.4833	0.3029	0.8051
CLN3	6	2	NIPAL3	6	5	381	5.127	5	0.4077	0.5223		0	0.3156	0.5871	0.6717			166.3		1	0.7712	0.3697	0.6991
CLN3	6	2	SLC6A7	7	8	382	5.129	5	0.2784	0.3399		0	0.2471	0.5597	0.4121			169.1		1	0.8	0.4181	0.8547
CLN3	6	2	SLC26A9	6	10	383	5.136	5	0.4497	0.2661			0.5941	0.8649	0.3902		0.6197	171.3			0.6383	0.1629	0.86		0.51
CLN3	6	2	SLC25A23	7	3	384	5.139	5	0.3849	0.6973		0	0.329	0.299	0.5049			155.8		1	0.7654	0.8874	0.83
CLN3	6	2	SLC36A2	8	8	385	5.15	6	0.4505	0.6934		0	0.3939	0.6286	0.5031		0.7937	156.2		1	0.7364	0.3029	0.8306		0.4109
CLN3	6	2	SLC35A3	8	5	386	5.151	6	0.4851	0.5287		0	0.9873	0.5862	0.7108		0.5286	166.1		1	0.3682	0.3749	0.6094		0.5539
CLN3	6	2	SLC6A11	7	8	387	5.167	5	0.2921	0.334		0	0.1446	0.5883	0.4929			169.2		1	0.8402	0.3602	0.8336
CLN3	6	2	SLC39A10	7	4	388	5.178	5	0.3758	0.4707		0	0.5352	0.5954	0.5302			167.6		1	0.6686	0.3466	0.8219
CLN3	6	2	SLC25A12	7	3	389	5.18	5	0.2593	0.1045			0.2355	0.299	0.3134		0.5453	184.3			0.8046	0.8874	0.8781		0.5473
CLN3	6	2	SLC44A2	8	9	390	5.198	6	0.4176	0.655		0	0.4342	0.558	0.4323		0.7573	159.4		1	0.7178	0.4213	0.8496		0.4362
CLN3	6	2	SLC25A15	7	3	391	5.203	5	0.5619	0.5488			0.7662	0.299	0.6106		0.5136	165.3			0.5439	0.8874	0.7835		0.5616
CLN3	6	2	SLC7A7	7	8	392	5.213	6	0.4794	0.6681		0	0.8041	0.5883	0.5208		0.7937	158.4		1	0.5211	0.3602	0.8251		0.4109
CLN3	6	2	SLC1A2	8	7	393	5.22	6	0.4476	0.7084		0	0.1657	0.6286	0.561		0.7687	154.7		1	0.8321	0.3029	0.8103		0.4273
CLN3	6	2	SLC25A28	5	3	394	5.226	4	0.3634	0.2377			0.3838	0.299	0.5037			172.8			0.7409	0.8874	0.8304
CLN3	6	2	UNC93B1	6	5	395	5.237	5	0.4185	0.2483		0	0.8648	0.6993	0.7647			172.2		1	0.4825	0.2308	0.5014
CLN3	6	2	SLC25A4	7	3	396	5.246	5	0.4057	0.2917			0.2565	0.299	0.5489		0.5742	170.4			0.7963	0.8874	0.8152		0.5367
CLN3	6	2	SLC6A8	8	8	397	5.273	6	0.3585	0.401		0	0.3285	0.6286	0.4845		0.6885	168.4		1	0.7656	0.3029	0.836		0.4739
CLN3	6	2	SLC12A3	8	8	398	5.274	6	0.3171	0.2842		0	0.6713	0.5883	0.3434		0.663	170.6		1	0.5973	0.3602	0.8711		0.4899
CLN3	6	2	SLC23A2	7	10	399	5.274	5	0.2395	0.09748		0	0.2856	0.5883	0.4895			185.2		1	0.7842	0.3602	0.8346
CLN3	6	2	SLC39A5	7	4	400	5.281	6	0.4449	0.581		0	0.6768	0.5883	0.5988		0.5348	164		1	0.5943	0.3602	0.7914		0.5509
CLN3	6	2	SLC12A5	8	8	401	5.287	6	0.3526	0.5996		0	0.1724	0.6286	0.3185		0.6756	163		1	0.8295	0.3029	0.877		0.4821
CLN3	6	2	SLC7A2	7	8	402	5.289	5	0.3975	0.5513		0	0.6551	0.5883	0.4917			165.2		1	0.6063	0.3602	0.8339
CLN3	6	2	SLC25A24	8	3	403	5.292	6	0.4134	0.6469		0	0.8846	0.299	0.3992		0.6385	160		1	0.469	0.8874	0.8579		0.5001
CLN3	6	2	SLC9A3	8	7	404	5.319	6	0.453	0.6138		0	0.8816	0.864	0.4031		0.64	162.2		1	0.4711	0.1667	0.8569		0.4989
CLN3	6	2	SLC9A2	7	7	405	5.319	6	0.4411	0.7265		0	0.5346	0.6924	0.4326		0.5892	152.9		1	0.6689	0.2452	0.8496		0.5269
CLN3	6	2	SLC9B2	7	7	406	5.319	5	0.2531	0.114		0	0.08053	0.5526	0.6029			183.2		1	0.8644	0.4413	0.7887
CLN3	6	2	SLC4A1	8	10	407	5.321	6	0.3379	0.5162		0	0.37	0.481	0.3564		0.5854	166.4		1	0.7473	0.6022	0.868		0.5292
CLN3	6	2	SLC35B1	7	5	408	5.321	5	0.3975	0.2678		0	0.7375	0.6915	0.7135			171.3		1	0.5604	0.2506	0.6
CLN3	6	2	RHCG	7	1	409	5.323	5	0.4034	0.5508		0	0.3586	0.5883	0.6126			165.3		1	0.7524	0.3602	0.7819
CLN3	6	2	SLC38A2	7	8	410	5.338	5	0.4111	0.559		0	0.7899	0.5883	0.4888			164.9		1	0.5298	0.3602	0.8347
CLN3	6	2	SLC25A51	6	3	411	5.347	4	0.4112	0.2309			0.5402	0.299	0.586			173.1			0.6661	0.8874	0.7986
CLN3	6	2	SLC25A42	8	3	412	5.347	6	0.3568	0.3743		0	0.2726	0.4847	0.6034		0.5906	168.5		1	0.7897	0.5801	0.7884		0.526
CLN3	6	2	SLC4A3	7	10	413	5.361	5	0.1712	0.1275		0	0.1257	0.6318	0.2477			181.6		1	0.8475	0.3011	0.8934
CLN3	6	2	SLC27A1	7	11	414	5.364	5	0.2686	0.5286		0	0.3105	0.5117	0.1822			166.1		1	0.7736	0.5095	0.9096
CLN3	6	2	SLC35B2	8	5	415	5.366	6	0.3898	0.1807		0	0.8861	0.5862	0.6667		0.663	176.6		1	0.4682	0.3749	0.708		0.4899
CLN3	6	2	SLC35B4	7	5	416	5.378	5	0.3554	0.2882		0	0.2436	0.6915	0.7033			170.5		1	0.8014	0.2506	0.6333
CLN3	6	2	SLC9A7	7	7	417	5.391	6	0.4498	0.7497		0	0.2473	0.7064	0.5753		0.4687	150.2		1	0.7999	0.2229	0.804		0.5791
CLN3	6	2	SLC7A11	7	8	418	5.395	5	0.3837	0.5448		0	0.1826	0.6286	0.5916			165.5		1	0.8256	0.3029	0.7955
CLN3	6	2	SLC26A2	8	10	419	5.409	6	0.4673	0.7468		0	0.7734	0.5883	0.4627		0.6178	150.6		1	0.5396	0.3602	0.842		0.5109
CLN3	6	2	SLC11A2	8	4	420	5.419	6	0.4238	0.3561		0	0.8142	0.86	0.559		0.6661	168.7		1	0.5148	0.1862	0.8111		0.4882
CLN3	6	2	SLC6A20	8	8	421	5.427	6	0.4378	0.7146		0	0.5359	0.5883	0.4291		0.6984	154.1		1	0.6682	0.3602	0.8505		0.4685
CLN3	6	2	SFXN1	6	3	422	5.438	5	0.2723	0.1335		0	0.4271	0.299	0.6228			181		1	0.7211	0.8874	0.7737
CLN3	6	2	SLC9A6	7	7	423	5.448	6	0.3582	0.249		0	0.4518	0.8649	0.5103		0.7036	172.2		1	0.7096	0.1629	0.8284		0.4641
CLN3	6	2	SLC27A2	7	11	424	5.475	6	0.3805	0.5883		0	0.7987	0.6946	0.1754		0.7814	163.6		1	0.5242	0.2418	0.9112		0.4186
CLN3	6	2	SLC4A10	6	10	425	5.487	4	0.2993	0.5955		0	0.1965		0.3368			163.3		1	0.8202		0.8728
CLN3	6	2	SLC4A4	8	10	426	5.537	6	0.3106	0.2991		0	0.5336	0.5883	0.3671		0.607	170.1		1	0.6693	0.3602	0.8655		0.5166
CLN3	6	2	SLC6A9	8	8	427	5.538	6	0.5817	0.5376		0.7093	0.4176	0.6924	0.4791		0.6924	165.8		0.9524	0.7255	0.2452	0.8374		0.4717
CLN3	6	2	SLC4A11	8	10	428	5.594	6	0.2666	0.1218		0	0.4138	0.5883	0.433		0.5324	182.2		1	0.7273	0.3602	0.8495		0.5514
CLN3	6	2	SLC7A8	7	8	429	5.598	5	0.3389	0.2878		0	0.8008	0.6286	0.4784			170.5		1	0.5228	0.3029	0.8376
CLN3	6	2	SLC25A26	7	3	430	5.615	6	0.3824	0.4887		0	0.45	0.299	0.6064		0.554	167.2		1	0.7104	0.8874	0.7865		0.5421
CLN3	6	2	SLC12A9	7	8	431	5.623	5	0.3807	0.6055		0	0.7087	0.6526	0.3367			162.7		1	0.5767	0.281	0.8728
CLN3	6	2	SLC4A9	7	10	432	5.626	5	0.3168	0.556		0	0.1735	0.5883	0.3518			165.1		1	0.829	0.3602	0.8691
CLN3	6	2	SLC9A5	8	7	433	5.633	6	0.3816	0.5724		0	0.07334	0.606	0.4876		0.7201	164.4		1	0.8673	0.3266	0.8351		0.4551
CLN3	6	2	NIPA1	7	5	434	5.646	6	0.4312	0.486		0	0.3569	0.5862	0.6711		0.7604	167.3		1	0.7532	0.3749	0.7001		0.434
CLN3	6	2	SLC6A15	8	8	435	5.671	6	0.3515	0.5643		0	0.2028	0.6318	0.3777		0.5569	164.7		1	0.8179	0.3011	0.863		0.54
CLN3	6	2	SLC13A1	7	9	436	5.671	5	0.3423	0.245		0	0.6761	0.6313	0.5744			172.4		1	0.5947	0.3021	0.8045
CLN3	6	2	SLC6A1	8	8	437	5.674	6	0.3344	0.2972		0	0.06841	0.5883	0.564		0.7724	170.2		1	0.8695	0.3602	0.8091		0.425
CLN3	6	2	SLC30A7	8	4	438	5.685	6	0.4166	0.4464		0	0.9175	0.5862	0.6103		0.3258	168.1		1	0.4465	0.3749	0.7838		0.641
CLN3	6	2	SLC27A4	8	11	439	5.705	6	0.2839	0.451		0	0.4888	0.5854	0.145		0.545	168		1	0.6916	0.3803	0.9186		0.5476
CLN3	6	2	SLC6A18	7	8	440	5.728	5	0.3786	0.5398		0	0.571		0.4313		0.6802	165.7		1	0.6502		0.8499		0.4788
CLN3	6	2	SLC7A10	6	8	441	5.868	5	0.3581	0.5373		0	0.2589	0.5883	0.4933			165.8		1	0.7953	0.3602	0.8335
CLN3	6	2	SLC4A7	8	10	442	6.018	6	0.3718	0.6627		0	0.5596	0.489	0.2681		0.6202	158.8		1	0.656	0.5652	0.8886		0.5095
CLN3	6	2	SLC4A5	6	10	443	6.119	5	0.2862	0.4807		0	0.2433	0.5883	0.2916			167.4		1	0.8015	0.3602	0.8832
CLN3	6	2	SLC30A2	8	4	444	6.141	6	0.4557	0.4957		0	0.8142	0.6993	0.5663		0.7686	167		1	0.5148	0.232	0.8081		0.4273
CLN3	6	2	SLC7A3	7	8	445	6.172	5	0.2665	0.1544		0	0.1872	0.5883	0.5643			179		1	0.8239	0.3602	0.8089
CLN3	6	2	SLC6A19	8	8	446	6.427	6	0.4415	0.5582		0	0.708	0.6286	0.4982		0.7925	165		1	0.5771	0.3029	0.8321		0.4119
FLVCR1	8	2	SLC22A20P	2	2	1	1	2	0.6642	0.515					0.8134			166.5					0.4396
FLVCR1	8	2	SLC15A5	3	1	2	1.429	3	0.6537	0.598			0.543		0.7464			163.1			0.6647		0.5291
FLVCR1	8	2	SLC16A6	6	2	3	1.782	6	0.6451	0.5672	0.718	0.4884	0.4886	0.6982	0.8413			164.6	14.49	0.9836	0.6917	0.233	0.4082
FLVCR1	8	2	SLC49A3	7	2	4	2	7	0.6306	0.5275	0.6313	0.5551	0.4918	0.4012	0.8963		0.7348	166.1	15.2	0.9778	0.6901	0.8248	0.313		0.4461
FLVCR1	8	2	SLC22A5	8	2	5	2	8	0.5765	0.4774	0.3949	0.6507	0.4492	0.7254	0.8045	0.5655	0.5122	167.5	16.85	0.9649	0.7107	0.2093	0.4496	0.6322	0.5626
FLVCR1	8	2	SLC22A1	8	2	6	2	8	0.5563	0.3542	0.5346	0.5461	0.363	0.5542	0.8085	0.644	0.5221	168.8	15.92	0.9787	0.7504	0.4335	0.4445	0.5338	0.5564
FLVCR1	8	2	SLCO1A2	7	2	7	2	7	0.5072	0.5444	0.5149	0	0.5332	0.6982	0.8082	0.6408		165.5	16.06	1	0.6696	0.233	0.4449	0.5378
FLVCR1	8	2	SLC22A6	7	2	8	2	7	0.5018	0.5619	0.4602	0	0.6678	0.6982	0.7989	0.5997		164.8	16.43	1	0.5994	0.233	0.4562	0.5874
FLVCR1	8	2	SPNS3	6	2	9	2	6	0.4992	0.3847	0.2281	0.6078	0.5232	0.2331	0.8571			168.5	17.92	0.9714	0.6745	0.9244	0.3889
FLVCR1	8	2	SLC22A14	7	2	10	2	7	0.4786	0.3684	0.2433	0.4117	0.5963	0.5843	0.7616	0.5609		168.6	17.82	0.9885	0.6372	0.3852	0.5057	0.6382
FLVCR1	8	2	SLC22A3	7	2	11	2	7	0.4785	0.3277	0.2145	0.5703	0.1217	0.5199	0.8146	0.6162		169.3	18.01	0.9762	0.8492	0.4976	0.4383	0.5698
FLVCR1	8	2	SLC22A4	8	2	12	2	8	0.4773	0.4479	0.3165	0	0.7144	0.9167	0.795	0.5935	0.6176	168.1	17.36	1	0.5734	0.1337	0.4611	0.596	0.5112
FLVCR1	8	2	SLC22A7	6	2	13	2	6	0.4761	0.4824		0	0.6796	0.5672	0.8097	0.5332		167.4		1	0.5928	0.403	0.4433	0.6692
FLVCR1	8	2	SLC29A3	7	2	14	2	7	0.4749	0.5609		0	0.3373	0.6849	0.768	0.5547	0.5298	164.9		1	0.7617	0.2599	0.4971	0.6467	0.5532
FLVCR1	8	2	SLC22A9	7	2	15	2	7	0.4737	0.4318	0.0812	0.5588	0.3328	0.556	0.8143	0.5158		168.3	18.96	0.9774	0.7637	0.4285	0.4386	0.6862
FLVCR1	8	2	SVOPL	6	6	16	2	6	0.4675	0.44	0.5217	0	0.6059	0.4525	0.8669			168.2	16.01	1	0.6321	0.7882	0.3734
FLVCR1	8	2	SPNS1	7	2	17	2	7	0.4649	0.5018	0.5176	0	0.4607	0.5503	0.8277	0.4429		166.9	16.04	1	0.7053	0.4577	0.4238	0.7614
FLVCR1	8	2	SLC52A1	8	2	18	2	8	0.4529	0.4485	0.5109	0	0.5494	0.5288	0.7357	0.5609	0.4141	168.1	16.09	1	0.6616	0.4841	0.5474	0.6382	0.6062
FLVCR1	8	2	SLC22A31	6	2	19	2	6	0.448	0.2976	0.3276		0.6579	0.3021	0.7571		0.2689	170.2	17.28		0.6048	0.8838	0.5122		0.6656
FLVCR1	8	2	MFSD12	8	1	20	2	8	0.4462	0.3096	0.2387	0.5785	0.5829	0.2542	0.7833	0.4438	0.131	169.8	17.85	0.9753	0.6442	0.9172	0.4763	0.7603	0.7261
FLVCR1	8	2	SLCO3A1	7	2	21	2	7	0.4326	0.5871	0.2396	0	0.3958	0.6982	0.7689	0.5204		163.7	17.84	1	0.7356	0.233	0.4957	0.6822
FLVCR1	8	2	SLC16A3	7	2	22	2	7	0.4289	0.5472	0.2854	0	0.2291	0.5672	0.8531	0.5042		165.4	17.55	1	0.8072	0.403	0.3941	0.696
FLVCR1	8	2	MFSD1	6	2	23	2	6	0.4249	0.4353	0.3931	0	0.3169	0.5547	0.8641			168.3	16.87	1	0.7707	0.4325	0.3784
FLVCR1	8	2	SLC16A4	7	2	24	2	7	0.4226	0.5287	0.4121	0	0.3098	0.5199	0.8327		0.189	166.1	16.75	1	0.7739	0.4976	0.4184		0.705
FLVCR1	8	2	CLN3	6	2	25	2	6	0.4002	0.2208		0	0.3129	0.4874	0.8055		0.9231	173.7		1	0.7724	0.5706	0.4481		0.2924
FLVCR1	8	2	SLC22A12	8	2	26	2	8	0.3787	0.3304	0.2	0	0.4005	0.6982	0.809	0.3652	0.591	169.3	18.11	1	0.7334	0.233	0.444	0.8281	0.5257
FLVCR1	8	2	MFSD3	5	2	27	2	5	0.3716	0.4655	0.1944	0	0.4496		0.8006			167.7	18.14	1	0.7105		0.454
FLVCR1	8	2	SLC22A24	7	2	28	2	7	0.3638	0.3402	0.1654	0	0.3159	0.4525	0.8163	0.5431		169	18.34	1	0.7711	0.7882	0.4363	0.6601
FLVCR1	8	2	SLC22A16	7	2	29	2	7	0.3621	0.2115	0.2641	0	0.3826	0.5547	0.7966	0.5196		174.3	17.69	1	0.7415	0.4325	0.4594	0.6828
FLVCR1	8	2	NIPA2	7	6	30	2	7	0.342	0.5183	0.3142	0	0.4106	0.556	0.6695	0		166.4	17.37	1	0.7288	0.4285	0.7027	1
FLVCR1	8	2	SLC22A8	8	2	31	2	8	0.4867	0.5597	0.3898	0	0.6797	0.6982	0.819	0.5829	0.4239	164.9	16.89	1	0.5928	0.233	0.433	0.609	0.5999
FLVCR1	8	2	SLC22A15	7	2	32	2	7	0.443	0.4456	0.2858	0	0.6625	0.556	0.8069	0.6274		168.1	17.55	1	0.6024	0.4285	0.4465	0.5562
FLVCR1	8	2	SLC35G4	2	5	33	2.045	2	0.6387				0.4792		0.6918						0.6965		0.6618
FLVCR1	8	2	SLC29A1	8	2	34	2.077	8	0.3913	0.3236	0.4217	0	0.1565	0.5547	0.7748	0.5436	0.2943	169.4	16.69	1	0.8356	0.4325	0.4876	0.6591	0.6575
FLVCR1	8	2	MFSD6L	7	1	35	2.134	7	0.4124	0.4847	0.3039	0	0.5642	0.4012	0.7524		0.5973	167.3	17.44	1	0.6537	0.8248	0.5197		0.5224
FLVCR1	8	2	SLC8B1	6	6	36	2.167	6	0.3319	0.4931		0	0.418	0.6982	0.573	0		167.1		1	0.7254	0.233	0.8051	1
FLVCR1	8	2	SLC47A1	8	1	37	2.18	8	0.5239	0.5714	0.4925	0.4702	0.1641	0.5672	0.6526	0.6601	0.2943	164.4	16.22	0.9848	0.8327	0.403	0.7333	0.5095	0.6575
FLVCR1	8	2	SLC17A4	7	2	38	2.185	7	0.5785	0.4357	0.4815		0.5188	0.5542	0.8565	0.5588	0.5868	168.3	16.29		0.6768	0.4335	0.3897	0.6412	0.528
FLVCR1	8	2	MFSD2B	7	2	39	2.221	7	0.5302	0.3651	0.2675	0.7047	0.521	0.6982	0.799	0.4276		168.6	17.67	0.9535	0.6756	0.233	0.4561	0.7774
FLVCR1	8	2	SLC22A25	6	2	40	2.23	6	0.4317	0.505	0.4729	0	0.4243	0.2542	0.8104			166.8	16.35	1	0.7225	0.9172	0.4428
FLVCR1	8	2	SLC41A2	6	2	41	2.38	6	0.3487	0.5036		0	0.5715	0.6982	0.5842	0		166.8		1	0.6499	0.233	0.7996	1
FLVCR1	8	2	SLC35F1	6	1	42	2.429	6	0.6005	0.5014	0.6516	0.5794	0.6483	0.5014	0.6865			166.9	15.04	0.9752	0.6099	0.5281	0.6719
FLVCR1	8	2	MFSD4A	5	1	43	2.429	5	0.5842	0.5827	0.4774	0.4426	0.6694		0.8056			163.9	16.32	0.9867	0.5985		0.4481
FLVCR1	8	2	SLC39A3	7	1	44	2.429	7	0.5359	0.5774	0.2653	0.6637	0.4061	0.6982	0.6619		0.4295	164.2	17.68	0.9625	0.7309	0.233	0.7169		0.5977
FLVCR1	8	2	MFSD13A	6	1	45	2.429	6	0.5077	0.6322	0.5973	0	0.7667	0.4078	0.7482			161.1	15.47	1	0.5437	0.8235	0.5261
FLVCR1	8	2	MFSD6	7	2	46	2.429	7	0.4726	0.5616	0.546	0	0.6951	0.4417	0.7083		0.5049	164.8	15.84	1	0.5841	0.8013	0.6181		0.5657
FLVCR1	8	2	SLC18B1	8	1	47	2.429	8	0.4656	0.5571	0.3578	0	0.5919	0.371	0.8695	0.4631	0.6732	165	17.09	1	0.6395	0.8423	0.3689	0.7382	0.4832
FLVCR1	8	2	TMEM165	8	1	48	2.429	8	0.4636	0.5504	0.4093	0.6078	0.3004	0.3343	0.6381	0	0.6292	165.3	16.77	0.9714	0.778	0.8664	0.7565	1	0.5063
FLVCR1	8	2	SLC52A3	8	2	49	2.429	8	0.4384	0.5692	0.2177	0	0.5873	0.5672	0.7614	0.5609	0.5316	164.5	17.99	1	0.6418	0.403	0.5059	0.6382	0.552
FLVCR1	8	2	SLC2A8	7	1	50	2.429	7	0.4312	0.7011	0.3071	0	0.4911	0.2331	0.7967	0.3799		155.4	17.41	1	0.6904	0.9244	0.4593	0.818
FLVCR1	8	2	SLC15A1	7	1	51	2.429	7	0.4297	0.3606	0.5149	0	0.4889	0.5139	0.7341	0.5218		168.7	16.06	1	0.6916	0.5073	0.5503	0.6808
FLVCR1	8	2	SLC2A6	7	1	52	2.429	7	0.4262	0.5509	0.3537	0	0.6447	0.2331	0.8278	0.372		165.3	17.12	1	0.6119	0.9244	0.4237	0.8233
FLVCR1	8	2	SLCO5A1	6	2	53	2.464	6	0.3331	0.3045	0.1421	0	0.4832	0.6982	0.7142			170	18.5	1	0.6944	0.233	0.598
FLVCR1	8	2	FLVCR2	8	1	54	2.515	8	0.6272	0.5577	0.3869	0.6398	0.3153	0.7254	0.9263	0.851	0.3873	165	16.91	0.9667	0.7714	0.2093	0.2488	0.2105	0.6153
FLVCR1	8	2	SLC37A3	7	1	55	2.524	7	0.5729	0.5265	0.4216	0.6814	0.4883	0.2971	0.864	0.4504		166.1	16.69	0.9589	0.6919	0.8946	0.3785	0.7524
FLVCR1	8	2	OCA2	8	6	56	2.595	8	0.3778	0.5885	0.524	0	0.3578	0.4854	0.5258	0	0.6646	163.6	16	1	0.7528	0.5779	0.8234	1	0.489
FLVCR1	8	2	SLC22A13	7	2	57	2.662	7	0.4531	0.4899	0.4137	0	0.5923	0.5151	0.8102	0.5006		167.2	16.74	1	0.6392	0.5054	0.443	0.6982
FLVCR1	8	2	SLC35D3	7	5	58	2.666	7	0.4398	0.6094	0.3801	0	0.7713	0.4012	0.6693	0.4438		162.5	16.95	1	0.5409	0.8248	0.7034	0.7602
FLVCR1	8	2	SLC15A4	8	1	59	2.677	8	0.4056	0.52	0.08009	0.3949	0.1253	0.2542	0.7416	0.5332	0.2402	166.3	18.97	0.9894	0.8477	0.9172	0.5371	0.6693	0.6823
FLVCR1	8	2	SLC39A1	8	4	60	2.692	8	0.3779	0.3739	0.2417	0.5043	0.1387	0.5518	0.6726	0	0.357	168.5	17.83	0.9825	0.8426	0.4478	0.6974	1	0.6288
FLVCR1	8	2	SLC16A11	8	2	61	2.7	8	0.3589	0.31	0.1566	0	0.3768	0.5518	0.7824	0.4249	0.5756	169.8	18.39	1	0.7442	0.4478	0.4776	0.7803	0.5358
FLVCR1	8	2	SLC10A3	6	2	62	2.724	6	0.2825	0.2034	0.2998	0	0.2963	0.4012	0.5826			174.9	17.46	1	0.7797	0.8248	0.8004
FLVCR1	8	2	SV2B	5	1	63	2.746	5	0.6201	0.6917	0.554	0.4795	0.5911		0.7652			156.3	15.78	0.9843	0.6399		0.5008
FLVCR1	8	2	SLC15A2	8	2	64	2.782	8	0.4733	0.4229	0.5341	0	0.617	0.6982	0.7388	0.5293	0.5858	168.4	15.93	1	0.6264	0.233	0.5421	0.6736	0.5287
FLVCR1	8	2	SLC16A9	8	2	65	2.782	8	0.5574	0.6125	0.3047	0.5551	0.4332	0.5402	0.8286	0.5475	0.5049	162.3	17.43	0.9778	0.7183	0.4691	0.4229	0.6545	0.5657
FLVCR1	8	2	SLC45A1	8	1	66	2.787	8	0.4398	0.5102	0.4952	0	0.5805	0.2331	0.731	0.372	0.7091	166.6	16.2	1	0.6454	0.9244	0.5572	0.8233	0.4608
FLVCR1	8	2	SLCO2A1	8	2	67	2.796	8	0.4217	0.5395	0.213	0	0.2306	0.556	0.7914	0.5158	0.7198	165.7	18.02	1	0.8065	0.4285	0.4658	0.6862	0.4553
FLVCR1	8	2	SLC15A3	7	1	68	2.838	7	0.4004	0.3036	0.1283	0.3679	0.4682	0.2331	0.7547	0.5207		170	18.6	0.9905	0.7017	0.9244	0.5158	0.6819
FLVCR1	8	2	SLC45A2	6	2	69	2.846	6	0.3913	0.2509		0	0.5899	0.4525	0.8037		0.4893	172.1		1	0.6405	0.7882	0.4507		0.5752
FLVCR1	8	2	SLC24A5	8	6	70	2.847	8	0.3613	0.4565	0.3795	0	0.7221	0.4498	0.5888	0	0.6964	167.9	16.95	1	0.5691	0.7911	0.7972	1	0.4696
FLVCR1	8	2	SLC10A1	7	2	71	2.868	7	0.6186	0.586	0.6577	0.7295	0.3541	0.6982	0.6347	0.5108		163.7	14.99	0.9474	0.7545	0.233	0.7611	0.6904
FLVCR1	8	2	SPNS2	8	1	72	2.904	8	0.4714	0.5797	0.4434	0	0.4198	0.556	0.8241	0.4604	0.5746	164.1	16.55	1	0.7246	0.4285	0.4275	0.7413	0.5364
FLVCR1	8	2	UNC93A	7	1	73	2.92	7	0.3953	0.3141	0.3638	0	0.452	0.6982	0.844		0.2143	169.7	17.05	1	0.7095	0.233	0.4051		0.6891
FLVCR1	8	2	SLC2A10	8	1	74	2.922	8	0.5009	0.598	0.6519	0	0.3013	0.5118	0.8194	0.3797	0.7345	163.1	15.04	1	0.7775	0.5092	0.4325	0.8182	0.4463
FLVCR1	8	2	SLC45A3	7	6	75	2.958	7	0.4386	0.5861	0.4248	0	0.5851	0.4525	0.8047		0.09448	163.7	16.67	1	0.643	0.7882	0.4495		0.736
FLVCR1	8	2	SLC17A1	8	2	76	2.965	8	0.6162	0.6115	0.5421	0.5913	0.4039	0.5672	0.8827	0.475	0.6712	162.4	15.87	0.9737	0.732	0.403	0.3425	0.7249	0.4852
FLVCR1	8	2	SLC2A11	7	1	77	2.972	7	0.4218	0.4495	0.3482	0	0.624	0.5402	0.8158	0.372		168	17.15	1	0.623	0.4691	0.4367	0.8233
FLVCR1	8	2	SLC6A17	7	8	78	2.977	7	0.3994	0.5114	0.4524	0	0.698	0.5798	0.3525		0.7636	166.6	16.49	1	0.5825	0.391	0.869		0.4315
FLVCR1	8	2	SLC16A2	8	2	79	2.98	8	0.6158	0.6237	0.3807	0.8851	0.2499	0.5542	0.7925	0.468	0.6832	161.6	16.94	0.875	0.7989	0.4335	0.4644	0.7325	0.4774
FLVCR1	8	2	SV2A	5	1	80	2.992	5	0.4035	0.3455		0	0.7889	0.3517	0.7537			168.9		1	0.5302	0.8561	0.5173
FLVCR1	8	2	SLC23A3	5	5	81	3	5	0.581	0.5459		0.7561	0.4038	0.5672	0.5048			165.5		0.9394	0.7321	0.403	0.83
FLVCR1	8	2	SLC48A1	6	2	82	3	6	0.5038	0.401	0.2834		0.3713	0.4983	0.6414	0.851		168.4	17.56		0.7467	0.5357	0.7518	0.2105
FLVCR1	8	2	SLC35F3	7	2	83	3	7	0.501	0.2066	0.3208	0.6223	0.7701	0.5402	0.6685	0.6255		174.6	17.33	0.9692	0.5415	0.4691	0.7049	0.5592
FLVCR1	8	2	SLC16A7	7	2	84	3	7	0.4261	0.3865	0.4334	0	0.2211	0.5139	0.8455	0.5428		168.5	16.61	1	0.8104	0.5073	0.4037	0.6602
FLVCR1	8	2	SLC33A1	8	6	85	3	8	0.4036	0.4727	0.2375	0	0.3324	0.3825	0.7751	0.4923	0.706	167.6	17.86	1	0.7638	0.8351	0.4873	0.7067	0.4626
FLVCR1	8	2	SLC2A12	7	1	86	3	7	0.3913	0.3666	0.3872	0	0.3322	0.5542	0.7898	0.372		168.6	16.9	1	0.7639	0.4335	0.4676	0.8233
FLVCR1	8	2	SLCO1C1	7	2	87	3	7	0.4583	0.5538	0.3801	0	0.6452	0.556	0.7539	0.5338		165.1	16.95	1	0.6117	0.4285	0.517	0.6683
FLVCR1	8	2	SLC22A2	8	2	88	3	8	0.4543	0.6289	0.2317	0	0.4068	0.6982	0.8149	0.649	0.2943	161.3	17.89	1	0.7306	0.233	0.4378	0.5244	0.6575
FLVCR1	8	2	SLCO4A1	8	2	89	3	8	0.4422	0.5821	0.3177	0	0.4389	0.6982	0.7913	0.5245	0.2584	163.9	17.35	1	0.7156	0.233	0.4659	0.678	0.6701
FLVCR1	8	2	SLC10A4	6	2	90	3	6	0.3401	0.369	0.1868	0	0.7367	0.556	0.6006			168.6	18.19	1	0.561	0.4285	0.7903
FLVCR1	8	2	SLC17A6	6	1	91	3.005	6	0.5445	0.6032	0.3208	0.4963	0.7105		0.7959	0.4044		162.9	17.33	0.9831	0.5757		0.46	0.7986
FLVCR1	8	2	SVOP	5	2	92	3.021	5	0.6071	0.5921		0.4246	0.7683	0.4012	0.8194			163.4		0.9878	0.5427	0.8248	0.4325
FLVCR1	8	2	SLC22A10	4	2	93	3.024	4	0.4695	0.5722		0	0.5095		0.8229			164.4		1	0.6814		0.4288
FLVCR1	8	2	SLC35F2	6	5	94	3.045	6	0.6026	0.6164	0.5366	0.5809	0.5987	0.556	0.6934			162.1	15.91	0.975	0.6359	0.4285	0.6577
FLVCR1	8	2	SLC35G1	6	5	95	3.045	6	0.5673	0.5428	0.3027	0.7957	0.443	0.5151	0.6866			165.6	17.44	0.9238	0.7136	0.5054	0.6717
FLVCR1	8	2	SLC35G2	7	5	96	3.045	7	0.5385	0.6715	0.23	0.6135	0.4768	0.556	0.6689		0.4933	158.1	17.9	0.9706	0.6976	0.4285	0.7042		0.5727
FLVCR1	8	2	SLCO6A1	6	5	97	3.045	6	0.5377	0.5035	0.6203	0.3197	0.419	0.4525	0.7756			166.8	15.29	0.992	0.725	0.7882	0.4867
FLVCR1	8	2	SLC35C1	7	5	98	3.045	7	0.4928	0.3608		0.5653	0.2797	0.4012	0.6738	0.4786	0.4616	168.7		0.9767	0.7867	0.8248	0.6953	0.721	0.5832
FLVCR1	8	2	SLC51A	8	5	99	3.045	8	0.4798	0.5371	0.6307	0	0.5784	0.556	0.6268	0.4824	0.6731	165.8	15.21	1	0.6465	0.4285	0.7698	0.7175	0.4833
FLVCR1	8	2	SLC16A12	8	5	100	3.045	8	0.4551	0.5356	0.3268	0	0.196	0.6982	0.837	0.5526	0.64	165.8	17.29	1	0.8205	0.233	0.4136	0.6494	0.4989
FLVCR1	8	2	SLC35D1	7	5	101	3.045	7	0.4391	0.3084	0.2907		0.5449	0.3796	0.6586	0.4558	0.5381	169.8	17.52		0.6638	0.8388	0.7231	0.7475	0.5488
FLVCR1	8	2	SLC35G5	6	5	102	3.045	6	0.4207	0.2608	0.7188	0	0.5617		0.6883		0.3248	171.6	14.48	1	0.655		0.6685		0.6418
FLVCR1	8	2	SLC35G3	6	5	103	3.045	6	0.3951	0.2171	0.6728	0	0.3516	0.4525	0.6859			174	14.87	1	0.7554	0.7882	0.673
FLVCR1	8	2	SLC35A5	7	5	104	3.045	7	0.3916	0.5106	0.2622	0	0.5993	0.4012	0.6825	0.4495		166.6	17.7	1	0.6356	0.8248	0.6793	0.7536
FLVCR1	8	2	SLC35E4	6	5	105	3.045	6	0.381	0.4826	0.3158	0	0.471	0.3693	0.6994			167.3	17.36	1	0.7004	0.8438	0.6442
FLVCR1	8	2	SLC17A2	7	2	106	3.056	7	0.4576	0.5191	0.06295		0.3485	0.4525	0.841	0.5031	0.3295	166.4	19.15		0.7568	0.7882	0.4085	0.697	0.6377
FLVCR1	8	2	SLC35G6	3	5	107	3.064	3	0.5615				0.5863		0.6967		0.131				0.6423		0.6506		0.7261
FLVCR1	8	2	SLC52A2	6	2	108	3.069	6	0.6137	0.5376			0.5225	0.5452	0.7879	0.5609	0.5843	165.8			0.6748	0.4618	0.47	0.6382	0.53
FLVCR1	8	2	SLCO2B1	8	2	109	3.07	8	0.4298	0.4584	0.3348	0	0.3744	0.6982	0.7857	0.5581	0.3808	167.9	17.24	1	0.7453	0.233	0.4731	0.6422	0.6161
FLVCR1	8	2	SLC29A2	6	2	110	3.077	6	0.4258	0.2904		0	0.553	0.6982	0.7792	0.5376		170.4		1	0.6596	0.233	0.4817	0.6659
FLVCR1	8	2	SLC9B1	7	2	111	3.079	7	0.3322	0.4518	0.1659	0	0.4974	0.5252	0.5342		0.5049	168	18.33	1	0.6873	0.4881	0.8206		0.5657
FLVCR1	8	2	SLC6A6	8	8	112	3.09	8	0.3879	0.4293	0.5283	0	0.2876	0.5199	0.4027	0.4055	0.8947	168.3	15.97	1	0.7834	0.4976	0.857	0.7973	0.3236
FLVCR1	8	2	SLC8A1	7	6	113	3.11	7	0.2951	0.5404	0.3394	0	0.3923	0.5672	0.3741	0		165.7	17.21	1	0.7372	0.403	0.8639	1
FLVCR1	8	2	SLC25A43	5	3	114	3.113	5	0.4468	0.5472	0.4484		0.3246	0.3693	0.4114			165.4	16.51		0.7673	0.8438	0.8549
FLVCR1	8	2	SLC22A17	5	2	115	3.123	5	0.4378	0.4632		0	0.6141	0.5672	0.7483			167.8		1	0.6279	0.403	0.5261
FLVCR1	8	2	SLC16A8	7	5	116	3.156	7	0.5142	0.5471	0.3182	0.3657	0.5619	0.5542	0.8293	0.4654		165.4	17.34	0.9906	0.6549	0.4335	0.4221	0.7355
FLVCR1	8	2	SLC37A4	8	5	117	3.157	8	0.4458	0.5747	0.3369	0	0.5573	0.5396	0.8448	0.2914	0.6292	164.3	17.23	1	0.6573	0.4712	0.4045	0.8755	0.5063
FLVCR1	8	2	SLC24A4	8	6	118	3.183	8	0.3507	0.3151	0.4974	0	0.5674	0.556	0.5704	0	0.6891	169.7	16.18	1	0.652	0.4285	0.8063	1	0.4735
FLVCR1	8	2	SLC17A3	8	2	119	3.185	8	0.4309	0.4113	0.397	0	0.35	0.5518	0.7752	0.5496	0.5736	168.4	16.84	1	0.7562	0.4478	0.4872	0.6523	0.537
FLVCR1	8	2	SLC35E2B	5	2	120	3.186	5	0.415	0.4763		0	0.7078	0.4012	0.6757			167.5		1	0.5773	0.8248	0.6917
FLVCR1	8	2	XPR1	8	1	121	3.197	8	0.4547	0.5913	0.4152	0.4667	0.3537	0.6982	0.4512	0.1332	0.6383	163.5	16.73	0.9851	0.7546	0.233	0.8449	0.9487	0.5002
FLVCR1	8	2	SLCO1B1	8	2	122	3.197	8	0.5144	0.5992	0.5911	0	0.3447	0.6982	0.747	0.6184	0.6537	163.1	15.51	1	0.7585	0.233	0.5281	0.5677	0.4949
FLVCR1	8	2	SLC44A3	6	9	123	3.198	6	0.3762	0.6169	0.1313	0	0.6606	0.6982	0.5547			162	18.58	1	0.6034	0.233	0.8129
FLVCR1	8	2	SLC35E2A	4	2	124	3.199	4	0.3714	0.4911		0		0.4525	0.5961			167.1		1		0.7882	0.7929
FLVCR1	8	2	SV2C	6	1	125	3.208	6	0.5744	0.5971	0.4214	0.512	0.7657	0.4498	0.7448			163.2	16.69	0.9818	0.5442	0.7911	0.532
FLVCR1	8	2	SLC26A10P	3	2	126	3.23	3	0.3516	0.5559		0			0.499			165.1		1			0.8318
FLVCR1	8	2	SLC19A1	7	1	127	3.251	7	0.5892	0.5718	0.4895	0.6099	0.5958	0.5542	0.7363	0.5274		164.4	16.24	0.9712	0.6374	0.4335	0.5462	0.6757
FLVCR1	8	2	SLC2A1	8	1	128	3.252	8	0.4965	0.1836	0.3918	0.5756	0.5304	0.501	0.8145	0.3984	0.7161	176.3	16.87	0.9756	0.671	0.529	0.4384	0.8037	0.4575
FLVCR1	8	2	SLC50A1	6	1	129	3.253	6	0.4607	0.4964	0.1707		0.5212	0.926	0.5991	0.372		167	18.3		0.6755	0.1303	0.7912	0.8233
FLVCR1	8	2	SLC35F4	5	5	130	3.265	5	0.3368	0.2551	0.3662	0	0.5548		0.6532			171.9	17.04	1	0.6585		0.7323
FLVCR1	8	2	SLC38A7	7	8	131	3.303	7	0.3887	0.5861	0.428	0	0.3016	0.5033	0.4601	0.4955		163.7	16.65	1	0.7774	0.524	0.8427	0.7031
FLVCR1	8	2	SLC18A3	7	2	132	3.31	7	0.4653	0.2952	0.4448	0	0.7332		0.8343	0.598	0.7926	170.2	16.54	1	0.563		0.4167	0.5903	0.4117
FLVCR1	8	2	SLC16A14	6	2	133	3.332	6	0.4233	0.5829	0.266	0	0.5092	0.5151	0.785			163.9	17.68	1	0.6815	0.5054	0.4742
FLVCR1	8	2	SLC22A11	8	2	134	3.35	8	0.4727	0.5305	0.4799	0	0.38	0.556	0.8154	0.5587	0.5049	166	16.3	1	0.7428	0.4285	0.4371	0.6413	0.5657
FLVCR1	8	2	SLC6A7	7	8	135	3.378	7	0.4403	0.6784	0.4706	0	0.7399	0.5091	0.4356	0.5208		157.5	16.36	1	0.5591	0.5141	0.8489	0.6817
FLVCR1	8	2	SLC20A2	8	7	136	3.398	8	0.3497	0.6093	0.2718	0	0.2252	0.6982	0.5328	0.07048	0.6383	162.5	17.64	1	0.8088	0.233	0.821	0.9679	0.5002
FLVCR1	8	2	SLCO1B7	4	2	137	3.399	4	0.388	0.3625		0			0.7432	0.4758		168.6		1			0.5347	0.7239
FLVCR1	8	2	SLC13A5	8	9	138	3.399	8	0.4063	0.5563	0.2112	0	0.4886	0.5117	0.6314	0.49	0.7309	165.1	18.03	1	0.6917	0.5098	0.7649	0.7093	0.4484
FLVCR1	8	2	SLC24A3	7	6	139	3.411	7	0.3416	0.6737	0.3552	0	0.3566	0.5218	0.5001	0		157.9	17.11	1	0.7533	0.4942	0.8315	1
FLVCR1	8	2	SLC39A11	7	4	140	3.425	7	0.5076	0.4616	0.409	0.5785	0.5132	0.4525	0.6632		0.311	167.8	16.77	0.9753	0.6795	0.7882	0.7146		0.6479
FLVCR1	8	2	SLC2A7	7	1	141	3.429	7	0.5332	0.5143	0.483	0.3343	0.7299	0.6982	0.7883	0.372		166.5	16.28	0.9916	0.5648	0.233	0.4695	0.8233
FLVCR1	8	2	SLC2A14	6	2	142	3.429	6	0.3951	0.6212	0.09191	0	0.4334	0.5672	0.7972			161.8	18.87	1	0.7182	0.403	0.4586
FLVCR1	8	2	SLC2A13	8	1	143	3.429	8	0.4273	0.5555	0.312	0	0.639	0.5047	0.787	0.2112	0.7345	165.1	17.39	1	0.6151	0.5214	0.4713	0.9143	0.4463
FLVCR1	8	2	SLC10A2	8	2	144	3.433	8	0.5438	0.5518	0.4753	0.5421	0.5662	0.4525	0.605	0.4841	0.7345	165.2	16.33	0.9792	0.6527	0.7882	0.7874	0.7152	0.4463
FLVCR1	8	2	SLC20A1	7	7	145	3.437	7	0.3296	0.5909	0.201	0	0.524	0.5499	0.5608	0.07048		163.5	18.1	1	0.6741	0.4582	0.8104	0.9679
FLVCR1	8	2	SLC5A1	8	8	146	3.444	8	0.2748	0.3219	0.07817	0	0.4943	0.5069	0.3674	0.415	0.5381	169.5	18.99	1	0.6889	0.5171	0.8655	0.7885	0.5488
FLVCR1	8	2	SLC18A1	7	1	147	3.463	7	0.4532	0.6508	0.2573	0	0.6619	0.3021	0.8571	0.4955		159.7	17.73	1	0.6027	0.8838	0.3889	0.7032
FLVCR1	8	2	SLC16A13	6	2	148	3.464	6	0.4482	0.6527	0.3457	0	0.369	0.5218	0.7962			159.6	17.17	1	0.7478	0.4942	0.4597
FLVCR1	8	2	MFSD11	6	1	149	3.466	6	0.464	0.6135	0.4891	0	0.4269	0.2331	0.8428			162.3	16.24	1	0.7212	0.9244	0.4064
FLVCR1	8	2	ANKH	8	1	150	3.486	8	0.577	0.6139	0.3226	0.8304	0.4826	0.556	0.6441	0.4598	0.6177	162.2	17.32	0.9091	0.6947	0.4285	0.7479	0.7422	0.511
FLVCR1	8	2	MPC2	7	3	151	3.514	7	0.4327	0.6473	0.449	0	0.5291	0.5843	0.5052	0.5031		160	16.51	1	0.6716	0.3852	0.8299	0.697
FLVCR1	8	2	SLC25A10	7	3	152	3.514	7	0.4383	0.3634	0.2302		0.5156	0.5843	0.639	0.4386	0.4618	168.6	17.9		0.6783	0.3852	0.7553	0.7659	0.583
FLVCR1	8	2	SFXN4	6	3	153	3.515	6	0.4659	0.5312	0.2619		0.3086	0.5514	0.6298		0.4618	166	17.7		0.7744	0.4514	0.7668		0.583
FLVCR1	8	2	SLC25A37	8	3	154	3.516	8	0.3487	0.6386	0.3837	0	0.494	0.563	0.4984	0	0.3091	160.6	16.93	1	0.689	0.4113	0.832	1	0.6492
FLVCR1	8	2	SLC36A4	6	8	155	3.517	6	0.4119	0.5809		0	0.5259	0.4987	0.4719	0.5858		164		1	0.6731	0.5351	0.8395	0.6066
FLVCR1	8	2	SLC47A2	7	2	156	3.522	7	0.4363	0.5881	0.3359	0	0.3745	0.556	0.6493	0.6655		163.6	17.23	1	0.7452	0.4285	0.739	0.5015
FLVCR1	8	2	SLC45A4	7	5	157	3.524	7	0.4525	0.4917	0.5258	0	0.5453	0.6982	0.7323		0.2943	167.1	15.98	1	0.6636	0.233	0.554		0.6575
FLVCR1	8	2	MFSD8	7	1	158	3.524	7	0.5129	0.5297	0.3216	0.2931	0.6689	0.2542	0.8187		0.882	166	17.32	0.9928	0.5987	0.9172	0.4334		0.3313
FLVCR1	8	2	SLC16A1	8	2	159	3.541	8	0.3932	0.3896	0.2143	0	0.3715	0.5024	0.8296	0.5437	0.4226	168.5	18.01	1	0.7466	0.5256	0.4218	0.6589	0.6008
FLVCR1	8	2	SLC30A3	7	4	160	3.548	7	0.3132	0.308	0.4159	0	0.5882	0.389	0.6209	0		169.9	16.72	1	0.6414	0.8292	0.7752	1
FLVCR1	8	2	SLC49A4	7	1	161	3.565	7	0.3891	0.2058	0.4219	0	0.2595	0.3475	0.919		0.5898	174.7	16.69	1	0.7951	0.8577	0.2623		0.5267
FLVCR1	8	2	SLC3A2	7	9	162	3.584	7	0.3561	0.4317	0.3768	0.4633	0.4832	0.5059	0.1354		0.131	168.3	16.97	0.9853	0.6943	0.5189	0.9207		0.7261
FLVCR1	8	2	SLC38A11	5	8	163	3.584	5	0.4548	0.4785	0.3147		0.512	0.6982	0.4709			167.4	17.37		0.6801	0.233	0.8398
FLVCR1	8	2	MFSD4B	6	1	164	3.585	6	0.4178	0.5177	0.3756	0	0.524	0.4012	0.7479			166.4	16.97	1	0.674	0.8248	0.5266
FLVCR1	8	2	SLCO1B3	8	1	165	3.594	8	0.5543	0.5703	0.3195	0.5569	0.4595	0.6982	0.7494	0.625	0.4272	164.5	17.34	0.9776	0.7059	0.233	0.5243	0.5597	0.598
FLVCR1	8	2	SLC41A1	7	6	166	3.595	7	0.3199	0.3295		0	0.2536	0.7411	0.6306	0	0.6033	169.3		1	0.7974	0.2053	0.7659	1	0.5185
FLVCR1	8	2	SLC29A4	5	1	167	3.611	5	0.534	0.257			0.6222	0.556	0.7774	0.5291		171.8			0.6238	0.4285	0.4839	0.6739
FLVCR1	8	2	SLC2A5	7	1	168	3.611	7	0.4909	0.4237	0.2077	0.5485	0.5932	0.5542	0.808	0.372		168.4	18.05	0.9784	0.6388	0.4335	0.4451	0.8233
FLVCR1	8	2	SLC37A2	7	1	169	3.612	7	0.4581	0.394	0.197	0.5809	0.3498	0.2971	0.8613	0.2914		168.5	18.13	0.975	0.7563	0.8946	0.3826	0.8755
FLVCR1	8	2	SLC17A9	8	5	170	3.612	8	0.5089	0.4662	0.3717	0.3724	0.4609	0.4498	0.8395	0.4598	0.6713	167.7	17	0.9903	0.7052	0.7911	0.4107	0.7422	0.4852
FLVCR1	8	2	SLC24A1	5	6	171	3.624	5	0.39				0.5599	0.6982	0.3305	0	0.8704				0.6559	0.233	0.8742	1	0.3508
FLVCR1	8	2	SLC38A6	5	8	172	3.632	5	0.3869	0.4974		0	0.442	0.6982	0.5412			167		1	0.7141	0.233	0.818
FLVCR1	8	2	SLC31A2	5	4	173	3.643	5	0.3291	0.1757			0.418	0.4983	0.616	0		177			0.7254	0.5357	0.7794	1
FLVCR1	8	2	SLC35D2	6	5	174	3.666	6	0.5479	0.6012		0.52	0.4551	0.4012	0.669	0.448		163		0.9811	0.708	0.8248	0.704	0.7552
FLVCR1	8	2	SLC17A8	8	1	175	3.668	8	0.5178	0.588	0.1823	0.5161	0.6693	0.2971	0.8047	0.4784	0.6056	163.6	18.22	0.9815	0.5985	0.8946	0.4493	0.7211	0.517
FLVCR1	8	2	SLC39A13	7	4	176	3.692	7	0.4123	0.3184		0.4602	0.4315	0.4359	0.6444	0	0.6364	169.6		0.9855	0.719	0.8071	0.7473	1	0.5014
FLVCR1	8	2	SLC16A10	7	1	177	3.703	7	0.558	0.5252	0.5118	0.4685	0.3315	0.6982	0.7746	0.5294		166.2	16.08	0.985	0.7643	0.233	0.4878	0.6734
FLVCR1	8	2	SLC2A4	8	1	178	3.706	8	0.4296	0.6469	0.298	0	0.2562	0.556	0.784	0.4001	0.5049	160	17.47	1	0.7964	0.4285	0.4756	0.8023	0.5657
FLVCR1	8	2	SLC6A13	7	8	179	3.711	7	0.5446	0.3343	0.7672	0.5603	0.5767	1	0.376	0.5115		169.2	14.04	0.9773	0.6474	0	0.8634	0.6894
FLVCR1	8	2	SLC13A4	6	9	180	3.716	6	0.277	0.2527	0.3862	0	0.4806		0.5389	0.07048		172	16.91	1	0.6958		0.8188	0.9679
FLVCR1	8	2	SLC43A2	7	1	181	3.717	7	0.5559	0.4687	0.4463	0.5834	0.5538	0.5542	0.7605	0.505		167.7	16.53	0.9747	0.6591	0.4335	0.5071	0.6955
FLVCR1	8	2	SLC10A7	7	5	182	3.719	7	0.5891	0.5971	0.6165	0.5966	0.4567	0.5151	0.5975		0.6422	163.2	15.32	0.973	0.7072	0.5054	0.7922		0.4973
FLVCR1	8	2	SLC18A2	8	1	183	3.733	8	0.4454	0.5962	0.2133	0	0.4862	0.3412	0.867	0.5208	0.6735	163.2	18.02	1	0.6929	0.8632	0.3732	0.6817	0.4831
FLVCR1	8	2	RHBG	6	1	184	3.741	6	0.3484	0.4198		0	0.4383	0.5023	0.5768	0.2993		168.4		1	0.7158	0.5261	0.8032	0.8709
FLVCR1	8	2	SLC17A5	8	1	185	3.752	8	0.592	0.658	0.2993	0.647	0.5685	0.507	0.8744	0.4612	0.6299	159.2	17.46	0.9655	0.6514	0.5165	0.36	0.7407	0.5058
FLVCR1	8	2	SLCO4C1	6	2	186	3.768	6	0.4462	0.5379		0	0.43	0.5139	0.7513	0.4948		165.8		1	0.7198	0.5073	0.5215	0.7037
FLVCR1	8	2	SLC46A2	7	1	187	3.772	7	0.5425	0.4261	0.4226	0.5913	0.4567	0.4983	0.8176	0.4762		168.4	16.68	0.9737	0.7072	0.5357	0.435	0.7233
FLVCR1	8	2	MFSD2A	7	1	188	3.789	7	0.4866	0.5421		0	0.5961	0.5547	0.7909	0.5338	0.5956	165.6		1	0.6373	0.4325	0.4663	0.6683	0.5234
FLVCR1	8	2	SLC19A2	8	5	189	3.801	8	0.485	0.3207	0.3581	0.4724	0.1809	0.5547	0.7589	0.6255	0.5277	169.5	17.09	0.9847	0.8261	0.4325	0.5095	0.5592	0.5545
FLVCR1	8	2	SLC22A23	6	2	190	3.812	6	0.5948	0.5631	0.5351	0.5078	0.7817	0.5361	0.7304			164.8	15.92	0.9821	0.5345	0.4759	0.5584
FLVCR1	8	2	SLC5A7	8	8	191	3.816	8	0.4387	0.6653	0.3325	0	0.4521	0.5057	0.5706	0.5608	0.6726	158.6	17.25	1	0.7095	0.5196	0.8062	0.6383	0.484
FLVCR1	8	2	SLC7A11	7	8	192	3.823	7	0.4729	0.5953	0.4477	0.2509	0.7143	0.5542	0.4939	0.4675		163.3	16.52	0.9939	0.5734	0.4335	0.8333	0.7333
FLVCR1	8	2	SLC32A1	7	8	193	3.824	7	0.4097	0.5273		0	0.7411	0.4461	0.4872	0.4228	0.6591	166.1		1	0.5584	0.7955	0.8352	0.7815	0.4922
FLVCR1	8	2	SLC6A16	7	8	194	3.825	7	0.3218	0.5376	0.2982	0	0.3828	0.4012	0.3489		0.4886	165.8	17.47	1	0.7414	0.8248	0.8699		0.5756
FLVCR1	8	2	SLC35B4	7	5	195	3.863	7	0.4331	0.5777	0.4444	0	0.5393	0.4359	0.6699	0.4391		164.1	16.54	1	0.6665	0.8071	0.702	0.7651
FLVCR1	8	2	SLC36A2	8	8	196	3.871	8	0.4197	0.4698	0.4759	0	0.3861	0.5542	0.4972	0.546	0.7733	167.6	16.33	1	0.7399	0.4335	0.8324	0.6562	0.4238
FLVCR1	8	2	SLC26A11	7	6	197	3.903	7	0.327	0.5383	0.2829	0	0.6175	0.4953	0.5521	0		165.7	17.57	1	0.6261	0.5444	0.814	1
FLVCR1	8	2	SLC5A9	7	8	198	3.918	7	0.2903	0.2368		0	0.431	0.5547	0.4267	0.3452	0.3975	172.8		1	0.7193	0.4325	0.8511	0.8417	0.6087
FLVCR1	8	2	SLC8A2	7	6	199	3.919	7	0.2475	0.3522	0.2264	0	0.639	0.4203	0.3884	0		168.8	17.93	1	0.6151	0.8136	0.8604	1
FLVCR1	8	2	SLC2A9	8	1	200	3.92	8	0.4188	0.5337	0.1926	0	0.3122	0.5542	0.8103	0.4855	0.6731	165.9	18.15	1	0.7728	0.4335	0.4429	0.7142	0.4833
FLVCR1	8	2	MFSD14B	5	5	201	3.925	5	0.4576	0.5801		0	0.331	0.5139	0.8162			164		1	0.7645	0.5073	0.4364
FLVCR1	8	2	SLC38A9	8	8	202	3.953	8	0.3933	0.3458	0.263	0.4426	0.4827	0.2542	0.4263	0.5482	0.4195	168.9	17.69	0.9867	0.6946	0.9172	0.8513	0.6538	0.6032
FLVCR1	8	2	SLC10A6	8	2	203	3.956	8	0.4102	0.6083	0.3288	0	0.1431	0.6982	0.608	0.4621	0.572	162.6	17.28	1	0.8408	0.233	0.7854	0.7396	0.538
FLVCR1	8	2	SLC25A39	6	3	204	3.969	6	0.4832	0.4376	0.4921		0.5142	0.6982	0.469	0.4363		168.2	16.22		0.6789	0.233	0.8403	0.7683
FLVCR1	8	2	SLC6A20	8	8	205	3.977	8	0.4738	0.5649	0.3245	0.4456	0.6342	0.6982	0.4448	0.4156	0.5524	164.7	17.3	0.9865	0.6176	0.233	0.8466	0.7876	0.5433
FLVCR1	8	2	SLC6A18	7	8	206	3.977	7	0.3716	0.4505	0.3855	0	0.5454		0.4397	0.4862	0.6014	168	16.91	1	0.6635		0.8478	0.7133	0.5197
FLVCR1	8	2	NPC1	8	2	207	3.99	8	0.5118	0.5693	0.3303	0.6507	0.5552	0.4911	0.4791	0.4559	0.6551	164.5	17.27	0.9649	0.6583	0.5563	0.8374	0.7471	0.494
FLVCR1	8	2	SLC16A5	7	2	208	3.993	7	0.476	0.6467	0.3883	0	0.362	0.5518	0.8288	0.5552		160	16.9	1	0.7508	0.4478	0.4226	0.6461
FLVCR1	8	2	SLC22A18	7	5	209	3.993	7	0.4497	0.6098	0.2981	0	0.3811	0.5672	0.8256		0.5965	162.5	17.47	1	0.7423	0.403	0.4259		0.5227
FLVCR1	8	2	SLC17A7	6	1	210	4.005	6	0.3493	0.4976	0.2096	0	0.4955		0.8272	0.07048		167	18.04	1	0.6883		0.4242	0.9679
FLVCR1	8	2	SLC26A4	8	10	211	4.013	8	0.4077	0.5584	0.5415	0	0.3723	0.556	0.522	0.2174	0.7016	165	15.87	1	0.7462	0.4285	0.8247	0.9112	0.4656
FLVCR1	8	2	SLC9B2	7	7	212	4.014	7	0.482	0.5943	0.3414	0.5243	0.5103	0.9447	0.6255	0		163.3	17.19	0.9808	0.6809	0.1284	0.7711	1
FLVCR1	8	2	NIPAL4	6	2	213	4.024	6	0.4599	0.4104	0.6986	0	0.5636		0.657		0.5767	168.4	14.65	1	0.654		0.7258		0.535
FLVCR1	8	2	SLC39A6	7	4	214	4.024	7	0.3523	0.5219	0.4544	0	0.4128	0.5542	0.5803	0		166.3	16.47	1	0.7278	0.4335	0.8015	1
FLVCR1	8	2	SLC1A6	7	7	215	4.024	7	0.3891	0.2891	0.5555	0	0.7854	0.5338	0.5215	0.4043		170.5	15.77	1	0.5324	0.4764	0.8248	0.7986
FLVCR1	8	2	SLC39A2	7	4	216	4.026	7	0.4185	0.2876	0.3768	0.5966	0.3697	0.5547	0.6628	0		170.5	16.97	0.973	0.7475	0.4325	0.7153	1
FLVCR1	8	2	TMEM104	6	8	217	4.03	6	0.3632	0.5999	0.2926	0	0.5079	0.4498	0.4831			163	17.51	1	0.6822	0.7911	0.8363
FLVCR1	8	2	SLC39A7	7	4	218	4.049	7	0.4223	0.4644	0.3314	0.5603	0.3899	0.4359	0.6207	0		167.8	17.26	0.9773	0.7382	0.8071	0.7754	1
FLVCR1	8	2	SLC3A1	7	9	219	4.051	7	0.3626	0.5573	0.4726	0	0.736	0.7791	0.05149		0.6789	165	16.35	1	0.5613	0.1966	0.9355		0.4798
FLVCR1	8	2	SLC9A9	7	7	220	4.053	7	0.334	0.4048	0.4312	0	0.2927	0.3409	0.4939		0.3875	168.4	16.63	1	0.7812	0.8634	0.8333		0.6152
FLVCR1	8	2	SLC35C2	5	5	221	4.058	5	0.5602	0.5613		0.512	0.4473	0.4498	0.6817			164.9		0.9818	0.7116	0.7911	0.6804
FLVCR1	8	2	SLC35A1	8	5	222	4.074	8	0.438	0.5907	0.3868	0	0.5503	0.4012	0.6987	0.4785	0.5091	163.5	16.91	1	0.661	0.8248	0.6457	0.7211	0.5637
FLVCR1	8	2	UCP2	7	3	223	4.107	7	0.3857	0.5926	0.2698		0.2789	0.6982	0.4856	0	0.3793	163.4	17.65		0.7871	0.233	0.8356	1	0.6176
FLVCR1	8	2	SLC25A38	6	3	224	4.113	6	0.3708	0.3825		0	0.4388		0.579	0.4559	0.5855	168.5		1	0.7156		0.8021	0.7472	0.5292
FLVCR1	8	2	NIPAL2	6	5	225	4.117	6	0.3585	0.2998	0.3305	0	0.5506	0.556	0.6739			170.1	17.27	1	0.6608	0.4285	0.6951
FLVCR1	8	2	SLC30A9	8	3	226	4.119	8	0.367	0.5328	0.541	0	0.5766	0.5057	0.5025	0	0.4272	165.9	15.88	1	0.6474	0.5196	0.8308	1	0.598
FLVCR1	8	2	SLC11A2	8	4	227	4.123	8	0.4866	0.4985	0.5694	0.5329	0.3706	0.6526	0.5025	0.129	0.6801	166.9	15.67	0.98	0.747	0.2808	0.8308	0.9506	0.4789
FLVCR1	8	2	SLC39A12	7	4	228	4.131	7	0.4397	0.3646	0.4245	0.6057	0.6295	0.5288	0.5641	0		168.6	16.67	0.9717	0.62	0.4841	0.809	1
FLVCR1	8	2	MFSD5	6	5	229	4.152	6	0.5615	0.5589	0.412	0.4835	0.3792	0.6982	0.8067			164.9	16.75	0.9839	0.7431	0.233	0.4468
FLVCR1	8	2	UNC93B1	6	5	230	4.153	6	0.5981	0.5031	0.6175	0.5933	0.4936	0.395	0.7811			166.8	15.31	0.9735	0.6892	0.8269	0.4792
FLVCR1	8	2	MFSD9	6	5	231	4.157	6	0.5628	0.5711	0.4814	0.4246	0.6194	0.4498	0.7931			164.4	16.29	0.9878	0.6251	0.7911	0.4636
FLVCR1	8	2	SLC43A3	7	1	232	4.175	7	0.5422	0.4759	0.4907	0.4375	0.1407	0.6982	0.8375	0.5561		167.5	16.23	0.987	0.8418	0.233	0.413	0.6447
FLVCR1	8	2	SLC25A36	7	3	233	4.177	7	0.3879	0.6368	0.2208	0	0.6197	0.5502	0.4843	0.5055		160.8	17.97	1	0.625	0.4581	0.836	0.6952
FLVCR1	8	2	SLC24A2	7	6	234	4.183	7	0.3716	0.3854	0.6157	0	0.6434	0.6982	0.5336	0		168.5	15.33	1	0.6127	0.233	0.8207	1
FLVCR1	8	2	SLC35A2	8	5	235	4.197	8	0.3836	0.5973	0.1821	0	0.4255	0.4359	0.6647	0.4406	0.4468	163.2	18.22	1	0.722	0.8071	0.7119	0.7637	0.5884
FLVCR1	8	2	SLC35F6	6	1	236	4.197	6	0.4832	0.5221	0.1643	0.6255	0.2414	0.5149	0.6911			166.3	18.34	0.9688	0.8023	0.5062	0.6631
FLVCR1	8	2	SLC44A1	8	9	237	4.198	8	0.5238	0.5603	0.2476	0.4573	0.5531	0.7765	0.4821	0.7928	0.7472	164.9	17.79	0.9857	0.6594	0.1991	0.8366	0.305	0.4428
FLVCR1	8	2	SLC38A5	7	8	238	4.202	7	0.4166	0.4601	0.5217	0	0.664	0.5361	0.4967	0.5151		167.8	16.01	1	0.6016	0.4759	0.8325	0.687
FLVCR1	8	2	SLC34A1	8	5	239	4.203	8	0.3917	0.5973	0.4566	0	0.5418	0.4949	0.5599	0.07048	0.6396	163.2	16.46	1	0.6653	0.5453	0.8107	0.9679	0.4993
FLVCR1	8	2	SLC44A4	8	9	240	4.211	8	0.4309	0.612	0.2895	0	0.5556	0.6982	0.3934	0.7957	0.5947	162.4	17.52	1	0.6581	0.233	0.8593	0.2992	0.524
FLVCR1	8	2	SLC34A3	6	5	241	4.218	6	0.3878	0.2902	0.4139		0.5512		0.5314	0.07048	0.6422	170.4	16.74		0.6605		0.8215	0.9679	0.4973
FLVCR1	8	2	SLC1A7	7	7	242	4.22	7	0.5753	0.9019	0.3507	0.5913	0.4012	0.6982	0.5388	0.4784		123.4	17.14	0.9737	0.7332	0.233	0.8188	0.7211
FLVCR1	8	2	SLC39A9	7	4	243	4.227	7	0.3649	0.5314	0.3203	0	0.5813	0.6709	0.6771	0		166	17.33	1	0.645	0.2706	0.6891	1
FLVCR1	8	2	SLC26A3	8	10	244	4.23	8	0.4665	0.6432	0.1858	0.6614	0.5514	0.556	0.4615	0.2367	0.4939	160.3	18.2	0.963	0.6604	0.4285	0.8423	0.9034	0.5724
FLVCR1	8	2	SLC19A3	8	1	245	4.233	8	0.562	0.5422	0.3455	0.5306	0.5328	0.5361	0.7675	0.6255	0.6763	165.6	17.17	0.9802	0.6697	0.4759	0.4976	0.5592	0.4815
FLVCR1	8	2	SLC5A5	7	8	246	4.237	7	0.3667	0.2267	0.3541		0.5715	0.5672	0.4948	0.1973	0.3731	173.4	17.12		0.65	0.403	0.8331	0.9205	0.6203
FLVCR1	8	2	NIPAL1	6	5	247	4.242	6	0.3677	0.4892	0.2493	0	0.5139	0.4012	0.6725			167.2	17.78	1	0.6792	0.8248	0.6974
FLVCR1	8	2	SLC35A4	6	5	248	4.255	6	0.4119	0.6226	0.4061	0	0.1619	0.4422	0.6923			161.7	16.78	1	0.8335	0.7989	0.661
FLVCR1	8	2	SLC36A3	5	8	249	4.261	5	0.4464	0.4969	0.3284		0.5411	0.4203	0.4909			167	17.28		0.6656	0.8136	0.8341
FLVCR1	8	2	SLC9A8	7	7	250	4.267	7	0.3315	0.5118	0.4337	0	0.4699	0.5093	0.4959	0		166.6	16.61	1	0.7009	0.5135	0.8327	1
FLVCR1	8	2	SLC46A3	7	1	251	4.269	7	0.5666	0.8901	0.2871	0.4545	0.4709	0.507	0.8103	0.381		126.2	17.54	0.9859	0.7004	0.5165	0.4429	0.8173
FLVCR1	8	2	SLC23A1	7	10	252	4.274	7	0.499	0.571	0.3698	0.5043	0.6098	0.6982	0.5269	0.3797		164.4	17.01	0.9825	0.6301	0.233	0.8231	0.8182
FLVCR1	8	2	SLC51B	7	3	253	4.298	7	0.3726	0.3531	0.4342	0	0.4668	0.926	0.4047		0.6202	168.8	16.61	1	0.7024	0.1303	0.8565		0.5096
FLVCR1	8	2	SLC38A1	5	8	254	4.303	5	0.5406	0.6022			0.4844	0.5518	0.5016	0.5292		162.9			0.6938	0.4478	0.8311	0.6737
FLVCR1	8	2	SLC38A3	5	8	255	4.303	5	0.5157	0.5465			0.4851	0.5547	0.5049	0.4816		165.4			0.6935	0.4325	0.83	0.7185
FLVCR1	8	2	MPC1L	4	3	256	4.307	4	0.521				0.4792	0.6982	0.4879	0.5031					0.6965	0.233	0.835	0.697
FLVCR1	8	2	SLC9A1	5	7	257	4.319	5	0.371				0.5019	0.5672	0.4498	0	0.5494				0.6851	0.403	0.8453	1	0.5448
FLVCR1	8	2	SLC25A11	8	3	258	4.337	8	0.3965	0.3135	0.5656	0	0.3345	0.5843	0.5135	0.5442	0.5562	169.7	15.7	1	0.763	0.3852	0.8274	0.6585	0.5403
FLVCR1	8	2	SLC5A6	8	8	259	4.348	8	0.3668	0.3673	0.279	0	0.5223	0.6982	0.5096	0.4597	0.628	168.6	17.59	1	0.675	0.233	0.8286	0.7424	0.5068
FLVCR1	8	2	SLC13A3	7	9	260	4.352	7	0.5094	0.5185	0.3216	0.6135	0.4124	0.6982	0.5398	0.5295		166.4	17.32	0.9706	0.728	0.233	0.8185	0.6733
FLVCR1	8	2	SLC1A4	8	8	261	4.359	8	0.4906	0.6565	0.2496	0.5287	0.6034	0.5023	0.4564	0.5158	0.5295	159.3	17.78	0.9804	0.6334	0.5262	0.8436	0.6861	0.5533
FLVCR1	8	2	SLC40A1	8	5	262	4.365	8	0.375	0.5115	0.4367	0	0.3498	0.5361	0.7625	0	0.3572	166.6	16.59	1	0.7563	0.4759	0.5044	1	0.6285
FLVCR1	8	2	SLC36A1	8	8	263	4.366	8	0.459	0.4682	0.3146	0.5966	0.5746	0.5005	0.4875	0.4687	0.189	167.7	17.37	0.973	0.6484	0.5301	0.8351	0.7321	0.705
FLVCR1	8	2	SLC6A14	7	8	264	4.378	7	0.4459	0.2301	0.349	0.665	0.5029	0.6982	0.4055	0.4923		173.2	17.15	0.9623	0.6846	0.233	0.8563	0.7066
FLVCR1	8	2	SLC6A8	8	8	265	4.388	8	0.4642	0.3691	0.7559	0.3562	0.4703	0.5542	0.3741	0.348	0.606	168.6	14.15	0.9909	0.7007	0.4335	0.8639	0.8397	0.5169
FLVCR1	8	2	SLC7A9	8	8	266	4.395	8	0.4148	0.3541	0.4444	0	0.7547	0.5207	0.5573	0.4944	0.7195	168.8	16.54	1	0.5503	0.497	0.8119	0.704	0.4555
FLVCR1	8	2	RHCG	7	1	267	4.404	7	0.3946	0.4946	0.4479	0	0.3847	0.6982	0.6354	0.2486		167	16.52	1	0.7406	0.233	0.7602	0.8968
FLVCR1	8	2	SLC30A4	8	4	268	4.408	8	0.3807	0.4511	0.4872	0	0.6228	0.4983	0.6063	0	0.7178	168	16.25	1	0.6236	0.5357	0.7866	1	0.4565
FLVCR1	8	2	SLC25A2	6	3	269	4.408	6	0.409	0.2592	0.3601		0.3909	0.563	0.5067	0.4927		171.7	17.08		0.7377	0.4113	0.8294	0.7061
FLVCR1	8	2	NPC1L1	8	2	270	4.414	8	0.388	0.5702	0.4728	0	0.4059	0.5288	0.3685	0.4586	0.5091	164.5	16.35	1	0.731	0.4841	0.8652	0.7439	0.5637
FLVCR1	8	2	SLC39A8	8	4	271	4.425	8	0.4791	0.3279	0.4578	0.6078	0.5251	0.5047	0.6373	0.1912	0.6403	169.3	16.45	0.9714	0.6735	0.5214	0.7576	0.9238	0.4987
FLVCR1	8	2	SLC2A2	8	1	272	4.429	8	0.4358	0.2239	0.2945	0.3056	0.4671	0.6982	0.8112	0.4001	0.5381	173.5	17.49	0.9924	0.7022	0.233	0.4421	0.8023	0.5488
FLVCR1	8	2	SLC46A1	8	1	273	4.429	8	0.4723	0.5819	0.2709	0	0.6795	0.5091	0.831	0.6783	0.4327	163.9	17.64	1	0.5928	0.5141	0.4201	0.4867	0.5953
FLVCR1	8	2	SLC39A14	8	4	274	4.436	8	0.446	0.4808	0.3599	0.5796	0.2814	0.4856	0.6194	0	0.6964	167.4	17.08	0.9751	0.7859	0.5768	0.7765	1	0.4696
FLVCR1	8	2	SFXN3	6	3	275	4.438	6	0.3865	0.5319	0.3211	0	0.5183	0.5536	0.5933			166	17.33	1	0.6771	0.436	0.7945
FLVCR1	8	2	SLC5A10	4	8	276	4.444	4	0.4353	0.5038			0.4927		0.4079	0.3452		166.8			0.6896		0.8558	0.8417
FLVCR1	8	2	SLC9A6	7	7	277	4.446	7	0.4863	0.6813		0.5266	0.411	0.4931	0.5206	0	0.7186	157.2		0.9806	0.7286	0.5492	0.8252	1	0.4562
FLVCR1	8	2	SLC7A5	7	8	278	4.449	7	0.5609	0.5456	0.3864	0.7922	0.6194	0.4904	0.5271	0.5553		165.5	16.91	0.9254	0.6252	0.559	0.823	0.646
FLVCR1	8	2	SLC35B1	7	5	279	4.463	7	0.5887	0.6698	0.5361	0.6727	0.3338	0.4359	0.6944	0.4655		158.2	15.91	0.9608	0.7633	0.8071	0.6556	0.7354
FLVCR1	8	2	SLC35F5	6	5	280	4.493	6	0.3591	0.2491	0.5324	0	0.3761	0.4012	0.635			172.2	15.94	1	0.7445	0.8248	0.7607
FLVCR1	8	2	SLC25A46	7	3	281	4.502	7	0.3737	0.3739	0.3846	0	0.2527	0.6982	0.5693		0.6708	168.5	16.92	1	0.7977	0.233	0.8068		0.4854
FLVCR1	8	2	SLC4A2	8	10	282	4.507	8	0.314	0.6026	0.259	0	0.3254	0.5542	0.2726	0.2367	0.5826	162.9	17.72	1	0.7669	0.4335	0.8875	0.9034	0.5312
FLVCR1	8	2	SLC25A45	5	3	283	4.512	5	0.3974	0.2801	0.4208		0.4498	0.3693	0.4833			170.8	16.69		0.7105	0.8438	0.8363
FLVCR1	8	2	SLC25A27	5	3	284	4.514	5	0.3858	0.3675	0.1875		0.5837	0.6982	0.4323			168.6	18.19		0.6437	0.233	0.8497
FLVCR1	8	2	SLC43A1	7	1	285	4.514	7	0.4894	0.5715	0.6018	0	0.2696	0.5207	0.8208	0.5292		164.4	15.43	1	0.791	0.497	0.4309	0.6737
FLVCR1	8	2	SLC25A34	5	3	286	4.516	5	0.3906	0.3673	0.2004		0.4298	0.563	0.5337			168.6	18.1		0.7199	0.4113	0.8207
FLVCR1	8	2	SLC35E1	6	5	287	4.522	6	0.3669	0.5936	0.2224	0	0.2771	0.4012	0.6702			163.4	17.96	1	0.7878	0.8248	0.7016
FLVCR1	8	2	SLC26A5	8	10	288	4.529	8	0.4105	0.3621	0.6571	0	0.5826	0.5542	0.4285	0.428	0.6419	168.6	15	1	0.6443	0.4335	0.8507	0.7769	0.4976
FLVCR1	8	2	NIPAL3	6	5	289	4.529	6	0.5211	0.447	0.4199	0.5225	0.6824	0.4525	0.6641			168.1	16.7	0.9809	0.5913	0.7882	0.7128
FLVCR1	8	2	SLC9C2	6	7	290	4.535	6	0.3499	0.4931	0.4001	0	0.5703	0.6982	0.317			167.1	16.82	1	0.6505	0.233	0.8773
FLVCR1	8	2	NIPA1	7	5	291	4.561	7	0.5621	0.5689	0.5125	0.4702	0.7229	0.4012	0.6865		0.5927	164.5	16.08	0.9848	0.5686	0.8248	0.6719		0.5244
FLVCR1	8	2	SLC2A3	8	1	292	4.567	8	0.4576	0.4797	0.5556	0	0.4024	0.5542	0.8042	0.3867	0.5298	167.4	15.77	1	0.7326	0.4335	0.45	0.8129	0.5532
FLVCR1	8	2	SLC38A8	8	8	293	4.584	8	0.4801	0.3123	0.3951	0.5078	0.5753	0.4203	0.5293	0.5384	0.8565	169.7	16.85	0.9821	0.6481	0.8136	0.8222	0.6648	0.3704
FLVCR1	8	2	MFSD10	7	5	294	4.585	7	0.5957	0.5833	0.4726	0.5684	0.5114	0.4017	0.8483	0.6005		163.9	16.35	0.9764	0.6805	0.8245	0.4	0.5862
FLVCR1	8	2	SLC37A1	7	1	295	4.588	7	0.5346	0.5196	0.3463	0.5892	0.6916	0.3796	0.8449	0.2914		166.3	17.16	0.9739	0.586	0.8388	0.4044	0.8755
FLVCR1	8	2	SLC25A53	4	3	296	4.59	4	0.4497	0.442	0.2768		0.8094		0.5105			168.2	17.61		0.5177		0.8283
FLVCR1	8	2	SLC39A4	8	4	297	4.594	8	0.4658	0.6032	0.3692	0.5966	0.577	0.525	0.5609	0	0.4272	162.9	17.02	0.973	0.6472	0.489	0.8103	1	0.598
FLVCR1	8	2	SLC8A3	7	6	298	4.595	7	0.2477	0.2572	0.2933	0	0.6066	0.5288	0.3919	0		171.8	17.5	1	0.6317	0.4841	0.8596	1
FLVCR1	8	2	SLC26A6	8	10	299	4.596	8	0.3636	0.5791	0.2073	0	0.4472	0.5016	0.452	0.4125	0.6918	164.1	18.06	1	0.7117	0.5277	0.8447	0.7906	0.472
FLVCR1	8	2	SLC1A5	8	3	300	4.598	8	0.3573	0.5177	0.2151	0	0.3431	0.5542	0.4917	0.5532	0.3975	166.4	18.01	1	0.7592	0.4335	0.8339	0.6486	0.6087
FLVCR1	8	2	UCP3	8	3	301	4.609	8	0.2954	0.3279	0.3644	0	0.5208	0.7765	0.4307	0	0.3551	169.3	17.05	1	0.6757	0.1991	0.8501	1	0.6302
FLVCR1	8	2	SLC10A5	7	7	302	4.611	7	0.4184	0.6178	0.4279	0	0.7427	0.556	0.56		0.1601	162	16.65	1	0.5575	0.4285	0.8107		0.7106
FLVCR1	8	2	RHAG	7	1	303	4.611	7	0.4233	0.4496	0.4302		0.3677	0.5151	0.6151	0.1849	0.189	168	16.63		0.7483	0.5054	0.7801	0.9259	0.705
FLVCR1	8	2	TMEM241	6	5	304	4.612	6	0.5155	0.5522	0.38	0.5442	0.3486	0.4012	0.6792			165.2	16.95	0.9789	0.7568	0.8248	0.6851
FLVCR1	8	2	SLC28A1	7	9	305	4.628	7	0.3637	0.5255	0.377	0	0.4044	0.5361	0.3745	0.5235		166.2	16.97	1	0.7318	0.4759	0.8638	0.679
FLVCR1	8	2	SLC5A2	8	8	306	4.632	8	0.3523	0.5127	0.2597	0	0.552	0.5672	0.4045	0.4005	0.5381	166.6	17.71	1	0.66	0.403	0.8566	0.802	0.5488
FLVCR1	8	2	SLC35A3	8	5	307	4.633	8	0.5525	0.5793	0.5205	0.5896	0.5009	0.4012	0.6773	0.4404	0.5091	164.1	16.02	0.9739	0.6856	0.8248	0.6886	0.7638	0.5637
FLVCR1	8	2	SLC30A10	8	4	308	4.635	8	0.3559	0.5361	0.1833	0.1903	0.6527	0.5093	0.5755	0	0.4317	165.8	18.21	0.9951	0.6076	0.5135	0.8038	1	0.596
FLVCR1	8	2	SLC4A11	8	10	309	4.638	8	0.3793	0.6331	0.4018	0	0.3549	0.6982	0.4864	0.1102	0.6112	161	16.81	1	0.7541	0.233	0.8354	0.9577	0.5154
FLVCR1	8	2	SLC7A3	7	8	310	4.642	7	0.5153	0.6165	0.5977	0.3173	0.6006	0.6982	0.4578	0.4885		162.1	15.46	0.9921	0.6349	0.233	0.8433	0.7112
FLVCR1	8	2	SLC31A1	7	4	311	4.643	7	0.329	0.3509	0.1326	0.3266	0.4528	0.5499	0.6002	0.01487		168.8	18.56	0.9918	0.7091	0.4582	0.7906	0.9818
FLVCR1	8	2	SLC35B3	8	5	312	4.646	8	0.4036	0.5775	0.2913	0	0.5147	0.4012	0.6797	0.4511	0.3975	164.2	17.51	1	0.6788	0.8248	0.6841	0.7514	0.6087
FLVCR1	8	2	SLC6A4	8	8	313	4.655	8	0.4087	0.2399	0.3268	0.512	0.4879	0.5093	0.3837	0.4046	0.7542	172.6	17.29	0.9818	0.6921	0.5135	0.8616	0.7984	0.4382
FLVCR1	8	2	SLC25A30	6	3	314	4.658	6	0.4842	0.5245	0.6076		0.01346	0.5843	0.4979	0.4035		166.2	15.39		0.9014	0.3852	0.8322	0.7996
FLVCR1	8	2	SLC25A17	3	3	315	4.659	3	0.5177				0.4962		0.525	0.5173					0.6879		0.8237	0.6844
FLVCR1	8	2	SLC44A5	6	9	316	4.665	6	0.3419	0.4695	0.4236	0	0.5041	0.5547	0.3496			167.6	16.67	1	0.684	0.4325	0.8697
FLVCR1	8	2	SLC9A4	7	7	317	4.672	7	0.4044	0.5509	0.4671	0	0.3784	0.5288	0.4518		0.7494	165.3	16.39	1	0.7435	0.4841	0.8448		0.4412
FLVCR1	8	2	SLC27A5	7	11	318	4.672	7	0.3367	0.5019	0.2715	0.3218	0.461	0.3021	0.1925		0.4243	166.9	17.64	0.9919	0.7051	0.8838	0.9068		0.5996
FLVCR1	8	2	SLC7A13	5	8	319	4.676	5	0.4355	0.5873	0.2985		0.4125	0.4012	0.4399			163.7	17.47		0.728	0.8248	0.8478
FLVCR1	8	2	SLC25A22	7	3	320	4.698	7	0.4259	0.4857		0	0.6898	0.6982	0.5419	0.4927	0.5061	167.3		1	0.587	0.233	0.8178	0.7061	0.5655
FLVCR1	8	2	SLC13A2	6	9	321	4.709	6	0.4171	0.5893		0	0.526	0.6982	0.4964	0.4702		163.6		1	0.6731	0.233	0.8326	0.7302
FLVCR1	8	2	SLC6A3	8	8	322	4.711	8	0.4636	0.3078	0.6028	0.4737	0.4586	0.5542	0.4699	0.3109	0.6845	169.9	15.42	0.9846	0.7063	0.4335	0.84	0.8635	0.4761
FLVCR1	8	2	SLC6A2	8	8	323	4.711	8	0.3951	0.4433	0.5668	0	0.2775	0.9068	0.425	0.3372	0.5531	168.1	15.69	1	0.7877	0.1371	0.8515	0.8463	0.5427
FLVCR1	8	2	SLC6A12	7	8	324	4.711	7	0.3921	0.2167	0.6087	0	0.7093	0.6982	0.4729	0.4856		174	15.38	1	0.5764	0.233	0.8392	0.714
FLVCR1	8	2	SLC35E3	6	5	325	4.721	6	0.5511	0.6061	0.2071	0.7266	0.6137	0.4012	0.6939			162.7	18.06	0.9481	0.6281	0.8248	0.6567
FLVCR1	8	2	SLC28A2	8	9	326	4.721	8	0.2981	0.4121	0.1586	0	0.5614	0.5094	0.3284	0.4717	0.3551	168.4	18.38	1	0.6552	0.5134	0.8747	0.7283	0.6302
FLVCR1	8	2	SLC25A3	7	3	327	4.721	7	0.375	0.258	0.4623		0.2019	0.6982	0.5504	0	0.5372	171.7	16.42		0.8183	0.233	0.8146	1	0.5493
FLVCR1	8	2	SLC25A47	6	3	328	4.736	6	0.4851	0.2313	0.6101		0.4848	0.6982	0.5563	0.4649		173.1	15.37		0.6935	0.233	0.8123	0.7362
FLVCR1	8	2	SLC5A8	7	8	329	4.755	7	0.4824	0.2816		0.5078	0.5933	0.6982	0.4992	0.5452	0.5049	170.7		0.9821	0.6387	0.233	0.8318	0.6573	0.5657
FLVCR1	8	2	SLC25A19	8	3	330	4.802	8	0.3004	0.2127	0.2234	0	0.3158	0.5843	0.4436	0.4856	0.5974	174.2	17.95	1	0.7712	0.3852	0.8469	0.7141	0.5223
FLVCR1	8	2	SLC7A8	7	8	331	4.823	7	0.4233	0.579	0.6147	0	0.2945	0.5542	0.4547	0.4898		164.1	15.33	1	0.7804	0.4335	0.844	0.7095
FLVCR1	8	2	SLC30A1	7	4	332	4.832	7	0.3982	0.5718	0.112	0.5098	0.4916	0.5094	0.5963	0		164.4	18.72	0.982	0.6901	0.5134	0.7928	1
FLVCR1	8	2	SLC25A20	7	3	333	4.833	7	0.3671	0.3676		0	0.3244	0.563	0.5067	0.5881	0.4527	168.6		1	0.7674	0.4113	0.8294	0.6029	0.5855
FLVCR1	8	2	SFXN5	6	3	334	4.841	6	0.4238	0.4315	0.5275	0	0.668	0.5843	0.6012			168.3	15.97	1	0.5992	0.3852	0.7899
FLVCR1	8	2	SLC5A4	7	8	335	4.841	7	0.3289	0.4435	0.5435	0	0.4418	0.5288	0.4438	0		168.1	15.86	1	0.7142	0.4841	0.8468	1
FLVCR1	8	2	SLC7A6	7	8	336	4.845	7	0.4848	0.3443	0.3534	0.6614	0.3402	0.6982	0.5677	0.4692		169	17.12	0.963	0.7604	0.233	0.8075	0.7312
FLVCR1	8	2	SLC41A3	6	6	337	4.864	6	0.3247	0.3525		0	0.4021	0.8822	0.6263	0		168.8		1	0.7328	0.1453	0.7702	1
FLVCR1	8	2	SLC7A4	6	8	338	4.881	6	0.4288	0.5445	0.3192	0.3004	0.5054	0.6982	0.436			165.5	17.34	0.9926	0.6834	0.233	0.8487
FLVCR1	8	2	MAGT1	8	4	339	4.907	8	0.2925	0.3581	0.4468	0	0.3378	0.5288	0.3592	0	0.6131	168.7	16.52	1	0.7615	0.4841	0.8674	1	0.5141
FLVCR1	8	2	SLC9A5	8	7	340	4.912	8	0.336	0.4904	0.4345	0	0.5776	0.4961	0.3697	0	0.7542	167.2	16.6	1	0.6469	0.5425	0.8649	1	0.4382
FLVCR1	8	2	SLC25A40	5	3	341	4.917	5	0.4805	0.5792	0.3286		0.6752		0.4984	0.4363		164.1	17.28		0.5952		0.832	0.7683
FLVCR1	8	2	SLC5A3	7	8	342	4.918	7	0.3857	0.4829	0.2239	0.4702	0.424	0.5672	0.4092	0.2112		167.3	17.95	0.9848	0.7226	0.403	0.8555	0.9143
FLVCR1	8	2	MFSD14A	5	5	343	4.925	5	0.4647	0.5707		0.06634	0.312	0.4012	0.8293			164.5		0.9966	0.7729	0.8248	0.422
FLVCR1	8	2	SLC35B2	8	5	344	4.948	8	0.539	0.6284	0.4491	0.5603	0.2213	0.4012	0.6601	0.4511	0.7442	161.3	16.51	0.9773	0.8103	0.8248	0.7204	0.7514	0.4449
FLVCR1	8	2	SLC34A2	8	5	345	4.969	8	0.4546	0.6223	0.385	0.5933	0.325	0.5117	0.5309	0.07048	0.3568	161.7	16.92	0.9735	0.7671	0.5098	0.8217	0.9679	0.629
FLVCR1	8	2	SLC25A21	6	3	346	4.97	6	0.3884	0.5617		0	0.3388		0.5081	0.5442	0.4131	164.8		1	0.7611		0.829	0.6585	0.607
FLVCR1	8	2	SLC6A11	7	8	347	4.971	7	0.4726	0.4904	0.2915	0.5794	0.5879	0.6982	0.3897	0.5115		167.2	17.51	0.9752	0.6415	0.233	0.8602	0.6894
FLVCR1	8	2	SLC6A19	8	8	348	4.977	8	0.4127	0.516	0.3643	0	0.5916	0.5542	0.4365	0.5694	0.7802	166.5	17.05	1	0.6396	0.4335	0.8486	0.628	0.4195
FLVCR1	8	2	SLC4A8	8	10	349	4.978	8	0.4853	0.5686	0.4523	0.4963	0.8906	0.5542	0.3631	0.2367	0.6913	164.5	16.49	0.9831	0.465	0.4335	0.8665	0.9034	0.4722
FLVCR1	8	2	SLC6A15	8	8	350	4.989	8	0.4405	0.477	0.3737	0.4169	0.5815	0.5672	0.3776	0.4808	0.4427	167.5	16.99	0.9882	0.6449	0.403	0.863	0.7193	0.5913
FLVCR1	8	2	SLC9C1	5	7	351	4.995	5	0.3445	0.5998	0.5056	0	0.3646		0.2658			163	16.13	1	0.7497		0.8891
FLVCR1	8	2	SLC4A1	8	10	352	5.013	8	0.4757	0.5862	0.449	0.636	0.3593	0.5338	0.3926	0.2367	0.5293	163.7	16.51	0.9673	0.7521	0.4764	0.8595	0.9034	0.5535
FLVCR1	8	2	SLC1A3	8	7	353	5.024	8	0.4355	0.5663	0.2904	0.1692	0.4123	0.6982	0.5154	0.4485	0.7728	164.6	17.52	0.9954	0.728	0.233	0.8268	0.7546	0.4245
FLVCR1	8	2	SLC11A1	8	4	354	5.03	8	0.3466	0.6329	0.3614	0	0.3936	0.9447	0.4606	0	0.189	161	17.07	1	0.7366	0.1284	0.8425	1	0.705
FLVCR1	8	2	SLC25A14	7	3	355	5.044	7	0.3309	0.3461	0.1765	0	0.596	0.6982	0.5064	0.4568		168.9	18.26	1	0.6373	0.233	0.8295	0.746
FLVCR1	8	2	SLC27A3	7	11	356	5.059	7	0.2765	0.4785	0.3591	0	0.3812	0.5536	0.1258		0.3231	167.4	17.08	1	0.7422	0.436	0.9225		0.6432
FLVCR1	8	2	SLC14A1	8	1	357	5.065	8	0.4357	0.4143	0.191	0.665	0.416	0.5542	0.5897	0.2529	0.3513	168.4	18.16	0.9623	0.7263	0.4335	0.7966	0.8945	0.6331
FLVCR1	8	2	SLC25A35	6	3	358	5.074	6	0.3983	0.5016	0.3735	0	0.6452	0.6982	0.536			166.9	16.99	1	0.6117	0.233	0.8199
FLVCR1	8	2	SLC26A9	6	10	359	5.096	6	0.4692	0.561			0.2134	0.4931	0.4015	0.4164	0.7348	164.9			0.8136	0.5492	0.8574	0.787	0.4461
FLVCR1	8	2	SLC25A1	7	3	360	5.101	7	0.3391	0.2059		0	0.5152	0.5843	0.4758	0.4927	0.6175	174.7		1	0.6785	0.3852	0.8383	0.7061	0.5112
FLVCR1	8	2	SLC25A5	6	3	361	5.107	6	0.4307	0.5931	0.4923	0	0.5425	0.529	0.5673			163.4	16.22	1	0.6649	0.4833	0.8077
FLVCR1	8	2	SLC27A2	7	11	362	5.113	7	0.3188	0.2749		0.1794	0.6886	0.5288	0.07312	0.5796	0.5049	171		0.9953	0.5875	0.4841	0.9319	0.6139	0.5657
FLVCR1	8	2	SLC13A1	7	9	363	5.113	7	0.4911	0.5999	0.5041	0.5421	0.5784	0.556	0.5478	0.07048		163	16.14	0.9792	0.6465	0.4285	0.8157	0.9679
FLVCR1	8	2	SLC25A41	5	3	364	5.119	5	0.378	0.3466	0.41		0.5035		0.3289		0.3975	168.9	16.76		0.6843		0.8746		0.6087
FLVCR1	8	2	SLC30A2	8	4	365	5.123	8	0.4328	0.4644	0.3846	0.4773	0.2951	0.6249	0.5649	0	0.7642	167.8	16.92	0.9844	0.7802	0.3058	0.8087	1	0.4309
FLVCR1	8	2	SLC39A5	7	4	366	5.131	7	0.4923	0.5305		0.5098	0.5361	0.6982	0.6319	0	0.6411	166		0.982	0.6681	0.233	0.7644	1	0.4981
FLVCR1	8	2	SLC5A11	6	8	367	5.149	6	0.4253	0.3384	0.5832		0.67	0.4417	0.4099	0.2112		169.1	15.58		0.5981	0.8013	0.8553	0.9143
FLVCR1	8	2	SLC25A32	7	3	368	5.156	7	0.3426	0.5262	0.2516	0	0.2672	0.5843	0.4287		0.6676	166.1	17.76	1	0.792	0.3852	0.8506		0.487
FLVCR1	8	2	SLC27A4	8	11	369	5.163	8	0.2926	0.473	0.1926	0	0.5627	0.3021	0.1042	0.5796	0.6412	167.6	18.15	1	0.6545	0.8838	0.9265	0.6139	0.4981
FLVCR1	8	2	SLC39A10	7	4	370	5.178	7	0.4135	0.4713	0.3586	0.5161	0.4084	0.5117	0.5525	0		167.6	17.09	0.9815	0.7298	0.5098	0.8139	1
FLVCR1	8	2	SLC44A2	8	9	371	5.198	8	0.4387	0.5804	0.3673	0	0.2693	0.8731	0.4274	0.7928	0.6045	164	17.03	1	0.791	0.1526	0.8509	0.305	0.5176
FLVCR1	8	2	SLC25A6	6	3	372	5.199	6	0.4584	0.5434	0.6562	0	0.5666	0.5843	0.5559			165.5	15.01	1	0.6525	0.3852	0.8124
FLVCR1	8	2	SLC25A33	7	3	373	5.211	7	0.3634	0.5182	0.204	0	0.4755	0.6982	0.4857	0.5088		166.4	18.08	1	0.6983	0.233	0.8356	0.6919
FLVCR1	8	2	SLC7A7	7	8	374	5.213	7	0.5735	0.4696		0.6766	0.4494	0.6982	0.565	0.4873	0.7733	167.6		0.96	0.7107	0.233	0.8086	0.7121	0.4238
FLVCR1	8	2	SLC12A8	6	8	375	5.217	6	0.5115	0.6327	0.4103	0.5859	0.4779	0.4124	0.4611			161	16.76	0.9744	0.6971	0.8209	0.8424
FLVCR1	8	2	SLC1A2	8	7	376	5.22	8	0.4786	0.5183	0.3916	0.4905	0.6031	0.5542	0.3902	0.4321	0.7434	166.4	16.88	0.9835	0.6336	0.4335	0.8601	0.7725	0.4457
FLVCR1	8	2	LETM2	6	3	377	5.223	6	0.3194	0.3333	0.4761	0	0.681	0.4417	0.3072			169.2	16.33	1	0.5921	0.8013	0.8795
FLVCR1	8	2	SLC25A48	4	3	378	5.255	4	0.2597	0.2056		0	0.5528		0.4758			174.7		1	0.6596		0.8383
FLVCR1	8	2	SLC9A7	7	7	379	5.267	7	0.3261	0.5035		0	0.7042	0.5093	0.4123	0	0.604	166.8		1	0.5791	0.5135	0.8547	1	0.518
FLVCR1	8	2	SLC23A2	7	10	380	5.274	7	0.4361	0.6214	0.5457	0	0.5986	0.6982	0.4735	0.3797		161.8	15.84	1	0.636	0.233	0.839	0.8182
FLVCR1	8	2	SLC12A3	8	8	381	5.274	8	0.3127	0.5835	0.2077	0	0.4733	0.6982	0.319	0	0.8136	163.9	18.05	1	0.6993	0.233	0.8769	1	0.3985
FLVCR1	8	2	SLC6A5	8	8	382	5.29	8	0.3774	0.4672	0.4894	0	0.6242	0.6982	0.311	0.3866	0.5179	167.7	16.24	1	0.6229	0.233	0.8787	0.813	0.5591
FLVCR1	8	2	SLC1A1	8	7	383	5.297	8	0.4346	0.2518	0.4333	0.4042	0.6091	0.6982	0.4242	0.4227	0.6942	172	16.61	0.9889	0.6305	0.233	0.8517	0.7816	0.4707
FLVCR1	8	2	MPC1	8	3	384	5.307	8	0.3735	0.3139	0.3443	0	0.4198	0.6982	0.5105	0.5031	0.7186	169.7	17.18	1	0.7246	0.233	0.8283	0.697	0.4562
FLVCR1	8	2	LETM1	8	3	385	5.315	8	0.2866	0.5327	0.3212	0	0.4357	0.6982	0.1791	0	0.6397	165.9	17.33	1	0.7171	0.233	0.9104	1	0.4993
FLVCR1	8	2	SLC9A3	8	7	386	5.319	8	0.2898	0.2656	0.3796	0	0.4501	0.5069	0.4641	0	0.6414	171.4	16.95	1	0.7103	0.5171	0.8416	1	0.4978
FLVCR1	8	2	SLC9A2	7	7	387	5.319	7	0.2653	0.3356		0	0.5992	0.5402	0.4043	0	0.3551	169.1		1	0.6356	0.4691	0.8566	1	0.6302
FLVCR1	8	2	SLC25A44	6	3	388	5.337	6	0.4612	0.3242	0.4274		0.5574	0.5843	0.5277	0.5081		169.4	16.65		0.6572	0.3852	0.8228	0.6924
FLVCR1	8	2	SLC14A2	7	6	389	5.353	7	0.2603	0.3363	0.1556	0	0.4218	0.6982	0.3546	0.2529		169.1	18.4	1	0.7236	0.233	0.8685	0.8945
FLVCR1	8	2	SLC4A3	7	10	390	5.361	7	0.3002	0.6396	0.1912	0	0.5591	0.5672	0.2369	0.2367		160.5	18.16	1	0.6563	0.403	0.8959	0.9034
FLVCR1	8	2	SLC25A28	5	3	391	5.371	5	0.473	0.5098	0.2706		0.3994	0.6982	0.5879			166.6	17.65		0.734	0.233	0.7976
FLVCR1	8	2	SLC12A2	8	8	392	5.378	8	0.4315	0.3403	0.601	0.6255	0.6707	0.5542	0.2371	0	0.6981	169	15.44	0.9688	0.5977	0.4335	0.8959	1	0.4689
FLVCR1	8	2	SLC38A2	7	8	393	5.378	7	0.3817	0.4317	0.5045	0	0.06671	0.6982	0.4844	0.5407		168.3	16.13	1	0.8701	0.233	0.836	0.6626
FLVCR1	8	2	SLC27A6	7	11	394	5.387	7	0.3157	0.3598	0.4213	0.1655	0.375	0.4525	0.07352	0.5817		168.7	16.69	0.9955	0.745	0.7882	0.9319	0.6109
FLVCR1	8	2	SLC6A9	8	8	395	5.389	8	0.3711	0.4898	0.4068	0	0.5531	0.5402	0.3819	0.3555	0.6694	167.2	16.78	1	0.6594	0.4691	0.862	0.8349	0.4862
FLVCR1	8	2	SLC25A23	7	3	396	5.395	7	0.2832	0.2765	0.2427	0	0.3905	0.6982	0.3442	0.4263		170.9	17.82	1	0.7379	0.233	0.871	0.7788
FLVCR1	8	2	SLC26A2	8	10	397	5.406	8	0.4847	0.2147	0.3797	0.7351	0.5664	0.6982	0.5001	0.4061	0.6735	174.1	16.95	0.9459	0.6526	0.233	0.8315	0.7967	0.483
FLVCR1	8	2	SLC5A12	8	8	398	5.42	8	0.4502	0.4953	0.04488	0.6255	0.6414	0.5672	0.5066	0.5155	0.3979	167	19.35	0.9688	0.6138	0.403	0.8295	0.6865	0.6086
FLVCR1	8	2	SFXN1	6	3	399	5.438	6	0.4504	0.5553		0	0.6418	0.6982	0.6108	0.5087		165.1		1	0.6136	0.233	0.7834	0.692
FLVCR1	8	2	SLC26A7	8	10	400	5.476	8	0.2892	0.3655	0.1379	0	0.3066	0.5069	0.4885	0.4164	0.2943	168.6	18.53	1	0.7752	0.5169	0.8348	0.787	0.6575
FLVCR1	8	2	TUSC3	7	3	401	5.481	7	0.2537	0.3691		0	0.5304	0.3021	0.3418	0	0.5869	168.6		1	0.671	0.8838	0.8715	1	0.5278
FLVCR1	8	2	SLC4A10	6	10	402	5.487	6	0.3924	0.5156	0.6569	0	0.8403		0.3799	0.194		166.5	15	1	0.4986		0.8625	0.9226
FLVCR1	8	2	SLC28A3	6	9	403	5.494	6	0.3002	0.3396		0	0.4043	0.4525	0.3349	0.5113		169.1		1	0.7318	0.7882	0.8732	0.6898
FLVCR1	8	2	SLC25A51	6	3	404	5.502	6	0.4897	0.5651	0.4132		0.4231	0.6982	0.4599	0.4649		164.7	16.74		0.723	0.233	0.8427	0.7362
FLVCR1	8	2	UCP1	6	3	405	5.514	6	0.2879	0.3734		0	0.3093	0.6982	0.5383	0		168.5		1	0.774	0.233	0.819	1
FLVCR1	8	2	SLC25A52	6	3	406	5.516	6	0.4291	0.4212	0.2869		0.4735	0.6982	0.4506	0.4649		168.4	17.54		0.6992	0.233	0.8451	0.7362
FLVCR1	8	2	SFXN2	6	3	407	5.516	6	0.353	0.5122		0	0.5748	0.6982	0.5929	0		166.6		1	0.6483	0.233	0.7948	1
FLVCR1	8	2	SLC26A1	8	10	408	5.518	8	0.4646	0.3173	0.2513	0.7561	0.6602	0.5542	0.4785	0.4585	0.3568	169.6	17.77	0.9394	0.6036	0.4335	0.8376	0.7439	0.629
FLVCR1	8	2	MTCH2	7	3	409	5.535	7	0.4895	0.2767	0.5801	0.5043	0.3526	0.5843	0.5699		0.6125	170.9	15.6	0.9825	0.755	0.3852	0.8065		0.5147
FLVCR1	8	2	SLC25A4	7	3	410	5.536	7	0.4441	0.4644	0.2554		0.395	0.6982	0.5012	0.4856	0.4906	167.8	17.74		0.736	0.233	0.8312	0.7141	0.5744
FLVCR1	8	2	SLC4A4	8	10	411	5.537	8	0.3827	0.5573	0.5421	0	0.6229	0.6982	0.2944	0.2367	0.5294	165	15.87	1	0.6236	0.233	0.8825	0.9034	0.5534
FLVCR1	8	2	SLC12A9	7	8	412	5.538	7	0.3419	0.5072	0.3401	0.2253	0.5415	0.5452	0.3103	0.1178		166.7	17.2	0.9946	0.6654	0.4618	0.8788	0.9537
FLVCR1	8	2	SLC38A10	7	8	413	5.567	7	0.2515	0.2539	0.3711	0	0.418	0.4012	0.2566		0.3083	171.9	17	1	0.7254	0.8248	0.8913		0.6501
FLVCR1	8	2	SLC25A25	8	3	414	5.577	8	0.3981	0.5455	0.5599	0	0.2765	0.6982	0.4172	0.4349	0.3551	165.5	15.74	1	0.7881	0.233	0.8535	0.7697	0.6302
FLVCR1	8	2	SLC30A8	8	4	415	5.584	8	0.3514	0.592	0.2922	0	0.6348	0.556	0.5899	0	0.3605	163.4	17.51	1	0.6173	0.4285	0.7965	1	0.6274
FLVCR1	8	2	SLC7A1	7	8	416	5.589	7	0.4767	0.2946	0.3217	0.5374	0.6943	0.6982	0.5597	0.5474		170.3	17.32	0.9796	0.5845	0.233	0.8108	0.6546
FLVCR1	8	2	SLC7A10	6	8	417	5.605	6	0.5086	0.3722		0.6078	0.5162	0.6982	0.4949	0.4866		168.5		0.9714	0.678	0.233	0.833	0.7128
FLVCR1	8	2	SLC30A7	8	4	418	5.613	8	0.4028	0.5501	0.3448	0.2415	0.4675	0.4012	0.6051	0	0.7539	165.3	17.17	0.9942	0.702	0.8248	0.7873	1	0.4385
FLVCR1	8	2	SLC30A5	7	4	419	5.613	7	0.442	0.5887		0.4444	0.4506	0.5094	0.5944	0	0.3462	163.6		0.9865	0.7101	0.5134	0.7939	1	0.637
FLVCR1	8	2	SLC4A9	7	10	420	5.626	7	0.3399	0.5169	0.3995	0	0.4724	0.6982	0.3485	0.2367		166.4	16.83	1	0.6997	0.233	0.87	0.9034
FLVCR1	8	2	SLC25A12	7	3	421	5.626	7	0.5383	0.5915	0.7		0.4576	0.6982	0.3746	0.4927	0.3975	163.5	14.64		0.7068	0.233	0.8637	0.7061	0.6087
FLVCR1	8	2	SLC30A6	7	4	422	5.628	7	0.2921	0.578	0.2102	0	0.2752	0.4012	0.5444	0		164.1	18.04	1	0.7885	0.8248	0.8169	1
FLVCR1	8	2	SLC7A2	7	8	423	5.642	7	0.438	0.453	0.3763	0.435	0.136	0.6982	0.4697	0.4859		168	16.97	0.9872	0.8437	0.233	0.8401	0.7137
FLVCR1	8	2	SLC25A31	6	3	424	5.659	6	0.4959	0.6442	0.3026		0.5934	0.7791	0.438	0.4598		160.2	17.44		0.6387	0.1966	0.8483	0.7422
FLVCR1	8	2	SLC25A26	7	3	425	5.659	7	0.4938	0.4516		0.5703	0.2743	0.6982	0.4581	0.5244	0.4524	168		0.9762	0.7889	0.233	0.8432	0.6785	0.5856
FLVCR1	8	2	MTCH1	6	3	426	5.659	6	0.4141	0.5606	0.4254	0	0.4988	0.6982	0.5477			164.9	16.66	1	0.6866	0.233	0.8157
FLVCR1	8	2	SLC25A16	7	3	427	5.659	7	0.3808	0.432	0.5201	0	0.5271	0.6982	0.4265		0.3513	168.3	16.02	1	0.6726	0.233	0.8512		0.6331
FLVCR1	8	2	SLC25A42	8	3	428	5.659	8	0.3807	0.4383	0.334	0	0.363	0.5843	0.5183	0.5387	0.5757	168.2	17.24	1	0.7503	0.3852	0.8259	0.6645	0.5357
FLVCR1	8	2	SLC25A24	8	3	429	5.659	8	0.3451	0.226	0.4896	0	0.4178	0.6982	0.4044	0.4263	0.5375	173.4	16.24	1	0.7255	0.233	0.8566	0.7788	0.5491
FLVCR1	8	2	SLC6A1	8	8	430	5.674	8	0.5501	0.4894	0.6303	0.5603	0.5563	0.6982	0.4411	0.5115	0.7119	167.2	15.21	0.9773	0.6577	0.233	0.8475	0.6894	0.4589
FLVCR1	8	2	SLC27A1	7	11	431	5.702	7	0.3609	0.5697	0.363	0	0.4266	0.7455	0.1662	0.6528		164.5	17.06	1	0.7214	0.2006	0.9134	0.5184
FLVCR1	8	2	SLC7A14	7	8	432	5.802	7	0.5369	0.305	0.3334	0.665	0.8583	0.5033	0.6028		0.9735	169.9	17.25	0.9623	0.487	0.524	0.7888		0.1838
FLVCR1	8	2	SLC12A1	8	8	433	5.818	8	0.2923	0.4207	0.2768	0	0.7733	0.6982	0.2832	0	0.5555	168.4	17.61	1	0.5397	0.233	0.8851	1	0.5409
FLVCR1	8	2	SLC25A18	7	3	434	5.949	7	0.4147	0.4377	0.5464	0	0.4835	0.6982	0.5053	0.4927		168.2	15.84	1	0.6942	0.233	0.8299	0.7061
FLVCR1	8	2	SLC12A7	7	8	435	6	7	0.2607	0.2464	0.4995	0	0.4822	0.6982	0.2509	0		172.3	16.17	1	0.6948	0.233	0.8926	1
FLVCR1	8	2	SLC4A7	8	10	436	6.018	8	0.306	0.4627	0.4129	0	0.4247	0.5547	0.2228	0.2367	0.4534	167.8	16.74	1	0.7223	0.4325	0.8994	0.9034	0.5847
FLVCR1	8	2	SLC38A4	7	8	437	6.019	7	0.3482	0.2734	0.5613	0	0.08804	0.5542	0.4408	0.5509		171	15.73	1	0.8612	0.4335	0.8476	0.6514
FLVCR1	8	2	LETMD1	6	3	438	6.054	6	0.3705	0.3692	0.7517	0	0.4623	0.5843	0.2593			168.6	14.19	1	0.7045	0.3852	0.8907
FLVCR1	8	2	SLC25A13	8	3	439	6.101	8	0.4917	0.5049	0.4087	0.6964	0.5612	0.6982	0.2577	0.4927	0.5118	166.8	16.77	0.9556	0.6553	0.233	0.8911	0.7061	0.5631
FLVCR1	8	2	SLC25A15	7	3	440	6.107	7	0.4807	0.4338	0.4322		0.3876	0.6982	0.5218	0.4927	0.4954	168.3	16.62		0.7392	0.233	0.8248	0.7061	0.5712
FLVCR1	8	2	SLC4A5	6	10	441	6.119	6	0.2863	0.3974		0	0.5269	0.6982	0.2769	0.2367		168.5		1	0.6727	0.233	0.8865	0.9034
FLVCR1	8	2	SLC12A5	8	8	442	6.238	8	0.3802	0.6251	0.6496	0	0.7692	0.5542	0.2268	0	0.6359	161.5	15.06	1	0.542	0.4335	0.8985	1	0.5017
FLVCR1	8	2	SLC25A29	8	3	443	6.294	8	0.3949	0.3283	0.5191	0	0.5364	0.6982	0.4813	0.5478	0.3975	169.3	16.03	1	0.668	0.233	0.8368	0.6543	0.6087
FLVCR1	8	2	SLC26A8	8	10	444	6.379	8	0.2709	0.2032	0.2081	0	0.5692	0.5117	0.3587	0.4134	0.3873	174.9	18.05	1	0.6511	0.5098	0.8675	0.7902	0.6153
FLVCR1	8	2	SLC12A4	8	8	445	6.482	8	0.2531	0.6097	0.2889	0	0.1394	0.3836	0.2301	0	0.3935	162.5	17.53	1	0.8423	0.8342	0.8976	1	0.6113
FLVCR1	8	2	SLC12A6	8	8	446	7.068	8	0.3018	0.5275	0.3628	0	0.5497	0.5199	0.2143	0	0.7467	166.1	17.06	1	0.6614	0.4976	0.9015	1	0.443
FLVCR2	8	1	SFXN4	6	3	1	1	6	0.6817	0.698	0.8646		0.6471	0.4863	0.6306		0.468	155.8	13.02		0.6106	0.5741	0.7659		0.5794
FLVCR2	8	1	SLC2A1	8	1	2	1.198	8	0.678	0.5973	0.7748	0.9917	0.3302	0.5834	0.784	0.3068	0.5557	163.2	13.96	0.7077	0.7648	0.3875	0.4754	0.866	0.5408
FLVCR2	8	1	SLC19A1	7	1	3	1.75	7	0.6716	0.5084	0.5514	0.971	0.5855	0.7037	0.7486	0.5593		166.7	15.8	0.7701	0.6428	0.2255	0.5255	0.6403
FLVCR2	8	1	SLC48A1	6	2	4	1.758	6	0.665	0.662	0.667		0.2356	0.4789	0.648	1		158.8	14.92		0.8046	0.626	0.7411	0
FLVCR2	8	1	SLC39A9	7	4	5	2	7	0.4525	0.5585	0.789	0	0.5204	0.6362	0.6802	0		165	13.83	1	0.6759	0.2982	0.6831	1
FLVCR2	8	1	SLC17A1	8	2	6	2.148	8	0.6602	0.5885	0.6927	0.5913	0.683	0.5181	0.8631	0.5162	0.7829	163.6	14.7	0.9737	0.5909	0.501	0.3797	0.6857	0.417
FLVCR2	8	1	SLC2A4	8	1	7	2.198	8	0.6473	0.495	0.636	0.965	0.4481	0.5066	0.7833	0.3098	0.7911	167	15.17	0.7895	0.7112	0.5174	0.4763	0.8639	0.412
FLVCR2	8	1	SLC22A4	8	2	8	2.25	8	0.6527	0.4959	0.6906	0.5883	0.544	0.9657	0.8359	0.4693	0.8147	167	14.71	0.974	0.6642	0.109	0.415	0.7311	0.3968
FLVCR2	8	1	SLC17A8	8	1	9	2.25	8	0.6525	0.5987	0.5778	0.9697	0.3619	0.4878	0.7777	0.499	0.4727	163.1	15.62	0.7778	0.7509	0.5686	0.4834	0.7	0.5762
FLVCR2	8	1	SLC35G4	2	5	10	2.292	2	0.6643				0.6232		0.678						0.6234		0.6875
FLVCR2	8	1	SLC2A5	7	1	11	2.369	7	0.4397	0.3726	0.541	0	0.6912	0.7037	0.7908	0.2634		168.5	15.88	1	0.5862	0.2255	0.4664	0.8889
FLVCR2	8	1	SLC19A3	8	1	12	2.37	8	0.6633	0.6183	0.5565	0.877	0.6234	0.4865	0.7943	0.6351	0.3569	162	15.77	0.8804	0.6233	0.5739	0.4618	0.5455	0.6289
FLVCR2	8	1	FLVCR1	8	2	13	2.515	8	0.6272	0.5577	0.3869	0.6398	0.3153	0.7254	0.9263	0.851	0.3873	165	16.91	0.9667	0.7714	0.2093	0.2488	0.2105	0.6153
FLVCR2	8	1	SLC2A3	8	1	14	2.663	8	0.5299	0.6034	0.2998	0.5551	0.5729	0.7037	0.7898	0.3095	0.3693	162.8	17.46	0.9778	0.6492	0.2255	0.4677	0.8642	0.6224
FLVCR2	8	1	SLC43A3	7	1	15	2.685	7	0.659	0.2441	0.6083	0.9979	0.7026	0.6066	0.8513	0.565		172.4	15.38	0.6552	0.5801	0.3258	0.3963	0.6329
FLVCR2	8	1	SLCO1B3	8	1	16	2.75	8	0.6389	0.5282	0.4056	0.9369	0.6029	0.6066	0.784	0.6595	0.3693	166.1	16.79	0.8291	0.6337	0.3258	0.4756	0.5106	0.6224
FLVCR2	8	1	ANKH	8	1	17	2.75	8	0.5728	0.5247	0.5176	0.7737	0.3346	0.5066	0.6336	0.4948	0.5572	166.2	16.04	0.9333	0.7629	0.5174	0.7623	0.7037	0.5399
FLVCR2	8	1	MFSD3	5	2	18	2.758	5	0.6187	0.5744	0.6494	0.5161	0.4814		0.7806			164.3	15.06	0.9815	0.6953		0.4797
FLVCR2	8	1	SLC17A7	6	1	19	2.763	6	0.4526	0.6074	0.7877	0	0.2115		0.7972	0		162.6	13.84	1	0.8144		0.4586	1
FLVCR2	8	1	SLC22A17	5	2	20	2.796	5	0.4335	0.618		0	0.1913	0.5181	0.7349			162		1	0.8223	0.501	0.5489
FLVCR2	8	1	SLC25A33	7	3	21	2.83	7	0.4915	0.8896	0.5656	0	0.3226	0.5913	0.4973	0.5465		126.4	15.7	1	0.7681	0.3516	0.8323	0.6555
FLVCR2	8	1	SLC25A38	6	3	22	2.868	6	0.4259	0.7322		0	0.5358		0.4839	0.4643	0.4246	152.2		1	0.6683		0.8361	0.7368	0.5995
FLVCR2	8	1	SLC16A3	7	2	23	2.923	7	0.5378	0.6056	0.6037	0	0.7861	0.5181	0.8828	0.5123		162.7	15.42	1	0.532	0.501	0.3421	0.6888
FLVCR2	8	1	SLC25A1	7	3	24	2.953	7	0.4329	0.5962		0	0.6531	0.5134	0.57	0.5176	0.3608	163.2		1	0.6074	0.508	0.8065	0.6842	0.6273
FLVCR2	8	1	SLC30A4	8	4	25	3	8	0.3807	0.4022	0.5897	0	0.4902	0.4789	0.6097	0	0.6975	168.4	15.53	1	0.6909	0.626	0.7843	1	0.469
FLVCR2	8	1	SLC30A3	7	4	26	3	7	0.3938	0.5194	0.72	0	0.3187	0.3776	0.6285	0		166.3	14.47	1	0.7699	0.8402	0.7681	1
FLVCR2	8	1	SLC2A2	8	1	27	3.009	8	0.485	0.4134	0.7348	0	0.6637	0.6066	0.847	0.3098	0.3693	168.4	14.35	1	0.6018	0.3258	0.4019	0.8639	0.6224
FLVCR2	8	1	SLC25A36	7	3	28	3.1	7	0.428	0.8474	0.3625	0	0.3423	0.4858	0.4331	0.5455		135.4	17.06	1	0.7595	0.5762	0.8495	0.6567
FLVCR2	8	1	SLC46A2	7	1	29	3.112	7	0.6402	0.283	0.7085	0.9562	0.4276	0.4789	0.8396	0.4877		170.7	14.57	0.8	0.7209	0.626	0.4106	0.7116
FLVCR2	8	1	SLC25A37	8	3	30	3.134	8	0.4159	0.5643	0.7014	0	0.6892	0.499	0.5018	0	0.5792	164.7	14.63	1	0.5872	0.5349	0.831	1	0.5335
FLVCR2	8	1	SLC51A	8	5	31	3.139	8	0.5103	0.7048	0.705	0	0.8276	0.5066	0.6173	0.5304	0.198	155.1	14.6	1	0.5069	0.5174	0.7783	0.6721	0.6988
FLVCR2	8	1	SLC17A2	7	2	32	3.148	7	0.542	0.4476	0.3327		0.718	0.4377	0.8837	0.5357	0.3693	168.1	17.25		0.5715	0.8058	0.3409	0.6667	0.6224
FLVCR2	8	1	SLC25A14	7	3	33	3.156	7	0.3702	0.4397	0.5927	0	0.09327	0.5913	0.4042	0.4643		168.2	15.5	1	0.8592	0.3516	0.8566	0.7368
FLVCR2	8	1	SLC50A1	6	1	34	3.198	6	0.5417	0.2859	0.8414		0.7346	0.6016	0.5992	0.2634		170.6	13.28		0.5622	0.3357	0.7912	0.8889
FLVCR2	8	1	SLC22A20P	2	2	35	3.25	2	0.6098	0.3999					0.8198			168.4					0.432
FLVCR2	8	1	SLC17A6	6	1	36	3.25	6	0.5785	0.6062	0.4692	0.7295	0.1231		0.7708	0.414		162.7	16.37	0.9474	0.8487		0.4928	0.7895
FLVCR2	8	1	SLC31A1	7	4	37	3.252	7	0.3893	0.4154	0.543	0	0.8312	0.4927	0.6123	0.09642		168.4	15.86	1	0.5044	0.551	0.7821	0.9609
FLVCR2	8	1	SLC35C1	7	5	38	3.292	7	0.5576	0.401		0.7093	0.7726	0.3845	0.6755	0.5209	0.2502	168.4		0.9524	0.5401	0.8327	0.6921	0.6817	0.6756
FLVCR2	8	1	SLC35G1	6	5	39	3.292	6	0.5379	0.3497	0.5024	0.5098	0.7963	0.5965	0.6839			168.9	16.15	0.982	0.5258	0.3455	0.6768
FLVCR2	8	1	SLC35D1	7	5	40	3.292	7	0.5106	0.408	0.3963		0.7446	0.5015	0.6709	0.4629	0.5508	168.4	16.85		0.5564	0.5278	0.7003	0.7385	0.5442
FLVCR2	8	1	SLC35A5	7	5	41	3.292	7	0.5093	0.209	0.533	0.7035	0.5158	0.3845	0.6648	0.4591		174.5	15.93	0.9538	0.6782	0.8327	0.7116	0.7433
FLVCR2	8	1	SLC35G2	7	5	42	3.292	7	0.468	0.5055	0.2271	0.4602	0.2439	0.5066	0.668		0.6876	166.8	17.93	0.9855	0.8012	0.5174	0.7058		0.4748
FLVCR2	8	1	SLCO6A1	6	5	43	3.292	6	0.4662	0.492	0.2426	0.3197	0.6536	0.4377	0.7574			167.1	17.82	0.992	0.6071	0.8058	0.5116
FLVCR2	8	1	SLC16A12	8	5	44	3.292	8	0.4577	0.5201	0.3516	0	0.481	0.6066	0.8292	0.5745	0.4415	166.3	17.13	1	0.6955	0.3258	0.4223	0.6214	0.5913
FLVCR2	8	1	SLC35F2	6	5	45	3.292	6	0.4428	0.5174	0.4868	0	0.5611	0.5066	0.7062			166.4	16.26	1	0.6553	0.5174	0.6244
FLVCR2	8	1	SLC35G5	6	5	46	3.292	6	0.4212	0.3232	0.5692	0	0.4411		0.6893		0.7102	169.4	15.68	1	0.7145		0.6667		0.4601
FLVCR2	8	1	SLC35E4	6	5	47	3.292	6	0.3817	0.5432	0.3123	0	0.3144	0.3517	0.7036			165.6	17.38	1	0.7718	0.8561	0.6324
FLVCR2	8	1	SLC35G3	6	5	48	3.292	6	0.3757	0.2516	0.4618	0	0.6379	0.4377	0.6816			172.1	16.42	1	0.6156	0.8058	0.6806
FLVCR2	8	1	SLC35G6	3	5	49	3.311	3	0.55				0.4547		0.6628		0.3069				0.7082		0.7153		0.6503
FLVCR2	8	1	SLC25A20	7	3	50	3.319	7	0.3771	0.5532		0	0.6867	0.499	0.3916	0.4704	0.3183	165.2		1	0.5887	0.5349	0.8597	0.73	0.6443
FLVCR2	8	1	MTCH1	6	3	51	3.335	6	0.4261	0.5262	0.7042	0	0.2779	0.5913	0.4683			166.1	14.6	1	0.7875	0.3516	0.8404
FLVCR2	8	1	SFXN3	6	3	52	3.335	6	0.468	0.5471	0.6037	0	0.5742	0.7002	0.6084			165.4	15.42	1	0.6486	0.2292	0.7851
FLVCR2	8	1	SLC16A10	7	1	53	3.355	7	0.6268	0.4783	0.2779	0.9607	0.8015	0.6066	0.7737	0.5741		167.5	17.6	0.7946	0.5225	0.3258	0.489	0.6217
FLVCR2	8	1	SLCO3A1	7	2	54	3.37	7	0.3993	0.3456	0.3001	0	0.4313	0.6066	0.7576	0.5706		168.9	17.46	1	0.7192	0.3258	0.5113	0.6263
FLVCR2	8	1	SLC2A7	7	1	55	3.401	7	0.4636	0.6616	0.45	0	0.6582	0.6066	0.7636	0.2634		158.9	16.5	1	0.6047	0.3258	0.5029	0.8889
FLVCR2	8	1	SLC38A11	5	8	56	3.44	5	0.5184	0.4033	0.6517		0.3788	0.6066	0.5173			168.4	15.04		0.7433	0.3258	0.8262
FLVCR2	8	1	XPR1	8	1	57	3.443	8	0.4879	0.6454	0.2484	0.8037	0.5768	0.6066	0.5311	0	0.4246	160.1	17.79	0.9206	0.6473	0.3258	0.8216	1	0.5995
FLVCR2	8	1	SLC29A3	7	2	58	3.446	7	0.5099	0.7161		0	0.5102	0.544	0.7581	0.5628	0.5359	153.9		1	0.681	0.4637	0.5105	0.6357	0.5499
FLVCR2	8	1	SLC2A8	7	1	59	3.475	7	0.4377	0.5508	0.5942	0	0.4657	0.2575	0.769	0.2689		165.3	15.49	1	0.7029	0.9156	0.4955	0.886
FLVCR2	8	1	SLC25A42	8	3	60	3.494	8	0.4199	0.4043	0.6328	0	0.3078	0.5134	0.5222	0.5335	0.5714	168.4	15.19	1	0.7747	0.508	0.8246	0.6688	0.5382
FLVCR2	8	1	MFSD4A	5	1	61	3.498	5	0.6116	0.3328	0.4206	0.9473	0.2772		0.8574			169.2	16.69	0.8125	0.7878		0.3885
FLVCR2	8	1	SLC22A5	8	2	62	3.505	8	0.4691	0.45	0.3608	0	0.3983	1	0.8242	0.4904	0.69	168	17.07	1	0.7345	0	0.4275	0.7087	0.473
FLVCR2	8	1	SLC35F4	5	5	63	3.512	5	0.4069	0.351	0.7518	0	0.04876		0.6441			168.8	14.19	1	0.8784		0.7479
FLVCR2	8	1	SLC39A3	7	1	64	3.551	7	0.3905	0.2966	0.4671	0	0.4309	0.6066	0.6686		0.5232	170.2	16.39	1	0.7194	0.3258	0.7048		0.5563
FLVCR2	8	1	SLC25A19	8	3	65	3.554	8	0.3816	0.3444	0.3045	0	0.8111	0.5134	0.4896	0.537	0.6729	169	17.43	1	0.5166	0.508	0.8345	0.6663	0.4836
FLVCR2	8	1	SLC15A5	3	1	66	3.572	3	0.4908	0.2717			0.3282		0.764			171.1			0.7658		0.5023
FLVCR2	8	1	SLC25A11	8	3	67	3.619	8	0.4243	0.5164	0.5343	0	0.4377	0.5134	0.412	0.5814	0.7105	166.4	15.92	1	0.7161	0.508	0.8548	0.6111	0.46
FLVCR2	8	1	SLC35F6	6	1	68	3.629	6	0.6463	0.5711	0.5527	0.8758	0.5297	0.4791	0.68			164.4	15.79	0.8814	0.6713	0.6223	0.6834
FLVCR2	8	1	UNC93A	7	1	69	3.629	7	0.5739	0.35	0.5003	0.6049	0.6131	0.6066	0.855		0.4574	168.9	16.16	0.9718	0.6284	0.3258	0.3917		0.584
FLVCR2	8	1	MPC1	8	3	70	3.63	8	0.4007	0.408	0.4596	0	0.3616	0.5913	0.5345	0.5357	0.5815	168.4	16.44	1	0.751	0.3516	0.8205	0.6667	0.5316
FLVCR2	8	1	SLC35A2	8	5	71	3.631	8	0.4982	0.5222	0.7306	0	0.7213	0.4858	0.679	0.4443	0.5779	166.3	14.38	1	0.5696	0.5764	0.6855	0.7599	0.5344
FLVCR2	8	1	SLCO1B7	4	2	72	3.645	4	0.4165	0.3934		0			0.7829	0.5264		168.5		1			0.4768	0.6763
FLVCR2	8	1	NPC1L1	8	2	73	3.65	8	0.4262	0.4831	0.6936	0	0.5954	0.6034	0.3683	0.4851	0.4415	167.3	14.69	1	0.6376	0.3339	0.8653	0.7143	0.5913
FLVCR2	8	1	SLC8A1	7	6	74	3.662	7	0.4053	0.6907	0.7494	0	0.4747	0.5181	0.3908	0		156.4	14.21	1	0.6987	0.501	0.8599	1
FLVCR2	8	1	SLC39A11	7	4	75	3.687	7	0.4284	0.6405	0.3124	0	0.6686	0.4377	0.6735		0.4415	160.5	17.38	1	0.5989	0.8058	0.6959		0.5913
FLVCR2	8	1	UCP3	8	3	76	3.722	8	0.3854	0.5184	0.5825	0	0.454	0.5681	0.5394	0	0.6091	166.4	15.58	1	0.7085	0.4023	0.8186	1	0.5161
FLVCR2	8	1	SLC17A3	8	2	77	3.725	8	0.4564	0.4027	0.339	0	0.6495	0.7132	0.7589	0.582	0.7296	168.4	17.21	1	0.6093	0.2152	0.5095	0.6104	0.4491
FLVCR2	8	1	MFSD2B	7	2	78	3.727	7	0.5318	0.3486	0.2152	0.7853	0.6849	0.6066	0.7666	0.4354		168.9	18.01	0.9286	0.5898	0.3258	0.499	0.7692
FLVCR2	8	1	SLC35E2A	4	2	79	3.729	4	0.3959	0.5501		0		0.4377	0.6238			165.3		1		0.8058	0.7727
FLVCR2	8	1	SLC2A12	7	1	80	3.745	7	0.3725	0.3986	0.2615	0	0.4123	0.7037	0.779	0.2634		168.5	17.7	1	0.728	0.2255	0.4821	0.8889
FLVCR2	8	1	SLCO1B1	8	2	81	3.75	8	0.5052	0.2921	0.1376	0.5374	0.6742	0.6066	0.7913	0.6564	0.7196	170.4	18.53	0.9796	0.5958	0.3258	0.4659	0.5149	0.4555
FLVCR2	8	1	SLC13A5	8	9	82	3.76	8	0.4369	0.5234	0.5918	0	0.3442	0.5633	0.5436	0.5205	0.5028	166.2	15.51	1	0.7587	0.4072	0.8172	0.6821	0.5666
FLVCR2	8	1	SLC25A26	7	3	83	3.762	7	0.4266	0.596		0	0.4139	0.5913	0.5131	0.5558	0.5286	163.2		1	0.7273	0.3516	0.8275	0.6452	0.5539
FLVCR2	8	1	SLC45A4	7	5	84	3.77	7	0.4726	0.4353	0.6306	0	0.4445	0.6066	0.727		0.6588	168.3	15.21	1	0.7129	0.3258	0.5657		0.4923
FLVCR2	8	1	SLC52A2	6	2	85	3.792	6	0.5341	0.3101			0.5464	0.4927	0.7663	0.5967	0.4129	169.8			0.663	0.5508	0.4995	0.5926	0.6071
FLVCR2	8	1	SLC22A24	7	2	86	3.805	7	0.5212	0.394	0.781	0	0.6521	0.4377	0.8538	0.5817		168.5	13.9	1	0.6079	0.8058	0.3933	0.6108
FLVCR2	8	1	SLC35D3	7	5	87	3.809	7	0.3587	0.4825	0.1827	0	0.4364	0.3845	0.6766	0.4468		167.3	18.22	1	0.7167	0.8327	0.69	0.7568
FLVCR2	8	1	SLC25A17	3	3	88	3.83	3	0.5192				0.3717		0.5426	0.5579					0.7465		0.8175	0.6427
FLVCR2	8	1	SLC17A5	8	1	89	3.849	8	0.6315	0.5589	0.5998	0.7853	0.5885	0.4801	0.8464	0.4634	0.3693	164.9	15.45	0.9286	0.6412	0.6098	0.4025	0.7378	0.6224
FLVCR2	8	1	SLC2A9	8	1	90	3.85	8	0.5565	0.6309	0.639	0	0.7922	0.7037	0.8293	0.461	0.7444	161.2	15.14	1	0.5284	0.2255	0.4221	0.7407	0.4448
FLVCR2	8	1	CLN3	6	2	91	3.853	6	0.4388	0.2859		0	0.8218	0.5969	0.7872		0.628	170.6		1	0.5105	0.3447	0.471		0.5068
FLVCR2	8	1	SLC19A2	8	5	92	3.856	8	0.4955	0.2681	0.8004	0.1005	0.528	0.5013	0.7703	0.6351	0.3069	171.3	13.72	0.9962	0.6721	0.5283	0.4936	0.5455	0.6503
FLVCR2	8	1	SLC29A4	5	1	93	3.865	5	0.5042	0.3306			0.2682	0.5066	0.7378	0.5311		169.3			0.7916	0.5174	0.5436	0.6715
FLVCR2	8	1	SLC25A43	5	3	94	3.868	5	0.5589	0.7771	0.552		0.7459	0.3517	0.3544			146.7	15.8		0.5555	0.8561	0.8685
FLVCR2	8	1	SPNS2	8	1	95	3.88	8	0.5524	0.5994	0.5674	0.3724	0.4762	0.5066	0.8614	0.4499	0.3069	163.1	15.69	0.9903	0.698	0.5174	0.3823	0.7529	0.6503
FLVCR2	8	1	SLCO2A1	8	2	96	3.883	8	0.4574	0.2053	0.5878	0	0.6268	0.5066	0.8265	0.5537	0.6761	174.7	15.54	1	0.6215	0.5174	0.4252	0.6479	0.4816
FLVCR2	8	1	MFSD2A	7	1	97	3.909	7	0.504	0.7009		0	0.5605	0.5013	0.7587	0.5736	0.468	155.5		1	0.6556	0.5283	0.5098	0.6221	0.5794
FLVCR2	8	1	SLC22A14	7	2	98	3.92	7	0.3793	0.3216	0.259	0	0.2953	0.5134	0.7749	0.5967		169.5	17.72	1	0.7801	0.508	0.4875	0.5926
FLVCR2	8	1	SLC46A1	8	1	99	3.925	8	0.545	0.6528	0.4983	0	0.4986	0.4801	0.8653	0.8026	0.6314	159.6	16.18	1	0.6867	0.61	0.3767	0.2869	0.5046
FLVCR2	8	1	SLC16A7	7	2	100	3.936	7	0.4933	0.3865	0.6383	0	0.6144	0.4805	0.8697	0.5573		168.5	15.15	1	0.6277	0.6053	0.3685	0.6432
FLVCR2	8	1	SLC25A28	5	3	101	3.953	5	0.571	0.5598	0.6106		0.471	0.5913	0.5694			164.9	15.37		0.7004	0.3516	0.8067
FLVCR2	8	1	SLC25A13	8	3	102	3.953	8	0.4892	0.6259	0.4012	0.5501	0.7342	0.5913	0.2904	0.5176	0.352	161.5	16.81	0.9783	0.5623	0.3516	0.8834	0.6842	0.6321
FLVCR2	8	1	SLC25A6	6	3	103	3.954	6	0.4359	0.7024	0.4757	0	0.5904	0.5134	0.4881			155.3	16.33	1	0.6402	0.508	0.835
FLVCR2	8	1	SLC9B1	7	2	104	3.985	7	0.4246	0.1641	0.7815	0	0.4757	0.5917	0.5577		0.7911	178	13.9	1	0.6982	0.3514	0.8117		0.412
FLVCR2	8	1	SLC38A7	7	8	105	3.995	7	0.3833	0.5067	0.352	0	0.5404	0.4792	0.4915	0.5311		166.7	17.13	1	0.666	0.62	0.834	0.6714
FLVCR2	8	1	MFSD12	8	1	106	4.017	8	0.6149	0.3892	0.5775	0.856	0.5496	0.2651	0.8504	0.4526	0.7141	168.5	15.62	0.8933	0.6615	0.9136	0.3976	0.75	0.4583
FLVCR2	8	1	SLC5A1	8	8	107	4.028	8	0.3966	0.3516	0.6133	0	0.6717	0.4796	0.5304	0.3675	0.3693	168.8	15.35	1	0.5971	0.6151	0.8218	0.8266	0.6224
FLVCR2	8	1	SLC22A31	6	2	108	4.035	6	0.595	0.3829	0.6178		0.5829	0.5965	0.7424		0.7311	168.5	15.31		0.6442	0.3456	0.536		0.4482
FLVCR2	8	1	SLC34A2	8	5	109	4.044	8	0.5486	0.5164	0.5458	0.9867	0.6008	0.5633	0.5032	0	0.5057	166.4	15.84	0.7253	0.6348	0.4072	0.8306	1	0.5655
FLVCR2	8	1	SLC17A4	7	2	110	4.044	7	0.6271	0.5611	0.3707		0.735	0.7037	0.8892	0.5976	0.6826	164.9	17.01		0.5618	0.2255	0.3294	0.5908	0.4779
FLVCR2	8	1	MFSD6L	7	1	111	4.086	7	0.4519	0.2691	0.7066	0	0.5464	0.3845	0.7735		0.5994	171.2	14.58	1	0.663	0.8327	0.4892		0.5211
FLVCR2	8	1	SLC39A13	7	4	112	4.089	7	0.3342	0.329		0	0.4705	0.4858	0.6619	0	0.7501	169.3		1	0.7006	0.5764	0.7168	1	0.4406
FLVCR2	8	1	SLC11A2	8	4	113	4.103	8	0.4544	0.2787	0.5082	0.7899	0.5246	0.5296	0.5051	0	0.4246	170.8	16.11	0.9263	0.6737	0.4826	0.83	1	0.5995
FLVCR2	8	1	SLC44A3	6	9	114	4.117	6	0.4144	0.5832	0.4177	0	0.4611	0.6066	0.5768			163.9	16.71	1	0.705	0.3258	0.8032
FLVCR2	8	1	SLC25A34	5	3	115	4.134	5	0.413	0.3968	0.3897		0.5463	0.499	0.3795			168.5	16.89		0.6631	0.5349	0.8627
FLVCR2	8	1	SLC22A23	6	2	116	4.139	6	0.4151	0.5491	0.3614	0	0.4383	0.4865	0.7185			165.3	17.07	1	0.7158	0.5739	0.5858
FLVCR2	8	1	SLC36A1	8	8	117	4.142	8	0.5037	0.3374	0.4927	0.5966	0.7096	0.5618	0.5511	0.4943	0.3693	169.1	16.21	0.973	0.5762	0.4143	0.8144	0.7043	0.6224
FLVCR2	8	1	SLC45A3	7	6	118	4.148	7	0.4501	0.5273	0.499	0	0.5825	0.4377	0.788		0.2879	166.1	16.17	1	0.6443	0.8058	0.4699		0.6629
FLVCR2	8	1	SLC22A10	4	2	119	4.148	4	0.4243	0.3556		0	0.6265		0.8499			168.8		1	0.6217		0.3983
FLVCR2	8	1	SLC25A27	5	3	120	4.156	5	0.4099	0.3883	0.3923		0.2451	0.5913	0.4434			168.5	16.87		0.8007	0.3516	0.8469
FLVCR2	8	1	SLC38A3	5	8	121	4.159	5	0.5018	0.5992			0.2574	0.5013	0.4811	0.5091		163.1			0.7959	0.5283	0.8369	0.6917
FLVCR2	8	1	SLC35F1	6	1	122	4.16	6	0.3431	0.4005	0.2862	0	0.136	0.5519	0.6852			168.4	17.54	1	0.8437	0.4456	0.6745
FLVCR2	8	1	RHCG	7	1	123	4.165	7	0.5309	0.6338	0.2256	0.9979	0.3256	0.6066	0.6055	0.08647		161	17.93	0.6552	0.7669	0.3258	0.7871	0.963
FLVCR2	8	1	SLC45A2	6	2	124	4.182	6	0.3865	0.2213		0	0.3614	0.4377	0.7913		0.8016	173.7		1	0.7511	0.8058	0.4659		0.4053
FLVCR2	8	1	SLC5A6	8	8	125	4.188	8	0.4086	0.3986	0.4887	0	0.6309	0.6066	0.4237	0.4892	0.7973	168.5	16.24	1	0.6193	0.3258	0.8519	0.7101	0.4092
FLVCR2	8	1	SLC38A8	8	8	126	4.196	8	0.4133	0.4121	0.6477	0	0.1456	0.5116	0.4782	0.5594	0.6362	168.4	15.07	1	0.8399	0.5103	0.8377	0.64	0.5016
FLVCR2	8	1	SLC16A4	7	2	127	4.205	7	0.5138	0.4771	0.7389	0	0.7704	0.5886	0.7769		0.3693	167.5	14.31	1	0.5413	0.3595	0.4847		0.6224
FLVCR2	8	1	SLC15A4	8	1	128	4.207	8	0.3926	0.2642	0.3653	0	0.6728	0.2651	0.7634	0.5578	0.4415	171.4	17.04	1	0.5966	0.9136	0.5032	0.6428	0.5913
FLVCR2	8	1	SLC30A6	7	4	129	4.22	7	0.4282	0.4644	0.358	0.522	0.6464	0.3845	0.5955	0		167.8	17.09	0.981	0.611	0.8327	0.7933	1
FLVCR2	8	1	SLC22A1	8	2	130	4.25	8	0.5309	0.3861	0.6644	0	0.5874	0.7037	0.8513	0.6132	0.8024	168.5	14.94	1	0.6418	0.2255	0.3963	0.5744	0.4048
FLVCR2	8	1	SLC22A6	7	2	131	4.25	7	0.5187	0.545	0.1656	0.4811	0.2951	0.6066	0.8396	0.6519		165.5	18.34	0.9841	0.7802	0.3258	0.4105	0.5199
FLVCR2	8	1	MFSD1	6	2	132	4.25	6	0.4943	0.3922	0.5746	0	0.843	0.5013	0.8918			168.5	15.64	1	0.497	0.5283	0.3239
FLVCR2	8	1	SPNS1	7	2	133	4.25	7	0.4827	0.5334	0.4589	0	0.701	0.4872	0.8731	0.4693		165.9	16.44	1	0.5809	0.5717	0.3624	0.7311
FLVCR2	8	1	SLC22A9	7	2	134	4.25	7	0.4804	0.3851	0.4966	0.1578	0.4444	0.5066	0.8396	0.5491		168.5	16.19	0.9956	0.713	0.5174	0.4106	0.6529
FLVCR2	8	1	SLC22A3	7	2	135	4.25	7	0.4653	0.586	0.3181	0	0.5883	0.5886	0.8132	0.5581		163.8	17.34	1	0.6414	0.3595	0.4399	0.6422
FLVCR2	8	1	SLC49A3	7	2	136	4.25	7	0.4582	0.2884	0.5697	0	0.7129	0.3845	0.8927		0.5232	170.5	15.67	1	0.5743	0.8327	0.3223		0.5563
FLVCR2	8	1	SLC52A1	8	2	137	4.25	8	0.4533	0.3946	0.3981	0	0.6585	0.6034	0.774	0.5967	0.5508	168.5	16.84	1	0.6045	0.3339	0.4887	0.5926	0.5442
FLVCR2	8	1	SLC22A12	8	2	138	4.25	8	0.4435	0.3423	0.4184	0	0.6215	0.6066	0.838	0.4117	0.6921	169	16.71	1	0.6241	0.3258	0.4124	0.7917	0.4718
FLVCR2	8	1	SLC22A7	6	2	139	4.25	6	0.4365	0.3627		0	0.4806	0.5181	0.8269	0.5538		168.6		1	0.6958	0.501	0.4246	0.6478
FLVCR2	8	1	SLCO1A2	7	2	140	4.25	7	0.4306	0.419	0.2952	0	0.346	0.6066	0.8189	0.669		168.4	17.49	1	0.7579	0.3258	0.4331	0.4981
FLVCR2	8	1	NIPA2	7	6	141	4.25	7	0.4156	0.6369	0.433	0	0.8421	0.5066	0.6969	0		160.8	16.62	1	0.4975	0.5174	0.6501	1
FLVCR2	8	1	SPNS3	6	2	142	4.25	6	0.403	0.3986	0.3058	0	0.618	0.2575	0.8844			168.5	17.42	1	0.6259	0.9156	0.3391
FLVCR2	8	1	SLC22A16	7	2	143	4.25	7	0.3998	0.203	0.4683	0	0.5827	0.5013	0.8117	0.4323		174.9	16.38	1	0.6442	0.5283	0.4415	0.7722
FLVCR2	8	1	SVOPL	6	6	144	4.25	6	0.389	0.3928	0.2522	0	0.4562	0.4377	0.8725			168.5	17.76	1	0.7075	0.8058	0.3635
FLVCR2	8	1	SLC22A8	8	2	145	4.25	8	0.4588	0.4571	0.3124	0	0.4017	0.6066	0.8448	0.6252	0.6975	167.9	17.38	1	0.733	0.3258	0.4045	0.5593	0.469
FLVCR2	8	1	SLC22A15	7	2	146	4.25	7	0.434	0.4337	0.3947	0	0.282	0.5066	0.8344	0.5836		168.3	16.86	1	0.7856	0.5174	0.4166	0.6088
FLVCR2	8	1	SLC31A2	5	4	147	4.252	5	0.4199	0.4129			0.6006	0.4789	0.6268	0		168.4			0.6349	0.626	0.7698	1
FLVCR2	8	1	SLC25A2	6	3	148	4.267	6	0.4543	0.261	0.4582		0.6582	0.499	0.5184	0.5176		171.6	16.45		0.6047	0.5349	0.8259	0.6842
FLVCR2	8	1	SLC43A1	7	1	149	4.275	7	0.6001	0.5116	0.1506	0.9217	0.6173	0.5911	0.8411	0.5591		166.6	18.44	0.8491	0.6262	0.3519	0.4083	0.6405
FLVCR2	8	1	SLC37A1	7	1	150	4.284	7	0.6012	0.6255	0.682	0.5003	0.6673	0.5015	0.8378	0.257		161.5	14.79	0.9828	0.5996	0.5278	0.4127	0.8929
FLVCR2	8	1	SLC43A2	7	1	151	4.289	7	0.6139	0.5201	0.41	0.8051	0.5769	0.7037	0.7524	0.5394		166.3	16.76	0.92	0.6473	0.2255	0.5196	0.6638
FLVCR2	8	1	SLC2A10	8	1	152	4.292	8	0.4553	0.2332	0.6576	0	0.5472	0.5923	0.8269	0.3279	0.7911	173	14.99	1	0.6627	0.3508	0.4246	0.8519	0.412
FLVCR2	8	1	SLC16A6	6	2	153	4.296	6	0.3731	0.4592	0.0696	0	0.4924	0.6066	0.8458			167.9	19.07	1	0.6898	0.3258	0.4032
FLVCR2	8	1	SLC14A1	8	1	154	4.302	8	0.5279	0.398	0.5095	0.846	0.3978	0.7037	0.5722	0.2634	0.3693	168.5	16.1	0.9	0.7347	0.2255	0.8055	0.8889	0.6224
FLVCR2	8	1	SLC35C2	5	5	155	4.305	5	0.5191	0.5013		0.354	0.672	0.4354	0.6788			166.9		0.991	0.597	0.8087	0.6857
FLVCR2	8	1	SFXN1	6	3	156	4.31	6	0.4347	0.5868		0	0.4868	0.5913	0.6112	0.4894		163.7		1	0.6926	0.3516	0.783	0.7099
FLVCR2	8	1	SLC25A4	7	3	157	4.319	7	0.4776	0.5158	0.4115		0.1866	0.5913	0.4707	0.537	0.6409	166.5	16.75		0.8241	0.3516	0.8398	0.6663	0.4982
FLVCR2	8	1	SLC29A1	8	2	158	4.327	8	0.4428	0.4285	0.46	0	0.5003	0.5013	0.7377	0.5624	0.5232	168.3	16.43	1	0.6859	0.5283	0.5438	0.6364	0.5563
FLVCR2	8	1	SLC41A2	6	2	159	4.334	6	0.3327	0.4005		0	0.6279	0.6066	0.6296	0		168.4		1	0.6209	0.3258	0.7671	1
FLVCR2	8	1	SLC39A12	7	4	160	4.334	7	0.3282	0.2818	0.5669	0	0.3484	0.6034	0.5845	0		170.7	15.69	1	0.7569	0.3339	0.7995	1
FLVCR2	8	1	SLC7A1	7	8	161	4.347	7	0.474	0.6441	0.6599	0	0.3223	0.6066	0.5502	0.546		160.2	14.98	1	0.7683	0.3258	0.8147	0.6562
FLVCR2	8	1	SLC10A1	7	2	162	4.362	7	0.5621	0.5226	0.2349	0.8626	0.5898	0.6066	0.6115	0.5514		166.2	17.87	0.8889	0.6405	0.3258	0.7829	0.6506
FLVCR2	8	1	SLC27A6	7	11	163	4.385	7	0.334	0.6646	0.3345	0	0.3739	0.4377	0.09379	0.6269		158.6	17.24	1	0.7455	0.8058	0.9284	0.5567
FLVCR2	8	1	SLC35F3	7	2	164	4.394	7	0.4625	0.2147	0.4958	0.4702	0.1145	0.4882	0.6619	0.6351		174.1	16.19	0.9848	0.8521	0.5671	0.717	0.5455
FLVCR2	8	1	MFSD4B	6	1	165	4.402	6	0.4449	0.4782	0.4424	0	0.8729	0.3845	0.7365			167.5	16.55	1	0.4773	0.8327	0.546
FLVCR2	8	1	SLC25A45	5	3	166	4.406	5	0.3645	0.2906	0.2105		0.6953	0.3517	0.4865			170.4	18.04		0.584	0.8561	0.8354
FLVCR2	8	1	SLCO4A1	8	2	167	4.412	8	0.4831	0.55	0.4548	0	0.3444	0.6066	0.8052	0.5757	0.6802	165.3	16.47	1	0.7586	0.3258	0.4487	0.6196	0.4788
FLVCR2	8	1	SLC8B1	6	6	168	4.416	6	0.3017	0.2395		0	0.7476	0.5913	0.6214	0		172.7		1	0.5546	0.3516	0.7748	1
FLVCR2	8	1	SLC10A6	8	2	169	4.425	8	0.4742	0.5493	0.7036	0	0.5471	0.6066	0.5341	0.4788	0.5895	165.3	14.61	1	0.6627	0.3258	0.8206	0.7208	0.5268
FLVCR2	8	1	SLC25A32	7	3	170	4.426	7	0.3755	0.5396	0.3606	0	0.6372	0.5134	0.3818		0.6362	165.7	17.07	1	0.616	0.508	0.8621		0.5016
FLVCR2	8	1	SLC47A1	8	1	171	4.43	8	0.5164	0.2385	0.4935	0.6223	0.5974	0.5181	0.6514	0.5618	0.5232	172.7	16.21	0.9692	0.6366	0.501	0.7354	0.6372	0.5563
FLVCR2	8	1	SLC10A4	6	2	172	4.439	6	0.3526	0.3077	0.5014	0	0.4077	0.5066	0.5317			169.9	16.15	1	0.7302	0.5174	0.8214
FLVCR2	8	1	SLC6A6	8	8	173	4.44	8	0.4435	0.6654	0.5682	0	0.5926	0.5886	0.4452	0.3312	0.6588	158.6	15.68	1	0.6391	0.3595	0.8464	0.85	0.4923
FLVCR2	8	1	SLC6A16	7	8	174	4.44	7	0.4272	0.651	0.5017	0	0.6435	0.3845	0.4079		0.6975	159.7	16.15	1	0.6126	0.8327	0.8558		0.469
FLVCR2	8	1	SLC38A6	5	8	175	4.44	5	0.3395	0.3277		0	0.5622	0.6066	0.5276			169.3		1	0.6548	0.3258	0.8228
FLVCR2	8	1	SLC26A1	8	10	176	4.447	8	0.5361	0.325	0.7321	0.6135	0.5085	0.7037	0.4807	0.471	0.5057	169.4	14.37	0.9706	0.6819	0.2255	0.837	0.7294	0.5655
FLVCR2	8	1	MPC2	7	3	177	4.454	7	0.3539	0.398	0.2854	0	0.468	0.5134	0.5198	0.5357		168.5	17.55	1	0.7018	0.508	0.8254	0.6667
FLVCR2	8	1	SLC35E2B	5	2	178	4.462	5	0.3405	0.3472		0	0.3015	0.3845	0.6727			168.9		1	0.7774	0.8327	0.6971
FLVCR2	8	1	SLC16A1	8	2	179	4.464	8	0.5921	0.4005	0.7172	0.5653	0.4323	0.4798	0.8616	0.5612	0.3973	168.4	14.49	0.9767	0.7187	0.6142	0.3821	0.6378	0.6088
FLVCR2	8	1	SLC22A2	8	2	180	4.465	8	0.491	0.6265	0.3682	0	0.7354	0.6066	0.8151	0.5264	0.5232	161.4	17.02	1	0.5617	0.3258	0.4376	0.6764	0.5563
FLVCR2	8	1	SLCO2B1	8	2	181	4.472	8	0.5046	0.2769	0.7236	0	0.7679	0.6066	0.7902	0.5818	0.6686	170.9	14.44	1	0.5429	0.3258	0.4672	0.6107	0.4864
FLVCR2	8	1	SLC22A25	6	2	182	4.479	6	0.4303	0.3037	0.5036	0	0.8005	0.2651	0.8457			170	16.14	1	0.523	0.9136	0.4035
FLVCR2	8	1	SLC22A13	7	2	183	4.486	7	0.3675	0.2765	0.09577	0	0.6381	0.5965	0.8237	0.5284		170.9	18.84	1	0.6155	0.3455	0.428	0.6746
FLVCR2	8	1	LETM2	6	3	184	4.488	6	0.343	0.3873	0.6973	0	0.3402	0.4192	0.2628			168.5	14.66	1	0.7604	0.8142	0.8899
FLVCR2	8	1	NIPAL1	6	5	185	4.488	6	0.4813	0.5252	0.7105	0	0.6207	0.3845	0.6754			166.2	14.55	1	0.6245	0.8327	0.6923
FLVCR2	8	1	SLC2A14	6	2	186	4.497	6	0.5199	0.4775	0.7795	0	0.6484	0.5181	0.7804			167.5	13.92	1	0.6099	0.501	0.4799
FLVCR2	8	1	SLC2A13	8	1	187	4.498	8	0.4439	0.5996	0.5413	0	0.4091	0.5604	0.7959	0.08824	0.5895	163	15.87	1	0.7294	0.4169	0.46	0.9625	0.5268
FLVCR2	8	1	SLC35A4	6	5	188	4.502	6	0.4426	0.4718	0.5133	0	0.7572	0.4216	0.6872			167.6	16.07	1	0.5488	0.8117	0.6706
FLVCR2	8	1	SLC25A10	7	3	189	4.503	7	0.5187	0.3999	0.5723		0.6221	0.5134	0.6199	0.4411	0.468	168.4	15.66		0.6239	0.508	0.7761	0.7632	0.5794
FLVCR2	8	1	SLC25A52	6	3	190	4.542	6	0.4595	0.3968	0.3193		0.7322	0.5913	0.5053	0.493		168.5	17.34		0.5634	0.3516	0.8299	0.7059
FLVCR2	8	1	SLC51B	7	3	191	4.545	7	0.3224	0.3922	0.1923	0	0.7942	0.6016	0.3417		0.6616	168.5	18.16	1	0.5271	0.3357	0.8716		0.4907
FLVCR2	8	1	MPC1L	4	3	192	4.554	4	0.5282				0.6232	0.5913	0.4704	0.5357					0.6234	0.3516	0.8399	0.6667
FLVCR2	8	1	NIPAL2	6	5	193	4.564	6	0.4648	0.6023	0.5726	0	0.3939	0.5066	0.6938			162.9	15.65	1	0.7365	0.5174	0.6568
FLVCR2	8	1	SLC23A3	5	5	194	4.568	5	0.348	0.4168		0	0.7076	0.5181	0.4506			168.4		1	0.5774	0.501	0.8451
FLVCR2	8	1	MFSD6	7	2	195	4.572	7	0.4696	0.2319	0.2313	0.665	0.2631	0.4192	0.729		0.7911	173.1	17.9	0.9623	0.7937	0.8142	0.5611		0.412
FLVCR2	8	1	SLC52A3	8	2	196	4.572	8	0.453	0.3386	0.5304	0	0.4713	0.5181	0.7794	0.5967	0.5731	169.1	15.95	1	0.7003	0.501	0.4814	0.5926	0.5373
FLVCR2	8	1	MFSD13A	6	1	197	4.572	6	0.4315	0.4257	0.5478	0	0.4487	0.3909	0.7605			168.4	15.83	1	0.711	0.8289	0.5072
FLVCR2	8	1	SLC2A6	7	1	198	4.572	7	0.413	0.471	0.5061	0	0.4595	0.2575	0.8108	0.2634		167.6	16.12	1	0.7059	0.9156	0.4424	0.8889
FLVCR2	8	1	SLC18B1	8	1	199	4.572	8	0.4125	0.3462	0.4428	0	0.3773	0.3674	0.8707	0.46	0.3693	168.9	16.55	1	0.744	0.8452	0.3666	0.7418	0.6224
FLVCR2	8	1	TMEM165	8	1	200	4.572	8	0.3932	0.3573	0.753	0	0.4998	0.3226	0.6603	0	0.5508	168.7	14.18	1	0.6862	0.8715	0.72	1	0.5442
FLVCR2	8	1	SLC15A1	7	1	201	4.572	7	0.3781	0.4033	0.1043	0	0.6877	0.4805	0.7539	0.5486		168.4	18.78	1	0.5881	0.6053	0.517	0.6535
FLVCR2	8	1	SLCO5A1	6	2	202	4.606	6	0.4203	0.3087	0.5716	0	0.4088	0.6066	0.7426			169.8	15.66	1	0.7296	0.3258	0.5357
FLVCR2	8	1	SLC25A44	6	3	203	4.619	6	0.4891	0.3861	0.5121		0.4332	0.5134	0.545	0.5408		168.5	16.08		0.7183	0.508	0.8167	0.6625
FLVCR2	8	1	RHBG	6	1	204	4.623	6	0.3341	0.4043		0	0.5385	0.479	0.632	0.1083		168.4		1	0.6669	0.624	0.7642	0.9583
FLVCR2	8	1	MFSD8	7	1	205	4.629	7	0.571	0.3015	0.5728	0.7982	0.5658	0.2651	0.7856		0.3605	170.1	15.65	0.9231	0.6529	0.9136	0.4732		0.6274
FLVCR2	8	1	SLC35E3	6	5	206	4.631	6	0.5247	0.5011	0.5831	0.4296	0.3225	0.3845	0.6991			166.9	15.58	0.9875	0.7682	0.8327	0.6448
FLVCR2	8	1	SLC38A5	7	8	207	4.647	7	0.3409	0.3892	0.2686	0	0.3251	0.4865	0.5478	0.5126		168.5	17.66	1	0.767	0.5739	0.8156	0.6887
FLVCR2	8	1	SLC38A10	7	8	208	4.65	7	0.3605	0.3006	0.7214	0	0.6583	0.3845	0.2491		0.5508	170.1	14.46	1	0.6047	0.8327	0.893		0.5442
FLVCR2	8	1	SLC3A1	7	9	209	4.65	7	0.4086	0.4597	0.6271	0.3004	0.5109	0.7745	0.06088		0.4991	167.8	15.24	0.9926	0.6807	0.1992	0.9339		0.5692
FLVCR2	8	1	NPC1	8	2	210	4.65	8	0.4038	0.6176	0.282	0	0.5411	0.545	0.4561	0.4824	0.7466	162	17.57	1	0.6656	0.4626	0.8437	0.7175	0.443
FLVCR2	8	1	SLC24A1	5	6	211	4.662	5	0.3059				0.3547	0.6066	0.2603	0	0.7046				0.7541	0.3258	0.8905	1	0.4635
FLVCR2	8	1	NIPAL4	6	2	212	4.667	6	0.5121	0.4151	0.472	0.5374	0.366		0.678		0.4959	168.4	16.36	0.9796	0.7491		0.6875		0.5707
FLVCR2	8	1	SLC39A8	8	4	213	4.687	8	0.421	0.3052	0.7094	0	0.5048	0.5604	0.6472	0.1624	0.7808	169.9	14.56	1	0.6837	0.4169	0.7424	0.9365	0.4188
FLVCR2	8	1	SLC35B2	8	5	214	4.705	8	0.5641	0.5561	0.5772	0.6078	0.5525	0.3845	0.6726	0.4851	0.4415	165.1	15.62	0.9714	0.6597	0.8327	0.6973	0.7143	0.5913
FLVCR2	8	1	SLC9B2	7	7	215	4.72	7	0.5069	0.6368	0.4921	0.6727	0.2546	0.6046	0.6154	0		160.8	16.22	0.9608	0.7969	0.3316	0.7799	1
FLVCR2	8	1	SLC30A8	8	4	216	4.725	8	0.3697	0.5181	0.4374	0	0.5643	0.5066	0.6139	0	0.5057	166.4	16.59	1	0.6537	0.5174	0.781	1	0.5655
FLVCR2	8	1	SLC35D2	6	5	217	4.729	6	0.4468	0.5722		0	0.7091	0.3845	0.6937	0.4583		164.4		1	0.5766	0.8327	0.657	0.7443
FLVCR2	8	1	SLC10A3	6	2	218	4.729	6	0.3428	0.4043	0.3257	0	0.5886	0.3845	0.5453			168.4	17.3	1	0.6412	0.8327	0.8166
FLVCR2	8	1	SLC35F5	6	5	219	4.74	6	0.4312	0.4205	0.5764	0	0.7129	0.3845	0.6494			168.4	15.63	1	0.5743	0.8327	0.7388
FLVCR2	8	1	SLC47A2	7	2	220	4.742	7	0.4404	0.5118	0.5307	0	0.3168	0.5066	0.6554	0.5649		166.6	15.95	1	0.7707	0.5174	0.7287	0.6331
FLVCR2	8	1	SLC27A5	7	11	221	4.748	7	0.3919	0.5882	0.6292	0	0.3258	0.5965	0.1824		0.7565	163.6	15.22	1	0.7668	0.3456	0.9095		0.437
FLVCR2	8	1	SLC25A12	7	3	222	4.749	7	0.4572	0.6093	0.516		0.1632	0.5913	0.2822	0.5176	0.3883	162.5	16.05		0.8331	0.3516	0.8854	0.6842	0.6146
FLVCR2	8	1	SLC13A3	7	9	223	4.76	7	0.3915	0.3492	0.473	0	0.3538	0.6066	0.5694	0.564		168.9	16.35	1	0.7546	0.3258	0.8067	0.6342
FLVCR2	8	1	SLC13A4	6	9	224	4.76	6	0.2371	0.4109	0.1142	0	0.3402		0.5469	0		168.4	18.7	1	0.7604		0.816	1
FLVCR2	8	1	MFSD9	6	5	225	4.77	6	0.3888	0.4962	0.1917	0	0.6348	0.4354	0.77			167	18.16	1	0.6173	0.8087	0.494
FLVCR2	8	1	SLC37A3	7	1	226	4.774	7	0.4043	0.2958	0.409	0	0.3727	0.4878	0.856	0.4629		170.2	16.77	1	0.746	0.5686	0.3902	0.7384
FLVCR2	8	1	SLC25A41	5	3	227	4.778	5	0.4408	0.56	0.3205		0.3106		0.4292		0.6091	164.9	17.33		0.7736		0.8504		0.5161
FLVCR2	8	1	SLC30A10	8	4	228	4.792	8	0.5239	0.4357	0.7112	0.7757	0.6044	0.481	0.5614	0	0.3693	168.3	14.55	0.9326	0.6329	0.6024	0.8101	1	0.6224
FLVCR2	8	1	SLC22A11	8	2	229	4.805	8	0.4541	0.4929	0.2315	0	0.5882	0.5066	0.8277	0.5886	0.7911	167.1	17.9	1	0.6414	0.5174	0.4238	0.6021	0.412
FLVCR2	8	1	NIPA1	7	5	230	4.808	7	0.4572	0.4738	0.5589	0.2001	0.3388	0.3845	0.6823		0.3902	167.6	15.75	0.995	0.7611	0.8327	0.6795		0.6134
FLVCR2	8	1	SLC2A11	7	1	231	4.819	7	0.429	0.5298	0.5755	0	0.2041	0.4882	0.7765	0.2634		166	15.63	1	0.8174	0.5671	0.4853	0.8889
FLVCR2	8	1	SLC25A47	6	3	232	4.83	6	0.5581	0.3901	0.7575		0.7664	0.5913	0.4896	0.493		168.5	14.13		0.5438	0.3516	0.8345	0.7059
FLVCR2	8	1	SLC25A31	6	3	233	4.83	6	0.5333	0.6293	0.5123		0.397	0.7745	0.4492	0.4948		161.3	16.08		0.7351	0.1992	0.8454	0.7037
FLVCR2	8	1	SLC25A51	6	3	234	4.83	6	0.4853	0.5418	0.3034		0.704	0.5913	0.4974	0.493		165.6	17.44		0.5793	0.3516	0.8323	0.7059
FLVCR2	8	1	SLC25A35	6	3	235	4.83	6	0.4478	0.6469	0.6134	0	0.6021	0.5913	0.4314			160	15.34	1	0.6341	0.3516	0.8499
FLVCR2	8	1	SLC25A16	7	3	236	4.83	7	0.4367	0.3934	0.7793	0	0.5547	0.5913	0.5055		0.3693	168.5	13.92	1	0.6586	0.3516	0.8298		0.6224
FLVCR2	8	1	MTCH2	7	3	237	4.83	7	0.4348	0.339	0.7177	0	0.5852	0.5134	0.5514		0.5991	169.1	14.49	1	0.643	0.508	0.8142		0.5212
FLVCR2	8	1	SLC25A25	8	3	238	4.83	8	0.3948	0.4924	0.4723	0	0.3456	0.5913	0.45	0.461	0.6091	167.1	16.35	1	0.7581	0.3516	0.8452	0.7407	0.5161
FLVCR2	8	1	SLC25A24	8	3	239	4.83	8	0.3645	0.2977	0.4792	0	0.6676	0.5913	0.3383	0.4498	0.6921	170.2	16.31	1	0.5995	0.3516	0.8724	0.7531	0.4718
FLVCR2	8	1	SLC25A23	7	3	240	4.83	7	0.3447	0.2388	0.5458	0	0.2504	0.5913	0.4734	0.4498		172.7	15.84	1	0.7987	0.3516	0.839	0.7531
FLVCR2	8	1	SLC25A40	5	3	241	4.834	5	0.5313	0.6467	0.5286		0.4627		0.4939	0.4526		160	15.97		0.7043		0.8333	0.75
FLVCR2	8	1	OCA2	8	6	242	4.845	8	0.3743	0.4498	0.5354	0	0.4886	0.5352	0.5449	0	0.7494	168	15.92	1	0.6917	0.4761	0.8167	1	0.4413
FLVCR2	8	1	SLC46A3	7	1	243	4.849	7	0.5484	0.4061	0.5618	0.4545	0.8089	0.4801	0.7842	0.433		168.4	15.73	0.9859	0.5181	0.6098	0.4752	0.7717
FLVCR2	8	1	SLC22A18	7	5	244	4.85	7	0.4179	0.4707	0.3026	0	0.7634	0.5181	0.7933		0.2874	167.6	17.44	1	0.5455	0.501	0.4632		0.6631
FLVCR2	8	1	SLC38A9	8	8	245	4.853	8	0.5689	0.3762	0.6483	0.8736	0.6583	0.2651	0.4199	0.5922	0.6091	168.5	15.07	0.8824	0.6046	0.9136	0.8528	0.5978	0.5161
FLVCR2	8	1	SLC15A2	8	2	246	4.857	8	0.4122	0.3952	0.2879	0	0.2969	0.6066	0.7528	0.5643	0.6667	168.5	17.54	1	0.7796	0.3258	0.5187	0.6337	0.4878
FLVCR2	8	1	RHAG	7	1	247	4.858	7	0.4095	0.5167	0.2357		0.6272	0.5965	0.6276	0	0.3693	166.4	17.87		0.6212	0.3455	0.769	1	0.6224
FLVCR2	8	1	SLC35B4	7	5	248	4.859	7	0.392	0.5229	0.3244	0	0.332	0.4858	0.6731	0.4463		166.2	17.31	1	0.764	0.5764	0.6966	0.7579
FLVCR2	8	1	SLC49A4	7	1	249	4.865	7	0.4551	0.4201	0.6484	0	0.5063	0.3419	0.895		0.08795	168.4	15.07	1	0.683	0.8619	0.3167		0.7401
FLVCR2	8	1	SLC10A5	7	7	250	4.865	7	0.3953	0.5944	0.378	0	0.3201	0.5066	0.6097		0.3558	163.3	16.96	1	0.7693	0.5174	0.7842		0.6297
FLVCR2	8	1	SLC45A1	8	1	251	4.865	8	0.376	0.535	0.4634	0	0.1847	0.2575	0.7256	0.2634	0.2502	165.9	16.41	1	0.8247	0.9156	0.5688	0.8889	0.6756
FLVCR2	8	1	SLCO1C1	7	2	252	4.867	7	0.4229	0.4843	0.3253	0	0.3087	0.5066	0.7918	0.5739		167.3	17.3	1	0.7743	0.5174	0.4653	0.6218
FLVCR2	8	1	SFXN2	6	3	253	4.867	6	0.3494	0.5154		0	0.5524	0.5913	0.6172	0		166.5		1	0.6598	0.3516	0.7783	1
FLVCR2	8	1	SLC35A3	8	5	254	4.88	8	0.5047	0.4737	0.4439	0.4364	0.6563	0.3845	0.695	0.4473	0.4969	167.6	16.54	0.9871	0.6057	0.8327	0.6545	0.7561	0.5702
FLVCR2	8	1	SLC5A2	8	8	255	4.884	8	0.3963	0.5915	0.6292	0	0.6471	0.5181	0.321	0.2884	0.3693	163.5	15.22	1	0.6106	0.501	0.8765	0.8773	0.6224
FLVCR2	8	1	SV2B	5	1	256	4.889	5	0.3654	0.4843	0.2784	0	0.2591		0.7343			167.3	17.59	1	0.7952		0.55
FLVCR2	8	1	SLC35E1	6	5	257	4.895	6	0.3697	0.4788	0.3428	0	0.3423	0.3845	0.6614			167.4	17.19	1	0.7595	0.8327	0.7179
FLVCR2	8	1	SLC11A1	8	4	258	4.91	8	0.3356	0.3968	0.5028	0	0.6248	0.6046	0.4694	0	0.3693	168.5	16.14	1	0.6226	0.3316	0.8401	1	0.6224
FLVCR2	8	1	SLC7A13	5	8	259	4.915	5	0.4315	0.5369	0.2365		0.6467	0.3845	0.465			165.8	17.86		0.6108	0.8327	0.8414
FLVCR2	8	1	SLC18A2	8	1	260	4.934	8	0.4465	0.4667	0.3908	0	0.4391	0.479	0.8612	0.5519	0.4129	167.7	16.88	1	0.7155	0.6247	0.3827	0.65	0.6071
FLVCR2	8	1	SLC16A5	7	2	261	4.936	7	0.5455	0.6	0.5743	0	0.7405	0.7132	0.857	0.5905		163	15.64	1	0.5588	0.2152	0.3889	0.6
FLVCR2	8	1	SLC16A13	6	2	262	4.936	6	0.3718	0.4871	0.02184	0	0.8324	0.4835	0.7875			167.2	19.73	1	0.5033	0.5862	0.4706
FLVCR2	8	1	SLC39A1	8	4	263	4.941	8	0.3855	0.3957	0.4078	0	0.737	0.7132	0.6704	0	0.6815	168.5	16.77	1	0.5607	0.2152	0.7012	1	0.4783
FLVCR2	8	1	SVOP	5	2	264	4.942	5	0.4194	0.4637		0	0.2977	0.3845	0.8466			167.8		1	0.7792	0.8327	0.4022
FLVCR2	8	1	SLC7A11	7	8	265	4.944	7	0.3712	0.5225	0.3173	0	0.159	0.7037	0.5277	0.4873		166.2	17.35	1	0.8347	0.2255	0.8228	0.7121
FLVCR2	8	1	SLC16A11	8	2	266	4.95	8	0.4107	0.2865	0.4268	0	0.4851	0.7132	0.7725	0.4526	0.4215	170.5	16.65	1	0.6934	0.2152	0.4905	0.75	0.601
FLVCR2	8	1	SLC25A53	4	3	267	4.952	4	0.4606	0.2952	0.6629		0.3666		0.4551			170.2	14.95		0.7489		0.8439
FLVCR2	8	1	SLC25A29	8	3	268	4.953	8	0.4272	0.2917	0.7677	0	0.343	0.5913	0.4671	0.5693	0.6091	170.4	14.04	1	0.7592	0.3516	0.8408	0.6281	0.5161
FLVCR2	8	1	MFSD11	6	1	269	4.966	6	0.4305	0.5112	0.3081	0	0.6774	0.2575	0.8779			166.6	17.41	1	0.594	0.9156	0.3518
FLVCR2	8	1	SLC9A6	7	7	270	4.967	7	0.3359	0.4736		0	0.5248	0.5567	0.5128	0	0.6616	167.6		1	0.6736	0.4256	0.8276	1	0.4907
FLVCR2	8	1	SLC6A7	7	8	271	4.973	7	0.4816	0.3417	0.07217	0.9932	0.435	0.4801	0.4888	0.5519		169	19.05	0.6981	0.7175	0.61	0.8348	0.65
FLVCR2	8	1	SLC16A14	6	2	272	4.974	6	0.3216	0.2755	0.1614	0	0.2825	0.5965	0.7711			171	18.36	1	0.7854	0.3455	0.4923
FLVCR2	8	1	SLC15A3	7	1	273	4.981	7	0.5239	0.5261	0.8006	0	0.6806	0.2575	0.7875	0.5505		166.1	13.71	1	0.5923	0.9156	0.4706	0.6518
FLVCR2	8	1	SLC36A4	6	8	274	4.986	6	0.3458	0.2322		0	0.3425	0.5524	0.548	0.6301		173		1	0.7594	0.443	0.8155	0.5526
FLVCR2	8	1	SLC24A5	8	6	275	4.989	8	0.3114	0.2842	0.3711	0	0.3298	0.4354	0.5988	0	0.7656	170.6	17	1	0.765	0.8087	0.7914	1	0.4295
FLVCR2	8	1	SLC38A1	5	8	276	4.995	5	0.5233	0.5238			0.3605	0.7132	0.5107	0.528		166.2			0.7515	0.2152	0.8282	0.6751
FLVCR2	8	1	SLC26A10P	3	2	277	5.001	3	0.2676	0.3547		0			0.448			168.8		1			0.8457
FLVCR2	8	1	SLC39A7	7	4	278	5.011	7	0.3189	0.32	0.4052	0	0.5421	0.4858	0.6332	0		169.5	16.79	1	0.6651	0.5764	0.7628	1
FLVCR2	8	1	SLC5A10	4	8	279	5.028	4	0.5125	0.6482			0.8021		0.4583	0.2456		159.9			0.5222		0.8431	0.8985
FLVCR2	8	1	SLC23A1	7	10	280	5.029	7	0.431	0.5851	0.5445	0	0.5861	0.6066	0.5191	0.3781		163.8	15.85	1	0.6424	0.3258	0.8256	0.819
FLVCR2	8	1	SLC6A4	8	8	281	5.036	8	0.4678	0.2183	0.6827	0.512	0.6262	0.481	0.4538	0.4382	0.3693	173.9	14.78	0.9818	0.6218	0.6024	0.8443	0.7667	0.6224
FLVCR2	8	1	SLC34A3	6	5	282	5.044	6	0.2785	0.2721	0.1373		0.5703		0.524	0	0.2502	171.1	18.53		0.6505		0.824	1	0.6756
FLVCR2	8	1	SLC16A2	8	2	283	5.044	8	0.5364	0.6147	0.7551	0	0.3949	0.7037	0.7792	0.4845	0.6042	162.2	14.15	1	0.736	0.2255	0.4817	0.7146	0.5178
FLVCR2	8	1	SLC44A1	8	9	284	5.046	8	0.4244	0.48	0.4017	0.3668	0.3416	0.5681	0.4781	0.2138	0.6975	167.4	16.81	0.9905	0.7598	0.4023	0.8377	0.913	0.469
FLVCR2	8	1	SLC24A2	7	6	285	5.053	7	0.2926	0.4005	0.3722	0	0.241	0.6066	0.5056	0		168.4	17	1	0.8024	0.3258	0.8298	1
FLVCR2	8	1	SLC25A30	6	3	286	5.083	6	0.4464	0.4666	0.3783		0.6332	0.5134	0.4477	0.3896		167.7	16.96		0.6182	0.508	0.8458	0.8105
FLVCR2	8	1	SLC37A2	7	1	287	5.095	7	0.5351	0.5482	0.5056	0.3266	0.9238	0.4878	0.8314	0.257		165.4	16.13	0.9918	0.442	0.5686	0.4197	0.8929
FLVCR2	8	1	TMEM241	6	5	288	5.095	6	0.3111	0.3015	0.1339	0	0.567	0.3845	0.6991			170.1	18.56	1	0.6522	0.8327	0.6448
FLVCR2	8	1	SLC7A4	6	8	289	5.101	6	0.6006	0.3999	0.7271	0.8239	0.4633	0.6066	0.4953			168.4	14.41	0.912	0.704	0.3258	0.8329
FLVCR2	8	1	SLC30A9	8	3	290	5.102	8	0.2795	0.5073	0.2139	0	0.1661	0.5554	0.4991	0	0.3693	166.7	18.01	1	0.8319	0.4303	0.8318	1	0.6224
FLVCR2	8	1	SLC30A2	8	4	291	5.103	8	0.4126	0.4005	0.7353	0	0.6046	0.5976	0.5692	0	0.6975	168.4	14.34	1	0.6329	0.3427	0.8068	1	0.469
FLVCR2	8	1	SLC25A15	7	3	292	5.113	7	0.5045	0.3986	0.5109		0.7139	0.5913	0.5328	0.5176	0.3953	168.5	16.09		0.5737	0.3516	0.821	0.6842	0.6095
FLVCR2	8	1	SLC6A17	7	8	293	5.119	7	0.3183	0.2787	0.5754	0	0.2121	0.5062	0.3518		0.4381	170.8	15.63	1	0.8141	0.518	0.8691		0.5917
FLVCR2	8	1	SLC6A8	8	8	294	5.129	8	0.4103	0.3968	0.6322	0	0.4314	0.7037	0.4511	0.3839	0.6314	168.5	15.2	1	0.7191	0.2255	0.845	0.8148	0.5046
FLVCR2	8	1	SLC44A4	8	9	295	5.13	8	0.4089	0.5944	0.3791	0	0.653	0.6066	0.2901	0.5617	0.778	163.3	16.95	1	0.6074	0.3258	0.8835	0.6374	0.4205
FLVCR2	8	1	SLC25A3	7	3	296	5.134	7	0.3552	0.3503	0.3195		0.6535	0.5913	0.4258	0	0.4415	168.9	17.34		0.6071	0.3516	0.8514	1	0.5913
FLVCR2	8	1	SLC39A6	7	4	297	5.148	7	0.2978	0.322	0.4157	0	0.2441	0.7037	0.5346	0		169.5	16.73	1	0.8011	0.2255	0.8205	1
FLVCR2	8	1	SLC26A11	7	6	298	5.148	7	0.2859	0.2632	0.4347	0	0.4924	0.5516	0.479	0		171.5	16.6	1	0.6897	0.4507	0.8375	1
FLVCR2	8	1	SLC10A2	8	2	299	5.148	8	0.4192	0.3892	0.3941	0	0.7728	0.4377	0.6148	0.5313	0.6588	168.5	16.86	1	0.54	0.8058	0.7803	0.6713	0.4923
FLVCR2	8	1	SLC18A1	7	1	300	5.15	7	0.4574	0.2375	0.6284	0	0.6487	0.5965	0.8335	0.4877		172.8	15.23	1	0.6098	0.3456	0.4177	0.7116
FLVCR2	8	1	LETM1	8	3	301	5.156	8	0.2973	0.5575	0.3904	0	0.495	0.5913	0.2583	0	0.3501	165	16.88	1	0.6885	0.3516	0.8909	1	0.634
FLVCR2	8	1	UCP1	6	3	302	5.156	6	0.2914	0.3018		0	0.6091	0.5913	0.5609	0		170		1	0.6305	0.3516	0.8103	1
FLVCR2	8	1	SLC29A2	6	2	303	5.196	6	0.4275	0.3928		0	0.4042	0.6066	0.762	0.541		168.5		1	0.7319	0.3258	0.5051	0.6625
FLVCR2	8	1	SLC25A5	6	3	304	5.196	6	0.4051	0.5631	0.5256	0	0.6548	0.4805	0.4234			164.8	15.99	1	0.6065	0.6058	0.8519
FLVCR2	8	1	SLC14A2	7	6	305	5.209	7	0.3363	0.3968	0.365	0	0.8654	0.6066	0.3658	0.2634		168.5	17.04	1	0.4821	0.3258	0.8658	0.8889
FLVCR2	8	1	SLC30A5	7	4	306	5.22	7	0.4396	0.5206		0.3519	0.5722	0.57	0.563	0	0.7058	166.3		0.9911	0.6495	0.3995	0.8094	1	0.4627
FLVCR2	8	1	SLC5A9	7	8	307	5.236	7	0.3163	0.3477		0	0.6226	0.5013	0.3869	0.2456	0.6091	168.9		1	0.6237	0.5283	0.8608	0.8985	0.5161
FLVCR2	8	1	SV2C	6	1	308	5.238	6	0.3074	0.4005	0.09413	0	0.1878	0.4354	0.732			168.4	18.85	1	0.8236	0.8087	0.5547
FLVCR2	8	1	SLC12A4	8	8	309	5.239	8	0.326	0.4542	0.6529	0	0.548	0.3609	0.2535	0	0.5508	168	15.03	1	0.6623	0.8492	0.892	1	0.5442
FLVCR2	8	1	SV2A	5	1	310	5.241	5	0.3467	0.3401		0	0.07295	0.4997	0.7403			169		1	0.8674	0.5334	0.5394
FLVCR2	8	1	SLC33A1	8	6	311	5.25	8	0.4286	0.3928	0.3316	0	0.4738	0.4829	0.8164	0.5459	0.6151	168.5	17.26	1	0.699	0.5901	0.4363	0.6562	0.5126
FLVCR2	8	1	SLC7A6	7	8	312	5.263	7	0.3836	0.2804	0.4074	0	0.6674	0.6066	0.6003	0.4998		170.8	16.78	1	0.5996	0.3258	0.7906	0.6995
FLVCR2	8	1	SLC25A22	7	3	313	5.267	7	0.4283	0.6853		0	0.35	0.5913	0.533	0.5176	0.3643	156.9		1	0.7562	0.3516	0.821	0.6842	0.6245
FLVCR2	8	1	SLC1A5	8	3	314	5.267	8	0.4675	0.5172	0.6818	0	0.5862	0.7037	0.4458	0.5574	0.6091	166.4	14.79	1	0.6424	0.2255	0.8463	0.6431	0.5161
FLVCR2	8	1	SLC4A11	8	10	315	5.275	8	0.284	0.48	0.2439	0	0.4476	0.6066	0.3834	0	0.4523	167.4	17.81	1	0.7115	0.3258	0.8617	1	0.5857
FLVCR2	8	1	SLC30A1	7	4	316	5.276	7	0.4014	0.602	0.4919	0	0.7924	0.57	0.5929	0		162.9	16.22	1	0.5283	0.3995	0.7948	1
FLVCR2	8	1	SLC7A7	7	8	317	5.293	7	0.3837	0.2527		0	0.9392	0.6066	0.5283	0.5207	0.4415	172		1	0.4298	0.3258	0.8226	0.6818	0.5913
FLVCR2	8	1	SLC25A21	6	3	318	5.293	6	0.3925	0.5086		0	0.5347		0.4874	0.5814	0.4177	166.7		1	0.6688		0.8352	0.6111	0.6039
FLVCR2	8	1	SLC16A9	8	2	319	5.296	8	0.3977	0.4205	0.1303	0	0.3083	0.4882	0.8582	0.4731	0.7911	168.4	18.58	1	0.7745	0.5671	0.3874	0.7269	0.412
FLVCR2	8	1	SLC4A9	7	10	320	5.299	7	0.3641	0.5946	0.6248	0	0.3124	0.6066	0.2907	0.188		163.3	15.26	1	0.7727	0.3258	0.8834	0.925
FLVCR2	8	1	SLC16A8	7	5	321	5.299	7	0.38	0.4411	0.07526	0	0.2785	0.7037	0.8674	0.4728		168.2	19.01	1	0.7872	0.2255	0.3728	0.7273
FLVCR2	8	1	SLC37A4	8	5	322	5.3	8	0.4076	0.5194	0.1794	0	0.611	0.5938	0.8908	0.257	0.4415	166.3	18.24	1	0.6294	0.3478	0.3257	0.8929	0.5913
FLVCR2	8	1	MFSD10	7	5	323	5.305	7	0.5578	0.5158	0.3684	0.5684	0.4402	0.3802	0.7962	0.6795		166.5	17.02	0.9764	0.7149	0.8382	0.4597	0.4854
FLVCR2	8	1	SLC12A8	6	8	324	5.309	6	0.3912	0.6005	0.4567	0	0.5932	0.3801	0.4439			163	16.46	1	0.6388	0.8385	0.8468
FLVCR2	8	1	SLC39A14	8	4	325	5.31	8	0.3863	0.4467	0.4715	0	0.7284	0.5378	0.6382	0	0.6314	168.1	16.36	1	0.5656	0.4735	0.7564	1	0.5046
FLVCR2	8	1	MFSD14A	5	5	326	5.312	5	0.5412	0.5071		0.384	0.6024	0.3845	0.7643			166.7		0.9899	0.6339	0.8327	0.502
FLVCR2	8	1	SLC30A7	8	4	327	5.322	8	0.3987	0.497	0.6192	0.036	0.7175	0.3845	0.6145	0	0.375	167	15.3	0.9971	0.5717	0.8327	0.7805	1	0.6194
FLVCR2	8	1	SLC13A2	6	9	328	5.324	6	0.4568	0.6103		0	0.725	0.6066	0.5907	0.5017		162.5		1	0.5675	0.3258	0.7961	0.6974
FLVCR2	8	1	SLC24A4	8	6	329	5.326	8	0.3125	0.2476	0.4992	0	0.4559	0.5066	0.5873	0	0.3467	172.3	16.17	1	0.7076	0.5174	0.7979	1	0.6365
FLVCR2	8	1	SLC25A46	7	3	330	5.329	7	0.3349	0.2959	0.261	0	0.7443	0.5913	0.5298		0.4271	170.2	17.7	1	0.5566	0.3516	0.822		0.5982
FLVCR2	8	1	UCP2	7	3	331	5.333	7	0.5083	0.6153	0.6411		0.8216	0.5913	0.513	0	0.3953	162.1	15.13		0.5106	0.3516	0.8275	1	0.6095
FLVCR2	8	1	SLC39A5	7	4	332	5.334	7	0.3263	0.3425		0	0.5581	0.6066	0.6447	0	0.4415	169		1	0.6568	0.3258	0.7467	1	0.5913
FLVCR2	8	1	SLC32A1	7	8	333	5.342	7	0.3214	0.2963		0	0.2606	0.4893	0.5153	0.4453	0.4246	170.2		1	0.7946	0.5631	0.8268	0.7588	0.5995
FLVCR2	8	1	SLC38A2	7	8	334	5.343	7	0.4322	0.3273	0.2259	0.5287	0.6293	0.6066	0.4511	0.54		169.3	17.93	0.9804	0.6201	0.3258	0.845	0.6632
FLVCR2	8	1	SLC25A48	4	3	335	5.344	4	0.2903	0.2803		0	0.4214		0.5468			170.8		1	0.7239		0.816
FLVCR2	8	1	SLC7A14	7	8	336	5.347	7	0.4057	0.2505	0.5171	0.3587	0.3173	0.4792	0.5138		0.3693	172.1	16.05	0.9908	0.7704	0.62	0.8273		0.6224
FLVCR2	8	1	SLC25A39	6	3	337	5.382	6	0.4688	0.4099	0.4032		0.7435	0.5913	0.4716	0.4526		168.4	16.8		0.5571	0.3516	0.8395	0.75
FLVCR2	8	1	SLC27A3	7	11	338	5.385	7	0.4125	0.614	0.7412	0	0.5772	0.7002	0.1359		0.4373	162.2	14.29	1	0.6471	0.2292	0.9206		0.5922
FLVCR2	8	1	SLC28A2	8	9	339	5.391	8	0.3991	0.4005	0.4661	0	0.6524	0.57	0.4525	0.4981	0.6091	168.4	16.39	1	0.6078	0.3995	0.8446	0.7008	0.5161
FLVCR2	8	1	SLC35B1	7	5	340	5.392	7	0.4921	0.4865	0.2048	0.5243	0.6568	0.4858	0.7012	0.4901		167.2	18.07	0.9808	0.6054	0.5764	0.6392	0.7092
FLVCR2	8	1	SLC9A9	7	7	341	5.411	7	0.4931	0.2328	0.596	0.7192	0.501	0.3187	0.4321		0.6369	173	15.48	0.95	0.6856	0.873	0.8497		0.501
FLVCR2	8	1	SLC6A20	8	8	342	5.413	8	0.4601	0.2901	0.4369	0.5993	0.5909	0.6066	0.3882	0.4488	0.5826	170.4	16.59	0.9726	0.64	0.3258	0.8605	0.7544	0.5311
FLVCR2	8	1	SLC41A3	6	6	343	5.434	6	0.3229	0.3946		0	0.1226	0.9758	0.6385	0		168.5		1	0.8488	0.1003	0.756	1
FLVCR2	8	1	SLC20A2	8	7	344	5.438	8	0.4001	0.3533	0.4997	0.4246	0.4255	0.6066	0.5042	0	0.4246	168.8	16.17	0.9878	0.722	0.3258	0.8302	1	0.5995
FLVCR2	8	1	TMEM104	6	8	345	5.44	6	0.4402	0.5331	0.6535	0	0.5771	0.4354	0.5302			165.9	15.03	1	0.6472	0.8087	0.8219
FLVCR2	8	1	SLC5A7	8	8	346	5.44	8	0.3899	0.5488	0.4527	0	0.52	0.5604	0.5774	0.1479	0.515	165.3	16.48	1	0.6762	0.417	0.8029	0.942	0.5611
FLVCR2	8	1	SLC26A2	8	10	347	5.447	8	0.5133	0.4296	0.6088	0.5913	0.5976	0.6066	0.3866	0.4255	0.6213	168.3	15.38	0.9737	0.6364	0.3258	0.8609	0.7794	0.5086
FLVCR2	8	1	SLCO4C1	6	2	348	5.472	6	0.4168	0.2676		0	0.8232	0.4805	0.7394	0.5467		171.3		1	0.5096	0.6053	0.5408	0.6552
FLVCR2	8	1	SLC1A4	8	8	349	5.483	8	0.3869	0.4352	0.5641	0	0.1488	0.4792	0.479	0.5087	0.4969	168.3	15.71	1	0.8386	0.6218	0.8374	0.692	0.5702
FLVCR2	8	1	UNC93B1	6	5	350	5.506	6	0.4361	0.5545	0.3168	0	0.7872	0.4818	0.7407			165.1	17.35	1	0.5313	0.5963	0.5387
FLVCR2	8	1	SLC12A1	8	8	351	5.507	8	0.3336	0.4005	0.6802	0	0.3392	0.6066	0.3133	0	0.5441	168.4	14.8	1	0.7609	0.3258	0.8782	1	0.5481
FLVCR2	8	1	SLC35A1	8	5	352	5.511	8	0.4775	0.4963	0.7013	0	0.5664	0.3845	0.6989	0.5176	0.4415	167	14.63	1	0.6526	0.8327	0.6454	0.6842	0.5913
FLVCR2	8	1	LETMD1	6	3	353	5.542	6	0.2935	0.3952	0.3773	0	0.4548	0.5134	0.2744			168.5	16.96	1	0.7081	0.508	0.8871
FLVCR2	8	1	SLC18A3	7	2	354	5.56	7	0.4807	0.4998	0.5806	0	0.4671		0.8262	0.5193	0.4647	166.9	15.6	1	0.7022		0.4253	0.6832	0.5814
FLVCR2	8	1	SLC40A1	8	5	355	5.563	8	0.322	0.461	0.09413	0	0.749	0.4865	0.7553	0	0.3069	167.8	18.85	1	0.5536	0.5739	0.515	1	0.6503
FLVCR2	8	1	SLC34A1	8	5	356	5.566	8	0.375	0.4648	0.1377	0.4737	0.537	0.4784	0.5364	0	0.5219	167.7	18.53	0.9846	0.6676	0.6431	0.8197	1	0.5566
FLVCR2	8	1	SLC23A2	7	10	357	5.573	7	0.4127	0.582	0.6055	0	0.3475	0.6066	0.4432	0.3781		163.9	15.4	1	0.7572	0.3258	0.8469	0.819
FLVCR2	8	1	SLC35B3	8	5	358	5.574	8	0.4643	0.4971	0.6041	0	0.6234	0.3845	0.6675	0.4851	0.6091	167	15.41	1	0.6233	0.8327	0.7066	0.7143	0.5161
FLVCR2	8	1	SLC5A4	7	8	359	5.574	7	0.3229	0.4016	0.4627	0	0.5203	0.6034	0.4833	0		168.4	16.42	1	0.676	0.3339	0.8363	1
FLVCR2	8	1	SLC27A4	8	11	360	5.575	8	0.3465	0.3999	0.4068	0	0.5173	0.5965	0.2028	0.6281	0.4929	168.4	16.78	1	0.6776	0.3456	0.9042	0.5556	0.5728
FLVCR2	8	1	SLC9A4	7	7	361	5.578	7	0.4767	0.6432	0.6546	0	0.5379	0.6034	0.4757		0.6881	160.3	15.02	1	0.6672	0.3339	0.8384		0.4743
FLVCR2	8	1	SLC44A5	6	9	362	5.585	6	0.2562	0.2975	0.2417	0	0.3601	0.5013	0.3691			170.2	17.83	1	0.7517	0.5283	0.8651
FLVCR2	8	1	SLC7A2	7	8	363	5.591	7	0.602	0.619	0.4605	0.9437	0.4331	0.6066	0.5016	0.5091		161.9	16.43	0.8209	0.7183	0.3258	0.8311	0.6917
FLVCR2	8	1	SLC25A18	7	3	364	5.591	7	0.3086	0.4027	0.103	0	0.3139	0.5913	0.4932	0.5176		168.4	18.79	1	0.772	0.3516	0.8335	0.6842
FLVCR2	8	1	SLC12A3	8	8	365	5.603	8	0.3756	0.5856	0.6501	0	0.6599	0.6066	0.3233	0	0.4415	163.8	15.05	1	0.6038	0.3258	0.8759	1	0.5913
FLVCR2	8	1	SLC6A2	8	8	366	5.607	8	0.3845	0.4074	0.5518	0	0.6205	0.5955	0.4672	0.2386	0.5639	168.4	15.8	1	0.6246	0.3464	0.8408	0.9022	0.5389
FLVCR2	8	1	SLC6A19	8	8	367	5.631	8	0.3857	0.5079	0.2259	0	0.6637	0.7037	0.4032	0.5903	0.598	166.7	17.93	1	0.6018	0.2255	0.8569	0.6001	0.5219
FLVCR2	8	1	SLC38A4	7	8	368	5.65	7	0.3413	0.3033	0.2713	0	0.6744	0.7037	0.4202	0.549		170	17.64	1	0.5957	0.2255	0.8527	0.6531
FLVCR2	8	1	SLC3A2	7	9	369	5.65	7	0.2803	0.5693	0.3441	0	0.4375	0.4797	0.0799		0.3069	164.5	17.18	1	0.7162	0.6149	0.9308		0.6503
FLVCR2	8	1	SLC20A1	7	7	370	5.653	7	0.3746	0.3922	0.6597	0	0.7023	0.4927	0.5474	0		168.5	14.98	1	0.5802	0.551	0.8158	1
FLVCR2	8	1	SLC24A3	7	6	371	5.661	7	0.3555	0.521	0.6362	0	0.1928	0.4835	0.5136	0		166.3	15.17	1	0.8217	0.5862	0.8274	1
FLVCR2	8	1	SLC8A2	7	6	372	5.664	7	0.2429	0.3883	0.2481	0	0.1322	0.5116	0.4447	0		168.5	17.79	1	0.8449	0.5103	0.8466	1
FLVCR2	8	1	SLC39A2	7	4	373	5.687	7	0.3492	0.2277	0.6776	0	0.3743	0.5013	0.6654	0		173.3	14.83	1	0.7453	0.5283	0.7102	1
FLVCR2	8	1	SLC8A3	7	6	374	5.696	7	0.3177	0.291	0.7143	0	0.2697	0.6034	0.3979	0		170.4	14.52	1	0.7909	0.3339	0.8582	1
FLVCR2	8	1	SLC27A1	7	11	375	5.712	7	0.3874	0.4953	0.5833	0	0.2938	0.5651	0.2089	0.7385		167	15.58	1	0.7806	0.406	0.9027	0.3981
FLVCR2	8	1	SLC36A2	8	8	376	5.712	8	0.3402	0.2574	0.2448	0	0.58	0.7037	0.4648	0.5789	0.4415	171.8	17.81	1	0.6457	0.2255	0.8414	0.6147	0.5913
FLVCR2	8	1	SLC9A1	5	7	377	5.72	5	0.3576				0.6241	0.5181	0.4573	0	0.347				0.623	0.501	0.8434	1	0.6363
FLVCR2	8	1	SLC36A3	5	8	378	5.725	5	0.4063	0.3113	0.3612		0.4381	0.5116	0.5007			169.8	17.07		0.7159	0.5103	0.8313
FLVCR2	8	1	MFSD5	6	5	379	5.742	6	0.4822	0.4782	0.2966	0.2189	0.5975	0.6066	0.8552			167.5	17.48	0.9947	0.6365	0.3258	0.3914
FLVCR2	8	1	SLC27A2	7	11	380	5.744	7	0.3338	0.3427		0	0.6715	0.6034	0.09322	0.6281	0.8348	169		1	0.5973	0.3339	0.9284	0.5556	0.3839
FLVCR2	8	1	SLC26A5	8	10	381	5.795	8	0.3406	0.2093	0.3421	0	0.4977	0.7037	0.5002	0.4559	0.5232	174.5	17.19	1	0.6872	0.2255	0.8315	0.7472	0.5563
FLVCR2	8	1	SLC26A6	8	10	382	5.796	8	0.427	0.5903	0.3729	0	0.7712	0.5588	0.4879	0.432	0.7112	163.5	16.99	1	0.5409	0.4191	0.835	0.7726	0.4594
FLVCR2	8	1	SLC13A1	7	9	383	5.804	7	0.4076	0.4476	0.06695	0.6885	0.7271	0.5066	0.5595	0		168.1	19.11	0.9574	0.5663	0.5174	0.8109	1
FLVCR2	8	1	SFXN5	6	3	384	5.805	6	0.3558	0.3992	0.3298	0	0.4284	0.5134	0.6173			168.4	17.27	1	0.7205	0.508	0.7783
FLVCR2	8	1	SLC5A12	8	8	385	5.808	8	0.5992	0.4561	0.4868	0.9951	0.5324	0.5181	0.515	0.5449	0.6864	167.9	16.26	0.68	0.6699	0.501	0.8269	0.6575	0.4754
FLVCR2	8	1	SLC39A10	7	4	386	5.825	7	0.3436	0.3963	0.5055	0	0.4844	0.5633	0.5813	0		168.5	16.13	1	0.6938	0.4072	0.801	1
FLVCR2	8	1	SLC39A4	8	4	387	5.835	8	0.3515	0.5522	0.1836	0	0.6717	0.4834	0.5889	0	0.8458	165.2	18.21	1	0.5971	0.587	0.7971	1	0.3803
FLVCR2	8	1	SLC26A3	8	10	388	5.839	8	0.5569	0.4584	0.5873	0.9858	0.5566	0.5066	0.4203	0.188	0.6726	167.9	15.54	0.7273	0.6576	0.5174	0.8527	0.925	0.484
FLVCR2	8	1	SLC41A1	7	6	389	5.845	7	0.3416	0.4711		0	0.2978	0.7791	0.6169	0	0.4415	167.6		1	0.7791	0.1966	0.7786	1	0.5913
FLVCR2	8	1	MFSD14B	5	5	390	5.85	5	0.4629	0.5099		0	0.654	0.4805	0.8093			166.6		1	0.6069	0.6053	0.4438
FLVCR2	8	1	SLC17A9	8	5	391	5.862	8	0.4807	0.3844	0.4529	0	0.8349	0.4354	0.8952	0.4948	0.7141	168.5	16.48	1	0.5018	0.8087	0.316	0.7037	0.4583
FLVCR2	8	1	SLC9C1	5	7	392	5.902	5	0.3259	0.6106	0.3161	0	0.4219		0.3449			162.4	17.36	1	0.7236		0.8708
FLVCR2	8	1	MAGT1	8	4	393	5.902	8	0.3837	0.4061	0.6103	0.2394	0.5894	0.6034	0.3389	0	0.5461	168.4	15.37	0.9942	0.6407	0.3339	0.8722	1	0.5468
FLVCR2	8	1	SLC7A8	7	8	394	5.915	7	0.3708	0.5617	0.1051	0	0.5522	0.7037	0.5487	0.515		164.8	18.77	1	0.6599	0.2255	0.8153	0.6872
FLVCR2	8	1	SLC1A7	7	7	395	5.916	7	0.3365	0.3974	0.2378	0	0.382	0.6066	0.4971	0.499		168.5	17.86	1	0.7418	0.3258	0.8324	0.7
FLVCR2	8	1	SLC7A9	8	8	396	5.944	8	0.407	0.394	0.5152	0	0.3762	0.5911	0.529	0.5265	0.5837	168.5	16.06	1	0.7445	0.3519	0.8223	0.6763	0.5303
FLVCR2	8	1	SLC1A1	8	7	397	5.949	8	0.4569	0.2436	0.4497	0.7031	0.5049	0.6066	0.3945	0.4445	0.3931	172.5	16.5	0.954	0.6837	0.3258	0.859	0.7597	0.6115
FLVCR2	8	1	SLC6A13	7	8	398	5.961	7	0.4316	0.5946	0.571	0	0.4619	0.7254	0.3832	0.5357		163.3	15.66	1	0.7047	0.2093	0.8617	0.6667
FLVCR2	8	1	SLC5A8	7	8	399	5.965	7	0.5616	0.252		0.8736	0.585	0.6066	0.4576	0.5648	0.7911	172		0.8824	0.6431	0.3258	0.8433	0.6333	0.412
FLVCR2	8	1	SLC9A7	7	7	400	5.967	7	0.227	0.2362		0	0.1974	0.481	0.5136	0	0.2502	172.8		1	0.82	0.6024	0.8273	1	0.6756
FLVCR2	8	1	SLC10A7	7	5	401	5.968	7	0.3849	0.4444	0.3281	0	0.5885	0.5965	0.6337		0.3693	168.1	17.28	1	0.6412	0.3455	0.7621		0.6224
FLVCR2	8	1	SLC28A1	7	9	402	5.971	7	0.3637	0.4016	0.4756	0	0.6701	0.4865	0.3165	0.5408		168.4	16.33	1	0.5981	0.5739	0.8774	0.6625
FLVCR2	8	1	SLC6A14	7	8	403	5.973	7	0.4575	0.3013	0.05039	0.9697	0.5802	0.6066	0.3995	0.4856		170.1	19.28	0.7778	0.6456	0.3258	0.8579	0.714
FLVCR2	8	1	SLC7A5	7	8	404	5.976	7	0.3628	0.3224	0.4885	0	0.3599	0.5403	0.4274	0.5949		169.5	16.24	1	0.7518	0.469	0.8509	0.5943
FLVCR2	8	1	SLC5A5	7	8	405	5.987	7	0.3484	0.2346	0.325		0.5988	0.5181	0.4667	0.1232	0.4358	172.9	17.3		0.6358	0.501	0.8409	0.9519	0.5936
FLVCR2	8	1	TUSC3	7	3	406	6.005	7	0.2438	0.3974		0	0.2294	0.5965	0.3598	0	0.3149	168.5		1	0.8071	0.3456	0.8673	1	0.6449
FLVCR2	8	1	SLC26A7	8	10	407	6.014	8	0.368	0.4027	0.2907	0	0.4969	0.5861	0.5645	0.4379	0.5232	168.4	17.52	1	0.6876	0.3757	0.8088	0.7669	0.5563
FLVCR2	8	1	SLC5A11	6	8	408	6.028	6	0.3729	0.5881	0.1798		0.4349	0.4192	0.5045	0.08824		163.6	18.24		0.7175	0.8142	0.8301	0.9625
FLVCR2	8	1	SLC6A12	7	8	409	6.036	7	0.3542	0.3092	0.4863	0	0.3717	0.6066	0.475	0.4388		169.8	16.26	1	0.7464	0.3258	0.8386	0.7656
FLVCR2	8	1	SLC44A2	8	9	410	6.046	8	0.4226	0.4379	0.7698	0	0.5446	0.5886	0.4022	0.2138	0.7933	168.2	14.02	1	0.6639	0.3593	0.8571	0.913	0.4109
FLVCR2	8	1	SLC12A5	8	8	411	6.094	8	0.2511	0.6655	0.1263	0	0.3062	0.7037	0.1756	0	0.3558	158.6	18.61	1	0.7754	0.2255	0.9111	1	0.6297
FLVCR2	8	1	SLC12A9	7	8	412	6.101	7	0.3007	0.3963	0.529	0	0.5793	0.4927	0.3213	0		168.5	15.96	1	0.646	0.5508	0.8764	1
FLVCR2	8	1	NIPAL3	6	5	413	6.113	6	0.419	0.2992	0.2569	0.5225	0.1195	0.4377	0.6911			170.1	17.73	0.9809	0.8501	0.8058	0.6631
FLVCR2	8	1	SLC6A18	7	8	414	6.119	7	0.3664	0.4033	0.5133	0	0.6629		0.3483	0.4905	0.4246	168.4	16.07	1	0.6022		0.87	0.7086	0.5995
FLVCR2	8	1	SLC1A3	8	7	415	6.121	8	0.3863	0.4864	0.5154	0	0.264	0.6066	0.4378	0.4679	0.4415	167.3	16.06	1	0.7934	0.3258	0.8483	0.7327	0.5913
FLVCR2	8	1	SLC12A2	8	8	416	6.126	8	0.4488	0.3963	0.4408	0.8758	0.5393	0.7037	0.2112	0	0.6151	168.5	16.56	0.8814	0.6665	0.2255	0.9022	1	0.5126
FLVCR2	8	1	SLC26A4	8	10	417	6.156	8	0.2723	0.4113	0.07293	0	0.302	0.5066	0.5198	0.1589	0.4912	168.4	19.04	1	0.7772	0.5174	0.8254	0.9375	0.574
FLVCR2	8	1	SLC6A11	7	8	418	6.165	7	0.3366	0.5189	0.2734	0	0.2051	0.6066	0.3755	0.5357		166.4	17.63	1	0.817	0.3258	0.8636	0.6667
FLVCR2	8	1	SLC7A3	7	8	419	6.211	7	0.3941	0.6046	0.4172	0	0.1541	0.6066	0.4851	0.5118		162.8	16.72	1	0.8367	0.3258	0.8358	0.6892
FLVCR2	8	1	SLC5A3	7	8	420	6.236	7	0.4314	0.4203	0.5816	0.4702	0.6618	0.5181	0.3764	0.08824		168.4	15.59	0.9848	0.6028	0.501	0.8633	0.9625
FLVCR2	8	1	SLC12A7	7	8	421	6.239	7	0.2831	0.2022	0.5888	0	0.6583	0.6066	0.2972	0		174.9	15.53	1	0.6046	0.3258	0.8819	1
FLVCR2	8	1	SLC28A3	6	9	422	6.247	6	0.3313	0.3117		0	0.6513	0.4377	0.3961	0.5469		169.7		1	0.6084	0.8058	0.8587	0.655
FLVCR2	8	1	SLC9C2	6	7	423	6.266	6	0.2587	0.3687	0.2395	0	0.4148	0.6066	0.2583			168.6	17.84	1	0.7268	0.3258	0.8909
FLVCR2	8	1	SLC1A6	7	7	424	6.274	7	0.3254	0.3952	0.3757	0	0.272	0.4877	0.4257	0.4281		168.5	16.97	1	0.7899	0.5688	0.8514	0.7767
FLVCR2	8	1	SLC6A3	8	8	425	6.282	8	0.3267	0.2797	0.3768	0	0.4022	0.7037	0.4105	0.3052	0.6369	170.8	16.97	1	0.7328	0.2255	0.8551	0.8667	0.501
FLVCR2	8	1	SLC6A1	8	8	426	6.283	8	0.5881	0.5641	0.7048	0.7047	0.194	0.6066	0.5392	0.5357	0.5866	164.7	14.6	0.9535	0.8212	0.3258	0.8187	0.6667	0.5281
FLVCR2	8	1	SLC7A10	6	8	427	6.287	6	0.3416	0.3968		0	0.3888	0.6066	0.4335	0.4775		168.5		1	0.7387	0.3258	0.8494	0.722
FLVCR2	8	1	SLC4A1	8	10	428	6.297	8	0.408	0.3655	0.1109	0.7927	0.6317	0.4877	0.3986	0.188	0.4376	168.6	18.73	0.9252	0.6189	0.5688	0.858	0.925	0.592
FLVCR2	8	1	SLC26A8	8	10	429	6.299	8	0.3608	0.4094	0.3371	0	0.407	0.5633	0.4618	0.4395	0.6588	168.4	17.22	1	0.7305	0.4072	0.8422	0.7647	0.4923
FLVCR2	8	1	SLC4A3	7	10	430	6.299	7	0.2749	0.5179	0.383	0	0.1243	0.5181	0.2256	0.188		166.4	16.93	1	0.8481	0.501	0.8987	0.925
FLVCR2	8	1	SLC4A5	6	10	431	6.299	6	0.3016	0.5406		0	0.3488	0.6066	0.3224	0.188		165.6		1	0.7567	0.3258	0.8761	0.925
FLVCR2	8	1	SLC26A9	6	10	432	6.353	6	0.4489	0.4117			0.4506	0.5567	0.4323	0.4379	0.5232	168.4			0.7101	0.4256	0.8497	0.7669	0.5563
FLVCR2	8	1	SLC6A5	8	8	433	6.374	8	0.3373	0.5173	0.2621	0	0.5223	0.6066	0.342	0.3995	0.4415	166.4	17.7	1	0.6749	0.3258	0.8715	0.8026	0.5913
FLVCR2	8	1	SLC4A10	6	10	434	6.409	6	0.2584	0.2108	0.4962	0	0.3445		0.3644	0.1589		174.4	16.19	1	0.7585		0.8662	0.9375
FLVCR2	8	1	SLC9A8	7	7	435	6.41	7	0.3338	0.5378	0.3182	0	0.7259	0.481	0.5219	0		165.8	17.34	1	0.567	0.6024	0.8248	1
FLVCR2	8	1	SLC6A15	8	8	436	6.428	8	0.3396	0.4835	0.2599	0	0.2801	0.5181	0.3441	0.5094	0.6935	167.3	17.71	1	0.7865	0.501	0.871	0.6915	0.471
FLVCR2	8	1	SLC6A9	8	8	437	6.467	8	0.3022	0.5121	0.1117	0	0.2925	0.4882	0.4414	0.3704	0.4204	166.6	18.73	1	0.7812	0.5671	0.8474	0.8246	0.6022
FLVCR2	8	1	SLC1A2	8	7	438	6.483	8	0.3444	0.3202	0.3502	0	0.297	0.7037	0.5305	0.4518	0.3477	169.5	17.14	1	0.7795	0.2255	0.8218	0.7505	0.6357
FLVCR2	8	1	SLC9A3	8	7	439	6.622	8	0.3546	0.3021	0.6677	0	0.7201	0.4796	0.4711	0	0.5057	170	14.91	1	0.5702	0.6151	0.8397	1	0.5655
FLVCR2	8	1	SLC12A6	8	8	440	6.627	8	0.2526	0.4027	0.137	0	0.5285	0.5886	0.2765	0	0.7292	168.4	18.54	1	0.6718	0.3595	0.8866	1	0.4494
FLVCR2	8	1	SLC9A2	7	7	441	6.72	7	0.2715	0.2818		0	0.518	0.4882	0.4466	0	0.6091	170.7		1	0.6772	0.5671	0.846	1	0.5161
FLVCR2	8	1	SLC4A2	8	10	442	6.757	8	0.3534	0.3061	0.6932	0	0.6585	0.7037	0.3051	0.188	0.3558	169.9	14.69	1	0.6045	0.2255	0.88	0.925	0.6297
FLVCR2	8	1	SLC4A4	8	10	443	6.875	8	0.3634	0.4937	0.674	0	0.347	0.6066	0.2928	0.188	0.4662	167.1	14.86	1	0.7575	0.3258	0.8829	0.925	0.581
FLVCR2	8	1	SLC9A5	8	7	444	6.967	8	0.3886	0.6226	0.6626	0	0.312	0.553	0.5056	0	0.3693	161.7	14.95	1	0.7729	0.4379	0.8298	1	0.6224
FLVCR2	8	1	SLC4A7	8	10	445	7.012	8	0.3872	0.3992	0.7924	0	0.6293	0.5013	0.2588	0.188	0.7254	168.4	13.79	1	0.6201	0.5283	0.8908	0.925	0.452
FLVCR2	8	1	SLC4A8	8	10	446	7.183	8	0.455	0.6516	0.4348	0.4963	0.2514	0.7037	0.2885	0.188	0.7911	159.7	16.6	0.9831	0.7983	0.2255	0.8839	0.925	0.412
LETM1	8	3	SLC25A27	5	3	1	1	5	0.6402	0.8481	0.822		0.4433	1	0.1963			135.3	13.49		0.7135	0	0.9058
LETM1	8	3	SLC13A4	6	9	2	1.599	6	0.5971	0.6525	0.7216	0.7982	0.4056		0.243	0.6524		159.6	14.46	0.9231	0.7312		0.8945	0.5191
LETM1	8	3	UCP2	7	3	3	1.622	7	0.6131	0.8644	0.599		0.3675	1	0.2897	0.8656	0.2256	132.1	15.45		0.7485	0	0.8836	0.19	0.6882
LETM1	8	3	SLC25A3	7	3	4	1.702	7	0.6096	0.7296	0.8169		0.7918	1	0.1976	0.6425	0.2256	152.5	13.54		0.5287	0	0.9055	0.5349	0.6882
LETM1	8	3	SLC25A10	7	3	5	2	7	0.5243	0.7482	0.8204		0.9025	0.7202	0.2499	0	0.2618	150.4	13.51		0.4575	0.2104	0.8928	1	0.6701
LETM1	8	3	LETM2	6	3	6	2	6	0.5037	0.8669	0.101	0.4398	0.3589	0.3469	0.7078			131.6	18.8	0.9868	0.7523	0.8579	0.6195
LETM1	8	3	UCP1	6	3	7	2	6	0.3955	0.3602		0	0.5313	1	0.266	0.8656		168.7		1	0.6706	0	0.8891	0.19
LETM1	8	3	SLC25A14	7	3	8	2	7	0.3309	0.6536	0.4616	0	0.4505	1	0.1659	0		159.5	16.42	1	0.7101	0	0.9135	1
LETM1	8	3	SLC25A17	3	3	9	2	3	0.176				0.3557		0.2335	0					0.7537		0.8968	1
LETM1	8	3	SLC25A25	8	3	10	2.063	8	0.5	0.8226	0.7432	0.4847	0.6292	1	0.1644	0	0.2256	139.8	14.27	0.9839	0.6202	0	0.9139	1	0.6882
LETM1	8	3	SLC25A28	5	3	11	2.125	5	0.5912	0.8979	0.4116		0.8033	1	0.257			124.3	16.75		0.5216	0	0.8912
LETM1	8	3	SLC25A46	7	3	12	2.173	7	0.4069	0.3467	0.7221	0	0.7198	1	0.2213		0.513	168.9	14.45	1	0.5704	0	0.8997		0.5622
LETM1	8	3	SLC25A20	7	3	13	2.2	7	0.3326	0.7935		0	0.8307	0.7025	0.1893	0	0.1743	144.4		1	0.5048	0.2268	0.9077	1	0.7103
LETM1	8	3	MTCH1	6	3	14	2.395	6	0.5726	0.7556	0.6175	0.5756	0.5625	1	0.2025			149.5	15.31	0.9756	0.6546	0	0.9043
LETM1	8	3	SFXN2	6	3	15	2.43	6	0.4119	0.6892		0	0.3823	1	0.1741	0.6913		156.5		1	0.7417	0	0.9114	0.469
LETM1	8	3	SLC25A18	7	3	16	2.435	7	0.391	0.4694	0.8202	0	0.6722	1	0.2382	0		167.6	13.51	1	0.5969	0	0.8956	1
LETM1	8	3	SLC25A52	6	3	17	2.535	6	0.4408	0.51	0.5935		0.6579	1	0.2538	0		166.6	15.5		0.6048	0	0.8919	1
LETM1	8	3	LETMD1	6	3	18	2.54	6	0.527	0.5572	0.7596	0	0.6647	0.7202	0.6811			165	14.12	1	0.6013	0.2104	0.6815
LETM1	8	3	SLC7A13	5	8	19	2.599	5	0.5705	0.9087	0.5914		0.6792	0.06353	0.3442			121.5	15.51		0.593	0.9531	0.871
LETM1	8	3	SLC13A5	8	9	20	2.599	8	0.5481	0.5799	0.5954	0.6844	0.5961	0.3122	0.2892	0.5797	0.8032	164	15.48	0.9583	0.6373	0.8761	0.8837	0.6139	0.4045
LETM1	8	3	SLC25A4	7	3	21	2.616	7	0.4119	0.5953	0.4245		0.6762	1	0.2535	0	0.27	163.3	16.67		0.5946	0	0.892	1	0.6644
LETM1	8	3	SLC25A5	6	3	22	2.622	6	0.4211	0.8776	0.425	0	0.7684	0.6265	0.1977			129.5	16.66	1	0.5426	0.3033	0.9055
LETM1	8	3	SLC25A32	7	3	23	2.672	7	0.4041	0.8458	0.4387	0	0.3316	0.7202	0.2463		0.4177	135.7	16.58	1	0.7642	0.2104	0.8937		0.6039
LETM1	8	3	SLC25A41	5	3	24	2.679	5	0.567	0.8579	0.7106		0.7003		0.2019		0.2256	133.4	14.55		0.5813		0.9044		0.6882
LETM1	8	3	SLC25A34	5	3	25	2.702	5	0.508	0.4463	0.6939		0.8553	0.7025	0.203			168.1	14.69		0.4891	0.2268	0.9041
LETM1	8	3	SLC41A3	6	6	26	2.702	6	0.392	0.4758		0	0.5994	0.6219	0.2862	0.7944		167.5		1	0.6355	0.3085	0.8844	0.3018
LETM1	8	3	SLC25A2	6	3	27	2.758	6	0.5111	0.6801	0.8341		0.6177	0.7025	0.2606	0		157.4	13.35		0.626	0.2268	0.8904	1
LETM1	8	3	SLC1A5	8	3	28	2.819	8	0.3745	0.8204	0.8497	0	0.3098	0.1402	0.227	0	0.2256	140.1	13.18	1	0.7739	0.9394	0.8984	1	0.6882
LETM1	8	3	SLC30A9	8	3	29	2.864	8	0.5172	0.9468	0.7987	0	0.6843	0.598	0.193	0.678	0.3377	107.7	13.73	1	0.5901	0.3423	0.9067	0.4871	0.6377
LETM1	8	3	SLC25A13	8	3	30	2.908	8	0.2979	0.4501	0.5479	0	0.3733	1	0.1651	0	0.202	168	15.83	1	0.7458	0	0.9137	1	0.6956
LETM1	8	3	SLC25A16	7	3	31	2.931	7	0.4568	0.7821	0.4904	0	0.6114	1	0.1706		0.9118	146	16.23	1	0.6292	0	0.9122		0.3042
LETM1	8	3	SLC41A1	7	6	32	2.963	7	0.4301	0.7416		0	0.6008	0.6012	0.2228	0.7944	0.3377	151.2		1	0.6348	0.3366	0.8994	0.3018	0.6377
LETM1	8	3	SLC25A51	6	3	33	3	6	0.4681	0.7779	0.5288		0.5489	1	0.2056	0		146.6	15.96		0.6618	0	0.9035	1
LETM1	8	3	SLC25A31	6	3	34	3	6	0.4649	0.9057	0.5453		0.4737	0.5984	0.2064	0		122.5	15.84		0.6991	0.3419	0.9032	1
LETM1	8	3	MTCH2	7	3	35	3	7	0.4171	0.2447	0.4161	0.4019	0.9887	0.7202	0.2844		0.5061	172.4	16.72	0.989	0.3662	0.2104	0.8848		0.5654
LETM1	8	3	SLC25A35	6	3	36	3	6	0.395	0.5056	0.6296	0	0.4624	1	0.2207			166.7	15.22	1	0.7044	0	0.8999
LETM1	8	3	SLC25A6	6	3	37	3	6	0.389	0.5503	0.5493	0	0.6413	0.7202	0.2619			165.3	15.82	1	0.6138	0.2104	0.8901
LETM1	8	3	SLC25A33	7	3	38	3	7	0.3554	0.5121	0.6771	0	0.5953	1	0.1744	0		166.6	14.83	1	0.6377	0	0.9113	1
LETM1	8	3	SLC25A19	8	3	39	3	8	0.335	0.7377	0.3678	0	0.6611	0.7202	0.2129	0	0.3583	151.6	17.03	1	0.6032	0.2104	0.9018	1	0.6284
LETM1	8	3	SLC25A42	8	3	40	3	8	0.3254	0.4962	0.5386	0	0.6816	0.7202	0.2291	0	0.3377	167	15.89	1	0.5918	0.2104	0.8978	1	0.6377
LETM1	8	3	SLC25A47	6	3	41	3	6	0.3105	0.3816	0.1722		0.6279	1	0.249	0		168.5	18.29		0.6209	0	0.893	1
LETM1	8	3	SLC25A36	7	3	42	3	7	0.2964	0.4738	0.4724	0	0.4457	0.6419	0.2723	0		167.6	16.35	1	0.7124	0.2914	0.8876	1
LETM1	8	3	SLC25A26	7	3	43	3	7	0.2892	0.4457		0	0.8763	1	0.215	0	0.1898	168.1		1	0.4746	0	0.9013	1	0.7041
LETM1	8	3	SLC25A23	7	3	44	3	7	0.2381	0.2473	0.3279	0	0.6745	1	0.1363	0		172.3	17.28	1	0.5956	0	0.9205	1
LETM1	8	3	SLC25A24	8	3	45	3	8	0.2193	0.2812	0.0916	0	0.402	1	0.1752	0	0.6815	170.7	18.87	1	0.7329	0	0.9112	1	0.4783
LETM1	8	3	SLC2A12	7	1	46	3.039	7	0.2776	0.4433	0.624	0	0.5589	0.1402	0.1802	0		168.1	15.26	1	0.6564	0.9394	0.91	1
LETM1	8	3	SLC44A1	8	9	47	3.092	8	0.4077	0.8536	0.6968	0	0.4677	0.6019	0.2509	0	0.4574	134.2	14.66	1	0.7019	0.3351	0.8926	1	0.584
LETM1	8	3	SLC25A1	7	3	48	3.125	7	0.3345	0.6627		0	0.7191	0.7202	0.2006	0	0.6542	158.8		1	0.5708	0.2104	0.9048	1	0.4945
LETM1	8	3	SLC25A29	8	3	49	3.125	8	0.3041	0.6807	0.2683	0	0.4621	1	0.2115	0	0.2256	157.3	17.66	1	0.7046	0	0.9021	1	0.6882
LETM1	8	3	TUSC3	7	3	50	3.165	7	0.3667	0.4765		0	0.3006	0.2476	0.2402	0.7857	0.8645	167.5		1	0.7779	0.9191	0.8951	0.3113	0.3598
LETM1	8	3	SLC25A30	6	3	51	3.22	6	0.3438	0.6362	0.2565		0.4475	0.7202	0.208	0		160.8	17.73		0.7115	0.2104	0.9029	1
LETM1	8	3	SLC35G2	7	5	52	3.238	7	0.5426	0.8733	0.6026	0.5551	0.5459	0.1632	0.3047		0.4229	130.2	15.43	0.9778	0.6633	0.9372	0.8801		0.6004
LETM1	8	3	SLC9A7	7	7	53	3.278	7	0.5409	0.7512		0.5243	0.5123	0.114	0.1347	0.9188	0.8774	150		0.9808	0.68	0.9425	0.9208	0.1135	0.3396
LETM1	8	3	SLC30A1	7	4	54	3.278	7	0.5409	0.87	0.8434	0	0.5733	0.3105	0.3068	0.8545		131	13.26	1	0.649	0.8765	0.8796	0.2046
LETM1	8	3	TMEM165	8	1	55	3.299	8	0.4016	0.7995	0.3703	0	0.3303	0.02405	0.2344	0.9617	0.3377	143.4	17.01	1	0.7648	0.9554	0.8965	0.0587	0.6377
LETM1	8	3	SLC25A45	5	3	56	3.376	5	0.3362	0.06789	0.6198		0.6786	0.2794	0.2256			189.3	15.29		0.5933	0.9071	0.8987
LETM1	8	3	SLC28A3	6	9	57	3.377	6	0.2328	0.1275		0	0.3716	0.3741	0.1719	0.6911		181.6		1	0.7466	0.8415	0.9119	0.4697
LETM1	8	3	SLC16A11	8	2	58	3.412	8	0.3698	0.5599	0.4047	0	0.5311	0.2382	0.2937	0.7084	0.3264	164.9	16.79	1	0.6707	0.9223	0.8826	0.44	0.6402
LETM1	8	3	SLC38A2	7	8	59	3.439	7	0.5041	0.6731	0.979	0	0.486	0.2041	0.3354	0.7062		158	10.94	1	0.693	0.9319	0.8731	0.444
LETM1	8	3	SLC44A5	6	9	60	3.459	6	0.3928	0.7043	0.6163	0	0.721	0.268	0.1827			155.1	15.32	1	0.5697	0.9133	0.9095
LETM1	8	3	SLC25A22	7	3	61	3.465	7	0.3433	0.5144		0	0.7224	1	0.2669	0	0.7392	166.5		1	0.5689	0	0.8889	1	0.4457
LETM1	8	3	SLC8B1	6	6	62	3.49	6	0.44	0.6004		0	0.6359	1	0.2006	0.8405		163		1	0.6167	0	0.9048	0.2284
LETM1	8	3	SVOPL	6	6	63	3.514	6	0.4668	0.7601	0.9424	0	0.3646	0.3741	0.2297			148.9	11.95	1	0.7497	0.8415	0.8976
LETM1	8	3	SLC25A48	4	3	64	3.514	4	0.1904	0.1358		0	0.704		0.2643			180.7		1	0.5793		0.8895
LETM1	8	3	SLC25A43	5	3	65	3.546	5	0.4413	0.6056	0.5476		0.5448	0.2794	0.1904			162.7	15.83		0.6638	0.9071	0.9074
LETM1	8	3	MPC1	8	3	66	3.575	8	0.4008	0.5359	0.7158	0	0.7711	1	0.3168	0	0.3377	165.8	14.5	1	0.5409	0	0.8774	1	0.6377
LETM1	8	3	SLC25A12	7	3	67	3.593	7	0.5141	0.8961	0.573		0.7175	1	0.1695	0	0.5639	124.8	15.65		0.5717	0	0.9125	1	0.5389
LETM1	8	3	SLC12A8	6	8	68	3.599	6	0.4194	0.8373	0.6078	0	0.5538	0.3161	0.2223			137.1	15.39	1	0.6591	0.8748	0.8995
LETM1	8	3	SLC7A8	7	8	69	3.599	7	0.3177	0.944	0.3039	0	0.5137	0.1402	0.2286	0		109	17.44	1	0.6792	0.9394	0.898	1
LETM1	8	3	SLC32A1	7	8	70	3.599	7	0.441	0.7788		0	0.4758	0.3083	0.272	0.6626	0.9118	146.4		1	0.6981	0.8802	0.8877	0.5055	0.3042
LETM1	8	3	SLC13A3	7	9	71	3.599	7	0.3738	0.8222	0.4593	0	0.4957	0.2041	0.1258	0.5298		139.8	16.44	1	0.6881	0.9319	0.9224	0.6728
LETM1	8	3	SLC26A10P	3	2	72	3.603	3	0.3597	0.9214		0			0.1576			117.3		1			0.9155
LETM1	8	3	SFXN3	6	3	73	3.619	6	0.4149	0.7609	0.5919	0	0.2965	0.6998	0.2514			148.8	15.51	1	0.7797	0.2298	0.8925
LETM1	8	3	SLC25A15	7	3	74	3.622	7	0.3975	0.5649	0.394		0.6805	1	0.2606	0	0.2256	164.7	16.86		0.5924	0	0.8904	1	0.6882
LETM1	8	3	SLC28A2	8	9	75	3.671	8	0.3653	0.474	0.6834	0	0.6133	0.3105	0.1576	0.5583	0.2256	167.5	14.78	1	0.6283	0.8765	0.9155	0.642	0.6882
LETM1	8	3	SLC25A44	6	3	76	3.672	6	0.4277	0.4416	0.7587		0.7532	0.7202	0.1618	0		168.2	14.12		0.551	0.2104	0.9145	1
LETM1	8	3	SLC3A1	7	9	77	3.674	7	0.4027	0.5827	0.8087	0	0.5126	0.5984	0.02556		0.6785	163.9	13.63	1	0.6798	0.3419	0.941		0.4801
LETM1	8	3	SLC25A40	5	3	78	3.679	5	0.5187	0.8479	0.7863		0.5878		0.2447	0		135.3	13.85		0.6416		0.8942	1
LETM1	8	3	SLC25A37	8	3	79	3.702	8	0.3428	0.2651	0.3985	0	0.5785	0.7025	0.2522	0.6913	0.4172	171.4	16.83	1	0.6464	0.2268	0.8923	0.469	0.6041
LETM1	8	3	UCP3	8	3	80	3.702	8	0.3316	0.1244	0.4514	0	0.6793	0.6019	0.2237	0.8656	0.2256	182	16.49	1	0.593	0.3351	0.8991	0.19	0.6882
LETM1	8	3	SLC25A53	4	3	81	3.702	4	0.3758	0.4589	0.3904		0.4623		0.2494			167.9	16.88		0.7045		0.8929
LETM1	8	3	SLC26A11	7	6	82	3.735	7	0.4704	0.7037	0.9816	0	0.3696	0.3076	0.1246	0.7096		155.2	10.85	1	0.7475	0.8805	0.9227	0.4377
LETM1	8	3	MFSD3	5	2	83	3.745	5	0.3885	0.5883	0.4351	0	0.9534		0.3422			163.6	16.6	1	0.4186		0.8714
LETM1	8	3	SLC10A4	6	2	84	3.77	6	0.4006	0.6757	0.5757	0	0.6559	0.1632	0.3451			157.7	15.63	1	0.6059	0.9372	0.8707
LETM1	8	3	SLC26A6	8	10	85	3.773	8	0.3929	0.8571	0.5791	0	0.6387	0.2356	0.1041	0.3755	0.4325	133.6	15.61	1	0.6153	0.9228	0.9266	0.8209	0.5954
LETM1	8	3	SLC7A7	7	8	86	3.86	7	0.2836	0.7249		0	0.4384	0.2041	0.2915	0	0.2787	153		1	0.7158	0.9319	0.8832	1	0.6641
LETM1	8	3	SLC25A39	6	3	87	3.873	6	0.4499	0.4121	0.7079		0.7575	1	0.2437	0		168.4	14.57		0.5486	0	0.8944	1
LETM1	8	3	SLC15A5	3	1	88	3.886	3	0.4406	0.5603			0.6068		0.2655			164.9			0.6316		0.8892
LETM1	8	3	SLC9B2	7	7	89	3.896	7	0.396	0.8078	0.1689	0	0.3621	0.6396	0.19	0.9171		142.2	18.31	1	0.7508	0.2956	0.9075	0.1179
LETM1	8	3	SLC35E1	6	5	90	3.913	6	0.4787	0.8419	0.8101	0	0.7868	0.06353	0.2984			136.4	13.61	1	0.5316	0.9531	0.8816
LETM1	8	3	SLC39A7	7	4	91	3.931	7	0.3436	0.354	0.4688	0	0.7636	0.3179	0.1972	0.678		168.8	16.38	1	0.5454	0.8731	0.9056	0.4871
LETM1	8	3	SFXN5	6	3	92	3.955	6	0.3388	0.5431	0.4687	0	0.5513	0.7202	0.1456			165.6	16.38	1	0.6604	0.2104	0.9184
LETM1	8	3	OCA2	8	6	93	3.963	8	0.3339	0.7531	0.329	0	0.4154	0.2401	0.1597	0.5135	0.2689	149.8	17.28	1	0.7265	0.922	0.915	0.6881	0.6655
LETM1	8	3	SLC8A3	7	6	94	3.963	7	0.2647	0.2645	0.1817	0	0.5781	0.3253	0.1027	0.8427		171.4	18.22	1	0.6467	0.8695	0.9268	0.224
LETM1	8	3	SFXN1	6	3	95	3.975	6	0.3407	0.7864		0	0.6153	1	0.1517	0		145.4		1	0.6272	0	0.9171	1
LETM1	8	3	SLC16A2	8	2	96	3.992	8	0.3804	0.8737	0.5144	0	0.5899	0.1402	0.2402	0	0.8525	130.2	16.07	1	0.6405	0.9394	0.8951	1	0.3731
LETM1	8	3	TMEM104	6	8	97	4.025	6	0.3896	0.8641	0.3294	0	0.7361	0.3282	0.2697			132.1	17.27	1	0.5612	0.8694	0.8883
LETM1	8	3	SLC22A31	6	2	98	4.039	6	0.4074	0.5549	0.5338		0.6734	0.2476	0.185		0.1469	165.1	15.93		0.5962	0.9191	0.9089		0.7162
LETM1	8	3	SLC36A2	8	8	99	4.062	8	0.303	0.6139	0.4159	0	0.5865	0.1402	0.352	0	0.2787	162.2	16.72	1	0.6423	0.9394	0.8691	1	0.6641
LETM1	8	3	SLC25A38	6	3	100	4.086	6	0.2407	0.5643		0	0.4603		0.2193	0	0.3183	164.7		1	0.7055		0.9003	1	0.6443
LETM1	8	3	SLC44A3	6	9	101	4.092	6	0.3914	0.675	0.66	0	0.5676	0.2041	0.2342			157.8	14.97	1	0.6519	0.9319	0.8966
LETM1	8	3	SLC44A4	8	9	102	4.092	8	0.3311	0.8612	0.5431	0	0.3865	0.2041	0.1245	0	0.4512	132.8	15.86	1	0.7398	0.9319	0.9227	1	0.5863
LETM1	8	3	SLC44A2	8	9	103	4.092	8	0.3536	0.7811	0.5253	0	0.5751	0.6164	0.1685	0	0.3947	146.1	15.99	1	0.6482	0.3139	0.9128	1	0.6096
LETM1	8	3	SLC7A9	8	8	104	4.114	8	0.3137	0.469	0.596	0	0.528	0.123	0.2662	0	0.6893	167.7	15.48	1	0.6722	0.9404	0.8891	1	0.4734
LETM1	8	3	SLC28A1	7	9	105	4.141	7	0.3493	0.3168	0.2509	0.5703	0.538	0.3316	0.09622	0.5079		169.6	17.77	0.9762	0.6672	0.8675	0.928	0.6925
LETM1	8	3	SLC35G4	2	5	106	4.154	2	0.3488				0.5665		0.2762						0.6525		0.8867
LETM1	8	3	SFXN4	6	3	107	4.156	6	0.4447	0.5576	0.4562		0.732	0.6357	0.2217		0.2618	165	16.46		0.5635	0.2991	0.8996		0.6701
LETM1	8	3	MAGT1	8	4	108	4.165	8	0.3891	0.4869	0.5379	0	0.4312	0.3253	0.2857	0.7857	0.3546	167.2	15.9	1	0.7192	0.8695	0.8845	0.3113	0.6303
LETM1	8	3	MPC1L	4	3	109	4.186	4	0.3654				0.5665	1	0.3304	0					0.6525	0	0.8743	1
LETM1	8	3	SLC25A11	8	3	110	4.207	8	0.2803	0.2713	0.4685	0	0.8722	0.7202	0.2153	0	0.3069	171.1	16.38	1	0.4776	0.2104	0.9012	1	0.6503
LETM1	8	3	SLC47A2	7	2	111	4.214	7	0.367	0.7195	0.8723	0	0.4352	0.1632	0.1659	0		153.6	12.94	1	0.7174	0.9372	0.9135	1
LETM1	8	3	SLC34A3	6	5	112	4.274	6	0.3869	0.105	0.6435		0.5701		0.1908	0.6524	0.3377	184.2	15.11		0.6506		0.9073	0.5191	0.6377
LETM1	8	3	SLC9A6	7	7	113	4.278	7	0.4066	0.6754		0	0.6454	0.1806	0.1431	0.8656	0.6796	157.8		1	0.6116	0.9319	0.919	0.19	0.4792
LETM1	8	3	SLC9A5	8	7	114	4.278	8	0.3801	0.5463	0.3875	0	0.5549	0.2323	0.1421	0.9415	0.5639	165.4	16.9	1	0.6585	0.9255	0.9193	0.09025	0.5389
LETM1	8	3	SLC9A8	7	7	115	4.278	7	0.3542	0.47	0.3781	0	0.7113	0.114	0.1531	0.9188		167.6	16.96	1	0.5752	0.9425	0.9167	0.1135
LETM1	8	3	SLC30A10	8	4	116	4.278	8	0.4332	0.6378	0.615	0	0.6181	0.114	0.2951	0.7917	0.4049	160.7	15.33	1	0.6258	0.9425	0.8824	0.3067	0.6085
LETM1	8	3	SLC30A5	7	4	117	4.278	7	0.416	0.7559		0.1983	0.4037	0.3105	0.1766	0.678	0.3607	149.5		0.995	0.7321	0.8765	0.9109	0.4871	0.6273
LETM1	8	3	SLC25A21	6	3	118	4.352	6	0.157	0.1436		0	0.6249		0.2531	0	0.2256	179.9		1	0.6225		0.8921	1	0.6882
LETM1	8	3	SLC13A1	7	9	119	4.371	7	0.3125	0.1092	0.7397	0	0.5568	0.1632	0.143	0.6524		183.8	14.3	1	0.6575	0.9372	0.919	0.5191
LETM1	8	3	SLC38A11	5	8	120	4.381	5	0.502	0.6788	0.7114		0.3832	0.2041	0.2548			157.5	14.54		0.7412	0.9319	0.8917
LETM1	8	3	SLC26A1	8	10	121	4.393	8	0.2545	0.5044	0.4667	0	0.7614	0.1402	0.12	0	0.1524	166.8	16.39	1	0.5467	0.9394	0.9236	1	0.7155
LETM1	8	3	SLC14A2	7	6	122	4.395	7	0.2653	0.5805	0.4799	0	0.5892	0.2041	0.09029	0		164	16.3	1	0.6409	0.9319	0.9289	1
LETM1	8	3	SLC38A1	5	8	123	4.401	5	0.5134	0.7066			0.5228	0.2382	0.2942	0.6855		154.9			0.6747	0.9223	0.8825	0.4777
LETM1	8	3	SLC35F4	5	5	124	4.401	5	0.3212	0.5867	0.4546	0	0.3322		0.2398			163.7	16.47	1	0.7639		0.8952
LETM1	8	3	SLC10A7	7	5	125	4.406	7	0.3829	0.7347	0.6218	0	0.3545	0.2281	0.2512		0.3377	152	15.28	1	0.7543	0.9269	0.8925		0.6377
LETM1	8	3	SLC41A2	6	2	126	4.412	6	0.2708	0.2506		0	0.4908	0.2041	0.1674	0.7857		172.1		1	0.6906	0.9319	0.9131	0.3113
LETM1	8	3	SLC45A2	6	2	127	4.412	6	0.2418	0.2725		0	0.7629	0.3741	0.2366		0.2369	171.1		1	0.5458	0.8415	0.896		0.6869
LETM1	8	3	SLC2A5	7	1	128	4.415	7	0.3093	0.6058	0.6414	0	0.4051	0.1402	0.2203	0		162.7	15.13	1	0.7314	0.9394	0.9	1
LETM1	8	3	SLC24A2	7	6	129	4.42	7	0.3278	0.5169	0.2882	0	0.5031	0.2041	0.1569	0.8258		166.4	17.53	1	0.6845	0.9319	0.9157	0.2472
LETM1	8	3	CLN3	6	2	130	4.423	6	0.3127	0.5426		0	0.5699	0.299	0.2641		0.4631	165.6		1	0.6507	0.8874	0.8896		0.5818
LETM1	8	3	SLC10A5	7	7	131	4.427	7	0.3509	0.8549	0.433	0	0.6262	0.1632	0.1872		0.04878	133.9	16.62	1	0.6218	0.9372	0.9082		0.7544
LETM1	8	3	SLC38A4	7	8	132	4.439	7	0.4355	0.5834	0.9283	0	0.6364	0.1402	0.1991	0.5298		163.9	12.19	1	0.6165	0.9394	0.9051	0.6728
LETM1	8	3	SLC6A14	7	8	133	4.439	7	0.3899	0.4811	0.8287	0	0.3642	0.2041	0.2077	0.5589		167.4	13.41	1	0.7499	0.9319	0.903	0.6409
LETM1	8	3	SLC9C2	6	7	134	4.466	6	0.36	0.9195	0.4772	0	0.3788	0.2041	0.08916			117.9	16.32	1	0.7433	0.9319	0.9291
LETM1	8	3	SLC38A5	7	8	135	4.483	7	0.4408	0.7499	0.4916	0	0.4976	0.3316	0.3571	0.7138		150.2	16.22	1	0.6872	0.8675	0.8679	0.4314
LETM1	8	3	SLC5A3	7	8	136	4.486	7	0.399	0.6422	0.5915	0	0.3929	0.3383	0.2155	0.6524		160.4	15.51	1	0.7369	0.8641	0.9012	0.5191
LETM1	8	3	SLC24A5	8	6	137	4.49	8	0.3911	0.5692	0.5231	0	0.5225	0.3282	0.2067	0.8258	0.2481	164.5	16	1	0.6748	0.8694	0.9031	0.2472	0.6758
LETM1	8	3	SLC17A2	7	2	138	4.503	7	0.47	0.9275	0.6883		0.6496	0.3741	0.214	0	0.0661	115.3	14.74		0.6093	0.8415	0.9015	1	0.75
LETM1	8	3	SLC22A20P	2	2	139	4.514	2	0.4093	0.584					0.2347			163.8					0.8964
LETM1	8	3	SLC33A1	8	6	140	4.514	8	0.3737	0.6105	0.8535	0	0.5346	0.2548	0.2496	0	0.423	162.5	13.14	1	0.6689	0.9168	0.8929	1	0.6004
LETM1	8	3	SLC30A8	8	4	141	4.526	8	0.452	0.7598	0.6631	0	0.5626	0.1632	0.3937	0.678	0.1524	149	14.95	1	0.6545	0.9372	0.8592	0.4871	0.7155
LETM1	8	3	SLC31A2	5	4	142	4.535	5	0.5176	0.6911			0.5195	0.1192	0.3929	0.6425		156.4			0.6764	0.9422	0.8594	0.5349
LETM1	8	3	SLC7A10	6	8	143	4.547	6	0.2349	0.5145		0	0.6085	0.2041	0.2326	0		166.5		1	0.6308	0.9319	0.897	1
LETM1	8	3	SLC2A11	7	1	144	4.549	7	0.2747	0.639	0.3295	0	0.5103	0.3141	0.2218	0		160.6	17.27	1	0.681	0.8752	0.8996	1
LETM1	8	3	NIPAL2	6	5	145	4.55	6	0.365	0.5779	0.6762	0	0.3914	0.1632	0.2645			164.1	14.84	1	0.7375	0.9372	0.8895
LETM1	8	3	SLC35A5	7	5	146	4.577	7	0.1862	0.3057	0.3089	0	0.4144	0.06353	0.2194	0		169.9	17.4	1	0.727	0.9531	0.9003	1
LETM1	8	3	SLC30A6	7	4	147	4.586	7	0.4227	0.7477	0.6414	0	0.4951	0.06353	0.2273	0.678		150.5	15.13	1	0.6884	0.9531	0.8983	0.4871
LETM1	8	3	SPNS2	8	1	148	4.592	8	0.3316	0.8738	0.4316	0	0.6073	0.1632	0.2239	0	0.2787	130.2	16.62	1	0.6314	0.9372	0.8991	1	0.6641
LETM1	8	3	SLC7A5	7	8	149	4.599	7	0.3819	0.7021	0.7984	0	0.5375	0.2334	0.2791	0		155.3	13.74	1	0.6674	0.9241	0.886	1
LETM1	8	3	SLC7A11	7	8	150	4.599	7	0.3056	0.8387	0.3808	0	0.3505	0.1402	0.2471	0		136.9	16.94	1	0.756	0.9394	0.8935	1
LETM1	8	3	SLC13A2	6	9	151	4.599	6	0.3222	0.5623		0	0.4108	0.2041	0.2291	0.5998		164.8		1	0.7287	0.9319	0.8978	0.5874
LETM1	8	3	SLC37A3	7	1	152	4.603	7	0.3014	0.688	0.4989	0	0.3677	0.2261	0.2226	0		156.6	16.17	1	0.7484	0.9271	0.8994	1
LETM1	8	3	SLC26A3	8	10	153	4.603	8	0.3845	0.7262	0.683	0	0.4136	0.1632	0.1551	0.4369	0.3929	152.9	14.78	1	0.7274	0.9372	0.9162	0.7678	0.6117
LETM1	8	3	SLC22A25	6	2	154	4.603	6	0.3418	0.8065	0.3943	0	0.4589	0.01187	0.2374			142.3	16.86	1	0.7061	0.9571	0.8958
LETM1	8	3	SLC16A13	6	2	155	4.604	6	0.4549	0.6892	0.8863	0	0.5642	0.2493	0.2763			156.5	12.78	1	0.6537	0.9189	0.8867
LETM1	8	3	SPNS3	6	2	156	4.61	6	0.3024	0.4901	0.53	0	0.3475	0.0963	0.2431			167.2	15.96	1	0.7573	0.9512	0.8945
LETM1	8	3	SLC22A13	7	2	157	4.613	7	0.2731	0.5338	0.4177	0	0.675	0.2281	0.2038	0		165.9	16.71	1	0.5953	0.9269	0.9039	1
LETM1	8	3	SLC38A3	5	8	158	4.623	5	0.4494	0.4766			0.6303	0.268	0.226	0.7438		167.5			0.6196	0.9133	0.8986	0.3924
LETM1	8	3	SLC36A3	5	8	159	4.632	5	0.472	0.7121	0.3725		0.5204	0.3428	0.3582			154.3	16.99		0.6759	0.8609	0.8677
LETM1	8	3	NIPA2	7	6	160	4.659	7	0.4334	0.5348	0.7844	0	0.5355	0.1632	0.2353	0.7857		165.9	13.87	1	0.6684	0.9372	0.8963	0.3113
LETM1	8	3	NPC1L1	8	2	161	4.674	8	0.3647	0.8367	0.6918	0	0.7149	0.3253	0.09856	0	0.2787	137.3	14.7	1	0.5731	0.8695	0.9276	1	0.6641
LETM1	8	3	SLC3A2	7	9	162	4.674	7	0.2201	0.3061	0.4354	0	0.6663	0.3073	0.02411		0.03102	169.9	16.6	1	0.6002	0.8805	0.9416		0.7678
LETM1	8	3	SLC20A1	7	7	163	4.692	7	0.3114	0.2017	0.6721	0	0.4892	0.1099	0.1527	0.6524		175	14.87	1	0.6914	0.9426	0.9168	0.5191
LETM1	8	3	SLC8A1	7	6	164	4.699	7	0.3982	0.6066	0.6628	0	0.3062	0.3383	0.07808	0.8427		162.7	14.95	1	0.7754	0.8641	0.9311	0.224
LETM1	8	3	SLC9A4	7	7	165	4.708	7	0.2798	0.5491	0.3356	0	0.4264	0.3253	0.1087		0.4652	165.3	17.24	1	0.7215	0.8695	0.9258		0.5813
LETM1	8	3	SLC6A16	7	8	166	4.712	7	0.2892	0.6551	0.3881	0	0.3001	0.06353	0.1889		0.2787	159.4	16.9	1	0.7781	0.9531	0.9078		0.6641
LETM1	8	3	SLC17A6	6	1	167	4.72	6	0.3952	0.8899	0.3231	0	0.4292		0.22	0.5998		126.3	17.31	1	0.7202		0.9001	0.5874
LETM1	8	3	SLC45A3	7	6	168	4.735	7	0.4211	0.8283	0.7154	0	0.6077	0.3741	0.229		0.01599	138.8	14.51	1	0.6312	0.8415	0.8978		0.776
LETM1	8	3	SLC52A3	8	2	169	4.736	8	0.3537	0.8964	0.3913	0	0.5837	0.3383	0.245	0	0.4924	124.7	16.88	1	0.6437	0.8641	0.894	1	0.5732
LETM1	8	3	SLC26A4	8	10	170	4.738	8	0.3817	0.7936	0.613	0	0.5105	0.1632	0.04413	0.4434	0.576	144.4	15.35	1	0.6809	0.9372	0.9368	0.7609	0.5354
LETM1	8	3	SLC30A7	8	4	171	4.742	8	0.3218	0.7024	0.1163	0.05342	0.3433	0.06353	0.3059	0.678	0.1743	155.3	18.69	0.9969	0.7591	0.9531	0.8798	0.4871	0.7103
LETM1	8	3	SLC48A1	6	2	172	4.745	6	0.3758	0.3232	0.6316		0.6459	0.1192	0.4188	0		169.4	15.2		0.6113	0.9422	0.8531	1
LETM1	8	3	SLC6A9	8	8	173	4.757	8	0.416	0.7403	0.5956	0	0.455	0.3141	0.1574	0.6447	0.5335	151.3	15.48	1	0.7081	0.8752	0.9156	0.5325	0.5512
LETM1	8	3	SLC9A3	8	7	174	4.764	8	0.3673	0.1253	0.3302	0.3367	0.6472	0.3025	0.217	0.9415	0.3839	181.9	17.27	0.9915	0.6105	0.8834	0.9008	0.09025	0.6158
LETM1	8	3	SLCO3A1	7	2	175	4.77	7	0.2423	0.1914	0.6621	0	0.542	0.2041	0.19	0		175.7	14.96	1	0.6652	0.9319	0.9075	1
LETM1	8	3	SLC26A9	6	10	176	4.773	6	0.3537	0.5864			0.5114	0.1806	0.05695	0.3939	0.481	163.7			0.6804	0.9319	0.9346	0.8076	0.5759
LETM1	8	3	SLC26A2	8	10	177	4.779	8	0.2793	0.07439	0.743	0	0.3344	0.2041	0.1103	0.3939	0.6386	188.4	14.27	1	0.763	0.9319	0.9256	0.8076	0.5
LETM1	8	3	SLC5A6	8	8	178	4.787	8	0.3889	0.4466	0.8203	0	0.5031	0.2041	0.1871	0.5841	0.3732	168.1	13.51	1	0.6845	0.9319	0.9083	0.6083	0.6202
LETM1	8	3	SLC24A3	7	6	179	4.837	7	0.3737	0.7002	0.3498	0	0.358	0.2493	0.1903	0.8258		155.5	17.14	1	0.7527	0.9189	0.9074	0.2472
LETM1	8	3	SLC7A6	7	8	180	4.86	7	0.4322	0.7161	0.752	0	0.4643	0.2041	0.2418	0.5583		153.9	14.19	1	0.7035	0.9319	0.8947	0.642
LETM1	8	3	SLC17A8	8	1	181	4.861	8	0.4186	0.9045	0.6954	0	0.5656	0.2261	0.23	0	0.8348	122.8	14.68	1	0.653	0.9271	0.8976	1	0.3839
LETM1	8	3	SLC18B1	8	1	182	4.886	8	0.4497	0.4646	0.9247	0	0.5826	0.2396	0.3366	0.6203	0.4049	167.7	12.25	1	0.6443	0.9222	0.8728	0.565	0.6085
LETM1	8	3	SLC39A3	7	1	183	4.886	7	0.4066	0.6594	0.7391	0	0.5634	0.2041	0.3206		0.1743	159.1	14.31	1	0.6542	0.9319	0.8765		0.7103
LETM1	8	3	SLC2A6	7	1	184	4.886	7	0.383	0.783	0.828	0	0.5845	0.0963	0.2046	0		145.8	13.42	1	0.6434	0.9512	0.9037	1
LETM1	8	3	SLC2A8	7	1	185	4.886	7	0.3461	0.767	0.5046	0	0.8379	0.0963	0.2631	0		148	16.13	1	0.5001	0.9512	0.8898	1
LETM1	8	3	SLC47A1	8	1	186	4.886	8	0.3175	0.6075	0.6466	0	0.5263	0.3383	0.1986	0	0.1743	162.6	15.08	1	0.6729	0.8641	0.9053	1	0.7103
LETM1	8	3	MFSD4A	5	1	187	4.886	5	0.2615	0.2349	0.4577	0	0.4294		0.2975			172.9	16.45	1	0.7201		0.8819
LETM1	8	3	MFSD13A	6	1	188	4.886	6	0.2535	0.5018	0.136	0	0.6821	0.25	0.2345			166.9	18.55	1	0.5914	0.9186	0.8965
LETM1	8	3	SLC35F1	6	1	189	4.886	6	0.2358	0.4723	0.147	0	0.482	0.3079	0.2178			167.6	18.47	1	0.695	0.8803	0.9006
LETM1	8	3	SLC15A1	7	1	190	4.886	7	0.2309	0.514	0.2522	0	0.4606	0.3154	0.2063	0		166.5	17.76	1	0.7053	0.875	0.9032	1
LETM1	8	3	MFSD6	7	2	191	4.886	7	0.2285	0.2253	0.2544	0	0.5689	0.3469	0.2447		0.3377	173.4	17.75	1	0.6512	0.8579	0.8941		0.6377
LETM1	8	3	SLC9A1	5	7	192	4.896	5	0.4424				0.4973	0.3383	0.1241	0.9171	0.4969				0.6874	0.8641	0.9228	0.1179	0.5702
LETM1	8	3	SLC23A1	7	10	193	4.901	7	0.4014	0.9145	0.3699	0	0.5035	0.2041	0.1855	0.6524		119.7	17.01	1	0.6843	0.9319	0.9088	0.5191
LETM1	8	3	SLC35E3	6	5	194	4.913	6	0.4483	0.7271	0.7662	0	0.6245	0.06353	0.3693			152.8	14.05	1	0.6228	0.9531	0.865
LETM1	8	3	SLCO5A1	6	2	195	4.92	6	0.2672	0.1961	0.66	0	0.5109	0.2041	0.1526			175.4	14.97	1	0.6807	0.9319	0.9168
LETM1	8	3	SLC16A1	8	2	196	4.923	8	0.3203	0.4607	0.3971	0	0.5792	0.1077	0.2889	0.5593	0.1996	167.8	16.84	1	0.6461	0.9431	0.8838	0.64	0.6985
LETM1	8	3	SLC1A3	8	7	197	4.928	8	0.3537	0.6356	0.4049	0	0.4488	0.2041	0.2523	0.582	0.3183	160.8	16.79	1	0.7109	0.9319	0.8923	0.6104	0.6443
LETM1	8	3	SLC39A13	7	4	198	4.931	7	0.449	0.8326		0	0.6729	0.3179	0.3396	0.678	0.4226	138		1	0.5966	0.8731	0.8721	0.4871	0.6007
LETM1	8	3	SLC24A1	5	6	199	4.947	5	0.3733				0.2634	0.2041	0.05649	0.8258	0.6982				0.7936	0.9319	0.9347	0.2472	0.4688
LETM1	8	3	SLC29A3	7	2	200	4.969	7	0.2193	0.4381		0	0.2787	0.5852	0.2156	0	0.2456	168.2		1	0.7872	0.3811	0.9012	1	0.6781
LETM1	8	3	SLC49A3	7	2	201	4.982	7	0.3397	0.6972	0.4151	0	0.5914	0.06353	0.2075		0.481	155.8	16.73	1	0.6397	0.9531	0.903		0.5759
LETM1	8	3	SLC17A4	7	2	202	4.992	7	0.3153	0.6251	0.2154		0.5744	0.1402	0.2761	0	0.3497	161.5	18		0.6485	0.9394	0.8867	1	0.634
LETM1	8	3	MFSD14A	5	5	203	5.006	5	0.2882	0.7427		0	0.2864	0.06353	0.1973			151		1	0.7839	0.9531	0.9056
LETM1	8	3	SLC37A1	7	1	204	5.021	7	0.32	0.8675	0.3928	0	0.5772	0.2248	0.179	0		131.5	16.87	1	0.6471	0.9276	0.9104	1
LETM1	8	3	SLC11A1	8	4	205	5.025	8	0.2891	0.2265	0.1979	0	0.4853	0.6396	0.2562	0.841	0.0661	173.4	18.12	1	0.6933	0.2956	0.8914	0.227	0.75
LETM1	8	3	SLC38A6	5	8	206	5.025	5	0.2784	0.6082		0	0.1544	0.2041	0.2929			162.6		1	0.8365	0.9319	0.8828
LETM1	8	3	SLC36A4	6	8	207	5.025	6	0.1857	0.2467		0	0.3727	0.3129	0.3293	0		172.3		1	0.746	0.876	0.8745	1
LETM1	8	3	SLC1A1	8	7	208	5.067	8	0.3113	0.1148	0.4446	0	0.382	0.2041	0.2322	0.7583	0.8152	183.1	16.54	1	0.7418	0.9319	0.8971	0.3601	0.3962
LETM1	8	3	SLC9C1	5	7	209	5.068	5	0.3039	0.8782	0.1581	0	0.6281		0.07136			129.4	18.39	1	0.6207		0.9322
LETM1	8	3	MFSD6L	7	1	210	5.073	7	0.384	0.6007	0.7597	0	0.4844	0.06353	0.2759		0.3027	163	14.12	1	0.6938	0.9531	0.8868		0.652
LETM1	8	3	SLC37A2	7	1	211	5.079	7	0.274	0.5527	0.4608	0	0.4986	0.2261	0.2064	0		165.2	16.43	1	0.6867	0.9271	0.9032	1
LETM1	8	3	SLC22A10	4	2	212	5.082	4	0.3525	0.8122		0	0.4074		0.227			141.5		1	0.7303		0.8984
[truncated: 197,366 more rows]

## Sheet: legend
column group	column	description
SLC A	gene symbol	HGNC gene symbol of the first SLC in a pair of SLCs.
	modalities	Number of modalities with data available (out of the eight integrated phenotypic profiles) for the first SLC.
	cluster	Cluster membership of the first SLC in the functional SLC landscape.
SLC B	gene symbol	HGNC gene symbol of the second SLC in a pair of SLCs.
	modalities	Number of modalities with data available (out of the eight integrated phenotypic profiles) for the second SLC.
	cluster	Cluster membership of the second SLC in the functional SLC landscape.
SLC pair	closeness rank	Ranking of all the 446 second SLCs based on their distance to the first SLC in the landscape graph.
	graph-based distance	Distance of the second SLC to the first SLC in the landscape graph.
	shared modalities	Number of modalities with data available (out of the eight integrated phenotypic profiles) for both SLCs.
	weighted mean similarity	Weighted-mean of the similarities calculated per modality for this SLC pair.
similarity per modality	transcriptome	Similarity of transcriptome profiles for this SLC pair.
	targeted metabolome	Similarity of targeted metabolome profiles for this SLC pair.
	interaction proteome	Similarity of the set of interacting proteins for this SLC pair.
	tissue expression	Similarity of tissue expression profiles for this SLC pair.
	localization	Similarity of subcellular localizations for this SLC pair.
	structure	Similarity of structure for this SLC pair.
	substrate	Similarity of substrate annotations for this SLC pair.
	disease association	Similarity of disease associations for this SLC pair.
distance per modality	transcriptome	Distance calculated between transcriptome profiles of this SLC pair.
	targeted metabolome	Distance calculated between targeted metabolome profiles of this SLC pair.
	interaction proteome	Distance calculated between the set of interacting proteins of this SLC pair.
	tissue expression	Distance calculated between tissue expression profiles of this SLC pair.
	localization	Distance calculated between subcellular localizations of this SLC pair.
	structure	Distance calculated between structure of this SLC pair.
	substrate	Distance calculated between substrate annotations of this SLC pair.
	disease association	Distance calculated between disease associations of this SLC pair.
