# Supplementary material for: Data- and knowledge-derived functional landscape of human solute carriers
Source: Mol Syst Biol. 2025 May 12;21(6):599–631. doi: 10.1038/s44320-025-00108-2 (PMC12130315; doi:10.1038/s44320-025-00108-2)
Supplement: Supplementary file 9 — Dataset EV6 [file 44320_2025_108_MOESM9_ESM.xlsx]

## Sheet: dataset
Goldmann et al. Data- and knowledge-derived functional landscape of human solute carriers (2025)
Dataset EV6. Clustering the functional landscape of human solute carriers.
cluster	cluster name	members	mean silhouette score	enriched families	enriched folds	enriched locations	enriched substrate classes
1	Carbohydrate transporters & MFS fold	66	0.0823328	SLC15; SLC2; SLC42; SLC43; SLC46	AmtB; MFS	Lysosome	carbohydrates and derivatives
2	Promiscuous transporters & MFS fold	83	0.13687	SLC10; SLC16; SLC22; SLCO	MFS	Plasma membrane	heteroarenes; lipids and steroids; organic ions
3	Mitochondrial transporters & MitC fold	68	0.284977	SLC25; SLC54; SLC55; SLC56	MitC; SLC56	Mitochondrion	nucleosides, nucleotides and nucleotide-sugars
4	Metal transporters	27	0.288751	SLC11; SLC30; SLC31; SLC39	YiiP; ZIP	Endoplasmic reticulum; Endosome	transition element cations
5	Nucleotide transporters, SLC35 family & Golgi localization	52	0.16768	SLC34; SLC35; SLC57	CNT2; DMT	Golgi apparatus	nucleosides, nucleotides and nucleotide-sugars
6	Inorganic ion transporters	18	0.203324	SLC24; SLC8	NCX		inorganic ions
7	Inorganic ion transporters	20	0.27002	SLC1; SLC20; SLC9	Glt; NhaA; PiT	Endosome; Plasma membrane	inorganic ions
8	Amino acid transporters & LeuT fold	71	0.222309	SLC12; SLC36; SLC38; SLC5; SLC6; SLC7	LeuT	Plasma membrane	amino acids, peptides and derivatives
9	SLC13, SLC28, SLC44 & SLC3 families	15	0.194503	SLC13; SLC28; SLC3; SLC44	CNT1; IT; SLC44
10	Carboxylic acid and organic ion transporters & UraA fold	21	0.330473	SLC26; SLC4	UraA	Plasma membrane	carboxylic acids and derivatives; organic ions
11	Lipid and steroid transporters & SLC27 family	6	0.730295	SLC27			lipids and steroids

## Sheet: legend
column	description
cluster	The cluster identifier.
cluster name	Manually curated name for a cluster.
members	Number of SLCs in this cluster.
mean silhouette score	The mean silhouette score of the cluster members.
enriched families	Family annotations significantly enriched within the cluster members, based on a Fisher's exact test (Benjamini-Hochberg corrected p-value < 0.05).
enriched folds	Fold annotations significantly enriched within the cluster members, based on a Fisher's exact test (Benjamini-Hochberg corrected p-value < 0.05).
enriched locations	Location annotations significantly enriched within the cluster members, based on a Fisher's exact test (Benjamini-Hochberg corrected p-value < 0.05).
enriched substrate classes	Substrate class annotations significantly enriched within the cluster members, based on a Fisher's exact test (Benjamini-Hochberg corrected p-value < 0.05).
