# Supplementary material for: Data- and knowledge-derived functional landscape of human solute carriers
Source: Mol Syst Biol. 2025 May 12;21(6):599–631. doi: 10.1038/s44320-025-00108-2 (PMC12130315; doi:10.1038/s44320-025-00108-2)
Supplement: Supplementary file 10 — Dataset EV7 [file 44320_2025_108_MOESM10_ESM.xlsx]

## Sheet: dataset
Goldmann et al. Data- and knowledge-derived functional landscape of human solute carriers (2025)
Dataset EV7. Publication asymmetry per gene family for all human protein-coding genes.
HGNC Gene Group / Family				2024		2023		2022		2021		2020		2019		2018		2017		2016		2015		2014		2013		2012		2011		2010		2009		2008		2007		2006		2005		2004		2003		2002
name	root symbol	id	protein-coding genes	publications	skewness	publications	skewness	publications	skewness	publications	skewness	publications	skewness	publications	skewness	publications	skewness	publications	skewness	publications	skewness	publications	skewness	publications	skewness	publications	skewness	publications	skewness	publications	skewness	publications	skewness	publications	skewness	publications	skewness	publications	skewness	publications	skewness	publications	skewness	publications	skewness	publications	skewness	publications	skewness
Pleckstrin homology domain containing	PLEKH	682	206	20316	11.7647	20113	11.7599	19411	11.7688	18483	11.8291	17483	11.8138	16531	11.8219	15757	11.8089	14933	11.7817	13977	11.6441	13109	11.4272	12023	11.2026	11054	10.9169	10180	10.6577	9326	10.364	8261	9.83508	7229	9.11505	6397	8.18753	5679	6.91073	5079	5.69877	4481	5.03971	3937	4.38261	3150	4.10345	2714	4.04287
Solute carrier families	SLC	752	440	29100	11.6017	28663	11.7246	27744	11.9935	26435	12.3857	24890	12.688	23308	12.9763	22043	13.267	20831	13.5074	19426	13.7344	18324	13.8523	16887	13.9032	15704	13.8917	14378	13.7932	13184	13.7132	11578	13.4568	10016	12.9578	8544	12.2731	7332	11.5997	6459	10.6722	5520	9.39424	4760	8.01202	3590	7.07408	3010	5.76466
Ankyrin repeat domain containing	ANKRD	403	246	20641	10.5779	20367	10.6027	19671	10.6579	18666	10.7995	17598	10.9045	16563	11.0424	15664	11.1945	14771	11.3087	13746	11.5299	12733	11.6585	11557	11.7703	10566	11.8228	9579	11.9697	8679	12.0235	7555	11.9573	6501	11.7805	5565	11.5221	4792	11.2486	4187	11.0061	3582	10.7731	3063	10.2025	2277	9.23756	1848	8.48421
Phosphatases		1076	222	21793	10.1643	21488	10.1545	20756	10.1548	19690	10.222	18504	10.1457	17366	9.99372	16409	9.80473	15534	9.58899	14303	9.43545	13220	9.12788	12074	8.7234	11134	8.30224	10167	7.8135	9310	7.42466	8242	7.10687	7322	6.75917	6512	6.20727	5832	6.00528	5229	5.59552	4666	5.3743	4107	5.31614	3432	5.23397	2981	5.27628
Zinc fingers		26	1557	123121	9.90612	121253	9.95423	117038	10.0432	109905	10.1934	102772	10.3199	96080	10.4433	90156	10.5812	84395	10.6446	78167	10.7272	72888	10.7892	66359	10.8806	60729	10.9067	55662	10.992	50525	11.0048	43949	11.0797	38447	10.9742	33282	10.8996	29207	10.678	26077	10.4618	22301	10.2909	19308	10.1981	14329	9.97162	11867	9.68837
7TM proteins		2054	818	44373	7.95211	43945	7.96642	43136	7.99831	42201	7.992	40714	8.02306	39262	7.99518	38035	7.99437	36686	7.98475	35051	7.98034	33500	8.01148	31590	7.93658	29529	7.88941	27329	7.82787	25212	7.80845	22519	7.68131	19705	7.91764	17057	8.22562	14680	8.45209	12987	8.59007	11389	8.63159	9992	8.79906	7833	8.99572	6412	9.01482
Armadillo like helical domain containing	ARMH	1492	328	44409	7.68778	43782	7.6789	41606	7.70469	38303	7.84726	35425	7.83027	32583	7.83442	29960	7.84448	27503	7.89768	25100	7.85017	23044	7.69534	20281	7.62077	18430	7.50355	16688	7.419	14750	7.30412	12933	7.20627	11183	7.19261	9759	6.95932	8612	6.59763	7558	6.60022	6485	6.39516	5615	6.25495	4358	6.2383	3659	5.70613
Ras small GTPase superfamily		358	162	19231	7.30454	18996	7.26179	18242	7.26995	17321	7.24157	16272	7.12104	15173	7.05421	14215	6.97328	13410	6.89226	12414	6.68028	11487	6.39887	10445	6.11174	9500	5.80904	8605	5.4771	7711	5.19465	6754	4.97509	5921	4.66806	5159	4.49705	4572	4.42585	4063	4.40266	3569	4.34703	3103	4.3817	2462	4.33176	2082	4.31646
Flavoproteins		2258	121	18514	7.22028	18319	7.22494	17780	7.25284	17007	7.26319	16197	7.28161	15422	7.28767	14715	7.30036	14068	7.31682	13268	7.35931	12526	7.39576	11573	7.41976	10735	7.41786	9951	7.46027	9147	7.4372	8231	7.48237	7083	7.53242	6039	7.52843	5109	7.51869	4379	7.45507	3680	7.33152	3079	7.10572	2347	6.85226	1826	6.50425
C2 domain containing		823	166	19643	7.20649	19401	7.1762	18787	7.15018	17993	7.11651	17057	6.99569	16145	6.81879	15380	6.60381	14554	6.40315	13650	6.23356	12790	5.99352	11779	5.68378	10837	5.40933	9916	5.0737	9048	4.82795	8066	4.67324	7048	4.54329	6171	4.37694	5482	4.40661	4935	4.31193	4383	4.38657	3917	4.5497	3230	4.6927	2795	4.61698
MicroRNA host genes		1690	844	114694	6.74775	112963	6.78842	108543	6.89821	101746	7.08913	95129	7.22626	88825	7.353	83162	7.51908	77730	7.60934	71943	7.60783	66656	7.58547	60348	7.54738	55086	7.55885	50101	7.50978	45110	7.5339	39684	7.62485	34291	7.52167	29684	7.36881	26054	7.20515	23141	6.9956	20190	7.0572	17659	7.06083	14097	6.86046	11914	6.78562
Minor histocompatibility antigens		870	50	8501	6.50574	8398	6.50755	8094	6.52667	7669	6.54938	7269	6.56271	6853	6.56282	6484	6.56982	6069	6.56806	5649	6.54757	5228	6.50947	4684	6.46975	4255	6.42593	3828	6.34935	3436	6.26431	3041	6.18142	2580	6.10675	2199	6.01104	1838	5.83987	1586	5.6546	1365	5.52765	1180	5.40155	921	5.21649	734	4.82341
Basic helix-loop-helix proteins	BHLH	420	109	18695	6.44996	18392	6.45148	17858	6.4624	17206	6.46921	16332	6.4603	15351	6.48324	14549	6.50276	13757	6.52364	12763	6.56092	11762	6.56063	10666	6.57476	9616	6.47224	8680	6.34713	7881	6.26985	6942	6.12099	6086	5.83653	5161	5.49325	4394	5.08661	3819	4.50207	3320	4.1083	2857	3.74833	2285	3.36277	1902	2.98633
Ion channels		177	327	32374	6.29405	31977	6.33437	31161	6.35876	30178	6.37698	28828	6.40761	27568	6.46537	26476	6.43443	25329	6.49319	23968	6.50081	22669	6.61083	21175	6.70157	19592	6.82947	18033	6.99071	16467	7.07646	14682	7.29157	12802	7.37892	11038	7.65159	9578	7.73807	8492	7.68845	7504	7.50577	6555	6.82334	5344	6.23763	4480	5.52449
Cadherins		16	64	7223	5.90964	7133	5.91786	6924	5.93178	6640	5.93307	6318	5.95542	6014	5.96312	5739	5.95908	5475	5.92712	5115	5.91409	4773	5.83886	4403	5.81562	4026	5.81065	3622	5.73311	3247	5.62708	2878	5.56168	2480	5.52582	2148	5.4212	1855	5.28521	1644	5.13763	1427	5.07587	1249	5.0524	1049	4.95934	890	4.85654
Kelch like	KLHL	617	42	1855	5.89415	1839	5.88856	1766	5.87414	1615	5.89167	1472	5.86533	1329	5.82475	1238	5.77659	1142	5.78423	1007	5.739	924	5.74895	816	5.65061	744	5.64746	633	5.52664	570	5.32043	495	5.03334	424	4.73432	367	4.73155	339	4.44844	311	4.02572	264	3.42427	227	2.54131	137	1.49936	121	1.20497
AGC family kinases		1625	57	13978	5.83869	13853	5.82826	13530	5.80967	13151	5.80718	12577	5.759	12037	5.74136	11601	5.70948	11141	5.65382	10493	5.55747	9831	5.38787	9100	5.19972	8381	4.99715	7737	4.7983	7104	4.58456	6353	4.26204	5604	3.83708	4975	3.36354	4376	2.87913	3916	2.53567	3490	2.43557	3079	2.48836	2598	2.64184	2200	2.65336
Methyltransferase families		1398	204	21478	5.79237	20995	5.86452	19883	6.0587	18470	6.24632	17004	6.43084	15653	6.68156	14467	6.94422	13319	7.22777	12192	7.50674	11121	7.79372	9878	8.09763	8910	8.20891	8026	8.34337	7099	8.47348	6045	8.62058	5100	8.55752	4253	8.52492	3559	8.13635	2978	7.75275	2470	6.75165	2054	6.15828	1492	5.38187	1226	4.50473
C1q domain containing		1641	33	3794	5.40783	3740	5.40809	3666	5.41201	3554	5.41511	3400	5.41664	3253	5.41814	3104	5.41846	2948	5.41676	2757	5.41535	2612	5.4148	2412	5.41052	2185	5.40458	1958	5.39555	1745	5.38389	1502	5.36347	1266	5.34974	1037	5.2945	822	5.19439	688	4.99821	565	4.78202	452	4.14315	327	3.0393	244	1.94509
Metallopeptidases		2104	89	15290	5.36938	15131	5.36724	14823	5.36692	14351	5.37714	13739	5.38339	13194	5.38275	12669	5.38087	12092	5.34402	11369	5.33447	10610	5.27138	9765	5.18485	8950	5.13373	8040	5.08781	7244	4.9465	6332	4.84945	5378	4.7589	4437	4.73867	3653	4.5692	3068	4.32748	2565	4.19919	2136	4.0456	1665	3.86242	1316	3.35865
Ig-like cell adhesion molecule family		1410	106	10195	5.36217	10059	5.3321	9789	5.37121	9440	5.43125	8991	5.52602	8567	5.56561	8251	5.59858	7951	5.62208	7517	5.70845	7147	5.71665	6690	5.76981	6237	5.7459	5736	5.69573	5225	5.70583	4702	5.71133	4126	5.64307	3577	5.50354	3154	5.23961	2822	4.90704	2484	4.54387	2170	4.10199	1756	3.71625	1447	3.06917
Receptor kinases		320	70	32116	5.30493	31790	5.30487	31122	5.29267	30280	5.29862	28939	5.24922	27619	5.22567	26415	5.21118	25048	5.17453	23234	5.14286	21445	5.12729	19477	5.06279	17571	5.00426	15621	4.93106	13906	4.83576	12259	4.7314	10486	4.66399	8813	4.58525	7373	4.35197	6334	4.06661	5499	3.74009	4713	3.51798	3947	3.33584	3324	3.05302
BTB domain containing	BTBD	861	134	6513	5.22361	6421	5.2465	6164	5.2033	5708	5.16359	5239	5.16474	4823	5.00045	4499	5.03487	4158	5.1243	3742	5.09118	3452	5.09161	3094	5.20192	2816	5.33158	2537	5.50465	2297	5.60793	2000	5.8565	1732	5.98661	1491	5.80633	1325	5.79345	1217	5.52171	1052	5.66442	942	6.03923	626	6.40817	543	5.88879
Protein phosphatase 1 regulatory subunits	PPP1R	694	181	34552	5.17694	34024	5.19213	32826	5.21152	31075	5.25458	29244	5.28459	27522	5.30661	25922	5.35031	24343	5.3577	22750	5.37705	21125	5.41409	19282	5.41751	17769	5.4134	16186	5.43923	14605	5.43549	12874	5.50078	11263	5.4151	9636	5.32309	8337	5.27152	7284	5.10277	6315	5.07333	5415	5.11149	4270	4.98351	3477	4.60047
Receptor ligands		542	373	133378	5.0123	131771	5.02868	128763	5.05134	125388	5.08012	120357	5.11182	115432	5.16453	110938	5.19138	106178	5.20855	100299	5.23704	93850	5.23698	87101	5.25923	80139	5.26453	72792	5.28319	65966	5.31881	58975	5.33868	50696	5.39362	42477	5.48396	35454	5.46086	30148	5.43022	25892	5.32991	21614	5.07381	17285	4.77755	13565	4.30449
Immunoglobulin superfamily domain containing		589	474	69627	5.00343	68726	4.98506	67089	4.97115	65075	4.96219	62111	4.99848	59224	5.11728	56989	5.24885	54624	5.40886	51637	5.60685	48873	5.78882	45798	5.97032	42734	6.1209	39448	6.2909	36383	6.45258	32934	6.58484	28574	6.71373	24530	6.8986	21327	7.006	18739	7.03431	16488	7.14464	14355	7.31384	11745	7.81856	9763	8.50266
PAS domain containing	PASD	2127	34	9417	4.81997	9253	4.82061	9003	4.81933	8699	4.81573	8268	4.80241	7845	4.79039	7482	4.77346	7079	4.76847	6636	4.7483	6129	4.7129	5595	4.65449	5018	4.57	4463	4.50303	4049	4.41276	3580	4.3044	3043	4.13086	2531	3.91656	2105	3.62596	1773	3.17882	1512	2.859	1268	2.5919	996	2.20121	801	1.9978
SH2 domain containing		741	101	26283	4.74957	25989	4.69116	25353	4.61368	24677	4.51064	23761	4.34844	22721	4.17437	21896	3.96224	21038	3.73796	19990	3.49827	19014	3.26018	17766	3.03402	16515	2.82342	15315	2.62865	14140	2.48762	12955	2.37679	11752	2.29682	10600	2.21728	9609	2.17928	8805	2.21158	7986	2.23999	7218	2.29129	6387	2.352	5646	2.47835
Myb/SANT domain containing		532	54	7242	4.71241	7108	4.69136	6822	4.62755	6297	4.64703	5866	4.53909	5450	4.31496	4967	4.08665	4545	3.84005	4141	3.5272	3783	3.12304	3391	2.72283	3083	2.36443	2787	2.04102	2529	1.90211	2187	1.87796	1901	2.06297	1667	2.16955	1470	2.27821	1317	2.41688	1122	2.51621	974	2.41217	729	2.5538	629	2.47434
Proteoglycans		570	38	5608	4.67492	5541	4.67225	5385	4.68488	5199	4.6901	4919	4.69937	4663	4.72865	4440	4.71541	4210	4.67965	3949	4.64878	3687	4.56965	3403	4.47537	3089	4.43668	2771	4.34358	2493	4.22184	2204	4.06902	1923	4.0543	1648	3.97765	1473	3.71931	1322	3.47126	1163	3.51869	1022	3.43679	855	3.30889	733	2.80688
Tetraspan junctional complex superfamily		1471	87	5980	4.6701	5912	4.68525	5739	4.70439	5536	4.75028	5276	4.78291	4988	4.84534	4765	4.88268	4553	4.91417	4261	5.03081	4061	5.05219	3758	5.15056	3498	5.17176	3220	5.28247	2988	5.29455	2647	5.27396	2318	5.25453	2030	5.22847	1767	5.33272	1556	5.29534	1392	5.36708	1234	5.1242	987	4.75179	796	4.51535
Sulfotransferases		821	50	1784	4.3686	1775	4.39986	1746	4.419	1686	4.4996	1601	4.5173	1536	4.5432	1502	4.55259	1444	4.63928	1370	4.58733	1331	4.5623	1255	4.64396	1194	4.67098	1133	4.77653	1086	4.71079	979	4.8183	881	4.54434	804	4.67866	753	4.46829	696	4.42646	650	4.16531	583	3.32846	466	2.81322	408	2.16288
PRAME family	PRAMEF	686	22	246	4.34084	240	4.33896	228	4.33444	209	4.32677	190	4.3315	180	4.32481	174	4.31977	168	4.3137	157	4.31603	145	4.29868	134	4.30103	131	4.29943	124	4.28397	115	4.25448	87	4.24595	82	4.21646	77	4.17458	69	4.05955	62	3.84998	42	3.96704	37	3.94304	25	4.15435	24	4.12081
DENN domain containing	DENND	504	28	1779	4.31605	1752	4.29319	1661	4.28135	1549	4.28564	1401	4.21267	1292	4.13202	1214	4.05778	1107	3.93128	1000	3.76903	904	3.55105	777	3.13961	673	2.34767	566	1.48372	466	1.60593	401	1.57491	327	1.61024	293	1.57812	267	1.55197	249	1.57488	217	1.70872	204	1.60959	136	1.59002	120	1.76966
LY6/PLAUR domain containing	LYPD	1226	35	1688	4.29974	1674	4.2895	1638	4.30175	1604	4.307	1534	4.30555	1454	4.34596	1402	4.35343	1340	4.35386	1263	4.33832	1188	4.39713	1101	4.38948	1018	4.3484	927	4.39742	854	4.3765	757	4.32075	667	4.28273	583	4.30597	515	4.12116	456	4.01874	396	3.96018	344	3.81763	268	3.60061	207	3.51823
Mitochondrial respiratory chain complex assembly factors		645	72	3106	4.18994	3065	4.18526	2910	4.05225	2721	3.65899	2387	3.56508	2133	3.50788	1933	3.26143	1757	3.09603	1580	2.86288	1425	2.86167	1269	2.76932	1175	2.43482	1094	2.00134	981	1.56377	840	1.43784	697	1.31114	625	1.27149	580	1.27161	537	1.29457	471	1.47665	436	1.39041	299	1.65297	270	1.54547
Secretory calcium-binding phosphoprotein family		2245	25	2537	4.12786	2493	4.12236	2436	4.13188	2370	4.14457	2272	4.16328	2173	4.146	2066	4.14384	1974	4.13442	1870	4.14781	1769	4.11576	1635	4.08797	1504	4.02856	1370	4.00229	1231	3.99857	1065	3.93879	915	3.88181	786	3.73835	675	3.63263	583	3.41375	510	3.19668	438	2.80903	370	2.60119	316	2.26775
Fibronectin type III domain containing		555	160	16877	3.98068	16663	4.01027	16179	4.05138	15572	4.05023	14792	4.14006	14020	4.14738	13397	4.16596	12686	4.18916	11856	4.12005	11130	4.10858	10289	4.05219	9543	3.9723	8739	3.85559	8045	3.80142	7199	3.74174	6286	3.76374	5532	3.86492	4901	4.01027	4452	4.10268	4005	4.30723	3593	4.4235	3031	4.65117	2669	4.82746
General transcription factors	GTF	565	43	6085	3.89399	6012	3.91329	5801	4.00305	5471	4.12697	5201	4.18927	4950	4.24722	4698	4.29221	4489	4.30429	4308	4.31018	4126	4.20483	3847	4.16268	3685	4.01132	3513	3.94348	3331	3.7664	3125	3.5782	2930	3.29329	2740	2.94745	2546	2.67873	2337	2.40335	2173	2.24106	2010	2.24415	1802	2.19236	1647	2.13513
Abhydrolase domain containing	ABHD	4	27	1260	3.85419	1248	3.86801	1209	3.9271	1146	3.93881	1074	3.98372	1009	3.9986	962	4.02398	925	4.09881	868	4.15223	825	4.19014	760	4.2468	722	4.26358	689	4.29398	635	4.33617	564	4.34989	495	4.38614	430	4.42147	363	4.52781	317	4.48808	276	4.46227	241	4.3666	158	4.33205	126	4.15979
FERM domain containing		1293	50	8444	3.84364	8299	3.84041	8012	3.8803	7610	3.91928	7231	3.94301	6839	3.96821	6500	3.98645	6167	3.94965	5761	3.95935	5381	3.95353	4930	3.94897	4549	3.95467	4162	3.97995	3779	3.93956	3332	3.90903	2923	3.78	2503	3.53693	2171	3.13827	1905	2.8045	1681	2.58605	1491	2.4952	1281	2.51679	1090	2.54786
Apolipoproteins	APO	405	21	10039	3.8008	9906	3.79296	9634	3.77744	9351	3.76877	9004	3.76391	8695	3.76364	8434	3.75875	8136	3.7629	7788	3.76718	7395	3.75979	6991	3.76941	6570	3.76719	6138	3.77533	5712	3.77698	5218	3.78083	4509	3.77705	3871	3.77219	3282	3.76102	2821	3.7651	2417	3.71333	2007	3.67543	1549	3.57703	1172	3.43872
ATP binding cassette transporters	ABC	417	48	11720	3.78085	11612	3.7877	11317	3.81104	10920	3.82214	10419	3.84084	9976	3.85149	9505	3.87001	9080	3.87625	8584	3.8692	8091	3.84498	7446	3.81114	6859	3.78972	6285	3.76004	5687	3.75062	5126	3.73659	4379	3.73478	3650	3.71475	3068	3.6922	2575	3.72762	2159	3.80405	1774	3.87008	1401	3.84946	1101	3.93537
Cilia and flagella associated	CFAP	1491	77	3584	3.76209	3520	3.73966	3358	3.75675	3083	3.83778	2817	3.81776	2560	3.78308	2345	3.78728	2120	3.79067	1946	3.81346	1789	3.67741	1577	3.64628	1437	3.4829	1323	3.53288	1213	3.46536	1036	3.50138	892	3.53425	792	3.36114	699	3.38144	633	3.44963	542	3.56414	484	3.52496	326	3.43722	294	3.06641
CD molecules	CD	471	391	114005	3.73108	112692	3.7253	110343	3.71824	107390	3.70694	103144	3.71813	98798	3.73872	95008	3.76606	91022	3.79863	86071	3.82663	81095	3.84254	75400	3.84853	69568	3.88217	63402	3.93067	57712	3.9934	51722	4.0632	44648	4.20176	37923	4.44254	32324	4.78275	28001	5.03401	24365	5.25688	20947	5.58278	17311	6.19822	14182	7.23807
Ribosomal biogenesis factors		1729	106	12021	3.67756	11789	3.72412	10835	3.87441	9483	4.08623	8431	4.28932	7471	4.48985	6483	4.68291	5495	4.89405	4883	5.01942	4449	5.0833	3666	5.14989	3257	5.14386	3032	5.08827	2509	5.06935	2119	4.99891	1880	4.98167	1651	4.94236	1522	4.8045	1369	4.75919	1160	4.66245	971	4.64977	653	4.76366	595	4.17573
Cyclins	CCN	473	29	5476	3.66721	5428	3.66575	5302	3.66533	5154	3.6887	4906	3.6726	4678	3.65515	4455	3.66893	4292	3.62941	4110	3.60626	3896	3.5616	3632	3.57008	3377	3.5036	3096	3.45562	2879	3.38055	2605	3.33106	2352	3.27728	2055	3.10396	1808	2.75517	1594	2.61883	1400	2.33074	1218	2.08861	1023	1.98849	867	1.61867
Basic leucine zipper proteins		506	55	10824	3.65893	10646	3.62161	10277	3.51813	9858	3.43062	9302	3.34904	8746	3.24363	8293	3.20502	7876	3.17167	7328	3.12505	6808	3.12688	6242	3.18491	5697	3.2544	5151	3.35493	4691	3.44026	4160	3.50671	3565	3.62493	3103	3.78021	2679	3.73789	2362	3.82234	2097	3.83138	1834	3.7258	1538	3.71548	1253	3.79043
Chromatin modifying enzymes		484	81	14831	3.65734	14544	3.65154	13943	3.62082	13092	3.60672	12211	3.59691	11405	3.56321	10596	3.54478	9798	3.59225	9061	3.63173	8240	3.73525	7464	3.86598	6806	3.96464	6134	4.11453	5603	4.23526	4973	4.31602	4359	4.39274	3894	4.46489	3444	4.53522	3042	4.60788	2643	4.61255	2245	4.60544	1787	4.54176	1511	4.50751
MARVEL domain containing		1626	27	1159	3.63239	1144	3.65227	1093	3.63861	1033	3.60857	958	3.60853	878	3.62477	836	3.55106	795	3.55737	733	3.57736	696	3.53392	637	3.50553	582	3.48281	535	3.45713	498	3.50275	428	3.44515	394	3.30092	346	3.1687	317	2.86856	283	2.73444	257	2.85211	233	2.74231	170	2.74714	141	2.63828
Sterile alpha motif domain containing	SAMD	760	88	5934	3.624	5858	3.62757	5599	3.62823	5228	3.633	4845	3.59755	4491	3.59074	4204	3.57982	3900	3.5121	3586	3.4638	3320	3.40104	3000	3.2938	2719	3.18262	2436	3.05041	2196	2.86371	1863	2.80924	1634	2.82761	1427	2.6083	1266	2.61955	1167	2.62336	1027	2.65108	922	2.50714	704	2.55466	624	2.74277
Poly(ADP-ribose) polymerases	PARP	684	17	2628	3.55861	2584	3.56345	2474	3.57051	2315	3.59252	2114	3.60828	1946	3.62013	1796	3.64119	1652	3.65125	1503	3.65578	1376	3.66243	1219	3.68213	1084	3.6792	966	3.67264	873	3.67138	745	3.68036	625	3.68024	518	3.68545	447	3.68636	387	3.66447	332	3.64972	269	3.59531	194	3.4963	154	3.41098
Wnt enhanceosome complex		1677	18	5461	3.5334	5388	3.53091	5218	3.52248	5017	3.51806	4733	3.50653	4453	3.49486	4207	3.48345	3980	3.47065	3704	3.45034	3399	3.42029	3098	3.38224	2806	3.35783	2544	3.34781	2251	3.33408	1970	3.3229	1675	3.38084	1362	3.46705	1112	3.54216	935	3.64472	775	3.69719	662	3.70419	542	3.68999	442	3.65864
IPT domain containing		1752	31	9467	3.52743	9373	3.52424	9180	3.5148	8937	3.52642	8607	3.5399	8302	3.5695	7976	3.6147	7626	3.64913	7201	3.71449	6683	3.74195	6079	3.81615	5561	3.85363	5070	3.88996	4556	3.91208	4003	3.89775	3412	3.81829	2876	3.72794	2472	3.6218	2127	3.52059	1849	3.41513	1583	3.22275	1273	2.97594	1009	2.79589
Pyrin domain containing		994	23	3057	3.45977	2962	3.4036	2782	3.30265	2599	3.22518	2325	3.03687	2129	2.84489	1955	2.70486	1772	2.55874	1611	2.46192	1464	2.35503	1278	2.29181	1132	2.30982	979	2.37846	850	2.48423	732	2.61927	607	2.68599	504	2.71001	413	2.4931	348	2.62827	290	2.63064	259	2.32697	205	2.68934	144	2.64004
Short chain dehydrogenase/reductase superfamily	SDR	743	74	5428	3.45395	5355	3.36479	5117	3.26862	4768	3.17624	4445	3.09619	4104	2.9352	3829	2.83086	3613	2.78745	3347	2.72328	3157	2.59416	2862	2.53409	2678	2.43846	2479	2.38006	2287	2.28853	2039	2.15797	1793	2.16206	1441	2.0343	1256	1.92171	1125	1.88071	1001	1.73618	904	1.70623	690	1.71266	586	1.65087
Homeoboxes		516	238	17198	3.43038	16934	3.41943	16516	3.38149	15856	3.43532	14989	3.43389	14155	3.41782	13416	3.3933	12660	3.354	11758	3.32727	10975	3.30534	10115	3.29562	9317	3.2713	8585	3.23664	7814	3.24448	6849	3.26527	5992	3.21357	5020	3.30008	4439	3.29847	4006	3.29712	3596	3.14393	3223	3.01359	2687	2.9696	2341	2.70568
Mitogen-activated protein kinase cascade		652	60	16537	3.38407	16377	3.36724	15946	3.35013	15504	3.32163	14960	3.27714	14351	3.23676	13860	3.20614	13306	3.15958	12600	3.10851	11843	3.06036	10928	3.01428	10061	3.01581	9255	3.0284	8440	3.04316	7566	2.98901	6662	3.02056	5841	3.1278	5094	3.1262	4466	3.15282	3927	3.23273	3407	3.34296	2806	3.26433	2277	3.09563
Proteins encoded by multiple genes		2293	170	9908	3.37058	9862	3.37464	9654	3.37259	9331	3.36721	8951	3.37463	8526	3.37349	8229	3.42638	7928	3.48398	7583	3.52534	7287	3.58364	6815	3.67174	6302	3.75091	5856	3.73253	5332	3.88046	4702	4.14039	4040	4.62417	3642	4.87077	3343	5.10138	3097	5.48829	2738	6.03081	2418	6.69133	2028	7.34007	1750	7.97797
Glycosyltransferases		424	191	8927	3.33105	8824	3.307	8535	3.35018	8034	3.43285	7423	3.43745	6917	3.39998	6588	3.37342	6223	3.34091	5765	3.4404	5473	3.56536	5035	3.59361	4702	3.58003	4369	3.59503	4045	3.64932	3583	3.61671	3164	3.4041	2861	3.5453	2636	3.16894	2429	3.01718	2187	2.74191	1993	2.31963	1595	2.16755	1390	1.98582
Calycin structural superfamily		632	35	3934	3.31052	3887	3.30041	3764	3.29484	3619	3.26337	3424	3.21792	3231	3.12885	3091	3.05703	2927	2.95509	2740	2.79449	2553	2.61153	2338	2.34636	2118	2.02711	1886	1.77057	1714	1.48767	1487	1.31692	1289	1.20218	1078	0.945224	927	0.928089	778	0.830785	699	0.772321	627	0.856274	514	0.85345	456	0.938516
Speedy/RINGO cell cycle regulator family	SPDY	756	21	106	3.27945	106	3.27945	106	3.27945	105	3.28389	97	3.46228	88	3.40644	87	3.3486	86	3.38041	81	3.17522	78	2.90544	77	2.79639	75	2.73193	74	2.60302	69	2.54481	50	2.96103	48	3.08398	44	2.38329	43	2.5079	42	2.26871	39	2.25315	29	1.81918	26	0.861081	17	0.312233
Intermediate filaments		607	73	8748	3.27472	8602	3.29195	8150	3.3011	7530	3.37623	7073	3.39776	6535	3.39627	6045	3.41697	5563	3.40363	5189	3.38968	4752	3.46095	4375	3.41176	4023	3.44363	3608	3.39886	3282	3.47579	2908	3.47542	2565	3.47096	2188	3.47	1984	3.2116	1789	3.03082	1565	2.90581	1381	2.65546	1158	2.58485	1025	2.37817
Major spliceosome		1518	142	19371	3.25108	18987	3.29525	17916	3.35661	15849	3.55995	14289	3.68189	12838	3.84372	11349	4.10527	9838	4.3656	8708	4.6525	7978	4.78865	6925	4.96136	6195	5.08012	5716	5.02826	4888	5.28305	4272	5.20775	3760	5.03687	3444	4.68464	3156	4.39639	2821	4.23471	2528	3.97792	2136	3.73757	1619	3.2195	1483	2.97305
Tripartite motif family	TRIM	59	80	6065	3.24651	5936	3.28568	5616	3.38231	5160	3.54502	4763	3.67745	4337	3.81641	3987	3.97316	3675	4.17162	3380	4.23722	3130	4.32366	2820	4.45716	2557	4.58234	2311	4.77857	2064	4.84276	1714	4.89623	1517	5.02486	1294	5.22114	1112	5.40233	988	5.60038	814	5.84639	691	5.95834	522	5.67625	445	5.15384
Iron (II) and 2-oxoglutarate dependent oxygenases		1368	34	3295	3.20999	3227	3.21969	3076	3.26386	2799	3.31139	2539	3.39053	2314	3.30812	2093	3.2856	1874	3.11981	1661	2.9368	1443	2.96313	1234	2.86037	1064	2.77123	923	2.47599	811	2.27641	677	2.05631	556	1.76071	488	1.67134	424	1.23105	343	0.69169	281	0.47787	245	0.565337	159	0.899553	144	1.0727
Rho guanine nucleotide exchange factors		1958	83	5873	3.16995	5811	3.19073	5601	3.25466	5293	3.34979	5003	3.46965	4650	3.5603	4430	3.65592	4158	3.75197	3885	3.79652	3710	3.82569	3436	3.86441	3211	3.90395	2959	3.83792	2726	3.85144	2451	3.80826	2155	3.90611	1965	3.84142	1778	3.72233	1619	3.7754	1418	3.71164	1270	3.74333	1016	3.90844	869	4.10492
Kallikreins	KLK	616	16	1558	3.12578	1548	3.13136	1531	3.11623	1509	3.11925	1454	3.10733	1412	3.08923	1380	3.11097	1331	3.09227	1262	3.07499	1209	3.0472	1150	3.03789	1074	3.01565	993	2.93948	936	2.87954	846	2.77839	743	2.75656	647	2.71557	554	2.55849	504	2.51953	424	2.34109	377	2.29145	306	2.24423	265	2.05907
Small nucleolar RNA host genes		1838	144	24832	3.11197	24442	3.16957	23027	3.44163	20507	4.05854	18669	4.43366	16825	5.0151	15084	5.62083	13510	6.11036	12226	6.51026	11132	6.85275	9757	7.28208	8826	7.55239	8029	7.72735	7022	8.02974	6015	8.26833	5250	8.472	4632	8.42758	4187	8.39545	3735	8.38816	3279	8.31633	2851	8.62471	2231	8.85458	1906	8.77238
Tetratricopeptide repeat domain containing	TTC	769	114	8806	3.10441	8690	3.10904	8240	3.15022	7470	3.17149	6818	3.1804	6236	3.13907	5754	3.24117	5285	3.18092	4825	3.06412	4426	3.05009	3876	3.08381	3505	2.98455	3174	2.72732	2849	2.73142	2419	2.66191	2094	2.60562	1893	2.40282	1714	2.25508	1567	2.14053	1352	2.06349	1166	2.0513	872	2.3598	764	2.45478
RBR E3 ubiquitin ligases		1391	14	1840	3.09698	1810	3.10152	1736	3.10881	1624	3.14673	1533	3.16294	1435	3.17892	1359	3.18962	1262	3.21179	1160	3.22364	1078	3.24348	971	3.25513	882	3.26063	780	3.27394	687	3.2895	597	3.29487	522	3.28263	436	3.28105	389	3.27607	338	3.27214	286	3.24685	238	3.22704	169	3.22673	121	3.10539
M14 carboxypeptidases	CP	1321	28	1192	3.07848	1174	3.09582	1137	3.17132	1077	3.4398	1020	3.64844	984	3.79849	944	3.88248	895	3.97455	839	4.0868	789	4.10184	736	4.15291	694	4.16872	637	4.22584	598	4.19039	537	4.13473	474	4.08164	419	3.93512	376	3.64482	347	3.25152	323	3.08272	306	2.94983	239	2.30326	195	1.67079
Dyneins		537	38	2087	3.05966	2057	3.04318	1957	2.99982	1782	2.99551	1641	3.00153	1532	2.91284	1396	2.91027	1276	2.85498	1186	2.79773	1092	2.79707	966	2.74029	876	2.72719	813	2.69224	735	2.64739	614	2.65887	535	2.64754	482	2.5559	448	2.46383	420	2.48017	374	2.50491	329	2.50841	252	2.58558	230	2.46094
Collagens	COL	490	44	5292	3.05792	5239	3.06634	5122	3.0887	4957	3.1195	4733	3.1256	4516	3.1038	4366	3.12672	4183	3.10955	3935	3.10944	3724	3.05389	3529	3.04968	3269	3.03304	3054	2.9962	2866	2.97161	2653	2.94584	2391	2.84855	2169	2.76147	2003	2.68006	1865	2.60497	1726	2.46544	1590	2.48082	1417	2.40742	1306	2.3822
Serpin peptidase inhibitors	SERPIN	739	36	6994	3.05091	6900	3.06699	6730	3.08102	6519	3.10412	6262	3.11868	6039	3.13726	5821	3.16254	5645	3.18777	5354	3.20604	5098	3.22425	4800	3.24311	4520	3.23931	4181	3.2624	3878	3.2751	3538	3.2796	3135	3.27282	2755	3.2039	2409	3.07148	2149	2.94711	1898	2.85218	1640	2.69426	1355	2.47705	1100	2.05901
Defensins		501	45	1446	2.99871	1436	2.98586	1422	3.00122	1398	3.02302	1352	3.00921	1308	3.00965	1277	2.99496	1248	3.00285	1203	3.01291	1150	2.9914	1094	3.01634	1031	3.0038	956	2.94022	878	2.86658	793	2.93479	663	2.8552	582	2.87011	507	2.89926	464	2.94091	425	3.01929	357	2.88089	300	2.73315	230	2.62878
Glycoside hydrolase family		1650	87	7134	2.99602	7049	2.95732	6809	2.94417	6467	2.93358	6057	2.89728	5652	2.84899	5359	2.82647	5115	2.76423	4781	2.70079	4496	2.59787	4157	2.54392	3886	2.38557	3580	2.27222	3300	2.19104	2963	2.08321	2686	2.03265	2450	2.00451	2222	1.88676	2054	1.81768	1878	1.80046	1734	1.73752	1532	1.75955	1388	1.87902
A-kinase anchoring proteins	AKAP	396	29	3188	2.98524	3158	2.99571	3022	3.02411	2820	3.09786	2643	3.1549	2480	3.16445	2327	3.16334	2188	3.21792	2044	3.24747	1929	3.255	1750	3.26627	1630	3.19262	1484	3.15624	1341	2.96179	1194	2.77642	1052	2.66203	944	2.40537	845	2.29333	753	2.09331	668	2.05825	604	1.99223	499	1.98928	419	1.93653
Transposable element derived genes		1416	114	2989	2.98465	2953	2.96689	2865	2.96215	2678	3.06523	2477	3.16026	2305	3.26332	2179	3.42011	2067	3.59643	1886	3.76761	1775	3.81706	1586	4.02201	1463	3.99066	1391	4.03339	1314	4.00839	1121	4.00049	1031	3.81061	956	3.33707	885	3.32129	850	3.31138	747	3.39536	646	3.5439	460	3.68625	397	3.49899
Aldehyde dehydrogenases	ALDH	398	19	2542	2.96628	2501	2.96603	2409	2.95655	2220	2.99192	2069	2.99356	1895	3.02383	1773	3.01467	1633	3.04824	1500	3.11347	1390	3.13995	1234	3.24076	1131	3.3838	1003	3.52806	910	3.60743	809	3.66674	667	3.72315	555	3.73746	474	3.76646	420	3.77574	371	3.71188	322	3.59302	262	3.51365	220	3.26692
FA complementation groups	FANC	548	22	9439	2.92866	9335	2.93632	9097	2.9373	8773	2.94858	8360	2.9601	7947	2.97214	7602	2.97312	7223	2.96671	6774	2.98884	6318	3.00621	5840	2.99896	5372	2.98716	4953	2.97789	4512	2.96015	4055	2.96558	3478	2.97309	2880	2.98057	2431	3.00188	2038	2.97548	1749	2.99404	1511	2.99835	1168	2.98653	898	2.92312
Catenins		1540	12	5230	2.92048	5162	2.92075	4962	2.92611	4715	2.93771	4425	2.93971	4155	2.94045	3894	2.94143	3678	2.94099	3408	2.9401	3109	2.93462	2793	2.93361	2504	2.92812	2248	2.92622	1982	2.91945	1749	2.91116	1506	2.90272	1267	2.87869	1063	2.8456	941	2.81415	814	2.77756	697	2.74773	590	2.71361	471	2.66498
Pseudouridine synthases		1665	13	677	2.91673	669	2.90981	639	2.91724	574	2.97229	508	2.98752	455	2.96976	414	2.99363	385	2.98626	343	3.02351	325	3.02599	279	3.02444	254	2.99974	240	2.98075	206	3.04743	171	3.02062	145	3.08533	130	3.08023	121	3.06998	109	3.02399	92	3.04275	84	3.00743	55	3.05282	50	3.07378
Complement system		492	56	11497	2.9151	11400	2.92595	11188	2.95678	10926	3.0059	10567	3.05821	10234	3.12017	9973	3.1747	9643	3.23962	9266	3.25471	8786	3.32035	8310	3.43407	7837	3.57047	7201	3.68973	6608	3.87043	6019	4.06007	5205	4.13024	4422	4.27449	3826	4.47844	3425	4.63224	3011	4.63695	2665	4.44985	2292	4.1896	1979	3.82309
Myosin heavy chains		656	39	4174	2.88118	4109	2.87492	3881	2.93769	3556	2.98012	3257	3.01272	2962	3.05542	2713	3.05168	2476	3.07397	2315	3.13645	2147	3.13827	1908	3.18966	1751	3.20025	1595	3.16321	1454	3.01412	1291	2.9059	1088	2.76341	948	2.60949	845	2.61802	757	2.70765	661	2.89971	579	2.9986	482	3.15312	428	3.07056
WD repeat domain containing	WDR	362	273	22944	2.87329	22591	2.88343	21370	2.92542	19374	3.07354	17699	3.16708	16226	3.24329	14790	3.35353	13408	3.49231	12112	3.6117	11151	3.72573	9704	3.93683	8805	4.04885	8082	4.24036	7246	4.46635	6281	4.72364	5422	4.75368	4754	4.65703	4236	4.50108	3762	4.5019	3200	4.226	2755	4.31177	2016	3.96718	1760	3.30969
TIR domain containing		1296	25	9533	2.85633	9415	2.85294	9218	2.84831	8951	2.84778	8613	2.84826	8237	2.83178	7858	2.82451	7473	2.82395	7030	2.81817	6550	2.82227	5992	2.82618	5390	2.82774	4802	2.82659	4264	2.84289	3665	2.87348	2929	2.9094	2265	2.92828	1785	2.9184	1412	2.82523	1111	2.71127	864	2.4618	599	2.26784	423	2.09368
SCF complex		1171	73	6495	2.85184	6414	2.85637	6110	2.86252	5741	2.87626	5357	2.88246	4977	2.87947	4684	2.89676	4361	2.92019	3955	2.93744	3640	2.9472	3245	2.9758	2968	2.99948	2660	3.03008	2353	3.0569	2068	3.07924	1822	3.15095	1568	3.18418	1372	3.17648	1202	3.18595	1022	3.208	892	3.22892	602	3.31934	489	3.37862
RNA polymerase subunits	POLR	726	34	4011	2.84577	3984	2.84925	3859	2.89952	3608	2.92787	3354	2.92563	3162	2.94844	2970	2.92396	2818	2.88482	2670	2.84358	2560	2.77902	2392	2.74634	2262	2.63665	2144	2.59852	2032	2.49044	1848	2.47749	1747	2.35317	1650	2.28966	1557	2.09796	1490	1.94797	1391	1.87131	1312	1.53832	1189	1.34552	1075	1.16501
Phosphodiesterases	PDE	681	24	1468	2.84064	1446	2.87179	1413	2.90246	1370	2.91759	1301	2.95639	1244	3.01252	1203	3.0976	1156	3.1091	1099	3.1371	1057	3.03636	998	3.03382	953	2.91897	909	2.7648	846	2.70549	744	2.68444	636	2.67991	558	2.48037	516	2.38212	475	2.25587	421	1.6578	378	1.13072	313	1.10541	282	0.886123
Forkhead boxes	FOX	508	49	6781	2.83925	6627	2.84996	6384	2.86752	6061	2.91628	5645	2.9326	5234	3.00181	4856	3.09118	4462	3.13085	4001	3.22188	3617	3.31967	3152	3.36931	2757	3.53264	2418	3.52963	2118	3.59975	1775	3.51094	1459	3.40293	1128	3.0143	912	2.63802	760	2.06992	627	1.77404	534	1.62952	401	1.43598	340	1.29262
Blood group antigens		454	49	10040	2.82958	9913	2.83113	9642	2.82372	9352	2.81779	8931	2.79541	8498	2.78627	8132	2.73376	7773	2.68526	7353	2.65151	6917	2.58382	6387	2.52964	5914	2.45153	5362	2.38792	4860	2.2873	4324	2.16296	3779	2.14267	3283	2.03596	2850	1.97006	2553	1.9224	2236	1.86024	1964	1.78225	1657	1.68737	1400	1.52502
BPI fold containing	BPIF	456	13	1306	2.81675	1301	2.81722	1276	2.8128	1251	2.81981	1224	2.8254	1188	2.8309	1163	2.82922	1119	2.84189	1078	2.83127	1036	2.82097	984	2.82774	928	2.82145	862	2.82295	810	2.81558	738	2.82963	629	2.84029	529	2.79911	451	2.72217	386	2.61968	334	2.59399	286	2.40661	235	2.28804	168	2.14021
EF-hand domain containing		863	230	19772	2.81193	19523	2.8196	18732	2.85442	17512	2.93634	16348	2.97591	15238	3.00043	14167	3.04554	13323	3.05125	12357	3.07085	11502	3.06157	10529	3.128	9738	3.15856	8886	3.25321	8070	3.36522	7116	3.50395	6269	3.81653	5605	4.04863	5051	4.39044	4591	4.68043	4093	5.03148	3618	5.16472	2943	5.39023	2568	5.54152
NLR family	NLR	666	23	3705	2.78785	3611	2.74942	3422	2.69836	3252	2.67088	2995	2.65779	2801	2.69675	2627	2.76691	2444	2.87681	2279	2.98136	2116	3.13254	1929	3.34424	1767	3.48027	1593	3.64671	1429	3.74621	1274	3.82298	1068	3.88531	899	3.94203	744	3.88715	581	3.82122	473	3.67422	377	3.26512	267	2.95457	169	2.33864
Mucins	MUC	648	21	2795	2.73201	2769	2.72541	2697	2.72466	2596	2.75398	2469	2.78916	2343	2.79041	2232	2.78971	2113	2.81705	1994	2.81182	1858	2.83278	1701	2.81637	1519	2.82473	1353	2.86904	1200	2.85794	1037	2.90884	890	2.99281	758	2.94376	637	2.98616	517	2.97246	435	3.01338	370	3.00807	311	2.87718	245	2.7996
BCL2 family	BCL2	1057	25	7851	2.71411	7785	2.70443	7690	2.70606	7542	2.70736	7273	2.68996	6979	2.69047	6742	2.66106	6491	2.65129	6193	2.64277	5854	2.6485	5384	2.59037	4986	2.62414	4546	2.59326	4085	2.59924	3591	2.59637	3110	2.58934	2687	2.55405	2216	2.55864	1851	2.64547	1603	2.68239	1311	2.70657	1011	2.78636	809	2.68278
High mobility group	HMG	510	15	3274	2.69504	3202	2.69249	3062	2.6856	2832	2.69867	2590	2.6913	2389	2.66752	2156	2.66902	1944	2.59136	1768	2.5438	1570	2.50156	1358	2.37073	1200	2.18628	1056	2.09881	899	1.94437	766	1.84236	666	1.76612	555	1.74035	464	1.51823	411	1.44459	363	1.39507	309	1.36844	250	1.23629	205	1.10986
PRKAA related kinases		2133	14	1847	2.68839	1810	2.70449	1718	2.73683	1625	2.77675	1534	2.78662	1413	2.7445	1330	2.71252	1219	2.64965	1103	2.60149	1001	2.48384	882	2.26172	796	2.09454	715	1.90491	641	1.73195	561	1.57192	480	1.47398	422	1.31231	359	1.1547	337	1.27932	281	1.44362	248	1.45945	163	1.59412	134	1.44784
Constitutive centromere associated network		1576	17	901	2.67273	889	2.63975	868	2.66681	813	2.74396	747	2.75469	700	2.72063	669	2.7048	635	2.71938	588	2.62321	557	2.61676	491	2.68467	433	2.6185	403	2.40182	366	2.33124	313	2.23384	278	1.68786	242	1.3912	225	1.29474	200	0.913585	141	1.4741	124	1.73818	73	1.88824	64	1.90137
N-acetyltransferases	NAT	1132	26	2780	2.64837	2742	2.67448	2654	2.72496	2539	2.8017	2417	2.8732	2305	2.91872	2220	2.95176	2122	3.00652	2023	3.02655	1920	3.04883	1808	3.07564	1694	3.03092	1609	3.06063	1511	3.06397	1388	3.02658	1235	3.03626	1057	2.95361	933	2.93075	814	2.81326	704	2.75137	583	2.67533	457	2.67704	373	2.55339
Exonucleases		544	17	1194	2.64594	1174	2.70123	1122	2.73957	1063	2.78824	996	2.81965	936	2.87096	883	2.91166	832	2.91531	779	2.97845	737	2.99697	678	3.03853	637	3.056	595	3.08616	544	3.1197	482	3.14123	433	3.16341	381	3.18566	329	3.21706	291	3.26233	252	3.20919	222	3.14427	160	3.11824	135	2.95426
B7 family		1824	10	3967	2.61999	3820	2.61638	3592	2.60855	3312	2.59749	2835	2.56578	2369	2.50727	2035	2.43023	1698	2.27434	1364	1.91333	1121	1.42392	964	1.00036	845	0.857224	751	0.783493	681	0.748591	583	0.724413	495	0.751295	418	0.795217	349	1.03035	298	1.18262	269	1.2479	229	1.32811	170	1.2955	123	1.39923
ATPases		412	140	15942	2.56485	15735	2.55594	14909	2.58342	13575	2.6946	12479	2.65441	11397	2.71535	10366	2.77901	9454	2.85917	8679	2.83632	8006	2.80553	7102	2.78548	6541	2.78504	6065	2.52868	5482	2.38284	4841	2.28897	4268	2.2806	3770	2.29472	3454	2.12402	3085	2.0094	2756	1.90197	2447	1.89378	1983	1.81975	1557	1.9185
Epidermal differentiation complex		1354	59	5108	2.56239	5033	2.56867	4815	2.55409	4531	2.56541	4280	2.53661	3979	2.52122	3721	2.48421	3504	2.4595	3252	2.445	3013	2.39699	2760	2.37673	2490	2.3471	2202	2.26456	1958	2.26193	1690	2.1082	1488	1.97754	1257	1.88122	1086	1.8924	956	1.79183	830	1.68195	729	1.63425	624	1.60378	535	1.35649
Purinergic receptors	P2R	212	15	1616	2.56055	1592	2.54046	1556	2.50967	1519	2.46139	1458	2.4224	1398	2.37203	1341	2.27977	1288	2.22978	1204	2.22133	1126	2.17925	1048	2.0858	958	2.08674	872	2.05016	777	1.97793	694	1.81677	595	1.75041	511	1.5718	436	1.41124	385	1.09564	328	0.987395	279	0.664125	217	0.555757	160	0.4265
Ras association domain family	RASSF	1198	10	920	2.55102	913	2.55525	889	2.56324	868	2.56428	839	2.56515	804	2.56962	767	2.56608	731	2.56339	686	2.55804	646	2.55631	590	2.54323	536	2.54263	468	2.53929	424	2.52099	374	2.51263	317	2.53388	265	2.51002	214	2.43829	170	2.38421	137	2.48232	106	2.41404	67	2.35444	45	2.06356
Lipases	LIP	464	22	2534	2.54479	2501	2.57488	2435	2.59433	2382	2.64306	2292	2.69735	2200	2.77493	2116	2.84446	2045	2.91008	1952	2.93629	1856	2.97507	1751	3.03228	1651	3.07354	1541	3.12705	1442	3.18624	1295	3.21675	1115	3.25619	946	3.28949	836	3.35585	723	3.27489	619	3.21973	532	3.26279	433	3.22068	342	3.20424
COMM domain containing	COMMD	979	10	419	2.53901	417	2.5341	396	2.58408	362	2.61533	336	2.62255	304	2.62058	281	2.62123	269	2.62761	244	2.62172	234	2.63984	182	2.62256	174	2.63066	154	2.63844	136	2.63153	110	2.60438	99	2.57636	90	2.5616	85	2.53846	77	2.44355	69	2.32998	55	1.88841	34	1.64692	30	0
Membrane spanning 4-domains	MS4	958	18	485	2.51081	483	2.51658	474	2.53577	468	2.52333	454	2.50048	429	2.48542	422	2.47144	413	2.45414	397	2.44982	380	2.44483	367	2.42295	352	2.40546	330	2.40379	305	2.41301	271	2.44165	241	2.47118	211	2.39556	194	2.38666	180	2.42233	163	2.31834	151	2.35594	123	2.39868	111	2.39414
Potassium voltage-gated channel regulatory subunits		858	14	898	2.48793	894	2.49286	887	2.51233	875	2.51918	850	2.47388	821	2.41345	804	2.43011	791	2.41444	759	2.41165	729	2.37965	706	2.35404	665	2.29613	625	2.3631	599	2.32548	540	2.23193	467	2.20205	398	2.0251	352	1.95871	310	1.69226	269	1.4949	228	1.25524	176	1.5141	150	1.56335
Bromodomain containing	BRD	1232	43	8718	2.47947	8576	2.50297	8249	2.54308	7693	2.63803	7211	2.73363	6760	2.80929	6278	2.90437	5871	2.99403	5445	3.06261	5074	3.14877	4652	3.21754	4298	3.25322	3976	3.30323	3679	3.35388	3354	3.36793	2986	3.42997	2712	3.45953	2475	3.47422	2243	3.54341	1965	3.5386	1688	3.54279	1367	3.51732	1158	3.47316
Sushi domain containing		1179	57	7450	2.44885	7394	2.45404	7273	2.4809	7103	2.47912	6878	2.44295	6649	2.45031	6491	2.44925	6293	2.42088	6048	2.45705	5774	2.35008	5452	2.30797	5097	2.29618	4682	2.22717	4282	2.16441	3864	2.07334	3297	1.95594	2776	1.80482	2384	1.52745	2112	1.34771	1820	1.19723	1627	1.1971	1358	1.02293	1163	0.988086
ESCRT complexes		1111	30	2863	2.43859	2822	2.4215	2738	2.42943	2547	2.52304	2382	2.615	2219	2.72337	2117	2.73233	2014	2.79256	1932	2.76964	1849	2.77394	1661	2.69564	1542	2.8196	1424	2.78513	1287	2.82859	1121	2.81329	974	2.79273	831	2.76421	751	2.63222	628	2.49748	485	2.73618	407	2.77476	294	2.48554	195	2.10997
Carcinoembryonic antigen family		1317	22	1085	2.42943	1078	2.43715	1065	2.44535	1037	2.46005	990	2.44212	952	2.40672	920	2.39723	888	2.37082	842	2.33061	778	2.32564	704	2.29798	661	2.33078	593	2.2582	552	2.30091	501	2.23593	470	2.1896	427	2.11733	391	2.00504	354	1.82021	324	1.71153	295	1.35393	246	1.2011	232	1.0472
Methyl-CpG binding domain containing	MBD	1025	11	1698	2.41461	1672	2.41614	1621	2.43028	1518	2.48167	1438	2.51068	1342	2.51856	1260	2.54583	1183	2.54758	1102	2.53483	1027	2.53711	927	2.54304	841	2.54837	768	2.54583	702	2.50355	617	2.55166	550	2.5491	476	2.52982	430	2.52279	377	2.48529	321	2.46913	275	2.46592	223	2.4667	177	2.41842
Heat shock proteins		582	94	17929	2.39831	17721	2.41002	16827	2.45254	15362	2.52616	14213	2.57908	13058	2.64615	11999	2.7385	11022	2.81505	10143	2.84654	9275	2.93298	8263	3.02137	7485	3.04858	6669	3.13876	5951	3.13886	5117	3.21778	4385	3.20162	3747	3.31482	3245	3.35824	2820	3.35345	2424	3.3024	2002	3.21988	1559	3.19774	1284	3.18828
Alkylation repair homologs	ALKBH	401	9	1431	2.39397	1386	2.41027	1299	2.42693	1193	2.44057	1081	2.45103	991	2.45824	912	2.46196	836	2.46212	778	2.46262	698	2.46307	628	2.46578	565	2.46409	479	2.46199	386	2.4576	298	2.45127	205	2.43881	138	2.38365	67	1.76282	48	0.249592	44	-0.00925723	41	0.208493	29	1.05483	24	1.92217
Galectins	LGALS	629	15	2425	2.38674	2362	2.38383	2250	2.3759	2127	2.34919	1993	2.32815	1837	2.34707	1717	2.31882	1606	2.30014	1457	2.25346	1292	2.17808	1149	2.16238	992	2.13945	877	2.09047	758	2.10341	654	2.09135	572	2.0747	466	2.05182	385	1.99281	327	1.99797	284	1.94144	244	1.91156	203	1.88442	170	1.83832
RNA binding motif containing	RBM	725	212	30726	2.38486	30053	2.36484	28427	2.38239	25487	2.52562	23069	2.55871	20763	2.63999	18544	2.77124	16464	2.86157	14849	2.92013	13456	2.89915	11804	2.95775	10499	2.91426	9552	2.89427	8125	3.05517	6930	3.13094	5932	2.99559	5182	2.75402	4556	2.58493	3999	2.39077	3478	2.1784	2915	2.03873	2185	1.99943	1883	1.98233
Killer cell lectin like receptors	KLR	621	11	887	2.38235	868	2.37717	836	2.40446	807	2.4199	763	2.43614	731	2.45942	707	2.47622	678	2.46569	640	2.38915	607	2.39548	567	2.36926	530	2.355	494	2.31184	454	2.19824	406	2.15623	342	2.1354	292	1.9496	234	1.64738	198	1.35726	174	0.974207	153	0.737215	129	0.737804	115	0.627909
STRIPAK complex		1371	20	2319	2.35931	2296	2.37268	2182	2.42063	2022	2.48276	1886	2.49419	1739	2.54171	1624	2.56079	1539	2.61173	1428	2.60872	1344	2.66945	1188	2.66803	1098	2.67757	949	2.71224	852	2.74968	760	2.78275	654	2.85285	551	2.865	502	2.71871	436	2.77173	375	2.89911	328	2.78122	259	2.71109	226	2.79601
Sp transcription factors	SP	755	9	1816	2.35768	1791	2.35598	1757	2.35302	1702	2.35307	1640	2.35057	1568	2.34362	1502	2.33861	1457	2.33317	1379	2.32211	1302	2.31223	1235	2.31006	1166	2.29622	1086	2.29148	1003	2.27925	915	2.26087	837	2.24447	753	2.21753	644	2.18551	560	2.15505	485	2.16756	396	2.16353	311	2.20592	238	2.23782
Histones		864	97	10463	2.35692	10407	2.36429	10009	2.40364	9371	2.46423	8876	2.47926	8353	2.48285	7786	2.44752	7263	2.37311	6860	2.33288	6508	2.2232	5880	2.13499	5387	2.17372	4968	2.20215	4429	2.32421	3785	2.40291	3191	2.24388	2840	2.20317	2635	2.19332	2409	2.21976	2017	2.16737	1682	2.08928	1367	2.14672	1090	2.53419
Cystatin superfamily		964	18	2025	2.34199	2006	2.34167	1948	2.33968	1864	2.33938	1785	2.30742	1696	2.3101	1616	2.30382	1545	2.30286	1451	2.26766	1375	2.24903	1275	2.21548	1181	2.1648	1068	2.06288	963	1.92251	872	1.85563	767	1.77849	679	1.65623	609	1.5547	553	1.47651	509	1.48203	470	1.62237	407	1.74188	358	1.49369
Autophagy related	ATG	1022	33	4382	2.33398	4311	2.34956	4120	2.39313	3847	2.43201	3493	2.48729	3155	2.58642	2880	2.61759	2625	2.69332	2291	2.82804	2065	2.70847	1768	2.62904	1524	2.51668	1284	2.32533	1105	2.25141	882	2.0594	695	1.69155	549	1.34778	477	1.12777	408	0.819466	349	0.938983	308	0.934294	211	1.57111	181	1.8096
SRY-box transcription factors	SOX	757	20	3077	2.32539	3009	2.35358	2905	2.35635	2749	2.34618	2555	2.36151	2316	2.3329	2130	2.3077	1959	2.25468	1772	2.17733	1604	2.07798	1423	2.01229	1250	1.82078	1095	1.69895	967	1.62605	816	1.59133	705	1.73267	590	1.91721	506	2.0977	454	2.47221	412	2.58092	379	2.76128	319	2.85803	288	3.03245
AT-rich interaction domain containing	ARID	418	15	1804	2.31442	1742	2.3415	1658	2.33031	1491	2.28274	1336	2.26178	1229	2.09586	1115	2.0115	1008	1.95495	906	1.96229	797	1.89602	681	1.85679	583	1.73328	511	1.7144	450	1.32801	392	1.43811	341	1.5175	305	1.43588	281	1.3906	257	1.33487	220	1.53467	196	1.43998	159	1.63294	143	1.61007
Class I HDAC complexes		2102	25	7014	2.29296	6918	2.3079	6699	2.3538	6247	2.39438	5876	2.38752	5528	2.39483	5170	2.42036	4833	2.45471	4538	2.46636	4240	2.47632	3905	2.49179	3628	2.53209	3384	2.54998	3100	2.48861	2768	2.5008	2506	2.50104	2232	2.50253	1988	2.48539	1782	2.40686	1548	2.36683	1323	2.31108	1069	2.30032	860	2.2238
Serine proteases	PRSS	738	54	3222	2.28979	3169	2.26418	3087	2.23487	2919	2.1287	2693	1.96718	2522	1.963	2418	1.96216	2285	1.94919	2134	1.93541	2012	1.97503	1846	1.96397	1700	1.98565	1529	1.96285	1385	1.87003	1216	1.90545	1042	1.93316	894	2.04632	743	2.18912	665	2.46499	567	2.78843	504	2.94678	389	3.49013	319	3.48922
Iron-sulfur assembly components		1854	21	1423	2.2555	1399	2.22488	1320	2.33632	1218	2.57987	1099	2.73597	999	2.84133	917	2.97138	858	3.06987	770	3.23989	704	3.28331	621	3.40497	562	3.42934	503	3.54716	442	3.6148	375	3.63342	324	3.6905	284	3.66028	245	3.51515	221	3.45891	194	3.55683	174	3.3778	127	3.24474	116	3.32738
Fibroblast growth factor family	FGF	1895	22	3494	2.24692	3419	2.27631	3323	2.31327	3204	2.37809	3046	2.45751	2884	2.5229	2759	2.60549	2621	2.69502	2458	2.7577	2255	2.83634	2063	2.90133	1885	3.03691	1700	3.13322	1565	3.24972	1380	3.30864	1220	3.37026	1072	3.31141	932	3.18609	810	3.19712	721	3.08525	632	2.94689	525	2.80423	447	2.47765
KLF transcription factors	KLF	624	18	2170	2.24119	2113	2.24229	2022	2.24814	1899	2.26213	1777	2.30296	1640	2.2751	1528	2.21774	1411	2.19911	1279	2.08262	1179	1.85996	1048	1.74535	937	1.54913	831	1.37818	739	1.25177	624	1.17446	534	1.14551	447	1.06993	383	0.998691	329	0.839594	280	0.783176	222	0.792978	164	0.749675	133	0.652124
MKS complex		1545	9	407	2.24057	406	2.25136	398	2.24591	375	2.29263	347	2.27688	327	2.2824	315	2.24527	300	2.20423	274	2.22667	249	2.25893	219	2.23559	201	2.1204	193	2.06443	175	1.94536	148	1.81312	136	1.72479	121	2.00907	106	1.95213	86	2.18785	70	2.06021	68	2.06122	54	2.21832	48	1.97958
Glutathione S-transferases		1470	23	7374	2.23949	7334	2.24078	7259	2.24489	7115	2.24804	6977	2.25299	6811	2.26029	6644	2.2664	6510	2.26728	6348	2.27273	6121	2.27152	5854	2.278	5551	2.27994	5193	2.28743	4818	2.2908	4461	2.28831	3775	2.29613	3207	2.30325	2701	2.33552	2237	2.35847	1865	2.37114	1480	2.38907	1042	2.33825	783	2.28919
Super elongation complex		1280	17	2300	2.23525	2265	2.22647	2184	2.23117	2077	2.24504	1955	2.26256	1840	2.26774	1723	2.27623	1621	2.28276	1522	2.266	1450	2.27609	1346	2.28116	1258	2.27278	1137	2.28957	1030	2.2826	879	2.28642	747	2.27223	684	2.27451	607	2.27437	537	2.29903	488	2.3004	414	2.30256	348	2.25894	292	2.24532
Adenosine deaminase family		1302	14	1309	2.23129	1283	2.18431	1227	2.14204	1159	2.04773	1080	1.95828	999	1.88523	935	1.80936	878	1.7242	809	1.66844	758	1.66041	695	1.63909	629	1.61064	585	1.60404	530	1.56842	472	1.52042	408	1.46542	356	1.43594	327	1.38277	303	1.41205	266	1.53131	237	1.67659	202	1.72792	189	1.81998
TIM23 complex		1552	12	1911	2.20083	1899	2.19612	1821	2.1981	1707	2.21474	1602	2.24594	1477	2.24548	1358	2.26702	1267	2.2548	1187	2.24044	1096	2.23226	1004	2.20485	925	2.193	846	2.17192	772	2.18322	693	2.19485	596	2.17631	495	2.27954	445	2.32994	384	2.36084	333	2.4429	286	2.44657	228	2.48944	186	2.56969
Secretoglobins	SCGB	734	11	450	2.19986	448	2.19353	442	2.17387	436	2.17325	421	2.16712	404	2.0982	392	2.06327	377	2.01099	365	2.00061	351	2.02696	332	2.01457	310	2.11049	294	2.08671	276	2.06165	235	2.17969	214	2.13493	181	1.99601	161	2.13447	143	2.08082	129	2.03524	112	2.09473	82	2.02107	67	2.30641
Gla domain containing		1250	13	5154	2.18772	5100	2.21278	5016	2.23709	4915	2.25631	4774	2.29357	4626	2.33151	4506	2.35776	4364	2.38582	4152	2.39522	3938	2.3836	3731	2.38351	3528	2.39366	3287	2.38794	3055	2.42096	2825	2.44744	2475	2.41513	2159	2.3344	1880	2.29128	1674	2.29106	1486	2.17486	1263	2.09169	1068	1.91474	901	1.65004
5-hydroxytryptamine receptors	HTR	171	17	2453	2.18419	2442	2.17715	2400	2.18864	2364	2.18774	2321	2.18811	2281	2.17694	2240	2.16622	2194	2.19384	2122	2.21103	2059	2.21349	1980	2.26044	1881	2.28135	1748	2.25457	1652	2.32745	1535	2.34683	1287	2.38664	1043	2.40044	831	2.34125	707	2.31041	601	2.32833	516	2.34661	395	2.40932	292	2.03012
Heterotrimeric G proteins		1431	34	4207	2.18181	4157	2.15701	4032	2.17816	3843	2.22834	3667	2.23985	3481	2.24663	3314	2.28951	3175	2.32898	3010	2.32382	2857	2.34658	2686	2.35552	2552	2.32455	2384	2.31877	2267	2.31755	2089	2.30762	1907	2.15986	1732	2.0352	1580	1.89448	1449	1.76103	1294	1.64923	1190	1.59817	1039	1.45604	844	1.35949
Mitochondrial respiratory chain complexes		639	97	8116	2.18126	8013	2.19639	7615	2.1731	6943	2.17342	6314	2.22433	5733	2.20778	5179	2.26895	4677	2.34802	4233	2.32901	3868	2.28051	3376	2.31034	3133	2.29783	2919	2.19232	2636	2.16774	2306	2.23469	2046	2.06164	1822	1.88992	1582	1.69232	1378	1.66834	1276	1.51255	1151	1.32664	894	1.14561	771	0.692555
Serine peptidase inhibitors, Kazal type	SPINK	740	10	463	2.18073	459	2.20151	454	2.2019	441	2.168	420	2.1702	398	2.15927	380	2.1766	369	2.18337	345	2.19972	328	2.15968	308	2.12013	290	2.166	270	2.09154	251	2.11077	226	2.07176	203	2.14432	174	2.16128	148	2.15328	130	2.18231	114	2.13094	100	2.17128	75	2.21641	56	2.13127
C-type lectin domain containing	CLEC	1298	85	7203	2.17945	7119	2.18911	6976	2.20781	6800	2.2175	6516	2.23428	6230	2.26339	6039	2.28349	5829	2.31031	5523	2.35097	5265	2.38718	4933	2.40344	4598	2.42273	4252	2.47181	3923	2.46446	3484	2.46305	3052	2.43868	2623	2.41863	2266	2.30554	2010	2.27868	1766	2.1712	1556	2.22946	1274	2.0391	1045	1.96583
Rho GTPase activating proteins	ARHGAP	721	49	2231	2.17356	2201	2.19837	2084	2.39429	1945	2.62424	1815	2.66193	1651	2.56448	1568	2.70145	1451	2.83642	1339	2.96524	1273	2.91568	1175	2.96711	1072	2.72717	991	2.61487	915	2.32575	804	2.16812	701	2.09461	621	1.69837	568	1.56851	525	1.62924	455	1.83452	408	1.85684	291	1.90211	251	2.25996
Ectonucleoside triphosphate diphosphohydrolase family		1822	8	342	2.16017	340	2.15728	328	2.14633	309	2.14938	288	2.16032	271	2.13563	262	2.1179	247	2.11606	231	2.11641	220	2.09306	200	2.07659	183	2.03573	174	2.05798	161	1.96503	139	1.95215	123	1.84016	116	1.83719	109	1.78996	99	1.53136	88	1.50674	74	1.46595	61	1.52438	55	1.44826
Mediator complex	MED	1061	33	2806	2.13718	2767	2.10319	2697	2.11279	2553	2.053	2383	2.04962	2220	2.07662	2073	2.08545	1927	2.02509	1811	1.98657	1719	1.95133	1496	2.10738	1365	2.16195	1218	2.26632	1145	2.27894	1023	2.15033	904	2.19103	863	1.89639	786	1.96002	746	1.73546	688	1.43948	597	1.36963	463	1.33553	390	1.26839
E2F transcription factors	E2F	982	8	1820	2.12745	1789	2.12398	1739	2.12091	1664	2.12168	1575	2.12685	1478	2.1183	1404	2.11103	1326	2.10849	1251	2.10552	1167	2.0955	1076	2.08914	984	2.08029	910	2.05713	830	2.07424	759	2.06039	687	2.04594	622	2.01745	557	1.9754	487	1.99759	431	1.94005	374	1.94158	310	1.87993	271	1.81524
U11 small nuclear ribonucleoprotein		2045	14	2437	2.0994	2381	2.06182	2252	2.06243	2048	2.06012	1879	1.99416	1712	1.988	1560	2.03205	1394	2.09314	1252	2.15429	1136	2.05823	1018	1.87157	924	1.77224	840	1.57402	753	1.4177	663	1.17981	605	1.02999	559	0.557874	515	0.307908	467	0.143719	454	0.0425681	398	-0.0333042	323	0.0452842	302	-0.0119542
1-acylglycerol-3-phosphate O-acyltransferases	AGPAT	46	11	553	2.07855	542	2.08817	502	1.99294	453	1.79045	404	1.6115	350	1.37091	313	1.29094	296	1.16563	256	0.970011	247	0.89844	222	0.870064	210	0.854781	195	0.790479	183	0.757204	156	1.05365	137	1.02047	120	1.04601	112	0.911876	103	0.698205	89	1.1061	79	1.22434	55	1.09787	43	1.11232
Selenoproteins	SELENO	890	25	2163	2.06891	2098	2.18095	1998	2.30874	1888	2.35335	1782	2.48439	1689	2.50476	1595	2.60197	1518	2.65516	1422	2.69252	1315	2.51443	1223	2.5111	1141	2.53315	1058	2.54073	965	2.34967	867	2.35277	748	2.04186	623	1.83606	540	1.9185	471	1.84584	417	1.53209	359	1.58948	283	1.1995	224	0.874849
M28 metallopeptidases		1444	10	1216	2.06734	1194	2.04322	1141	2.0184	1068	1.98511	1001	1.96337	914	1.95206	853	1.85228	806	1.80586	750	1.75853	705	1.73817	657	1.72253	605	1.68204	564	1.70265	519	1.67522	467	1.61115	403	1.521	347	1.66586	299	1.7478	265	1.8278	239	1.86643	203	1.76796	157	1.75988	127	2.13397
Carbonic anhydrases	CA	460	15	1191	2.06555	1179	2.05962	1153	2.0558	1121	2.05599	1085	2.05581	1028	2.00364	989	1.97045	945	1.92208	903	1.90505	858	1.87981	808	1.82796	745	1.80315	688	1.83539	636	1.86709	573	1.91797	508	1.92846	461	1.98143	417	1.93312	374	2.11011	343	2.1103	311	2.11606	260	1.97296	230	2.02813
CCC complex		1557	10	463	2.05275	459	2.07147	432	2.20006	394	2.36489	363	2.45668	330	2.4558	305	2.40267	287	2.47463	258	2.54416	245	2.57211	188	2.61061	179	2.62094	160	2.60326	139	2.59645	114	2.54147	101	2.50832	92	2.42703	87	2.32096	78	2.14466	69	2.18091	56	1.72521	35	1.50203	30	0
DNA glycosylases		1024	11	1895	2.04442	1875	2.04852	1839	2.05358	1786	2.06856	1720	2.0777	1655	2.04989	1592	2.06265	1532	2.03321	1450	2.04849	1389	2.04105	1302	2.05386	1223	2.06742	1128	2.05324	1016	2.02677	889	1.99766	761	1.97047	648	1.95954	540	1.8554	457	1.83204	375	1.73001	315	1.43056	229	1.41757	182	1.20054
Deubiquinating enzymes		996	98	10902	2.04161	10635	2.02789	9961	2.05719	8979	2.11211	8053	2.16309	7233	2.22724	6522	2.28722	5794	2.35144	5158	2.40844	4662	2.47126	4052	2.62033	3622	2.65698	3228	2.62376	2796	2.71401	2375	2.72136	2072	2.61983	1740	2.58151	1544	2.55773	1379	2.60322	1153	2.47153	1005	2.45849	690	2.44621	528	2.42496
Interleukin 6 type cytokine family		1264	7	6306	2.03482	6207	2.03502	6042	2.03495	5839	2.03474	5557	2.03471	5333	2.03482	5109	2.03486	4840	2.03466	4551	2.03482	4223	2.03448	3885	2.03394	3554	2.03315	3188	2.03245	2882	2.03295	2552	2.03283	2190	2.03175	1774	2.03205	1432	2.03023	1191	2.02866	989	2.02654	777	2.02316	579	2.01839	396	1.99807
Caspase recruitment domain containing	CARD	959	31	6363	2.03238	6309	2.04483	6112	2.09239	5891	2.1683	5572	2.25884	5324	2.34869	5099	2.39911	4832	2.4957	4549	2.60268	4270	2.6728	3947	2.82098	3597	2.93235	3318	3.01691	3010	3.11383	2647	3.28542	2276	3.22272	1879	3.31402	1601	3.12702	1334	2.67952	1096	2.39876	892	1.86616	664	1.58885	518	1.7265
MAGE family	MAGE	1136	37	1472	2.02051	1460	1.98751	1413	1.89582	1318	1.67928	1242	1.57788	1160	1.52116	1087	1.43465	1013	1.35542	932	1.33519	854	1.26111	778	1.2679	716	1.27788	678	1.36619	636	1.4137	529	1.44521	474	1.43336	450	1.44771	407	1.36779	367	1.3257	328	1.23013	287	1.28232	224	1.17715	207	1.17335
Integrins	ITG	597	27	8340	2.01561	8237	2.01041	8108	2.01012	7949	2.01367	7723	1.99776	7490	1.99266	7263	1.98761	7044	1.97763	6750	1.97574	6459	1.96416	6102	1.96442	5748	1.94452	5302	1.94261	4932	1.92929	4509	1.95653	4003	1.90937	3489	1.8537	3040	1.80786	2746	1.74627	2463	1.73099	2148	1.63341	1852	1.51646	1509	1.30173
SAGA complex		1059	17	1993	2.0126	1969	2.03905	1904	2.09107	1790	2.19289	1695	2.28153	1603	2.33016	1506	2.423	1406	2.48912	1335	2.52354	1252	2.55938	1141	2.65539	1066	2.68616	993	2.6684	926	2.71189	860	2.71018	759	2.73363	674	2.67047	581	2.74016	515	2.76071	461	2.7163	400	2.61979	334	2.39855	291	2.30652
WAP four-disulfide core domain containing	WFDC	361	18	796	2.00841	786	1.96484	773	1.9321	759	1.89879	719	1.86306	678	1.79645	654	1.69082	628	1.60578	593	1.56573	555	1.47241	518	1.45186	475	1.41802	427	1.56843	391	1.82592	341	1.87321	307	2.05833	283	2.09706	252	2.10899	234	2.17642	215	2.26911	193	2.31218	159	2.24485	141	2.20642
Semaphorins	SEMA	736	20	1125	1.99331	1106	1.92355	1071	1.98071	1029	1.98274	954	2.0904	872	2.11067	817	2.12746	761	2.09696	691	2.0573	651	2.05468	587	2.00223	539	1.90057	495	1.94277	449	1.78087	393	1.66783	358	1.72249	323	1.56158	289	1.5287	262	1.41182	234	1.15928	205	1.21757	157	1.01729	124	0.494123
Peptidylprolyl isomerases		922	39	4841	1.98836	4768	2.00137	4535	2.04454	4198	2.10349	3891	2.15864	3564	2.16906	3326	2.18898	3089	2.22065	2848	2.27842	2642	2.34026	2365	2.34763	2150	2.41113	1959	2.41796	1752	2.41273	1533	2.43411	1332	2.49802	1148	2.44633	1036	2.45857	938	2.55705	827	2.6961	709	2.8072	577	2.9305	492	2.85774
Non-receptor tyrosine kinases		1458	32	11732	1.96777	11619	1.95764	11383	1.95787	11144	1.95384	10824	1.94628	10460	1.93333	10170	1.9232	9827	1.89562	9421	1.87343	9012	1.85513	8482	1.82769	7995	1.79942	7488	1.78467	6929	1.7356	6365	1.70156	5787	1.66273	5187	1.60559	4644	1.57523	4248	1.58766	3843	1.56701	3467	1.49747	3107	1.37486	2704	1.24698
Nucleosome assembly protein superfamily		2305	18	1057	1.95748	1043	1.94932	995	2.0027	898	2.08419	831	2.17077	759	2.21287	692	2.2467	635	2.35328	566	2.44438	518	2.49266	466	2.61195	422	2.57531	392	2.52391	358	2.53878	301	2.52196	268	2.65331	248	2.59493	225	2.54555	200	2.41211	165	2.42293	142	2.21827	104	2.15879	89	2.05922
Gamma-glutamyltransferases	GGT	564	7	383	1.95166	378	1.9527	365	1.95314	344	1.97543	326	1.98755	308	1.99198	291	2.00249	279	2.00033	256	2.00225	240	2.00475	223	2.00671	201	2.01416	179	2.0053	169	2.00228	154	2.00698	132	1.99278	128	1.98743	109	1.96487	99	1.939	92	1.92563	89	1.92112	76	1.92385	70	1.90835
Glutamine amidotransferase class 1 domain containing	GATD	1408	12	1685	1.95104	1661	1.95912	1563	2.0016	1402	2.15257	1285	2.21288	1170	2.29348	1056	2.36716	956	2.42828	859	2.44299	781	2.46288	695	2.50714	634	2.51593	578	2.49916	497	2.50819	432	2.47993	357	2.57018	297	2.5303	256	2.40453	232	2.37687	199	2.17351	165	1.9694	109	0.746155	82	-0.182395
PDZ domain containing	PDZ	1220	150	12899	1.94996	12714	1.97415	12194	2.03053	11449	2.13334	10657	2.20795	9997	2.32892	9368	2.41912	8831	2.52007	8248	2.56204	7747	2.63358	7074	2.77168	6562	2.83506	6028	2.94881	5520	3.01227	4895	3.03599	4358	2.9912	3882	2.99291	3525	3.01015	3206	2.98846	2822	3.01783	2515	3.29494	1950	3.31346	1620	3.40065
Biogenesis of lysosomal organelles complex 1 subunits	BLOC1S	452	8	526	1.9472	523	1.9399	512	1.95171	493	1.98226	466	2.00619	449	2.01152	439	2.04184	431	2.04415	413	2.06809	394	2.07792	362	2.10747	346	2.1105	329	2.13679	308	2.15028	275	2.1694	238	2.13741	206	2.07838	177	2.00923	152	1.77267	129	1.56202	114	1.64349	76	1.06507	53	1.09454
Proprotein convertase subtilisin/kexin family	PCSK	973	9	1655	1.9432	1626	1.93111	1568	1.9077	1483	1.90756	1371	1.8617	1275	1.85066	1222	1.787	1153	1.71113	1077	1.58082	1007	1.42132	923	1.31389	855	1.24016	778	1.20318	710	1.1403	624	1.10448	545	1.15912	481	1.39821	409	1.82147	368	2.02417	333	2.06292	307	2.00419	272	1.73353	249	1.56948
Histone deacetylase superfamily	HDAC, SIRT	937	18	7439	1.94302	7266	1.9273	6978	1.89306	6637	1.86768	6174	1.82129	5721	1.76976	5326	1.72188	4918	1.69161	4527	1.66823	4091	1.64234	3683	1.66095	3302	1.73513	2935	1.84993	2587	1.94957	2278	2.07017	1980	2.2185	1713	2.35939	1451	2.50635	1241	2.53725	1068	2.56652	869	2.57621	675	2.5889	529	2.62782
Tumor necrosis factor receptor superfamily	TNFRSF	782	29	7463	1.91828	7403	1.91909	7323	1.93554	7171	1.95582	6950	1.99197	6733	2.01757	6519	2.05871	6298	2.09206	6004	2.13205	5709	2.19491	5350	2.24893	4963	2.30216	4540	2.3398	4135	2.37576	3733	2.39456	3240	2.43968	2753	2.53684	2356	2.63665	2071	2.65644	1846	2.62035	1572	2.52606	1246	2.51813	1014	2.50808
Glutamate receptors		282	26	2801	1.91103	2777	1.8964	2721	1.88512	2667	1.89238	2565	1.86688	2509	1.86756	2446	1.8726	2376	1.86229	2278	1.8144	2195	1.73565	2101	1.72152	1961	1.76888	1818	1.77983	1680	1.77433	1538	1.77533	1387	1.7543	1201	1.67732	1099	1.67721	1014	1.65212	938	1.60256	862	1.56832	756	1.53247	649	1.50449
Scavenger receptors	SCAR	1253	27	5277	1.90368	5226	1.90511	5113	1.90797	4987	1.91887	4763	1.92808	4539	1.93704	4361	1.95086	4154	1.95708	3903	1.9549	3652	1.91144	3374	1.86027	3058	1.8762	2766	1.87999	2483	1.92067	2161	1.96198	1845	2.00707	1529	2.00308	1259	2.10205	1053	2.20094	871	2.02038	705	1.84228	520	1.79722	379	1.77481
Argonaute/PIWI family		408	8	957	1.90237	946	1.90151	916	1.90343	861	1.91776	807	1.93174	744	1.91157	686	1.90712	635	1.90856	568	1.85904	531	1.81688	475	1.76321	415	1.70431	364	1.59927	303	1.60959	249	1.484	193	1.46535	139	1.37029	115	1.32353	95	1.1064	80	0.922236	63	0.160972	40	0.362235	28	0.512031
NME/NM23 family	NME	961	9	871	1.89984	863	1.90279	833	1.93469	779	1.97981	733	1.98346	680	2.01917	648	2.01742	604	2.04522	571	2.04033	529	2.03411	490	2.09053	453	2.1236	418	2.12673	387	2.12266	338	2.08145	303	2.07075	263	2.08973	235	2.04087	209	2.0436	186	1.90072	160	1.79928	131	1.7395	112	1.63255
Tetraspanins	TSPAN	768	33	2214	1.89603	2186	1.90804	2137	1.90193	2078	1.9121	1972	1.94355	1870	1.96005	1799	1.98726	1732	1.98388	1628	1.99988	1550	2.05618	1448	2.04717	1349	2.04646	1273	2.01843	1195	2.01945	1058	2.0137	956	2.01561	827	1.92853	745	1.8165	665	1.79162	604	1.74469	553	1.73111	469	1.63345	400	1.55877
PIK3C3 complex subunits		1596	8	1420	1.8913	1404	1.88331	1366	1.8826	1294	1.87366	1193	1.8811	1108	1.88965	1035	1.86025	951	1.86678	865	1.86988	781	1.79999	667	1.74252	553	1.68081	457	1.5871	401	1.45484	330	1.26766	254	1.10292	199	1.08566	165	1.14507	139	1.46731	114	1.778	105	1.78992	79	1.73009	64	1.54228
Phospholipases		467	42	3651	1.88908	3622	1.90206	3535	1.91789	3421	1.93069	3262	1.98937	3115	2.02408	3020	2.06197	2891	2.11147	2754	2.14271	2638	2.17097	2501	2.24579	2313	2.37462	2172	2.52772	2021	2.65175	1831	2.81005	1604	3.1214	1434	3.2908	1302	3.61217	1203	3.83482	1078	4.12283	965	4.13397	807	4.40295	716	4.47274
Ribonuclease A family	RNASE	723	13	653	1.87973	645	1.87087	633	1.90269	622	1.9004	600	1.87327	584	1.89866	566	1.87345	553	1.8352	529	1.81989	513	1.77651	497	1.73589	463	1.68696	418	1.75637	390	1.65636	341	1.56635	315	1.45171	285	1.45072	264	1.44856	234	1.65194	216	1.73675	193	1.64162	167	1.64813	145	1.55012
Macro domain containing		1693	10	703	1.87108	692	1.87734	646	1.90586	588	1.85729	528	1.90423	475	1.8958	430	1.87854	383	1.85982	346	1.81855	326	1.85346	284	1.91662	253	1.87692	218	1.99316	198	1.92788	163	1.86485	142	1.86	117	1.89618	108	2.07495	98	1.89173	77	1.66524	64	1.42047	46	1.6844	39	1.5141
Acyl-CoA synthetase family	ACS	40	27	1246	1.85509	1214	1.79694	1135	1.70695	1046	1.67391	951	1.5838	859	1.49375	779	1.47194	724	1.33815	655	1.33555	616	1.34239	565	1.10892	532	1.08242	495	0.861304	465	0.704254	393	0.497378	331	0.590508	297	0.520568	275	0.514038	249	0.430432	222	0.515433	210	0.535829	154	0.727994	137	0.958314
N-alpha-acetyltransferase subunits	NAA	660	13	643	1.85379	632	1.85046	591	1.88018	535	2.01459	477	2.07081	437	2.13761	405	2.14694	374	2.17812	338	2.17461	314	2.08065	260	2.09458	244	1.97706	233	1.95387	211	2.0734	182	2.0389	164	1.96441	125	1.77671	112	1.81611	103	1.68572	77	1.40721	63	0.815707	45	1.03253	43	1.00197
HAUS augmin like complex	HAUS	581	8	431	1.85278	424	1.76425	410	1.76537	369	1.34274	325	1.04059	305	1.07912	273	0.663892	248	0.50231	225	0.423671	208	0.592251	161	0.417751	142	0.515516	128	0.517375	121	0.572673	96	0.497808	86	0.457259	65	0.464318	53	0.406882	53	0.406882	44	0.295621	41	0.309829	25	0.573322	22	0.514206
DASH family		1205	7	1086	1.82834	1064	1.83055	1027	1.85636	978	1.86056	925	1.85761	867	1.86079	833	1.86751	788	1.87896	731	1.87767	676	1.91459	611	1.91946	559	1.93161	490	1.92742	436	1.92595	397	1.9364	342	1.96025	294	1.96004	266	1.97001	250	1.96179	219	1.97846	193	2.00065	155	1.9678	111	1.92786
Tudor domain containing	TDRD	780	37	3654	1.82647	3583	1.84157	3433	1.89204	3182	2.00216	2896	2.04718	2649	2.11322	2457	2.2214	2240	2.25047	2050	2.28463	1863	2.38382	1667	2.52869	1499	2.58196	1373	2.64646	1212	2.73464	1038	2.74479	888	2.82154	777	2.8657	695	2.87468	615	2.9421	522	2.98097	454	3.11962	335	3.25653	294	3.46278
SWI/SNF related BAF chromatin remodeling complexes		2091	31	5885	1.82283	5752	1.82429	5549	1.83682	5042	1.89355	4668	1.93557	4347	1.94658	3949	1.99666	3646	2.03915	3343	2.12238	3101	2.22068	2812	2.31295	2551	2.38547	2340	2.41018	2147	2.4238	1942	2.40046	1728	2.47734	1551	2.59483	1417	2.63329	1300	2.63566	1163	2.8286	1028	2.94576	850	3.09176	755	3.14447
Cyclin dependent kinases	CDK	496	26	5935	1.8053	5868	1.82135	5676	1.83399	5444	1.83998	5153	1.83232	4866	1.85238	4584	1.89496	4349	1.89607	4101	1.92346	3857	1.9124	3545	1.92486	3301	1.92517	3057	1.94924	2851	1.98301	2572	2.00115	2344	2.07709	2128	2.10156	1933	2.15145	1762	2.16876	1595	2.14961	1407	2.09074	1198	2.06519	1049	2.04248
Helix-turn-helix CENPB type domain containing		533	12	400	1.79842	394	1.77867	379	1.75285	340	1.73568	310	1.72851	289	1.71342	262	1.68969	240	1.69807	219	1.69358	199	1.76376	172	1.7447	161	1.72207	155	1.69306	146	1.76271	123	1.88379	113	2.09037	104	2.27856	99	2.37926	96	2.26153	84	2.46266	79	2.32752	57	2.37987	55	2.42689
Granins	SCG	925	8	1259	1.79818	1238	1.78241	1210	1.7676	1165	1.74904	1120	1.73482	1074	1.69595	1037	1.69192	999	1.68647	935	1.67882	889	1.66501	826	1.64008	759	1.6628	693	1.64982	639	1.67238	571	1.69898	487	1.74504	440	1.80492	381	1.85019	339	1.91264	304	1.93221	274	1.95546	227	2.00605	194	1.94155
Golgins		1084	38	1225	1.79621	1214	1.78079	1145	1.82784	1038	1.90374	916	2.0484	840	2.11022	781	2.11628	708	2.25458	656	2.26512	631	2.27481	570	2.30883	524	2.32004	500	2.26752	473	2.24883	413	2.19347	377	2.15307	353	2.15715	324	2.21992	297	2.14874	249	2.28038	220	2.37751	169	2.59797	143	2.62794
Fc receptors		2120	20	2475	1.79137	2461	1.78659	2428	1.79546	2403	1.79529	2339	1.81263	2269	1.81094	2215	1.80351	2142	1.76095	2049	1.74677	1953	1.74823	1837	1.71484	1724	1.71267	1611	1.68568	1490	1.66893	1342	1.71719	1155	1.64256	1008	1.58623	887	1.56407	769	1.49122	653	1.41145	572	1.3697	482	1.2565	388	1.14414
Apolipoprotein B mRNA editing enzyme catalytic subunits	APOBEC	406	12	1895	1.79128	1881	1.79763	1832	1.84668	1782	1.89937	1724	1.95365	1676	1.99448	1609	2.04232	1552	2.06967	1477	2.11746	1398	2.13233	1290	2.1634	1155	2.18641	1039	2.19569	896	2.24299	783	2.25246	663	2.25894	520	2.27584	404	2.15056	326	1.81834	242	1.54779	209	1.3525	133	0.58042	72	1.60286
BRCA1 A complex		1328	6	3985	1.78705	3940	1.78716	3840	1.78725	3695	1.78755	3541	1.78765	3388	1.78778	3223	1.78771	3055	1.78768	2872	1.78782	2687	1.7878	2486	1.78776	2291	1.78758	2108	1.78778	1887	1.78807	1699	1.78807	1462	1.78786	1198	1.78832	1016	1.78839	825	1.78856	711	1.78846	609	1.78847	474	1.78834	350	1.78801
Progestin and adipoQ receptor family	PAQR	930	11	590	1.78682	585	1.78274	578	1.78781	566	1.79753	541	1.80833	521	1.8031	511	1.80606	500	1.81784	470	1.83654	446	1.85037	409	1.86924	381	1.87284	348	1.84555	319	1.84538	281	1.78945	233	1.77173	176	1.72686	146	1.65893	118	1.63033	85	1.27559	62	0.759515	34	0.808419	21	0.163006
Helicases		1166	109	19657	1.78358	19287	1.81251	18273	1.88835	16607	2.08257	15194	2.24346	13885	2.4227	12533	2.64934	11233	2.90786	10231	3.13418	9370	3.27173	8264	3.45996	7399	3.61354	6723	3.83669	5816	4.01431	5007	4.23009	4209	4.33717	3580	4.30001	3119	4.10547	2675	3.78196	2286	3.38671	1904	3.089	1433	3.17491	1239	3.31333
TLC domain containing		1374	15	491	1.783	485	1.75079	466	1.81548	438	1.84517	392	1.79254	362	1.74499	336	1.56799	309	1.36315	283	1.18617	262	1.19704	230	0.847394	222	0.739707	202	0.555514	189	0.355337	162	0.247992	137	0.429927	123	0.26236	115	0.325496	106	0.345563	87	0.530805	80	0.568798	54	0.944986	48	0.996452
Schlafen family	SLFN	1110	7	190	1.77184	184	1.76625	177	1.80363	156	1.74303	135	1.7278	126	1.71405	106	1.80676	94	1.78176	84	1.80841	75	1.72224	68	1.64857	64	1.39043	59	1.10996	51	0.332007	46	-0.00601407	41	0.625687	41	0.625687	41	0.625687	40	0.460216	33	0.696088	33	0.696088	19	0.759109	18	0.721318
Peptidase family A22		2099	7	1355	1.77059	1340	1.7718	1309	1.77382	1274	1.77152	1211	1.77367	1152	1.77349	1116	1.77507	1082	1.77478	1031	1.76511	979	1.76052	925	1.75994	882	1.76183	825	1.73176	762	1.72337	708	1.72031	652	1.70611	608	1.70832	561	1.71246	509	1.69161	453	1.66671	397	1.66703	322	1.57457	266	1.5584
Polycomb group ring fingers	PCGF	61	6	920	1.76829	906	1.76787	891	1.76869	849	1.7736	799	1.77338	764	1.7712	731	1.77159	683	1.7693	622	1.76071	560	1.75287	485	1.74467	418	1.73342	373	1.71203	315	1.68501	257	1.67952	207	1.68983	166	1.67612	131	1.61085	104	1.61038	79	1.54856	66	1.46619	48	1.40586	42	1.09545
Membrane associated guanylate kinases		904	26	2827	1.76294	2795	1.76889	2689	1.75021	2543	1.71517	2403	1.6933	2265	1.71709	2142	1.68914	2045	1.72266	1916	1.71518	1825	1.66905	1675	1.66852	1566	1.66624	1447	1.69052	1330	1.70749	1192	1.75048	1091	1.77345	977	1.87087	886	2.01101	820	1.98021	719	1.99491	657	2.09965	550	2.11183	472	2.11439
OOSP family	OOSP	1631	6	63	1.72773	63	1.72773	61	1.72299	59	1.73788	51	1.71733	47	1.75119	47	1.75119	43	1.74257	36	1.71839	35	1.71344	33	1.70189	29	1.66928	27	1.64579	25	1.68821	24	1.67732	22	1.6496	20	1.61043	19	1.58452	14	1.31795	12	1.33022	9	0.884546	5	1.15797	5	1.15797
GAGE family	GAGE	1845	22	163	1.72374	163	1.72374	163	1.72374	163	1.72374	157	1.69272	148	1.69631	146	1.69694	143	1.41739	122	1.23233	122	1.23233	122	1.23233	112	1.15116	112	1.15116	111	1.20208	108	1.10697	106	0.718613	103	0.804253	82	0.846081	79	0.264675	78	0.133222	63	0.460966	52	0.305153	51	0.141386
EMSY complex		1243	12	3847	1.71965	3789	1.73156	3677	1.75866	3467	1.77836	3271	1.78302	3096	1.80019	2898	1.81701	2706	1.85489	2553	1.8732	2399	1.86742	2226	1.89361	2087	1.9221	1963	1.9278	1801	1.90694	1627	1.91304	1447	1.93439	1286	1.97724	1147	1.9569	1028	1.90982	907	1.8431	779	1.72827	630	1.72024	503	1.70524
Nucleotide excision repair		1269	28	7143	1.71918	7100	1.72079	6917	1.75728	6627	1.81757	6327	1.89469	5995	1.95256	5707	2.02046	5404	2.10368	5107	2.17894	4832	2.21073	4463	2.24174	4129	2.25919	3826	2.32426	3501	2.3288	3178	2.3561	2756	2.44851	2346	2.49157	2033	2.45392	1756	2.1672	1461	1.83249	1252	1.27597	1084	1.04082	954	0.93848
Low density lipoprotein receptors	LRP	634	13	2724	1.71811	2685	1.71257	2615	1.71826	2511	1.74733	2385	1.73097	2278	1.72346	2183	1.74104	2088	1.76293	1968	1.81021	1881	1.81432	1769	1.83535	1650	1.85924	1517	1.93074	1397	1.95876	1265	1.98169	1100	1.98519	968	1.94679	825	2.01226	734	2.03554	650	2.06216	565	2.08398	471	2.10765	393	2.17794
Regulators of G-protein signaling	RGS	720	21	1119	1.71724	1108	1.74584	1076	1.80672	1045	1.83382	1004	1.88609	967	1.88173	943	1.91268	907	1.86774	874	1.89336	850	1.91713	813	1.88317	775	1.87436	736	1.88867	701	1.86916	633	1.97793	535	1.99002	476	2.01853	423	1.74887	380	1.70982	335	1.45808	308	1.2659	243	1.07827	214	0.851272
DREAM complex subunits		2280	12	1385	1.71432	1368	1.67853	1325	1.61243	1253	1.49491	1181	1.40736	1126	1.32498	1066	1.14877	1017	1.04829	962	0.966324	911	0.861537	843	0.788413	798	0.734934	759	0.649808	710	0.651591	650	0.60385	598	0.568411	554	0.548104	527	0.535783	470	0.550931	428	0.499884	380	0.520577	330	0.527538	295	0.530665
Nudix hydrolase family	NUDT	667	24	1259	1.70675	1230	1.67726	1166	1.6567	1077	1.61053	969	1.63892	876	1.63127	811	1.59454	738	1.65902	681	1.70016	622	1.65389	565	1.61821	529	1.66745	494	1.59925	457	1.60073	402	1.66585	351	1.63284	326	1.6748	293	1.56121	272	1.38974	227	1.2666	197	1.49442	143	1.57118	115	1.20552
PWWP domain containing	PWWP	1147	25	3290	1.69758	3234	1.69294	3113	1.69585	2871	1.72466	2652	1.73902	2455	1.72127	2256	1.74074	2095	1.73272	1911	1.72343	1714	1.74212	1534	1.76268	1363	1.81877	1221	1.88618	1077	1.99347	897	2.13266	758	2.1651	633	2.2022	539	2.16071	448	2.15719	368	2.1093	310	2.33238	225	2.4401	182	2.45728
SNAG transcriptional repressors		1259	10	1399	1.68994	1377	1.68451	1330	1.67935	1273	1.67678	1190	1.68092	1100	1.69218	1007	1.66868	920	1.63614	810	1.61574	706	1.65461	623	1.68429	532	1.63118	434	1.66597	372	1.67829	301	1.6346	230	1.51229	179	1.3416	149	1.14332	119	1.19215	99	1.3397	80	1.15711	59	0.580721	50	0.328921
Minor spliceosome		1520	33	5814	1.68214	5688	1.62565	5382	1.62343	4785	1.71988	4346	1.69573	3884	1.77015	3447	1.91	2993	2.1143	2629	2.26512	2370	2.16548	2061	2.05219	1841	2.02735	1666	1.87276	1438	1.86275	1263	1.62098	1128	1.5455	1036	1.09278	956	0.882762	845	0.841061	788	0.875576	678	0.912011	534	0.974482	494	0.949918
Patatin like phospholipase domain containing	PNPLA	466	9	1008	1.67708	984	1.63661	940	1.61178	893	1.55907	829	1.53703	762	1.45656	708	1.41448	649	1.32355	587	1.23188	529	1.16686	460	0.937751	404	0.824336	355	0.710223	306	0.731614	252	1.08527	204	1.22441	158	1.26141	133	1.21666	116	1.35745	89	1.32014	78	1.59832	48	1.05712	43	1.23413
Regulins		2300	6	242	1.67095	241	1.6695	236	1.66534	231	1.66242	214	1.65712	204	1.6566	198	1.65589	196	1.65206	182	1.67854	161	1.68326	133	1.64487	116	1.63274	109	1.64534	101	1.63446	88	1.62264	83	1.63574	72	1.60013	69	1.57622	61	1.60846	56	1.58109	50	1.52649	45	1.53612	35	1.51616
Annexins	ANXA	404	13	2375	1.67022	2336	1.66983	2241	1.68228	2083	1.69043	1943	1.66663	1798	1.66823	1662	1.64878	1556	1.63964	1431	1.63847	1346	1.59946	1212	1.57369	1100	1.58323	976	1.59649	861	1.54072	749	1.49095	651	1.50932	561	1.5379	502	1.42066	449	1.47564	395	1.45859	338	1.25843	265	1.01248	236	0.903739
Thioredoxin domain containing	TXNDC	1883	17	1089	1.6636	1071	1.66092	1002	1.69711	883	1.77832	789	1.71636	693	1.93117	606	1.92695	557	1.99898	487	1.99838	444	1.95361	387	1.9338	352	1.99792	316	1.92689	275	1.87009	231	1.72889	206	1.7041	181	1.8987	167	2.0821	155	2.03727	135	1.78395	116	1.25669	74	0.552289	54	0.964781
COP9 signalosome	COPS	932	9	1462	1.66342	1451	1.66697	1374	1.63297	1269	1.6978	1190	1.72075	1079	1.80766	1013	1.81374	950	1.87339	867	1.86326	817	1.8805	745	1.97452	689	1.96965	647	1.91556	561	1.87091	504	1.89588	462	1.79033	412	1.67672	364	1.49673	325	1.65333	263	1.11214	219	0.939282	181	0.226148	134	0.0740334
Pentraxins	PTX	1141	6	3159	1.66064	3134	1.66246	3065	1.66472	2991	1.67051	2851	1.67443	2712	1.67818	2597	1.68937	2478	1.69182	2306	1.69807	2129	1.70611	1909	1.71544	1669	1.72571	1434	1.73302	1249	1.73994	1073	1.75057	878	1.74808	640	1.73162	448	1.68405	314	1.61332	245	1.53123	179	1.30847	141	1.12187	105	0.899313
Glyoxalase domain containing family		2111	6	316	1.65789	312	1.65856	300	1.66862	286	1.6539	260	1.65027	237	1.67539	217	1.70241	208	1.68956	194	1.68107	179	1.67775	161	1.66278	142	1.62972	128	1.64222	120	1.61723	101	1.64296	88	1.58937	77	1.51978	70	1.3657	64	1.33052	54	1.22954	53	1.18674	45	1.32344	40	1.27193
Scavenger receptor cysteine rich domain containing		1404	28	2420	1.65529	2380	1.62589	2303	1.60835	2166	1.47968	1975	1.30974	1823	1.23312	1711	1.23588	1606	1.17428	1478	1.22452	1365	1.26656	1244	1.21352	1113	0.917527	983	0.855713	881	0.782638	750	0.783474	650	0.803684	573	0.813798	486	0.949519	431	0.964241	371	1.0824	329	1.05773	255	1.06999	220	1.04224
ETS transcription factor family		534	28	3463	1.65019	3405	1.66133	3307	1.67403	3181	1.67853	3011	1.69173	2851	1.70516	2715	1.68757	2575	1.66639	2395	1.68902	2227	1.61498	2055	1.51991	1899	1.41263	1717	1.39931	1565	1.36482	1358	1.37039	1202	1.44814	1050	1.45343	924	1.50405	821	1.49489	720	1.48494	629	1.39212	522	1.31898	441	1.28389
Ubiquitin conjugating enzymes E2	UBE2	102	37	5814	1.64849	5765	1.66082	5529	1.67185	5190	1.7318	4859	1.75348	4526	1.78549	4295	1.8097	4034	1.84045	3746	1.87326	3469	1.91013	3178	1.94628	2888	2.01486	2629	2.05106	2377	2.09673	2050	2.12579	1783	2.26033	1511	2.39878	1319	2.52669	1128	2.61056	955	2.77136	793	2.43121	589	2.60611	456	2.68137
Glycosylphosphatidylinositol-N-acetylglucosaminyltransferase complex		2223	7	197	1.63635	196	1.61979	189	1.6723	186	1.69102	175	1.71151	160	1.70605	156	1.73367	147	1.65246	138	1.72776	134	1.61873	127	1.65566	121	1.65075	119	1.62885	116	1.5603	104	1.50357	95	1.38186	91	1.01932	87	0.876668	85	0.812429	80	0.769683	71	0.713438	59	0.900291	57	0.842932
Collectins	COLEC	491	7	1508	1.63464	1500	1.6436	1482	1.63436	1450	1.63167	1415	1.64023	1364	1.63479	1332	1.6447	1292	1.65782	1246	1.66589	1188	1.67343	1125	1.66268	1040	1.64702	963	1.64245	889	1.62046	803	1.61228	690	1.55443	573	1.49296	472	1.4073	387	1.23301	315	1.12902	252	0.955792	202	0.883225	156	0.84817
AP-1 transcription factor		1258	7	2584	1.63077	2561	1.63432	2497	1.64357	2423	1.64306	2341	1.64443	2246	1.64755	2175	1.66055	2105	1.66387	2009	1.64871	1908	1.6442	1801	1.63747	1682	1.61791	1549	1.62759	1437	1.61049	1304	1.58553	1155	1.56523	1035	1.55239	870	1.56041	777	1.55055	709	1.50698	613	1.46434	531	1.42699	451	1.35587
Cytochrome P450s	CYP	862	58	13788	1.62542	13691	1.62569	13479	1.62275	13224	1.62243	12823	1.62514	12458	1.62774	12180	1.63133	11816	1.6351	11348	1.64494	10832	1.64316	10271	1.65913	9640	1.65113	9008	1.64479	8374	1.64567	7705	1.66124	6587	1.71262	5433	1.76076	4563	1.7771	3854	1.80713	3239	1.83735	2633	1.89585	1978	1.85397	1493	1.71461
DDB1 and CUL4 associated factors	DCAF	498	18	1326	1.61721	1304	1.65943	1229	1.73916	1104	1.90184	999	2.0167	898	2.09674	815	2.30855	744	2.47302	661	2.41917	616	2.45172	524	2.37641	467	2.36799	420	2.47414	376	2.1698	312	2.1469	241	2.05718	196	1.05852	167	0.44838	152	0.510371	97	0.51745	84	0.377673	53	0.260405	50	0.186784
Phospholipid phosphatase superfamily		1126	12	234	1.61703	232	1.60953	228	1.63363	223	1.67169	207	1.65142	196	1.68958	191	1.70131	187	1.66148	175	1.59859	173	1.58982	165	1.59514	157	1.5753	144	1.55771	139	1.57087	117	1.59761	109	1.58948	104	1.6214	99	1.60047	92	1.4094	80	1.28819	72	1.39397	54	1.42447	39	1.11409
Myosin light chain kinase family	MYLK	1668	7	839	1.61467	820	1.59996	787	1.57333	747	1.56611	691	1.54726	642	1.52218	602	1.48061	565	1.46838	524	1.47032	490	1.47078	447	1.48259	409	1.47424	380	1.46203	352	1.45128	327	1.47116	286	1.44413	263	1.47916	235	1.52613	214	1.52493	189	1.56286	174	1.56222	143	1.60596	129	1.59097
BCH domain containing		1299	7	306	1.60737	302	1.57327	286	1.5534	266	1.48353	249	1.45685	235	1.44692	225	1.40497	213	1.39065	200	1.28211	193	1.16971	180	1.28856	173	1.20933	162	1.10136	151	1.36463	137	1.48952	124	1.61597	116	1.62667	108	1.58493	100	1.55452	87	1.4761	77	1.63848	59	1.70067	50	1.77527
SURF complex		1963	8	918	1.60443	901	1.57805	851	1.59713	758	1.61832	682	1.59994	609	1.54411	532	1.45662	487	1.3292	450	1.29411	413	1.22879	370	1.12832	333	1.07345	299	0.834219	263	0.810503	230	0.646574	207	0.564223	182	0.515745	157	0.507546	143	0.374407	121	0.494745	107	0.418484	86	0.469728	75	0.365067
Polycomb repressive complex 2		1347	6	2735	1.59957	2685	1.59829	2552	1.59994	2377	1.60794	2202	1.60218	2008	1.57885	1773	1.55771	1581	1.53471	1407	1.48638	1221	1.40983	1051	1.32903	906	1.18402	769	0.954686	651	0.676913	530	0.304891	428	0.0956385	377	0.116458	315	0.256978	269	0.391649	230	0.657291	194	0.878776	156	0.96373	128	1.1639
EMAP like	EML	1679	6	262	1.59551	260	1.58946	251	1.60692	229	1.62392	210	1.61532	194	1.63804	182	1.64962	171	1.6146	155	1.57443	143	1.50607	115	1.49436	96	1.4605	88	1.34049	79	1.1884	68	1.16052	60	1.0479	52	0.774269	43	0.0951675	38	-0.151917	35	-0.278438	31	-0.570721	19	0.516302	19	0.516302
StAR related lipid transfer domain containing	STARD	759	15	807	1.58813	794	1.58708	774	1.61117	748	1.64542	703	1.64548	661	1.60379	641	1.61386	613	1.65123	574	1.66761	546	1.65135	520	1.66377	479	1.67069	447	1.63631	410	1.67715	362	1.72468	311	1.74271	250	1.71397	218	1.70961	190	1.77788	163	2.21658	140	2.05439	98	2.23944	80	2.17273
Phosphorylase kinase subunits	PHK	2140	8	1344	1.57999	1339	1.57495	1302	1.59297	1244	1.6034	1201	1.58891	1155	1.56969	1109	1.53731	1063	1.49617	1017	1.45869	958	1.42531	896	1.40002	854	1.36236	806	1.30956	750	1.27428	693	1.29058	638	1.36878	597	1.36619	560	1.38497	525	1.39752	491	1.44762	435	1.45512	382	1.52613	342	1.4673
Ubiquitin like modifier activating enzymes	UBA	100	10	1173	1.56849	1151	1.56878	1085	1.60916	974	1.49691	874	1.47481	771	1.47437	690	1.44411	634	1.45678	567	1.63895	522	1.7098	460	1.71034	415	1.62589	387	1.81422	333	1.79669	295	1.82519	268	1.82625	242	1.88404	217	1.7395	198	1.66451	171	1.8831	144	1.95351	104	1.854	84	2.38902
Netrins	NTN	661	6	342	1.55496	335	1.54308	321	1.54574	303	1.52074	292	1.51972	268	1.52702	250	1.4905	237	1.45172	218	1.41476	203	1.30572	191	1.26286	169	1.15157	151	1.14291	140	1.06453	114	0.999153	95	0.847051	84	0.524522	68	-0.0933316	64	0.144038	61	0.379269	49	0.509683	37	0.452164	30	0.333333
M38 metallopeptidases		1446	8	551	1.55394	540	1.55488	510	1.56642	458	1.47234	423	1.41456	391	1.38811	360	1.31243	329	1.31384	301	1.36172	289	1.40804	253	1.56101	233	1.5852	217	1.59681	200	1.61226	172	1.4193	152	1.50809	138	1.26686	124	1.25999	115	0.96375	101	1.03182	92	0.861938	68	0.309359	61	-0.108743
Interleukin receptors		602	41	6011	1.54447	5946	1.54637	5847	1.55694	5697	1.56765	5477	1.55984	5268	1.55144	5075	1.5672	4908	1.58343	4697	1.57436	4471	1.59236	4201	1.6134	3906	1.65344	3599	1.66968	3329	1.66085	3020	1.72602	2530	1.80607	2088	1.79096	1818	1.74728	1591	1.66369	1414	1.52395	1275	1.49122	1078	1.36824	934	1.31564
U-box domain containing	UBOX	365	7	1193	1.5405	1176	1.54457	1114	1.5663	1001	1.59652	916	1.62906	834	1.60216	776	1.6601	697	1.67896	621	1.70415	571	1.71931	507	1.74301	450	1.77308	396	1.71635	348	1.79723	287	1.83607	244	1.88802	207	1.86747	178	1.85672	154	1.86334	131	1.83399	100	1.79832	57	1.42918	47	1.03761
Protein phosphatase 2 regulatory subunits	PPP2R	696	15	1383	1.52917	1369	1.48311	1304	1.43928	1197	1.38875	1125	1.35122	1039	1.31767	984	1.27097	941	1.16363	861	1.05297	807	0.974301	706	0.814047	666	0.730164	599	0.824792	558	0.761573	510	0.695006	459	0.656186	390	0.682738	360	0.655064	314	0.548838	270	0.635304	223	0.763656	182	0.610786	168	0.732885
Lysophospholipid acyltransferases		2147	14	714	1.52186	697	1.53538	641	1.46882	574	1.35864	520	1.21574	456	1.06928	407	0.954216	375	0.846613	326	0.700683	309	0.773717	277	0.846934	263	0.799553	243	0.760937	229	0.777602	193	1.03886	172	1.09839	153	1.00385	136	1.10993	123	0.909046	109	1.31611	99	1.29151	67	1.26467	58	1.0195
AH/BAR superfamily		1292	81	4777	1.52146	4715	1.52187	4509	1.56987	4156	1.62547	3861	1.75461	3555	1.81516	3362	1.82293	3166	1.94745	2956	1.88597	2800	1.82149	2522	1.84366	2338	1.73191	2172	1.73415	1968	1.81932	1708	1.71908	1532	1.75444	1376	1.8367	1258	1.96567	1157	1.93775	990	2.10316	881	2.29871	654	2.48874	569	2.56566
Mitochondrial intermembrane space bridging complex		1683	11	862	1.51882	848	1.52175	806	1.53947	720	1.41157	633	1.44194	546	1.42617	470	1.46448	415	1.41539	366	1.47653	309	1.53263	253	1.19662	229	1.17834	206	1.14894	166	1.01487	136	1.04259	115	1.15883	101	1.064	94	1.35214	79	1.45207	72	1.59185	61	1.67832	39	1.6863	35	1.56628
XK related family	XKR	955	9	116	1.51302	115	1.54987	114	1.57935	110	1.50085	102	1.61265	98	1.63692	97	1.69275	93	1.75321	90	1.79668	87	1.82105	85	1.82008	77	1.96106	76	1.97029	74	1.97683	63	2.03325	57	2.2659	50	2.34965	49	2.33283	46	2.29442	41	2.3425	40	2.3336	32	2.43382	29	2.40553
Caspases	CASP	468	12	4198	1.50138	4176	1.49905	4096	1.50694	3992	1.51001	3861	1.51709	3763	1.53316	3644	1.53903	3518	1.54723	3380	1.56309	3241	1.57746	3106	1.56377	2924	1.57796	2759	1.5623	2567	1.56918	2324	1.60875	2069	1.62554	1738	1.68314	1542	1.66637	1370	1.64992	1208	1.65776	1079	1.69729	917	1.75576	786	1.7615
Baculoviral IAP repeat containing	BIRC	419	8	3022	1.49805	3001	1.49507	2958	1.50877	2862	1.52351	2775	1.52373	2668	1.53952	2565	1.55998	2449	1.54884	2328	1.57042	2195	1.56279	2014	1.56207	1834	1.57081	1645	1.54152	1465	1.51455	1281	1.47359	1088	1.44549	889	1.41891	705	1.26542	565	1.0037	455	0.908169	359	0.589443	260	0.385008	185	0.298485
YIP superfamily		1144	18	809	1.49335	800	1.51892	753	1.65651	692	1.73023	631	1.84551	564	1.9623	523	2.04985	487	1.89187	430	1.79683	407	1.79123	366	1.87238	341	1.84674	319	1.8551	294	1.55027	247	1.70739	232	1.77423	218	2.12318	200	1.93633	184	1.27521	159	0.359393	131	0.0546398	81	0.969025	71	0.543817
Histocompatibility complex	HLA	588	21	13754	1.49151	13680	1.49623	13512	1.50537	13326	1.50965	13041	1.53162	12829	1.54471	12637	1.55151	12432	1.55233	12120	1.55749	11740	1.56985	11333	1.5854	10868	1.59976	10338	1.60774	9781	1.6158	9153	1.61373	8158	1.6185	7101	1.62784	6215	1.60863	5417	1.57946	4782	1.55456	4116	1.49115	3353	1.43629	2762	1.34612
CCR4-NOT transcription complex	CNOT	1023	12	1075	1.49116	1062	1.4956	1012	1.56391	917	1.46225	835	1.48878	764	1.38529	665	1.34253	607	1.05248	554	1.07123	507	0.951447	408	0.819066	378	0.65151	332	0.543354	299	0.519051	247	0.417496	201	-0.0373057	165	-0.14741	149	0.127895	126	-0.27346	106	-0.0382737	91	0.366145	65	0.568031	60	0.587822
Guanylate binding proteins	GBP	1825	7	277	1.48878	266	1.49825	251	1.5653	236	1.64954	212	1.62234	198	1.57383	191	1.56674	178	1.536	159	1.51581	152	1.47851	145	1.52139	138	1.51615	128	1.5278	117	1.47068	106	1.43028	84	1.4848	77	1.37914	72	1.31342	66	1.4319	54	1.25674	48	1.07449	35	1.17122	32	0.92409
MTOR complex 2		1333	5	3030	1.4828	2973	1.48278	2854	1.48332	2751	1.48382	2572	1.48429	2382	1.48565	2234	1.48713	2079	1.48834	1867	1.48853	1655	1.48727	1391	1.48596	1187	1.48258	1014	1.48403	846	1.48144	685	1.47833	522	1.47729	414	1.48012	315	1.48504	244	1.48804	185	1.49216	126	1.49701	85	1.49487	69	1.49884
Sec7 family		1945	16	886	1.47227	877	1.47975	842	1.54483	774	1.45569	726	1.4006	682	1.25754	626	1.14222	582	1.06927	544	1.03976	511	1.14409	472	1.0061	442	0.982133	404	0.952955	377	0.925447	345	0.963173	306	0.794311	290	0.81395	255	1.04074	220	1.0116	194	1.23564	176	1.28782	137	1.64347	118	1.95343
Diacylglycerol O-acyltransferase 2 family	DGAT2	1235	7	135	1.46439	133	1.42492	129	1.41359	126	1.38181	117	1.34547	113	1.29981	110	1.26129	107	1.17492	97	1.25943	90	1.25257	85	1.2629	78	1.49845	73	1.67186	69	1.76219	60	1.77595	54	1.60188	51	1.38232	49	1.23202	44	0.413126	43	0.490235	36	0.395108	25	0.134164	10	0.213454
BRCA1 C complex		1336	5	5157	1.46009	5106	1.45994	4980	1.45975	4801	1.45978	4604	1.45909	4397	1.45604	4196	1.45648	3973	1.45443	3753	1.45143	3509	1.44775	3231	1.4472	2970	1.44315	2740	1.43821	2490	1.43352	2265	1.42841	1963	1.42704	1646	1.42376	1365	1.44033	1118	1.44275	943	1.45886	794	1.46814	622	1.47527	458	1.48449
Alcohol dehydrogenases	ADH	397	8	995	1.45153	991	1.44742	970	1.43374	949	1.44243	927	1.42817	911	1.42458	892	1.41859	867	1.40199	850	1.38003	822	1.33862	794	1.32674	756	1.27137	709	1.25005	676	1.23892	631	1.21996	551	1.21937	456	1.19212	402	1.15429	348	1.10279	299	1.09327	259	1.04329	210	0.976767	179	0.861427
Formins		2006	15	952	1.44987	928	1.4485	869	1.48154	804	1.50229	745	1.52139	682	1.58424	608	1.64788	546	1.68031	495	1.55376	461	1.41406	406	1.3322	370	1.22542	333	1.5494	300	1.46721	254	1.64107	213	1.8026	194	1.48548	168	1.39647	156	1.54867	139	1.4067	125	1.43918	83	1.97517	63	1.97698
MIF4G domain containing proteins		2128	11	1521	1.44868	1501	1.47546	1420	1.47951	1265	1.53435	1163	1.56298	1052	1.60315	949	1.69488	841	1.7681	776	1.77999	716	1.77335	624	1.76296	563	1.8131	516	1.69742	449	1.6283	405	1.5783	361	1.68264	317	1.75622	286	1.6932	256	1.77142	218	1.70377	191	1.58769	142	1.5047	121	1.65743
Kinesins	KIF	622	44	3560	1.44502	3502	1.45054	3296	1.48857	2963	1.4693	2698	1.45197	2467	1.40404	2245	1.49911	2027	1.53064	1848	1.5366	1697	1.49052	1474	1.43422	1339	1.43387	1241	1.36197	1128	1.31975	961	1.22073	829	1.21959	724	1.15057	641	1.05511	572	0.960065	483	0.972661	415	0.900599	305	0.961262	267	0.934192
Dispanins		1600	14	592	1.44328	583	1.40061	566	1.38766	537	1.37889	490	1.36787	442	1.33176	415	1.35726	384	1.3391	348	1.3968	322	1.41694	289	1.51864	247	1.48303	189	1.19113	140	1.06028	108	0.969014	91	0.776465	82	0.771821	74	0.669343	71	0.658931	62	0.903824	55	0.792984	41	1.15737	37	1.20159
Actin related proteins		1436	20	1294	1.44192	1281	1.43035	1219	1.41909	1096	1.41482	1018	1.41522	954	1.39872	865	1.40658	796	1.40615	726	1.42611	666	1.39839	578	1.44813	537	1.42214	508	1.44131	469	1.44326	397	1.44259	362	1.42718	337	1.4003	317	1.40383	288	1.34552	266	1.31719	240	1.27687	195	1.23659	163	1.2544
NTC associated proteins		1498	16	1408	1.44178	1379	1.45169	1295	1.49743	1132	1.567	1011	1.55707	897	1.52819	780	1.4684	663	1.56122	576	1.65299	535	1.67651	449	1.71253	408	1.69599	383	1.70098	319	1.85065	272	1.93807	230	1.84709	205	1.90996	187	1.73628	174	1.86233	159	1.9526	134	1.48844	99	1.6339	89	1.28235
Spindlin family	SPIN	1089	5	193	1.44172	186	1.45531	181	1.45766	164	1.44274	148	1.42799	136	1.40946	123	1.41348	113	1.3932	93	1.37598	86	1.38395	78	1.36121	73	1.38538	67	1.37589	57	1.34839	51	1.33083	46	1.23324	41	1.1756	37	1.06422	32	1.19115	29	1.03919	24	1.12108	15	0	15	0
GOLD domain containing		1062	18	961	1.43795	953	1.43214	896	1.4637	799	1.43694	716	1.48662	638	1.42279	571	1.41136	530	1.35557	467	1.38594	430	1.27526	373	1.29964	357	1.23674	338	1.2796	306	1.29787	263	1.23972	237	1.13379	219	1.06605	199	1.08925	183	0.997667	168	1.11625	162	1.10405	121	1.32455	108	1.45421
Membrane bound O-acyltransferase family	MBOAT	1036	8	342	1.42978	333	1.40832	305	1.32007	279	1.25866	256	1.22768	234	0.973365	209	0.793009	187	0.375797	167	0.317151	156	0.53718	138	0.971537	130	0.815743	116	0.593806	105	0.639679	87	0.411918	79	0.350935	69	-0.080254	55	-0.39965	50	-0.158097	43	-0.401703	42	-0.267588	28	-0.256015	27	-0.0918891
Myosin phosphatase targeting family	MYPT	1180	5	404	1.42698	401	1.43031	379	1.43746	347	1.42645	321	1.42577	293	1.41458	268	1.41591	252	1.42615	226	1.38126	211	1.38419	189	1.39481	171	1.34698	154	1.39135	142	1.37501	119	1.27545	101	1.36413	94	1.32731	84	1.33101	78	1.25923	70	1.41747	57	1.22991	46	1.16348	39	1.07019
Histidine triad superfamily		1811	7	837	1.42612	832	1.43681	810	1.46277	785	1.53502	753	1.55315	722	1.58028	694	1.60507	677	1.61185	638	1.62859	619	1.62298	578	1.64128	545	1.62726	514	1.58801	478	1.56327	443	1.55017	404	1.53709	367	1.46851	329	1.36796	286	1.30461	246	1.17331	220	1.16423	170	1.03911	141	0.93317
Pseudoautosomal regions		714	19	1320	1.41728	1304	1.42427	1259	1.30771	1179	1.11999	1095	1.08432	1019	0.974826	957	0.879036	904	0.727843	846	0.696796	794	0.670054	732	0.682424	676	0.701137	628	0.720609	581	0.706983	504	0.665837	452	0.755123	410	0.818107	379	0.887436	341	0.919862	308	0.932017	287	0.96434	237	1.1217	209	0.943026
Rhomboid family	RHB	926	14	689	1.40917	675	1.45726	645	1.4547	590	1.56218	540	1.62714	479	1.793	451	1.83643	416	1.79673	377	2.08168	362	2.12624	319	2.38997	287	2.36186	258	2.25781	233	2.28671	184	2.20325	167	2.52877	148	2.44777	131	1.90193	121	1.46928	99	1.03356	86	0.471244	50	0.401836	42	0.250998
Tubulin tyrosine ligase family	TTL	779	14	293	1.40646	291	1.34585	279	1.33234	251	1.07597	229	0.95878	215	0.784774	204	0.59958	189	0.632891	171	0.603163	165	0.481734	145	0.495041	137	0.391821	135	0.43435	122	0.769411	101	0.556984	86	0.420773	80	0.440078	76	0.463318	75	0.401164	67	0.510316	56	0.293972	36	0.508399	33	0.116743
Signal regulatory proteins	SIRP	747	5	229	1.40508	224	1.41356	216	1.41056	211	1.40884	198	1.40916	189	1.41139	179	1.41385	177	1.41669	167	1.40224	165	1.39821	156	1.3979	145	1.40638	133	1.40721	126	1.40358	110	1.35968	103	1.32098	90	1.36384	85	1.3523	76	1.34155	63	1.25689	51	1.31267	40	1.32447	38	1.29208
Aminopeptidases		104	17	1412	1.40207	1393	1.37679	1334	1.42319	1226	1.48664	1135	1.48008	1046	1.46087	983	1.50601	913	1.49988	849	1.47678	798	1.4689	710	1.43081	665	1.40797	603	1.3347	556	1.32368	484	1.41935	424	1.53374	379	1.6878	340	1.75582	310	1.49978	273	1.47011	235	1.48539	181	1.39105	156	1.29527
Protein kinase A subunits		2144	7	1648	1.40179	1633	1.39881	1594	1.42836	1527	1.49552	1474	1.50551	1396	1.52837	1353	1.55583	1317	1.57126	1253	1.56287	1209	1.57707	1131	1.60855	1059	1.62946	1012	1.65728	957	1.69596	884	1.7216	810	1.7548	754	1.75939	707	1.78172	672	1.76939	609	1.81408	575	1.81636	529	1.81286	449	1.79501
GATOR complex		1396	8	610	1.3987	602	1.41909	560	1.38172	490	1.29665	451	1.25634	417	1.26772	385	1.26949	351	1.35887	300	1.46002	258	1.24835	208	1.27804	174	1.32524	154	1.2701	141	1.36138	123	1.59751	109	1.79437	94	1.65949	85	1.62411	74	1.56549	62	1.39229	59	1.44194	38	1.37428	35	1.11192
Tropomodulins	TMOD	1140	7	344	1.39835	338	1.40883	312	1.37336	275	1.29269	252	1.24081	228	1.20807	201	1.02416	185	0.878625	166	0.842809	152	0.719917	131	0.595536	120	0.495394	116	0.428069	107	0.478633	93	0.551031	85	0.734078	78	1.21412	73	1.26767	69	1.38432	58	1.64276	56	1.60648	41	1.14411	38	1.27397
M13 metallopeptidases		1439	7	825	1.3932	817	1.38682	800	1.41483	771	1.43941	734	1.42708	696	1.43412	678	1.42057	651	1.41762	630	1.42814	610	1.4155	577	1.41231	541	1.43025	502	1.36006	450	1.4057	408	1.33213	351	1.22692	308	1.1304	277	1.13718	240	1.08697	210	1.04532	189	1.07099	150	0.874046	131	0.86102
Metallothioneins	MT	638	12	582	1.39071	578	1.4184	565	1.34758	551	1.27934	534	1.29151	515	1.28538	498	1.30117	487	1.32754	467	1.23823	445	1.188	425	1.09721	410	1.07021	374	0.94523	353	0.830502	323	0.76506	298	0.6873	272	0.567054	244	0.593596	231	0.484638	208	0.2408	190	-0.0877241	171	-0.0965275	137	-0.0657273
MRH domain containing		1233	6	776	1.38982	767	1.38843	735	1.41063	678	1.46407	625	1.51109	571	1.52855	536	1.54577	505	1.52222	469	1.55862	443	1.59278	408	1.58223	386	1.60375	364	1.60436	330	1.56485	293	1.6019	257	1.59039	225	1.50527	191	1.45148	177	1.41715	165	1.38475	156	1.38917	126	1.45359	105	1.43186
Mitochondrial nucleoid associated proteins		2290	18	3526	1.38147	3467	1.39727	3264	1.45861	2938	1.54765	2661	1.61794	2402	1.71658	2125	1.82427	1908	1.94336	1720	2.00831	1563	2.0367	1371	2.05677	1242	2.10975	1109	2.15498	969	2.2969	832	2.36416	697	2.54771	585	2.58516	493	2.70397	420	2.72157	381	2.72551	332	2.60731	260	2.74703	215	2.73666
Protein disulfide isomerases	PDI	692	21	2539	1.36869	2494	1.38961	2352	1.40585	2111	1.43389	1904	1.45242	1713	1.45532	1522	1.42868	1421	1.42583	1293	1.5091	1182	1.50616	1049	1.45261	953	1.52111	853	1.55203	731	1.57937	626	1.59293	532	1.79376	474	1.93088	442	1.95226	393	1.99205	336	2.17335	285	2.12443	216	2.04355	165	1.99344
C3 and PZP like, alpha-2-macroglobulin domain containing	CPAMD	1234	9	1968	1.3666	1946	1.36329	1884	1.36911	1814	1.3504	1744	1.34469	1674	1.3244	1610	1.31989	1539	1.2884	1462	1.27622	1373	1.26105	1272	1.24166	1198	1.16348	1098	1.11611	987	1.00878	913	0.906601	790	0.816802	673	0.592186	599	0.530094	548	0.630835	486	0.602829	441	0.59862	390	0.520464	346	0.500702
Gelsolin/villins		950	8	905	1.36419	899	1.35889	849	1.40073	777	1.54866	702	1.64374	644	1.72223	607	1.76315	562	1.8183	515	1.84613	473	1.83049	426	1.91492	394	1.92349	356	1.95241	329	1.94946	297	1.94954	275	1.96117	240	2.00721	207	2.03268	187	2.03332	166	2.06425	153	2.08699	123	2.12262	99	2.0653
Endoribonucleases		1687	20	4147	1.36298	4071	1.37021	3904	1.39581	3663	1.46218	3385	1.52424	3125	1.58189	2913	1.65001	2719	1.68908	2469	1.77595	2274	1.85248	2011	1.93553	1780	2.05593	1575	2.19616	1370	2.46351	1177	2.64311	992	2.68287	834	2.66628	714	2.51735	613	2.43006	536	2.3664	443	2.3628	348	2.22015	290	2.04244
YTH domain containing N6-methyladenosine readers	YTH	2230	5	803	1.35948	751	1.44264	660	1.48321	540	1.38013	442	1.15786	366	0.569686	296	0.214055	245	-0.0997864	214	-0.111512	184	-0.0882453	140	0.182071	114	0.356112	107	0.0568576	89	0.131509	73	0.51651	59	0.784285	53	0.621635	49	0.714055	48	0.772635	39	0.624607	35	0.592927	20	0.809592	19	0.612269
SNAREs		1124	38	3322	1.34677	3269	1.40215	3083	1.52676	2895	1.63208	2631	1.83085	2442	1.94478	2263	2.09212	2103	2.22226	1954	2.20478	1873	2.19486	1699	2.24789	1553	2.28541	1466	2.24633	1373	2.30687	1228	2.3271	1125	2.34764	1029	2.3924	940	2.43352	880	2.35143	823	2.38507	760	2.3441	637	2.28612	553	2.30421
PI4KA lipid kinase complex		1588	5	291	1.33764	289	1.33224	267	1.29151	242	1.29915	218	1.3148	203	1.30996	185	1.27434	169	1.2691	159	1.28052	144	1.28006	131	1.31166	112	1.30748	104	1.40169	95	1.32115	78	1.28249	70	1.22785	60	1.03887	55	1.07648	52	0.934478	44	1.09302	41	1.03606	28	1.12108	23	1.16776
MMB complex subunits		2282	6	774	1.3358	755	1.35325	724	1.34339	664	1.34449	608	1.37339	567	1.36738	515	1.3414	476	1.35564	439	1.3654	407	1.3006	364	1.26868	335	1.24787	311	1.20425	291	1.13908	254	1.14066	221	1.08983	200	1.07405	187	1.09121	157	1.08297	141	1.04993	128	0.969121	103	0.895548	88	0.898101
KMN network		1574	10	767	1.33159	756	1.36868	723	1.44336	680	1.47105	630	1.55574	593	1.56901	564	1.64944	531	1.64602	499	1.51013	455	1.57213	398	1.5018	356	1.56129	335	1.53244	293	1.26032	241	1.29905	198	1.34275	184	1.5712	165	1.41752	150	1.51095	122	1.50213	98	0.904542	44	0.587654	39	0.542294
Butyrophilins	BTN	458	12	471	1.32483	466	1.35633	446	1.37308	425	1.45216	400	1.46315	375	1.49274	360	1.52797	347	1.56137	327	1.57589	309	1.50405	290	1.51697	271	1.50507	258	1.5063	235	1.55268	196	1.54522	168	1.51589	138	1.93128	133	1.84125	118	1.75136	102	1.59024	95	1.55163	76	1.68335	64	1.64194
Calpains	CAPN	975	15	1066	1.32234	1055	1.32312	1020	1.31357	987	1.28246	938	1.26379	896	1.24607	851	1.208	811	1.20168	776	1.17873	731	1.20992	689	1.20229	652	1.17789	608	1.18985	571	1.19169	517	1.1863	458	1.23793	414	1.18861	367	1.21413	322	1.21722	281	1.17772	252	1.12955	204	1.12849	183	1.091
RAF family		1157	5	3700	1.32052	3647	1.31719	3546	1.31596	3422	1.31007	3257	1.2992	3080	1.28808	2920	1.27729	2755	1.25669	2542	1.22633	2298	1.17996	2009	1.1013	1745	0.990984	1510	0.876911	1290	0.74119	1139	0.647235	966	0.540334	788	0.420295	666	0.398396	559	0.511646	472	0.649512	384	0.821535	308	1.09244	248	1.33564
Protein phosphatase 2 modulatory subunits		1265	5	545	1.31599	535	1.30709	498	1.28907	460	1.28213	428	1.31844	395	1.33591	375	1.33213	353	1.325	318	1.27498	290	1.27643	265	1.27013	236	1.30896	207	1.31174	179	1.23611	154	1.27809	138	1.32336	112	1.26068	92	1.32543	82	1.26783	68	1.27245	58	1.23315	42	1.19357	36	1.11759
DAN family	DAND	1246	7	658	1.31167	643	1.3269	619	1.37314	597	1.39894	572	1.40173	535	1.43272	497	1.44922	465	1.45688	427	1.46317	385	1.46583	344	1.4275	287	1.4247	240	1.26633	196	1.09514	160	0.792847	137	0.612181	116	0.603708	105	0.460207	99	0.351014	86	0.248415	79	0.215803	47	0.40909	39	0.724099
DNA polymerases	POL	535	25	2905	1.31053	2852	1.30817	2767	1.30769	2643	1.38367	2487	1.36935	2324	1.38244	2182	1.44487	2047	1.55119	1898	1.58186	1770	1.67615	1621	1.6749	1512	1.71341	1399	1.7174	1252	1.78558	1132	1.64603	988	1.51524	872	1.45279	770	1.23286	705	1.08404	606	1.00083	539	1.04139	421	1.42401	362	1.61851
Death effector domain containing		1019	7	2036	1.30526	2026	1.30885	1996	1.29887	1949	1.28488	1899	1.27706	1858	1.27409	1805	1.25946	1746	1.26405	1673	1.25448	1587	1.2743	1529	1.27603	1433	1.26485	1365	1.27322	1256	1.27289	1114	1.24687	973	1.2258	823	1.15594	718	1.14634	634	1.10395	551	1.11542	470	1.23709	385	1.24959	307	1.28156
BEACH domain containing		1230	9	434	1.30458	431	1.30235	406	1.22368	368	1.08139	328	0.74256	303	0.563672	282	0.338126	248	0.179296	223	0.163937	209	0.272984	183	0.629838	171	0.479208	158	0.774263	140	1.29308	124	1.16693	108	1.40646	99	1.48276	94	1.45143	85	1.87596	79	1.84236	76	1.93263	60	2.02798	57	2.00313
Death associated protein kinases	DAPK	1021	5	485	1.30017	477	1.29393	461	1.3222	443	1.34426	425	1.34996	396	1.37927	373	1.38582	359	1.38489	335	1.39617	314	1.40393	281	1.42727	257	1.42391	238	1.41696	212	1.40022	180	1.40414	149	1.32253	122	1.21334	103	1.26073	87	1.04828	74	1.07375	64	1.02552	45	1.04821	34	0.541479
Ceramide synthases	CERS	2261	6	302	1.29967	296	1.272	279	1.29603	261	1.3231	236	1.34141	216	1.27395	197	1.18943	178	1.21396	161	1.19122	145	1.22428	122	1.16116	115	1.1543	103	0.818349	92	0.730756	78	0.185991	61	-0.182536	57	-0.191545	50	-0.475226	41	-0.232999	33	0.589697	29	1.04809	17	1.15797	15	1.12226
Guided entry of tail-anchored proteins associated factors		1915	7	824	1.29912	817	1.28242	776	1.26276	699	1.26512	636	1.27558	567	1.21032	527	1.23192	485	1.18981	452	1.14328	408	1.07962	360	0.976352	300	1.06152	270	1.07999	231	1.13299	188	1.08694	159	0.927707	137	0.807515	121	0.811127	107	0.938439	91	0.982235	77	0.831353	58	0.747514	51	0.449365
CTAGE family	CTAGE	907	8	225	1.29828	222	1.29389	207	1.25132	188	1.27714	168	1.17639	159	1.15885	154	1.14364	140	1.12469	126	1.11606	113	1.1144	106	1.14055	95	1.19318	91	1.19853	86	1.21705	67	1.20338	60	1.48464	57	1.72541	55	1.63053	48	1.78174	42	1.69615	42	1.69615	33	1.40992	23	1.73291
Importins	IPO	596	18	3559	1.29341	3531	1.287	3338	1.30049	3015	1.32802	2813	1.3553	2587	1.38076	2382	1.36276	2204	1.34392	2036	1.34759	1867	1.38181	1650	1.31147	1543	1.26894	1437	1.27512	1279	1.2972	1140	1.21982	1020	1.18521	933	1.15695	883	1.12259	786	1.07042	728	1.01988	685	0.912504	598	0.834591	554	0.749463
T-box transcription factors	TBX	766	17	1311	1.26718	1288	1.30844	1254	1.32982	1194	1.47367	1126	1.56647	1060	1.73442	992	1.69631	929	1.80468	862	1.69186	797	1.74981	724	1.68253	639	1.73708	582	1.73025	514	1.85152	442	1.89219	364	1.98736	288	1.41976	250	1.3861	215	1.25026	189	1.25598	163	1.23981	126	1.40524	104	1.07561
CTLH complex		1561	7	503	1.26702	491	1.28533	465	1.32791	430	1.411	394	1.50821	360	1.58998	326	1.61122	306	1.66427	272	1.74073	242	1.76284	207	1.78869	188	1.80233	165	1.84244	142	1.90015	114	1.85719	103	1.81012	94	1.81074	86	1.7751	70	1.82369	62	1.85252	54	1.74848	37	1.76264	26	1.69299
Tip60/Nua4 histone acetyltransferase complex subunits		1634	18	2737	1.2645	2691	1.26809	2593	1.25606	2348	1.25443	2201	1.2553	2060	1.21492	1868	1.2455	1712	1.23255	1572	1.24101	1446	1.23104	1281	1.22921	1163	1.24686	1083	1.19228	983	1.12934	873	1.09185	738	1.28779	641	1.42347	552	1.13274	468	1.19706	389	1.14476	320	1.2697	221	1.10703	177	1.23819
SNAP complex	SNAPC	952	5	139	1.2612	139	1.2612	137	1.08203	129	1.16929	118	0.9624	111	1.01322	109	0.952485	107	1.08475	100	0.857411	97	0.627773	88	0.793502	85	0.588785	83	0.517426	81	0.605218	71	0.539957	65	0	64	0.138023	63	-0.157988	60	0.768361	57	0.179042	53	-0.131509	41	-0.216973	37	0.0794442
Septins	SEPTIN	732	13	1212	1.25461	1200	1.22304	1132	1.20542	1020	1.1962	930	1.17254	836	1.10608	743	1.02527	680	0.987092	632	0.974006	596	0.898729	526	0.85841	488	0.755746	456	0.631662	423	0.521519	366	0.488542	323	0.314264	284	0.168225	252	0.100161	212	0.166426	179	0.0137006	151	-0.114026	106	-0.0493374	85	-0.219029
Peptidase family C1		2109	18	2434	1.25183	2408	1.25649	2353	1.2373	2255	1.22324	2149	1.2175	2048	1.20942	1966	1.19202	1898	1.21906	1793	1.20441	1705	1.2132	1604	1.18213	1491	1.20374	1380	1.19284	1249	1.09215	1119	1.09638	1009	1.07001	921	1.1112	834	1.09332	779	1.09614	707	1.04804	649	0.953711	555	0.891606	491	0.939213
Thrombospondin family	THBS	2231	5	1068	1.25141	1045	1.24975	1017	1.2523	980	1.25652	919	1.27409	871	1.26466	828	1.29381	794	1.31214	744	1.31045	707	1.32237	670	1.31329	630	1.32951	584	1.34724	541	1.35588	485	1.36803	431	1.35938	376	1.35575	324	1.36453	295	1.36835	264	1.37033	223	1.36716	186	1.34637	156	1.3397
INO80 complex	INO80	595	15	2372	1.24908	2335	1.24526	2228	1.23906	2028	1.29319	1885	1.28032	1752	1.27295	1579	1.27962	1447	1.35079	1296	1.32061	1191	1.37248	1041	1.43189	918	1.47755	847	1.47171	758	1.54518	639	1.48989	551	1.58855	473	1.52957	411	1.3842	334	1.46596	282	1.54802	218	1.67722	162	1.6702	137	1.60984
Nucleoporins	NUP	1051	30	4319	1.23758	4271	1.23833	3997	1.2996	3529	1.39917	3182	1.4519	2868	1.44656	2579	1.51275	2324	1.57647	2117	1.56928	1919	1.61519	1667	1.64698	1495	1.65534	1362	1.61638	1207	1.6113	1088	1.62214	940	1.63135	836	1.5995	752	1.63059	691	1.58046	585	1.48798	528	1.45772	413	1.39739	376	1.37633
Phospholipid scramblases	PLSCR	954	5	205	1.23051	201	1.22715	197	1.2529	186	1.22979	176	1.26861	162	1.29885	153	1.34724	147	1.35419	139	1.33918	129	1.34415	122	1.32773	110	1.323	99	1.29818	90	1.25537	72	1.15203	68	1.11615	59	1.22347	52	1.30246	48	1.35704	46	1.36794	40	1.38465	29	1.43292	23	1.48239
Transglutaminases	TGM	773	9	1372	1.2269	1355	1.2305	1309	1.24397	1268	1.24932	1223	1.24456	1165	1.22842	1122	1.23614	1074	1.23602	1017	1.18731	965	1.18269	911	1.17183	845	1.14572	765	1.10578	706	1.11632	632	1.09518	559	1.06475	485	1.09243	439	1.06161	391	0.975466	339	0.840307	310	0.783821	257	0.69303	222	0.601694
Peptidyl arginine deiminases	PADI	677	5	388	1.22609	379	1.23862	367	1.21529	351	1.22788	319	1.21494	292	1.23115	282	1.24761	259	1.22021	240	1.25037	219	1.2525	206	1.26139	185	1.29483	172	1.28688	151	1.29507	132	1.19054	116	1.13004	105	1.08608	83	1.03975	71	0.854965	54	0.783545	39	0.182308	22	-0.970495	16	-0.612269
Insulin like growth factor binding proteins	IGFBP	1065	6	1781	1.22166	1759	1.24886	1721	1.24681	1683	1.23984	1634	1.27134	1570	1.28329	1520	1.31042	1483	1.3076	1424	1.33762	1361	1.3583	1281	1.39965	1200	1.41294	1120	1.40613	1023	1.40746	945	1.3906	814	1.37262	706	1.3497	621	1.35986	525	1.32322	447	1.31163	375	1.29244	311	1.1106	247	1.12733
Hemoglobin subunits	HB	940	10	2602	1.20906	2587	1.21066	2529	1.20497	2473	1.21274	2412	1.21088	2328	1.21675	2286	1.19931	2252	1.20776	2193	1.1862	2150	1.17591	2068	1.18165	1965	1.183	1847	1.18818	1740	1.20476	1652	1.19118	1551	1.15662	1448	1.09182	1349	0.988551	1288	0.926699	1237	0.857886	1173	0.764799	1099	0.734915	1044	0.707255
SMN complex		1500	10	1682	1.20172	1658	1.22187	1598	1.24379	1466	1.34477	1353	1.33316	1242	1.33754	1174	1.42245	1074	1.43222	1002	1.43319	937	1.43993	864	1.46901	802	1.43557	757	1.41936	684	1.43151	601	1.39477	514	1.43508	466	1.43056	416	1.4169	364	1.44232	322	1.36377	280	1.3405	228	1.29409	214	1.28149
NBPF members	NBPF	662	14	171	1.19656	171	1.19656	167	1.09808	160	1.13313	148	1.15453	139	1.31739	135	1.44988	129	1.10803	117	1.02145	116	1.07062	104	1.46761	99	1.24153	88	1.37657	79	1.61894	73	1.57964	70	1.59271	67	1.29261	65	1.16115	63	0.987429	54	0.655182	40	0.63771	24	1.25696	24	1.25696
BLOC-1 related complex subunits	BORCS	1048	8	306	1.1917	304	1.20871	291	1.22328	272	1.3107	248	1.17274	235	1.19586	216	1.20084	205	1.14015	193	1.01651	183	0.936386	154	0.852915	146	0.852915	135	0.930902	121	0.899565	101	0.929448	94	0.933364	87	0.986726	78	0.828774	75	0.666072	65	0.56027	55	0.344681	32	0.657267	26	1.32381
Aldo-keto reductases	AKR	399	16	1162	1.18108	1149	1.18677	1106	1.18799	1048	1.22246	991	1.25633	938	1.27511	886	1.27679	860	1.28847	816	1.29555	785	1.30114	729	1.31166	687	1.30737	631	1.33266	603	1.31424	533	1.37834	467	1.37802	399	1.62875	363	1.72049	331	1.87172	289	1.94036	261	1.88727	210	1.74446	182	1.5247
ATAC complex	ATAC	1058	13	1877	1.16476	1843	1.17544	1771	1.22971	1654	1.34336	1565	1.40408	1477	1.46366	1379	1.5868	1285	1.69995	1214	1.74211	1124	1.82216	1026	1.95698	955	2.01742	883	2.06385	817	2.11081	731	2.21287	611	2.35174	531	2.39003	458	2.5006	407	2.49915	364	2.44869	305	2.44508	244	2.29522	214	2.18004
Beta-gamma crystallins	CRYB, CRYG	1359	15	639	1.15867	636	1.14819	620	1.18208	606	1.20235	575	1.22658	546	1.28848	523	1.3769	506	1.33944	485	1.40157	467	1.33358	443	1.30208	425	1.24202	409	1.17557	386	1.13296	341	0.965863	314	0.903506	282	0.793551	261	0.864884	234	0.781177	220	0.700491	202	0.38932	173	0.362819	150	0.209729
DECID complex		1964	10	1484	1.15572	1448	1.14839	1359	1.18265	1222	1.21588	1116	1.13773	1019	1.03353	908	0.880331	813	0.810711	757	0.692854	707	0.540324	637	0.40646	578	0.26565	526	-0.0080528	460	-0.0818992	410	-0.246998	362	-0.228751	316	-0.131839	281	-0.108033	253	0.0200709	206	0.225696	170	0.131461	126	0.369655	101	0.704475
Flavin containing monooxygenases	FMO	1667	5	274	1.15303	273	1.14656	269	1.15861	265	1.18729	253	1.18455	243	1.1849	235	1.16906	230	1.15111	221	1.16181	212	1.11853	204	1.09268	194	1.01001	185	0.898999	181	0.917863	171	0.972677	157	0.937327	140	0.937294	132	0.999068	121	0.613166	99	0.725713	94	0.82172	79	1.2192	67	1.17708
BRCA1 B complex		1335	4	4156	1.15201	4115	1.1521	4013	1.15187	3881	1.15182	3713	1.15224	3553	1.15206	3401	1.15183	3234	1.15165	3063	1.15214	2874	1.1521	2659	1.15186	2454	1.15132	2258	1.1503	2047	1.14974	1849	1.14888	1587	1.1477	1321	1.14738	1115	1.14573	913	1.14358	780	1.14264	669	1.14223	529	1.13896	386	1.13297
Cellular communication network factors		1046	6	1338	1.15136	1325	1.16658	1290	1.17144	1254	1.19698	1189	1.21421	1130	1.23395	1069	1.27829	1013	1.2972	946	1.33548	882	1.37215	811	1.37823	740	1.39605	668	1.39847	594	1.41071	511	1.4326	431	1.42626	359	1.37225	299	1.27538	239	1.23433	204	1.19193	172	1.07029	127	1.08453	95	0.813852
Neuregulins	NRG	1629	4	685	1.14953	675	1.14894	665	1.14872	646	1.14792	618	1.1462	595	1.14565	575	1.14524	547	1.14379	521	1.14496	491	1.14433	456	1.14299	420	1.14278	382	1.1469	339	1.14537	297	1.14745	257	1.14849	208	1.14941	168	1.14571	138	1.14482	110	1.14244	98	1.14372	67	1.13136	55	1.11448
LGI family	LGI	1841	4	133	1.14696	128	1.14571	127	1.14516	120	1.15388	116	1.15214	111	1.15373	110	1.15369	106	1.15154	104	1.15041	98	1.14927	96	1.14491	91	1.14003	84	1.1165	79	1.10426	72	1.09475	62	1.10339	57	1.07901	53	1.03894	51	1.01365	46	0.900382	43	1.07908	31	0.979409	25	0.278031
ELAV like RNA binding protein family	ELAVL	2291	4	924	1.14407	905	1.14337	865	1.1426	801	1.14099	740	1.13921	680	1.1374	623	1.13471	556	1.1319	513	1.12897	453	1.1215	404	1.11257	363	1.10847	319	1.10476	281	1.09346	244	1.08577	206	1.05057	175	0.995052	140	0.93338	116	0.852678	101	0.872409	82	0.746329	62	0.349513	50	0
MTOR complex 1		1332	4	3000	1.13674	2945	1.13649	2835	1.13721	2738	1.13767	2569	1.13664	2389	1.13675	2244	1.13764	2102	1.13805	1892	1.13636	1673	1.13558	1398	1.13364	1194	1.12975	1024	1.12555	862	1.11526	693	1.11048	533	1.1056	424	1.09666	327	1.09515	254	1.08399	188	1.12228	131	1.12787	90	1.11768	68	1.14755
Elongator acetyltransferase complex	ELP	539	6	446	1.13403	436	1.12206	413	1.11675	379	1.15976	339	1.12893	322	1.071	297	1.01257	272	1.08335	247	1.06858	222	1.14494	191	1.24183	175	1.34075	162	1.25875	133	1.36218	120	1.34838	108	1.19323	88	1.18437	81	1.11758	73	0.908951	65	0.976115	61	1.18779	46	0.926597	44	0.66863
Diphthamide biosynthesis genes	DPH	1808	7	176	1.12365	175	1.07075	169	1.12412	157	1.04644	138	1.14891	127	1.09788	126	1.16927	117	0.656646	108	0.639041	106	0.754931	91	0	85	-0.107304	79	0.12737	70	-0.716027	60	-0.675792	54	-0.146012	52	-0.0965998	49	0.108781	48	0.108148	43	0.288675	42	0.466569	24	0.641072	22	0.723538
Neurexins	NRXN	1582	10	536	1.1197	530	1.12072	524	1.12692	505	1.13517	474	1.13268	454	1.14907	435	1.13667	410	1.12995	379	1.15347	361	1.10438	334	1.08006	309	1.06068	277	1.08257	243	1.11441	211	1.17601	164	1.27925	139	1.19322	117	1.16644	110	1.15837	98	1.08113	92	0.816939	79	0.838698	68	0.95041
Charged multivesicular body proteins	CHMP	482	11	962	1.11488	952	1.11617	921	1.03634	847	1.04896	789	0.924665	732	0.70372	703	0.554004	667	0.566521	650	0.611754	629	0.379665	562	0.26781	513	0.21167	479	0.190159	431	0.469862	368	0.582555	319	0.43908	268	0.716788	240	0.773461	196	1.08197	139	0.519124	119	0.0993812	88	0.455857	52	1.52443
Gfo/Idh/MocA-like oxidoreductase domain containing		2241	4	157	1.10691	154	1.10323	150	1.09566	141	1.0945	130	1.09349	118	1.11322	108	1.13856	98	1.14184	90	1.13532	84	1.13527	78	1.13272	74	1.1143	65	1.12363	64	1.12114	56	1.08504	47	1.03211	37	1.0098	34	0.993067	31	0.868396	29	1.04562	28	1.01823	21	1.10487	16	0.816497
ELMO domain containing	ELMOD	1813	6	267	1.10605	262	1.09504	251	1.17615	240	1.2775	226	1.31098	207	1.40485	193	1.41354	182	1.42206	172	1.43808	165	1.51735	147	1.5971	132	1.53915	121	1.5472	113	1.50814	97	1.48949	81	1.36967	75	1.20918	71	1.18334	61	0.974252	53	1.03207	43	1.02734	25	0.824953	19	0.657309
Clathrin subunits		1647	4	799	1.10337	794	1.10431	747	1.10452	688	1.10909	638	1.11609	596	1.11684	547	1.12256	498	1.11958	468	1.11456	438	1.1164	398	1.10187	369	1.09624	342	1.07845	311	1.05507	274	1.07794	249	1.07903	217	1.07158	196	1.09001	173	1.09072	156	1.09215	133	1.06421	112	1.01854	99	1.01212
Troponin complex subunits	TNN	1219	8	1217	1.0938	1207	1.10328	1199	1.10314	1171	1.11091	1130	1.10944	1081	1.11388	1055	1.11001	1014	1.09452	957	1.08812	898	1.07291	815	1.03625	739	1.0134	643	0.96234	590	0.969343	543	0.980485	478	0.975334	402	0.895034	347	0.876819	319	0.84895	304	0.808851	262	0.805584	220	0.830837	183	0.703058
Glycerol kinases	GK	568	4	81	1.09311	80	1.08952	78	1.08136	73	1.03521	63	1.01839	59	0.957549	57	0.99787	55	0.960729	49	1.05873	47	1.09048	41	1.13073	41	1.13073	40	1.12848	39	1.14823	35	1.14719	33	1.14685	30	1.12292	29	1.11946	29	1.11946	28	1.1154	27	1.1106	25	1.07157	23	1.04693
Fibrinogen C domain containing		554	25	3778	1.09303	3740	1.10392	3641	1.0986	3546	1.09021	3386	1.10023	3214	1.1363	3086	1.1581	2969	1.16766	2766	1.17799	2596	1.20481	2425	1.22321	2272	1.24666	2066	1.29308	1887	1.35631	1695	1.44365	1491	1.48201	1257	1.5322	1102	1.56494	969	1.61171	839	1.65549	713	1.70085	575	1.89085	488	1.96033
Peptidase family A1		1928	10	1693	1.09225	1677	1.09122	1648	1.08569	1610	1.05871	1552	1.06154	1491	1.03545	1448	1.03021	1409	0.994765	1356	0.994589	1300	0.968653	1225	0.948548	1153	0.909584	1058	0.875305	962	0.78592	876	0.773487	801	0.740983	729	0.720316	654	0.639083	602	0.63572	547	0.462094	499	0.249889	435	0.021747	377	0.0174079
Sorting nexins	SNX	754	29	1462	1.08608	1436	1.06251	1367	1.06847	1222	1.01905	1075	1.06739	978	1.09808	919	1.08477	852	1.18502	780	1.13493	738	1.09422	643	1.15284	591	1.16735	544	1.31035	473	1.24258	408	1.26603	372	1.10218	334	1.19769	307	1.15863	275	1.17649	228	1.02948	201	0.969388	141	1.54541	127	1.80234
IZUMO family	IZUMO	56	4	42	1.08086	40	1.05524	40	1.05524	39	1.0183	37	0.981453	37	0.981453	37	0.981453	36	1.06043	33	0.95368	31	0.88275	31	0.88275	29	0.847697	26	0.629738	21	0.513024	18	0.498784	17	0.278031	13	0.278031	11	-0.213833	10	0	9	-0.493382	8	0	5	-0.493382	3	-1.1547
EPS8 signaling adaptor family	EPS8	2253	4	219	1.07977	215	1.06891	211	1.06192	198	1.07639	183	1.09907	173	1.10509	161	1.12748	155	1.11666	148	1.12798	145	1.12557	132	1.14421	123	1.14228	108	1.13876	100	1.13182	88	1.14639	81	1.14625	69	1.12717	63	1.09048	60	1.1088	51	1.14719	47	1.1547	32	1.146	28	1.146
Suppressors of cytokine signaling	SOCS	764	8	1487	1.07461	1469	1.07662	1419	1.08112	1377	1.07777	1330	1.07881	1242	1.08819	1185	1.08666	1138	1.1006	1059	1.11211	994	1.10885	901	1.10405	815	1.08917	716	1.09839	636	1.06334	560	1.04071	470	1.02721	401	1.04227	342	1.02455	292	1.02079	245	1.01412	214	1.03733	165	0.97754	137	0.944808
Coronins	CORO	495	7	509	1.07228	505	1.06639	472	1.01814	399	0.826167	358	0.706051	318	0.669178	277	0.571458	245	0.493355	222	0.423377	197	0.566464	169	0.627903	151	0.538341	137	0.604764	122	0.757757	100	0.838078	88	0.912031	77	1.42675	72	1.30452	64	1.32975	57	0.928191	48	0.817891	35	0.643972	31	0.804084
Stathmins	STMN	1138	4	468	1.07097	462	1.07505	445	1.08248	417	1.08707	395	1.08375	365	1.08128	346	1.09884	328	1.10135	298	1.08206	284	1.06687	258	1.04563	225	1.04366	201	1.00079	183	0.963253	160	0.94422	140	0.935743	128	0.929796	108	0.994697	101	0.983407	86	0.892251	77	0.942246	67	1.0392	57	0.969982
Activating signal cointegrator 1 complex	ASCC	1916	4	327	1.0703	318	1.03904	290	1.0013	265	1.05028	233	1.08368	199	1.07051	165	1.01534	140	0.829526	121	0.85117	112	0.922033	89	0.995783	79	0.948765	74	0.993067	69	0.691976	61	0.691976	51	1.1547	44	0	41	0.213833	40	0	36	-0.31427	33	0.278031	22	0	22	0
MutL homologs	MLH	1027	4	1500	1.06267	1487	1.06528	1459	1.0654	1419	1.0677	1376	1.06902	1321	1.07246	1273	1.07056	1229	1.07339	1182	1.0767	1140	1.08287	1078	1.08735	1011	1.09272	945	1.09451	872	1.08806	791	1.08723	695	1.09163	579	1.09273	470	1.09302	403	1.08789	330	1.0919	274	1.08623	219	1.09444	161	1.07359
B-WICH chromatin-remodelling complex subunits		1787	8	2253	1.06146	2215	1.05493	2082	1.08587	1855	0.933836	1671	0.87572	1498	0.650629	1324	0.39552	1167	0.313047	1048	0.178798	955	0.0952281	836	0.278972	741	0.388838	648	0.592403	559	1.03198	479	1.23581	413	1.05944	359	0.626267	319	0.30747	289	0.276289	220	0.0863059	188	0.300373	141	0.783495	121	0.908604
NudC family	NUDC	1285	4	320	1.05811	313	1.05515	285	1.0411	248	1.01563	219	1.03068	188	0.987354	177	0.956192	161	0.983568	139	0.969804	123	0.965339	106	0.940479	94	0.946869	86	0.838657	77	0.81375	67	0.729336	56	0.870842	50	0.868396	46	0.581412	44	0.440867	37	0.392458	35	0.444032	23	0.57874	18	0.652024
Transmembrane and tetratricopeptide repeat containing	TMTC	1918	4	146	1.05333	145	1.02596	139	0.960281	128	0.87103	109	0.689254	98	0.426242	91	0.186618	84	-0.365148	73	0.411847	70	0.493382	64	0	57	-0.0977094	56	-0.153683	50	-0.213833	45	-0.362463	38	0.274256	34	0.434651	32	0.440867	31	0.205373	27	0.252107	26	0	13	-0.434651	13	-0.434651
Mitochondrial translation release factor family	MTRF	2044	4	153	1.04714	151	1.00981	146	0.893408	140	0.857082	125	0.804438	113	0.744597	106	0.847581	96	0.56074	85	0.0948114	79	-0.138147	71	-0.143223	61	0.278031	54	0	47	0.323316	39	0.252107	27	0.186618	27	0.186618	23	-0.213833	19	-0.652024	18	0	18	0	12	0	12	0
Chymotrypsins	CTR	2288	4	113	1.04693	112	1.0418	111	1.03629	108	1.00682	104	1.00682	96	0.974137	94	0.959646	90	0.983548	82	0.941656	78	0.94773	69	0.911138	64	0.892251	58	0.720698	57	0.678055	48	0.365148	47	0.508326	45	0.331379	42	0	40	0	38	0	38	0	31	-0.132056	31	-0.132056
Peptidase family A28		2098	5	134	1.04576	133	1.01466	128	0.806589	112	-0.301248	105	-0.383389	91	-0.398937	89	-0.293105	80	0.628894	72	0.179042	64	0.271545	57	-0.109709	52	0.157988	51	-0.138023	47	0.131509	43	0.403407	40	0.40604	36	0.750031	36	0.750031	33	0.897896	27	1.17313	23	0.970495	12	0.730196	10	1.29099
SET complex		1659	6	1926	1.04353	1897	1.03959	1835	1.02644	1733	1.06916	1646	1.04158	1545	1.04348	1452	1.05256	1378	1.05955	1283	1.0561	1202	1.06283	1105	1.02559	1019	0.996632	931	0.974736	854	1.00597	762	1.04812	671	0.96962	574	0.839874	487	0.729925	412	0.638545	354	0.692257	298	0.739013	243	0.739144	198	0.713765
Potassium calcium-activated channel subfamily M regulatory beta subunits	KCNMB	857	4	151	1.04342	151	1.04342	151	1.04342	150	1.04693	148	1.04854	142	1.06237	137	1.05772	137	1.05772	135	1.04733	134	1.04151	130	1.05333	119	1.0392	112	1.06065	110	1.08684	103	1.09065	97	1.09694	83	1.02858	74	0.792653	68	0.857082	64	0.966162	58	0.795046	52	0	44	0
Canonical Notch ligands		2279	5	767	1.04133	754	1.03862	735	1.04564	709	1.0114	680	0.978665	647	0.9559	611	0.89819	570	0.83084	526	0.8094	479	0.826737	439	0.874894	402	0.910837	372	0.96388	337	0.989719	271	1.10169	231	1.0582	201	1.05161	178	0.984905	159	1.00644	146	0.976956	126	1.08986	107	1.02303	88	1.06238
3-hydroxyacyl-CoA dehydratase family	HACD	2025	4	256	1.04012	249	1.04095	232	1.02915	201	0.999018	182	1.02978	155	0.982542	135	0.945142	112	0.741243	94	0.84728	86	0.783305	73	0.669347	64	0.605438	57	0.376786	49	0.108456	42	-0.243943	35	-0.138147	31	0.168472	26	0	24	0	20	-0.543091	17	-0.323316	12	-0.816497	12	-0.816497
Myosin light chains	MYL	657	13	886	1.03488	874	1.02111	814	0.99124	737	0.881366	664	0.819928	602	0.769517	542	0.715679	500	0.727274	449	0.79496	414	0.845199	375	0.96641	347	1.09003	315	1.00841	286	1.20381	244	1.19022	207	1.21109	185	1.10153	175	0.950514	162	0.956924	152	0.883177	137	0.880451	114	1.03711	102	0.894077
Ectonucleotide pyrophosphatase/phosphodiesterase family	ENPP	1821	7	588	1.02901	579	1.01878	567	1.03112	550	1.01867	519	1.04101	501	1.04256	482	1.05851	449	1.11546	425	1.11634	400	1.15511	375	1.18866	345	1.26787	325	1.33201	296	1.37024	258	1.48096	224	1.41472	180	1.42582	155	1.34099	137	1.21572	110	1.17616	93	1.26758	74	1.26826	55	1.16764
Ubiquitin protein ligase E3 component n-recognins	UBR	785	7	809	1.02898	790	1.02978	742	1.0002	660	1.03601	607	1.03373	545	1.09029	499	1.0687	438	0.983982	391	0.877435	355	0.874464	293	0.724345	263	0.604182	234	0.312748	203	0.33426	166	0.418641	141	0.462153	126	0.604477	106	0.548772	81	0.332844	71	-0.133757	56	0	35	0.341565	30	0.116595
Coiled-coil-helix-coiled-coil-helix domain containing proteins	CHCHD	489	9	522	1.02838	507	1.05754	484	1.02615	441	1.00407	405	0.953525	356	0.769554	321	0.493951	281	0.595091	243	0.578716	198	0.696175	158	1.39283	146	1.33557	130	1.24014	111	0.347136	91	0.015816	71	0.113807	60	0.168999	54	0	48	0.221134	43	-0.15548	38	0.292386	20	0.15548	18	0.56921
2'-5'-oligoadenylate synthetase family	OAS	2093	4	364	1.02767	359	1.03035	344	1.06127	327	1.11784	313	1.11231	285	1.10966	264	1.13861	248	1.13433	236	1.12358	224	1.09641	204	1.08771	188	1.10813	171	1.04311	162	1.08918	140	1.08634	121	1.12755	99	1.09437	94	1.08773	91	1.06284	78	1.0319	70	0.945783	63	0.871209	61	0.821349
Granule associated serine proteases of immune defence		1636	12	1477	1.02705	1459	1.01967	1422	1.01606	1392	1.02019	1326	0.989991	1262	0.960192	1227	0.954301	1197	0.97232	1159	0.998014	1110	0.958522	1054	0.905343	989	0.915168	929	0.848131	886	0.836644	815	0.772361	733	0.736643	656	0.714072	604	0.639988	547	0.582131	506	0.563047	463	0.542368	399	0.51661	341	0.370992
Secreted frizzled-related proteins	SFRP	733	5	658	1.02583	644	1.01264	633	1.02744	614	0.981714	582	1.02646	550	1.09713	525	1.08108	493	1.11979	451	1.15304	418	1.18896	382	1.21356	326	1.09229	299	0.961478	279	0.977139	251	1.00016	211	1.10292	171	1.13858	129	1.06963	103	1.11477	84	0.996181	73	0.712666	51	0.897896	47	1.26211
Cholinergic receptors		175	21	2328	1.02145	2316	1.00752	2299	0.98553	2273	0.962191	2221	0.937389	2168	0.896755	2136	0.866005	2085	0.850548	2032	0.815421	1911	0.78865	1828	0.734849	1701	0.723065	1588	0.728471	1441	0.7164	1272	0.78339	1077	0.947834	861	1.06585	711	1.08995	623	0.873321	555	0.705504	507	0.71816	440	0.50652	386	0.299511
m6A methyltransferase complex		1419	4	810	1.01155	722	1.02219	581	0.871593	434	0.74215	319	0.363431	230	-0.0883663	186	0.235094	146	0.17069	127	0.319593	114	0.345777	89	0.618328	71	0.670532	67	0.71542	56	0.939768	49	0.939105	45	0.939105	41	0.801728	39	0.682079	37	0.43386	32	0	29	0.206608	17	0.0714129	13	0.213833
CAP superfamily		1356	13	279	1.00635	275	0.997581	270	1.0404	260	1.06571	243	1.198	235	1.18981	228	1.16749	216	1.18441	207	1.30687	196	1.29921	184	1.26538	176	1.20344	160	1.25816	153	1.3357	127	1.20007	112	1.04165	106	1.00091	99	1.05289	91	0.887606	78	0.764362	68	0.546418	51	1.11788	43	0.868163
WNK lysine deficient protein kinases	WNK	1899	4	434	0.994238	429	0.9933	411	0.992061	378	0.927763	353	0.840279	332	0.75087	321	0.774555	301	0.69976	286	0.639864	273	0.6071	254	0.562423	238	0.540107	210	0.616839	201	0.55291	174	0.620685	153	0.634837	131	0.575214	113	0.592752	93	0.617706	73	0.515752	62	0.213833	40	0.31427	32	1.1547
EMI domain containing		540	7	235	0.993189	230	0.969718	226	1.02832	219	0.85295	207	0.971484	195	1.03051	187	0.905153	177	0.959765	161	1.05618	153	0.893973	144	1.04179	136	0.846684	122	1.04038	111	0.964259	94	0.884087	86	0.852571	77	0.81659	68	0.814335	64	0.731684	58	0.7823	51	0.779568	36	0.722248	34	0.665962
Glutaredoxin domain containing	GLRX	1468	9	652	0.989676	643	0.961691	622	0.92416	586	0.948592	548	0.987331	502	0.992123	465	0.952566	440	0.999489	410	0.914045	375	0.809661	341	0.7075	322	0.667815	307	0.682381	290	0.666694	259	0.710991	233	0.756513	201	0.810059	178	0.664724	155	0.856006	137	0.853072	120	0.896955	87	1.10567	74	1.13757
Axonemal dynein assembly factors	DNAAF	1627	18	607	0.986227	600	0.98923	573	0.981383	533	0.987067	494	0.876068	454	0.834498	432	0.843269	400	0.880496	364	0.955136	332	1.01578	296	1.25155	272	1.34845	237	1.44866	210	1.43707	175	1.36449	161	1.50874	148	1.65071	139	1.70876	127	1.91049	111	1.50781	95	1.38354	59	1.70623	52	1.3885
FOXM1-MMB complex subunits		2283	6	1269	0.983511	1234	0.969617	1180	0.975566	1093	0.989757	1001	0.966784	914	0.925414	816	0.903216	742	0.870448	663	0.81202	590	0.773587	494	0.701689	418	0.697112	362	0.757175	308	0.944309	257	1.09834	209	1.28885	181	1.42707	161	1.58895	133	1.59103	111	1.70147	97	1.72014	73	1.71992	63	1.71521
Golgi associated kinase family	GASK	1637	6	161	0.97987	158	1.07019	153	1.07805	147	1.18491	132	1.15816	118	1.06726	110	1.12846	97	0.852497	89	0.778745	87	0.63707	78	0.52215	69	0.190052	63	0.0103668	55	0.157744	45	0	42	-0.220971	36	0	36	0	33	0.151597	28	-0.469588	25	-0.099779	18	-0.328634	15	0
ROCO family	ROCO	1421	4	1468	0.978425	1449	0.982445	1405	0.974057	1355	0.973733	1298	0.96539	1230	0.95997	1180	0.966695	1104	0.94849	1032	0.947908	953	0.941047	869	0.935299	774	0.930626	707	0.912112	585	0.886092	503	0.873676	405	0.913023	310	0.895077	234	0.814541	156	0.671155	94	0.0705134	51	1.00683	33	1.05873	25	0.962245
BRICHOS domain containing	BRICD	457	10	514	0.97704	508	0.99901	495	1.04557	477	1.02908	442	1.08071	413	1.19411	392	1.28053	378	1.26186	354	1.2888	338	1.31516	311	1.40824	283	1.5504	264	1.67218	255	1.71973	224	1.82741	201	1.77264	176	1.81604	151	1.818	136	1.63898	123	1.46288	102	1.72133	78	1.49472	68	1.40222
Chromatin accessibility complex		1633	4	477	0.972252	466	0.973723	434	1.00373	387	1.01559	360	1.00852	325	1.00171	284	1.00513	259	0.973743	233	0.996438	213	1.0427	190	1.06975	174	1.06087	165	1.0342	144	1.00496	118	0.969228	108	0.958446	98	1.01056	92	0.986163	88	1.02061	68	0.966162	61	0.960027	39	0.682079	36	0.609688
MSL histone acetyltransferase complex		1481	4	261	0.963483	256	0.954002	248	0.98094	228	1.07605	204	1.08603	191	1.02431	179	1.07139	165	1.09615	155	1.08338	145	1.10022	131	1.06404	111	1.06632	94	1.09703	83	1.14719	68	1.1154	50	1.10997	44	1.13721	40	1.09215	38	1.06561	32	1.11901	23	0.79688	15	0.434651	13	0.411847
Transcription elongation factor A like family	TCEAL	1216	9	184	0.959738	179	0.945125	177	0.962181	167	0.869811	152	0.901968	142	0.831986	135	1.05615	129	1.08259	124	1.06203	119	1.02098	114	0.957834	113	0.869825	108	1.02721	105	1.08433	93	1.22654	87	1.17611	81	1.30622	78	1.26341	75	1.26775	65	1.20271	42	0.918239	30	1.03459	29	1.18115
Adenylate kinases	AK	356	9	400	0.957006	393	0.906778	370	0.87429	337	0.710298	305	0.72365	275	0.630959	241	0.658746	228	0.66503	214	0.784799	204	0.79102	189	1.0116	177	1.30968	160	1.19214	148	0.973174	124	0.719156	107	1.09054	94	1.17746	88	0.853254	84	0.711925	77	0.744207	70	0.928474	53	1.28747	50	1.12732
Zona pellucida glycoproteins	ZP	8	4	167	0.954917	166	1.0098	161	1.01652	151	1.06421	144	1.04135	132	0.652024	122	0.308115	120	0.320648	111	-0.0985862	108	0	106	0.210551	103	0.105208	99	0.116676	94	0.206608	89	0.323316	77	-0.105208	70	-0.226472	63	-0.355293	60	-0.252768	54	-0.243943	49	-0.110038	42	-0.189641	39	-0.128464
RISC loading complex subunits		1776	8	1998	0.952556	1957	0.931332	1874	0.932035	1753	0.976674	1614	0.98703	1486	1.0416	1359	1.10984	1261	1.12799	1137	1.09779	1042	1.05707	923	1.06939	805	0.995429	687	0.941327	564	0.817931	466	0.725042	370	0.658775	275	0.552828	229	0.230068	187	0.0890772	159	0.370996	122	0.596194	94	0.443064	76	0.248581
Transcription and export complex 1 subunits		1348	14	1600	0.950218	1560	0.949136	1472	0.95617	1280	1.07398	1155	1.11193	1031	1.19828	880	1.28949	752	1.45783	672	1.44758	622	1.41391	552	1.46587	492	1.49577	445	1.57535	378	1.61393	319	1.65235	282	1.55834	237	1.41457	210	1.33747	191	1.4614	164	1.45528	127	1.32881	81	1.55085	74	1.48247
Angiopoietin like family	ANGPTL	905	8	810	0.950189	789	0.947549	753	0.951515	726	0.915367	658	0.995448	582	1.03553	537	1.09043	494	1.13897	435	1.22364	373	1.40039	333	1.42206	292	1.41909	260	1.37457	220	1.33049	186	1.10597	154	1.05602	121	0.975351	102	0.781767	93	0.949545	82	0.633297	70	0.163172	50	-0.214031	33	0.0843014
Bromodomain and extra-terminal domain family		1231	4	812	0.94142	791	0.934178	749	0.925181	680	0.952321	612	0.928088	543	0.927592	466	0.923261	418	0.897662	354	0.894453	296	0.771673	251	0.667222	216	0.439582	182	0.325086	159	0.0874592	141	0.0491912	123	0.0475323	106	0	94	0	81	0.0361488	65	0.238608	55	0.748055	39	1.02375	32	1.01823
M16 metallopeptidases		1440	7	870	0.939951	861	0.946214	812	1.07174	721	1.35446	655	1.47832	592	1.50599	541	1.66156	489	1.7952	448	1.85143	413	1.8792	365	1.93214	350	1.93397	335	1.94041	298	1.95963	266	1.98969	222	1.94915	186	1.93857	157	1.93532	136	1.82038	120	1.78027	109	1.80211	78	1.70354	69	1.28945
Desumoylases		983	10	712	0.936851	694	0.926315	658	0.92239	606	0.922284	554	0.935396	512	0.952571	471	0.961094	432	0.936592	398	0.947602	367	0.839624	320	0.831058	286	0.793984	264	0.782445	232	0.667477	189	0.625721	164	0.653279	144	0.509871	124	0.362911	118	0.287313	91	0.0841213	73	-0.198959	44	0.13687	40	0.202398
Ripoptosome		1340	4	2254	0.935128	2239	0.941148	2197	0.954858	2131	0.999215	2052	1.05436	1983	1.09115	1915	1.10249	1828	1.12286	1733	1.1337	1619	1.13734	1536	1.12987	1427	1.11594	1350	1.11296	1225	1.09061	1075	1.05014	942	1.05495	792	1.00644	679	0.95603	596	0.871956	522	0.874902	446	0.983568	359	0.907836	282	0.894736
ADAMTS like	ADAMTSL	947	7	196	0.931428	195	0.974863	190	0.946913	181	0.797936	174	0.929218	168	0.92073	160	0.792069	157	0.833252	147	0.812567	143	0.611012	137	0.483104	123	0.7758	114	0.677183	105	0.502013	86	0.354064	71	0.582476	57	0.603601	50	0.762708	47	1.03058	42	0.849294	40	0.557417	27	0.0784239	18	0.436339
Arrestins	ARR	1241	10	1224	0.931138	1196	0.949202	1161	0.971487	1121	0.997313	1046	1.02966	983	1.05633	931	1.09666	877	1.14359	816	1.17672	764	1.18379	707	1.18753	645	1.23808	582	1.23157	534	1.23489	450	1.22743	404	1.24002	348	1.23498	300	1.24285	256	1.2527	216	1.195	182	1.10526	140	1.09855	120	1.19534
NF-kappa B complex subunits		1254	5	5797	0.928839	5747	0.92963	5640	0.924775	5534	0.925772	5386	0.927739	5229	0.934689	5065	0.950304	4871	0.960485	4663	0.975565	4348	0.978853	4004	0.994545	3676	0.994859	3361	1.00227	3037	1.00525	2683	0.992658	2285	0.951306	1923	0.880426	1648	0.826271	1400	0.786158	1216	0.725165	1027	0.620808	832	0.457632	652	0.362415
H/ACA ribonucleoprotein complex	NOLA	1221	4	599	0.927799	588	0.933978	561	0.944016	513	0.97777	461	0.989593	409	0.983952	368	1.00794	324	0.988489	293	1.02854	277	1.04972	232	1.08776	203	1.07828	184	1.07032	167	1.08549	147	1.08061	126	1.09942	104	1.12831	95	1.13064	83	1.08862	73	0.998612	63	0.996421	48	0.996389	47	0.980068
Shroom family	SHROOM	1971	4	145	0.926629	143	0.91161	132	0.928139	123	0.929464	114	0.942646	105	0.886388	94	0.923682	79	1.04248	72	1.00448	70	0.938443	61	0.63172	58	0.478933	54	0.387692	51	0.345777	45	0.392458	37	-0.656808	33	-0.79688	32	-0.543091	30	-1.02721	21	-0.323316	19	-0.411847	14	0	13	0.652024
Paf1/RNA polymerase II complex		1029	6	831	0.920858	817	0.948153	770	0.992139	681	1.11655	617	1.23987	566	1.30985	515	1.28771	452	1.35508	405	1.42069	375	1.48464	323	1.57819	297	1.64635	264	1.68717	227	1.72711	181	1.75113	150	1.69806	128	1.72732	106	1.707	91	1.64431	76	1.64951	46	1.57826	20	1.31795	18	1.0666
Depalmitoylases		1749	6	261	0.91542	257	0.990169	245	1.09551	225	1.09895	205	1.0427	189	1.04308	175	1.1425	165	1.21689	150	1.25047	140	1.17548	123	1.26144	117	1.34283	110	1.41557	103	1.3989	90	1.41314	83	1.45873	72	1.57215	69	1.59069	64	1.54987	57	1.53612	53	1.48189	45	1.46237	42	1.39251
TNF receptor associated factors	TRAF	1056	7	2324	0.90641	2302	0.897524	2232	0.865432	2131	0.840935	2036	0.833755	1911	0.789082	1793	0.712406	1688	0.701368	1586	0.670068	1488	0.654972	1372	0.586448	1266	0.553513	1150	0.509607	1064	0.436317	950	0.410725	826	0.473585	731	0.463556	671	0.395812	614	0.373509	565	0.312153	502	0.227081	428	0.163161	380	0.114465
SRCAP complex		1329	9	1526	0.90101	1496	0.914524	1431	0.905553	1270	0.918689	1183	0.926473	1095	0.890549	986	0.934152	884	0.920837	800	0.935393	735	0.947	634	0.918127	565	0.890358	522	0.84429	470	0.786123	412	0.742493	354	0.613021	315	0.53949	286	0.489804	236	0.429836	199	0.56313	159	0.671702	116	0.928998	97	1.11852
Doublecortin superfamily	DCDC	1369	10	543	0.898623	532	0.904353	515	0.859886	498	0.831125	471	0.779519	436	0.738564	411	0.707289	392	0.701164	361	0.71163	338	0.784847	308	0.914682	290	0.900077	265	0.920324	234	1.16132	196	1.38011	168	1.58923	153	1.54465	142	1.65542	130	1.64327	104	1.64776	92	1.58204	72	1.54273	59	1.46742
Transcription factor AP-2 family	TFAP2	2048	5	544	0.898533	530	0.891602	517	0.888492	497	0.865874	474	0.860374	446	0.877159	419	0.891195	405	0.946284	385	0.935618	374	0.930696	355	0.891965	328	0.892179	306	0.892332	287	0.909678	254	0.909034	226	0.887651	187	0.861611	165	0.69745	143	0.753787	124	0.713224	108	0.659399	92	0.714934	76	0.636125
WRAD complex		1558	4	793	0.895876	781	0.892281	750	0.827858	685	0.739161	643	0.743067	601	0.684145	537	0.638306	482	0.332201	448	0.367039	404	0.219587	357	-0.0219908	315	-0.0238052	281	-0.176435	259	-0.138171	212	-0.134842	166	-0.667078	132	-0.778872	105	-1.06421	76	-1.06043	47	-0.27452	28	-0.687243	16	0	12	0
Isocitrate dehydrogenases	IDH	1926	5	1716	0.889314	1696	0.892535	1617	0.868853	1506	0.875738	1364	0.886604	1238	0.897513	1138	0.87202	1036	0.875083	937	0.880134	831	0.880093	701	0.870904	595	0.854831	481	0.833321	347	0.797702	233	0.828375	132	1.2087	97	1.19115	84	1.03919	76	1.33235	65	0.809592	59	-0.39587	49	-0.84375	43	-0.730196
Regulatory factor X family	RFX	1153	8	327	0.87395	320	0.884452	310	0.890616	293	0.802667	274	0.843972	263	0.90663	252	0.826478	236	0.67228	220	0.677084	210	0.606464	197	0.623704	185	0.629949	175	0.639111	162	0.569136	143	0.611791	126	0.561075	112	0.650419	104	0.679342	100	0.708571	95	0.753724	84	0.730824	64	0.796118	58	0.789478
Myogenic regulatory family	MYF	1609	4	328	0.872344	326	0.866194	325	0.862933	321	0.862612	313	0.863423	303	0.871997	296	0.906269	291	0.904613	279	0.891825	269	0.871568	263	0.898111	249	0.929201	240	0.944908	233	0.937443	214	0.931878	203	0.903871	183	0.974994	176	0.987977	165	1.02681	154	1.03792	143	1.03532	130	1.06618	123	1.06594
Actins	ACT	929	7	2362	0.871166	2348	0.869194	2268	0.862684	2151	0.828525	2068	0.796693	1936	0.740267	1835	0.651493	1743	0.583721	1659	0.546303	1590	0.509813	1491	0.519748	1395	0.499687	1265	0.530105	1137	0.550691	1018	0.560359	928	0.58677	850	0.602164	803	0.559923	731	0.563891	682	0.574656	633	0.548032	553	0.490332	489	0.512503
SSX family	SSX	1833	8	219	0.869785	219	0.869785	217	0.881867	215	0.867654	208	0.851699	198	0.839058	192	0.881815	187	0.889695	180	0.842164	174	0.836449	169	0.805144	154	0.777107	144	0.649288	132	0.256539	118	0.25989	112	0.29093	107	0.119887	104	0.178034	103	0.241678	96	-0.0314025	80	0	72	0	71	0.0550578
HECT domain containing		1959	28	4203	0.862296	4124	0.856472	3898	0.871506	3575	0.925461	3282	0.973455	2988	1.04062	2752	1.09102	2509	1.13674	2239	1.16118	2039	1.22459	1780	1.27151	1601	1.32634	1428	1.34398	1241	1.41306	1051	1.51105	899	1.54898	747	1.64696	638	1.71442	557	1.84055	475	1.93343	408	2.11196	292	2.43908	248	2.58916
Serine and arginine rich splicing factors	SRSF	737	12	2337	0.859322	2282	0.846161	2183	0.886849	1976	0.950191	1801	0.947163	1644	1.03338	1478	1.12226	1299	1.24254	1194	1.31395	1081	1.42687	973	1.51227	880	1.61444	814	1.63842	700	1.72416	616	1.70914	531	1.67326	474	1.60239	434	1.52627	388	1.51475	355	1.50367	304	1.43001	238	1.38421	207	1.47487
UBX domain containing	UBXN	364	13	964	0.85824	949	0.862669	893	0.791036	802	0.748527	714	0.797727	628	0.735834	577	0.777293	506	0.899045	443	0.956569	414	1.03615	359	1.26525	326	1.53448	298	1.55111	252	1.91965	202	1.79745	179	1.55664	154	1.51355	130	1.57959	122	1.494	106	1.62881	91	1.63736	58	1.61453	51	1.51362
Profilins	PFN	1827	4	459	0.851103	451	0.859067	428	0.863315	389	0.8785	359	0.879452	321	0.911072	291	0.925786	261	0.93256	229	0.933815	208	0.980253	186	0.963378	165	0.943321	141	0.898604	125	0.854389	115	0.840714	105	0.748983	90	0.606756	82	0.522089	78	0.502705	73	0.388931	64	0.371309	54	0.355885	49	0.372941
Interferon regulatory factors	IRF	1743	9	2210	0.849993	2175	0.851037	2105	0.86025	2026	0.85503	1938	0.795864	1839	0.81693	1750	0.810329	1663	0.863902	1551	0.874929	1469	0.882858	1376	0.902333	1274	0.921052	1163	0.952779	1067	0.981526	897	1.04647	731	1.21062	585	1.23254	479	1.22853	405	1.14134	345	1.08954	293	1.034	226	1.17144	182	1.15467
Yippee like family	YPEL	1130	5	95	0.847857	94	0.809588	93	0.818633	89	0.764582	83	0.799607	73	0.644275	72	0.751852	69	0.714055	63	0.632253	57	0.0912794	52	-0.109709	47	-0.403407	43	-0.50713	42	-0.380465	33	0.380465	28	0.380465	26	0.363173	25	0.592927	25	0.592927	25	0.592927	24	1.15005	9	0.408248	9	0.408248
TCF/LEF transcription factor family		1549	4	1329	0.847466	1316	0.84001	1283	0.851734	1242	0.862741	1188	0.880316	1128	0.91525	1070	0.922843	1025	0.923395	972	0.928596	916	0.913424	856	0.914287	793	0.914972	729	0.89491	649	0.886663	572	0.891318	465	0.843451	351	0.67365	270	0.377181	202	0.0259399	152	0.0426941	128	0.106673	107	0.102654	91	0.117448
USH2 complex		1244	4	306	0.846908	301	0.818799	286	0.783764	276	0.810447	260	0.818229	243	0.711384	231	0.671155	217	0.615091	201	0.680113	194	0.645251	177	0.584758	161	0.538926	151	0.520972	136	0.468063	122	0.437095	105	0.46388	92	0.572847	84	0.398962	78	0.389896	67	0.255364	58	0.108086	44	-0.162849	40	-0.0933293
Endosome-associated recycling protein (EARP) complex		1423	4	243	0.84102	242	0.789819	222	0.734068	201	0.630774	179	0.682767	167	0.67218	142	0.866023	126	0.720698	108	0.801464	97	0.847697	71	0.396992	67	0.0977094	62	0.274256	59	0.185156	50	-0.629738	42	-0.390388	37	-0.0977094	33	-0.186618	31	-0.0714129	30	0	28	0	20	0	15	1.1547
MAX dimerization proteins	MXD	637	7	437	0.831503	431	0.725769	419	0.557884	391	0.0357972	367	-0.0667779	343	-0.0701619	328	-0.0389752	309	0.243601	287	0.335429	264	0.543728	236	0.680049	222	0.661737	212	0.689449	200	0.687871	186	0.628493	178	0.581295	163	0.6172	151	0.633841	138	0.627494	131	0.670787	116	0.707956	93	0.799598	86	0.613699
Na+/K+ transporting ATPase interacting	NKAIN	659	4	56	0.829526	55	0.682079	55	0.682079	55	0.682079	52	0.748033	50	0.917307	49	0.95368	49	0.95368	48	0.922073	47	0.88275	46	0.993067	41	1.04562	34	0.63301	32	0.365148	28	0.365148	24	-0.31427	23	-0.278031	23	-0.278031	18	-0.493382	15	0.434651	15	0.434651	9	0.213833	8	0.816497
Pentatricopeptide repeat containing	PTCD	1823	7	803	0.827045	791	0.83713	739	0.80225	645	0.770739	566	0.858532	500	0.874833	436	0.849277	369	1.08627	323	1.0894	294	1.10848	245	1.23845	216	1.07567	183	1.01135	145	0.857452	116	0.948871	87	0.922802	74	1.06841	65	0.669343	58	0.845877	49	0.756787	44	0.792779	31	0.82497	25	1.07406
LEM domain containing	LEMD	1087	7	930	0.818057	916	0.818311	856	0.829207	747	0.866487	671	0.898359	594	0.928518	518	0.976469	458	1.00383	407	1.00088	372	1.00676	323	1.13279	291	1.1078	273	1.13909	248	1.15391	217	1.11555	190	1.15941	163	1.12433	154	1.1318	132	1.24128	104	1.13995	85	1.0245	67	1.01571	59	0.961928
Leucine zipper tumor suppressor family	LZTS	1314	4	196	0.814538	189	0.85661	177	0.784245	164	0.776677	150	0.751464	141	0.677752	130	0.730372	117	0.608651	109	0.617062	98	0.368829	82	0.480636	73	0.385672	60	0.346396	58	0.393264	42	0.0714129	40	0.31427	36	0.516194	31	0.656808	30	0.922073	26	0.493382	24	0	17	0.652024	16	0
FA core complex		1751	8	933	0.81173	931	0.808932	918	0.807656	896	0.71795	869	0.712927	843	0.743498	811	0.69302	775	0.682123	743	0.698412	718	0.682816	683	0.681191	641	0.66644	613	0.620947	574	0.602688	533	0.573779	477	0.508919	411	0.528168	374	0.501009	341	0.497521	307	0.556503	275	0.525771	215	0.631246	182	0.716987
Gamma-aminobutyric acid (GABA) receptors		562	21	1486	0.80744	1476	0.81224	1459	0.814398	1421	0.798819	1385	0.775984	1350	0.76674	1324	0.759453	1278	0.760683	1219	0.773959	1182	0.747181	1144	0.762868	1068	0.773623	1010	0.788525	958	0.752141	877	0.828748	750	0.831239	636	0.875808	564	0.917681	513	0.974767	451	1.02243	401	0.792026	305	0.742285	265	0.488812
Exocyst complex	EXOC	1055	9	718	0.806997	713	0.795681	669	0.824285	597	0.573146	544	0.457874	510	0.472399	469	0.467277	440	0.441836	412	0.34582	381	0.265016	319	0.395165	302	0.433312	271	0.262666	234	0.370259	196	0.450796	162	0.55012	152	0.585758	141	0.213152	134	-0.218025	120	-0.135385	111	0.167716	84	0.033733	55	0.369153
Phosphatidylinositol glycan anchor biosynthesis	PIG	680	21	702	0.806692	698	0.805647	668	0.834816	617	0.894171	553	0.998151	499	0.974858	470	1.17205	444	1.08777	398	1.38404	381	1.28063	352	1.5007	335	1.30102	321	1.46814	300	1.78749	267	1.89907	242	1.85734	232	1.46198	226	1.37287	220	1.30265	202	1.3205	179	1.24307	137	1.48201	119	1.64556
GRAM domain containing	GRAM	1146	28	1155	0.79328	1143	0.816073	1095	0.854263	1018	0.973064	923	1.12596	858	1.26949	806	1.29022	754	1.31281	681	1.45262	620	1.56552	542	1.7785	501	2.02378	467	2.09384	443	2.08075	384	2.15583	347	2.19805	321	2.38618	301	2.34421	285	2.28582	246	2.66358	231	2.65806	183	2.90556	158	2.85093
Glycoprotein hormone subunits		1896	12	801	0.791617	798	0.796622	794	0.81288	786	0.80304	765	0.823539	746	0.856775	727	0.837377	715	0.8404	696	0.86576	676	0.898009	652	0.870489	604	0.824969	565	0.819522	535	0.802458	498	0.854113	460	0.775467	417	0.660466	378	0.650789	350	0.531816	337	0.454491	321	0.38145	289	0.376969	266	0.387814
Chromosomal passenger complex		1338	4	2126	0.787308	2106	0.793092	2065	0.804768	2000	0.810094	1922	0.831616	1836	0.85575	1751	0.877288	1666	0.883738	1599	0.884702	1499	0.905141	1373	0.918398	1255	0.92304	1125	0.922602	999	0.934629	854	0.963184	710	0.991945	569	1.01062	442	0.989212	335	0.952393	255	0.88326	182	0.867144	116	0.933922	81	0.819251
SLIT and NTRK like family	SLITRK	1828	6	166	0.786522	166	0.786522	161	0.763415	149	1.06701	138	1.44039	129	1.41224	121	1.37429	114	1.43052	108	1.36563	105	1.37326	101	1.29429	97	1.21205	84	1.03608	83	0.984758	73	0.952415	70	0.946446	63	0.964648	58	0.393254	55	0.157744	46	-0.308413	42	0	29	1.04809	17	0.90243
Keratin associated proteins	KRTAP	619	94	570	0.777927	568	0.777446	517	0.879173	508	0.8944	495	0.995149	423	1.1767	406	1.1341	390	0.913808	386	0.920863	363	0.793061	342	0.644685	307	0.698003	303	0.749654	297	0.576608	285	0.407524	278	0.5129	277	0.521886	274	0.480851	266	0.3777	251	0.273418	241	0.341902	169	-0.0318844	169	-0.0318844
BAGE family	BAGE	1848	4	24	0.768417	24	0.768417	24	0.768417	23	0.737887	23	0.737887	22	0.63301	22	0.63301	22	0.63301	21	0.493382	21	0.493382	21	0.493382	21	0.493382	21	0.493382	21	0.493382	21	0.493382	20	0.31427	20	0.31427	19	0.115317	18	0.493382	18	0.493382	16	0.816497	16	0.816497	12	0.816497
Ciliogenesis and planar polarity effector complex subunits	CPLANE	1610	5	120	0.768361	119	0.83704	115	0.80526	107	0.95209	96	0.681603	91	0.189036	89	0.132791	81	-0.12997	71	0.239392	66	0.857597	57	0.208146	54	-0.163258	52	0.12244	48	-0.179042	36	0.39587	32	0.271545	29	-0.363173	28	-0.271545	27	-0.750031	23	-0.211547	19	0.0351563	13	0.111111	13	0.111111
Transmembrane channel like family	TMC	1135	8	225	0.763452	222	0.745023	220	0.734672	213	0.662178	203	0.628236	190	0.612387	182	0.573412	170	0.49676	158	0.347692	149	0.322181	133	0.352829	119	0.323234	107	0.397335	98	0.597926	84	0.690864	76	0.306335	72	0.16238	63	0.315179	60	0.48	52	0.289788	48	0	39	0.210184	22	0.540011
Wiskott-Aldrich Syndrome protein family		14	8	894	0.759007	887	0.75469	871	0.784849	832	0.851323	801	0.866287	769	0.967173	740	0.983631	714	0.944151	679	0.924589	651	1.01968	578	1.1297	536	1.13749	500	1.19016	465	1.16749	422	1.24418	396	1.31016	363	1.282	328	1.36904	306	1.36394	267	1.53107	229	1.51814	189	1.53889	166	1.62165
ArfGAPs		395	27	1370	0.756253	1356	0.761105	1281	0.787735	1156	0.916008	1060	0.962453	975	1.07434	910	1.05317	861	1.13465	802	1.1296	764	1.02646	687	0.992164	641	1.00305	609	0.964034	574	0.97743	494	1.03189	452	0.979979	412	0.946867	361	0.956822	333	0.940458	287	0.86637	240	0.901607	168	0.941337	142	1.24039
Cavins	CAVIN	1326	4	284	0.749067	277	0.736846	262	0.683699	243	0.732984	225	0.78963	193	0.73595	165	0.758814	155	0.719696	142	0.716499	131	0.652024	113	0.493918	99	0.435208	84	0.346314	71	0.294649	59	-0.304741	49	-0.114393	35	0.263565	30	0	30	0	27	0.113162	22	0.274256	17	0.83315	16	0.687243
Peroxins	PEX	957	16	1004	0.744798	990	0.77078	962	0.786262	920	0.789635	869	0.813669	817	0.84479	772	0.996344	727	0.933181	685	0.994096	656	1.04434	607	0.955757	573	0.952224	554	0.990987	538	0.894153	475	0.899033	436	1.09761	404	1.0483	381	1.09415	369	0.989263	326	1.10361	301	0.854726	248	1.1504	221	1.06242
MutS homologs	MSH	1026	5	1736	0.74408	1721	0.754696	1675	0.762426	1604	0.793757	1538	0.815175	1460	0.843785	1391	0.877352	1334	0.91021	1265	0.92229	1212	0.939742	1137	0.968693	1074	0.997723	1014	1.01323	945	1.029	848	1.04799	743	1.08483	628	1.12555	525	1.14026	434	1.1879	374	1.22988	317	1.20332	257	1.18321	196	1.10618
Prolyl 3-hydroxylase family	P3H	1925	5	256	0.73533	254	0.75982	244	0.790607	210	0.818936	185	0.698753	166	0.636538	146	0.621304	140	0.59445	121	0.635858	116	0.621635	98	0.596561	94	0.615621	92	0.639069	83	0.397964	73	0.475277	56	0.617031	45	-0.768361	41	-0.370037	40	-0.912871	35	0	32	0.408248	18	-0.408248	18	-0.408248
Oxysterol binding proteins	OSBP	670	12	730	0.732773	724	0.716625	670	0.666631	603	0.70847	546	0.642333	492	0.539302	452	0.242239	409	0.00475895	371	-0.0980814	347	0.0632126	295	-0.271295	270	-0.345144	254	-0.195033	230	-0.420586	203	-0.559076	172	-0.276518	144	0.28125	132	0.196919	114	-0.12058	103	0.381106	98	0.228363	74	0.301942	69	0.278598
Carboxylesterases	CES	461	5	265	0.717318	263	0.701855	259	0.685114	246	0.675514	234	0.666459	228	0.682791	222	0.651908	208	0.721031	197	0.708272	182	0.624755	177	0.642671	171	0.630697	160	0.555943	153	0.512539	145	0.472411	119	0.49992	97	0.560124	83	0.624918	75	0.623298	64	0.675772	60	0.612269	45	0.91346	32	1.04966
Paired boxes	PAX	675	9	1679	0.71424	1661	0.702267	1619	0.674216	1554	0.664568	1472	0.681148	1401	0.605528	1338	0.62691	1277	0.511077	1210	0.486038	1137	0.52132	1059	0.575137	975	0.542733	891	0.738248	801	0.785875	697	0.815962	623	0.929655	540	0.906042	478	0.870182	414	0.796342	356	0.852565	324	0.777074	283	0.789426	244	0.763482
DAZ RNA binding protein family	DAZ	1579	6	298	0.712433	296	0.703054	291	0.711769	288	0.693157	281	0.689596	275	0.68348	274	0.675378	272	0.673785	267	0.638688	259	0.640424	248	0.604468	240	0.567756	231	0.526534	229	0.530526	221	0.498951	213	0.412772	203	0.347627	196	0.141781	183	-0.122638	163	-0.397789	151	-1.19219	126	-1.55557	107	-1.20479
Early B-cell factors	EBF	1646	4	174	0.709978	170	0.754901	167	0.79167	158	0.754712	148	0.810116	138	0.737176	135	0.792332	124	0.851462	110	0.968218	99	0.923837	90	0.973441	86	0.964358	77	0.926633	73	0.912013	61	0.445281	52	0.440867	46	0.632839	44	0.81859	42	0.845873	37	1.05178	33	0.962245	25	1.10487	24	1.08952
Anaphase promoting complex	ANAPC	402	14	1747	0.707803	1738	0.697986	1676	0.800722	1568	0.828419	1488	0.838334	1388	0.963869	1294	1.11879	1215	1.15824	1138	1.24235	1053	1.34803	909	1.41425	836	1.40922	734	1.31987	663	1.39659	549	1.29152	492	1.14065	458	1.13007	408	0.940936	381	0.546866	349	0.5464	305	0.570093	251	0.512822	209	0.624107
M3 metallopeptidase family		1438	3	149	0.707107	146	0.707107	138	0.703443	127	0.702794	114	0.618974	106	0.691937	99	0.665469	96	0.702403	86	0.707107	82	0.657139	73	0.701442	67	0.670428	63	0.665469	58	0.652012	50	0.528005	45	0.507672	43	0.455639	40	0.455639	38	0.528005	37	0.455639	36	0.42208	29	0.239063	26	0.2948
Tweety family	TTYH	1830	3	81	0.707107	79	0.699341	75	0.694088	68	0.567317	57	0.59517	51	0	48	0.59517	47	0.707107	38	0.707107	37	0.707107	35	0.528005	33	0	30	-0.59517	29	-0.707107	25	-0.528005	24	0	22	-0.707107	16	0.707107	15	NaN	13	0.707107	13	0.707107	7	0.707107	7	0.707107
VCP-Ufd1-Npl4 complex subunits		2259	3	1117	0.707085	1102	0.707101	1046	0.706883	964	0.706653	866	0.70643	805	0.704939	742	0.703831	690	0.703698	619	0.70206	571	0.700884	503	0.697647	455	0.698851	388	0.699082	328	0.695357	272	0.691937	232	0.68946	197	0.680513	168	0.690655	136	0.693425	105	0.683493	73	0.667566	52	0.682695	37	0.60612
SWC tripartite complex		1695	3	719	0.707078	703	0.707076	666	0.707107	620	0.707021	548	0.707001	486	0.707049	445	0.707038	392	0.70702	340	0.707078	279	0.707107	215	0.706828	152	0.706466	88	0.704273	39	0.59517	30	0.381802	24	0.47033	21	0.59517	20	0.381802	19	0.630904	17	0.528005	16	0.707107	8	0.528005	7	0.381802
Membrane associated progesterone receptor family		1282	4	388	0.707021	374	0.733227	342	0.740592	305	0.78372	265	0.767621	227	0.768365	205	0.840464	178	0.874931	156	0.843428	133	0.850047	114	0.833214	98	0.838996	88	0.863254	75	0.919939	62	0.852975	52	0.892251	45	0.930124	34	0.892251	30	0.629738	23	0.252107	18	0	13	0.652024	11	-1.1547
Filamins	FLN	1889	3	1140	0.706989	1122	0.706988	1056	0.706735	958	0.706849	876	0.706643	803	0.707086	734	0.70672	681	0.706871	630	0.706071	580	0.707075	528	0.707068	488	0.70706	442	0.705748	399	0.700652	351	0.702576	305	0.705938	261	0.69881	230	0.690806	205	0.700584	181	0.693425	156	0.672584	128	0.668417	105	0.688408
Oxoglutarate dehydrogenase family	OGDH	1666	3	202	0.70664	199	0.706598	189	0.701956	172	0.700399	152	0.699038	126	0.706004	106	0.705215	95	0.644758	85	0.647636	79	0.60612	63	0.212073	60	0.239063	54	0.273642	47	-0.11078	41	-0.135062	35	0.239063	33	0.381802	28	0.674555	26	0.652012	21	0.665469	18	0.59517	15	0.59517	15	0.59517
Caveolins	CAV	1942	3	1476	0.706341	1463	0.706404	1424	0.706441	1380	0.706393	1331	0.706137	1256	0.70564	1192	0.705593	1140	0.704722	1077	0.705688	1007	0.70545	932	0.70534	847	0.703689	779	0.704018	691	0.702358	618	0.699707	543	0.69805	463	0.700155	398	0.701809	338	0.701834	283	0.698879	247	0.695617	192	0.690056	148	0.686326
Pellino E3 ubiquitin protein ligases	PELI	676	3	146	0.705955	141	0.695813	135	0.701708	129	0.691937	119	0.68813	105	0.704173	98	0.693074	92	0.683493	82	0.60942	78	0.47033	72	0	66	0	59	-0.11078	55	0.11078	45	0	44	0.239063	41	-0.172801	34	-0.381802	30	-0.59517	23	-0.707107	20	-0.707107	12	-0.707107	7	-0.707107
M24 metallopeptidase family		1442	8	889	0.705769	878	0.708346	834	0.685637	763	0.644436	694	0.597433	628	0.495767	574	0.373787	528	0.302907	487	0.319497	455	0.271183	394	0.214545	371	0.185714	332	0.141814	304	0.0808529	265	0.0983021	233	0.00282648	210	0.115829	185	0.172897	165	0.327461	138	0.535298	115	0.1491	84	0.0961026	74	0.224931
IQ motif containing GTPase activating protein family	IQGAP	2021	3	618	0.70547	605	0.704103	573	0.704385	517	0.704017	480	0.704704	437	0.703662	388	0.696373	352	0.699133	322	0.696031	286	0.695813	242	0.689849	211	0.675426	190	0.66227	167	0.657729	137	0.63255	112	0.653365	95	0.64366	84	0.652012	70	0.652012	62	0.652012	50	0.639106	33	0.59517	26	0.646062
ORAI calcium release-activated calcium modulators	ORAI	668	3	482	0.704398	475	0.704759	466	0.70508	451	0.705328	425	0.705529	400	0.704368	378	0.703978	346	0.70526	314	0.705441	271	0.705429	240	0.705653	207	0.706979	180	0.706937	151	0.707107	121	0.70516	102	0.695416	69	0.658078	40	0.0718917	27	-0.59517	15	0	12	0.59517	5	0.707107	4	0.707107
Chymotrypsin like elastases	CELA	1837	5	118	0.704215	118	0.704215	115	0.545228	115	0.545228	108	0.547876	104	0.504825	102	0.507596	99	0.592005	95	0.662212	89	0.407686	85	0.319568	80	0.465052	79	0.550833	77	0.557636	70	0.403863	62	0.929326	59	1.05827	55	0.814636	51	0.737422	46	0.923643	46	0.923643	36	0.857597	36	0.857597
M19 metallopeptidases		1445	3	81	0.704173	80	0.703956	77	0.703956	76	0.703714	71	0.703138	67	0.702794	65	0.707107	62	0.689205	58	0.668878	57	0.665469	54	0.702403	51	0.702403	46	0.680972	45	0.678026	40	0.670428	38	0.65944	35	0.577634	34	0.652012	34	0.652012	32	0.65944	30	0.694088	22	0.707107	18	0.707107
Glucosylceramidases	GBA	2092	3	658	0.702422	646	0.701731	621	0.702209	597	0.702199	567	0.702112	525	0.701056	504	0.700515	482	0.700454	454	0.70262	413	0.704409	385	0.703981	354	0.704768	318	0.707045	291	0.707107	261	0.707003	238	0.70495	216	0.702403	197	0.702884	180	0.703956	167	0.703345	157	0.702112	142	0.701056	131	0.706385
Prickle planar cell polarity proteins	PRICKLE	1184	4	110	0.699209	110	0.699209	108	0.789112	106	0.868729	99	0.869396	95	0.801354	92	0.708918	89	0.695035	84	0.83315	79	0.842408	74	0.872627	70	0.886157	63	1.0006	59	1.04693	53	1.13271	48	0.98382	44	1.01823	42	0.922073	38	0.922073	30	0	28	0	16	0	11	0.493382
Dolichyl-phosphate mannosyltransferase subunits	DPM	1893	3	198	0.697966	195	0.697527	178	0.69757	152	0.702297	137	0.697466	121	0.702539	103	0.703956	83	0.680972	76	0.686955	67	0.691937	59	0.700155	54	0.694088	49	0.689205	47	0.707107	41	0.707107	39	0.685668	39	0.685668	38	0.680972	34	0.630904	29	0.381802	27	0.59517	25	0.381802	25	0.381802
Small G protein signaling modulators	SGSM	751	3	80	0.697217	79	0.695813	79	0.695813	73	0.670428	69	0.665469	65	0.697217	62	0.707107	59	0.707107	51	0.707107	49	0.695813	47	0.691937	42	0.707107	41	0.707107	38	0.707107	32	0.630904	30	0.707107	24	0.707107	24	0.707107	17	0.707107	16	0.707107	13	0.630904	9	0	8	-0.707107
Nucleoredoxin family	NXN	1466	3	67	0.697217	67	0.697217	63	0.680972	57	0.665469	53	0.61556	52	0.60612	51	0.59517	49	0.567317	43	0.555749	41	0.492208	37	0.445109	35	0.2948	33	0	31	-0.381802	27	-0.59517	23	0.381802	19	0.381802	17	0.528005	12	0.707107	10	0.381802	10	0.381802	6	0.707107	6	0.707107
eNoSC complex		1477	3	2048	0.696538	1996	0.696505	1900	0.694055	1791	0.692223	1638	0.690435	1490	0.687394	1353	0.684487	1223	0.680123	1105	0.678384	961	0.669747	821	0.654064	694	0.643332	569	0.62032	449	0.581397	352	0.543855	269	0.47971	204	0.205424	150	-0.227502	113	-0.613579	86	-0.690192	64	-0.426113	45	0.2948	32	0.381802
Retriever complex		1556	3	161	0.694997	161	0.694997	149	0.706304	135	0.706241	128	0.706093	113	0.705786	105	0.705653	97	0.683493	82	0.705215	79	0.698879	65	0.707107	55	0.707107	53	0.707107	50	0.707107	41	0.65944	37	0.695813	33	0.694088	33	0.694088	31	0.689205	24	0.707107	22	0.707107	15	0.59517	15	0.59517
Fascin family	FSCN	3	3	370	0.694918	363	0.694346	341	0.693715	318	0.691224	294	0.69024	270	0.690655	250	0.687158	227	0.687556	210	0.687198	190	0.681331	174	0.679346	160	0.677779	145	0.675176	130	0.663592	107	0.64888	87	0.618974	73	0.61556	60	0.61556	51	0.618974	48	0.59517	43	0.60612	37	0.567317	29	0.577634
PTF1 complex		1608	3	280	0.690349	278	0.690034	272	0.691202	259	0.689022	249	0.684977	240	0.686364	231	0.684166	216	0.680649	207	0.681308	191	0.687143	175	0.693074	161	0.696373	154	0.698066	141	0.695588	120	0.691224	105	0.683823	88	0.691937	84	0.689808	72	0.690655	60	0.671314	56	0.663202	44	0.679061	42	0.674555
Shelterin complex		1334	6	1108	0.690224	1095	0.703988	1068	0.690106	1031	0.719555	973	0.719202	919	0.754431	862	0.715204	821	0.623792	766	0.65732	723	0.607478	660	0.601114	610	0.600023	557	0.576176	518	0.566342	452	0.620004	388	0.591747	311	0.639168	274	0.698125	238	0.669388	206	0.585215	173	0.659667	101	0.838897	82	1.02266
KICSTOR complex		1393	4	95	0.689547	94	0.66012	91	0.67218	84	0.647006	77	0.505861	68	0.629738	66	0.513024	60	0.213833	50	0.111531	48	0	43	-0.0478592	40	0	35	0.026315	34	0.115317	29	0.0348819	28	0.153683	28	0.153683	28	0.153683	26	0	22	0.213833	21	0.132056	15	0.689254	15	0.689254
BEN domain containing	BEND	422	9	328	0.688713	320	0.683517	305	0.66677	281	0.696396	257	0.68351	230	0.695445	219	0.728761	203	0.778511	183	0.77479	165	0.931621	144	1.00953	130	0.962987	119	0.975168	104	1.02241	80	1.10082	69	0.736724	58	0.470774	54	0.522189	49	0.651297	44	0.803794	35	0.713798	18	1.17851	17	0.99251
WWC family	WWC	158	3	199	0.687066	195	0.685668	185	0.680513	173	0.686454	166	0.680972	162	0.684401	155	0.68253	140	0.664546	124	0.682898	108	0.695167	99	0.698375	88	0.701056	77	0.691937	66	0.694088	51	0.685668	39	0.702403	32	0.707107	24	0.707107	22	0.707107	17	0.528005	16	0.381802	8	0.707107	7	0.707107
Haloacid dehalogenase like hydrolase domain containing	HDHD	1377	6	170	0.685706	168	0.697093	157	0.645663	146	0.688863	122	0.752667	106	0.757538	98	0.47343	92	0.37272	81	-0.512	76	-0.7051	67	-0.369182	65	-0.169624	61	-0.0190561	55	-0.321372	49	-0.321372	45	0	42	0	40	0.120687	39	0.361261	32	0.286631	29	0.612717	18	0.688919	17	0.612717
Adducin family	ADD	2050	3	467	0.685441	460	0.689771	439	0.700303	400	0.707035	382	0.705902	357	0.695416	347	0.695278	330	0.693156	318	0.684889	310	0.691749	289	0.681639	274	0.664358	260	0.637884	250	0.627589	233	0.630904	212	0.60942	182	0.571493	160	0.555749	147	0.546308	128	0.463143	105	0.445109	86	0.395207	74	0.458176
Transmembrane protein 14 family	TMEM14	2219	3	65	0.680972	65	0.680972	58	0.674555	57	0.665469	53	0.381802	46	0.239063	43	0.381802	41	0.528005	39	0	38	0.381802	38	0.381802	32	0.528005	31	0.707107	29	0.528005	19	0.707107	18	NaN	16	0.707107	16	0.707107	14	-0.707107	12	0	12	0	8	0.707107	6	0
BTG/Tob family		1309	6	387	0.679862	381	0.668548	370	0.605499	357	0.621913	342	0.542887	316	0.418902	303	0.539956	286	0.498815	271	0.57078	258	0.496723	233	0.574285	213	0.679413	195	0.588444	175	0.649577	155	0.801291	142	0.795502	125	0.734755	111	0.465118	103	0.503418	91	0.462506	84	0.496119	71	0.628173	68	0.706417
CCAAT/enhancer binding proteins	CEBP	1165	6	1445	0.674578	1428	0.675419	1389	0.67959	1346	0.686663	1288	0.689464	1230	0.690812	1163	0.688483	1121	0.686389	1058	0.688603	994	0.686719	922	0.684384	856	0.676486	793	0.684613	738	0.681056	670	0.676781	576	0.691433	496	0.695987	444	0.756473	389	0.753845	349	0.771402	305	0.772556	260	0.816229	191	0.919938
Biogenesis of lysosomal organelles complex 2	BLOC2S	1038	3	121	0.674555	119	0.652012	117	0.707107	111	0	105	-0.707107	99	0.707107	93	0.707107	84	0.707107	75	NaN	67	-0.528005	59	-0.239063	55	0.239063	51	0.59517	47	-0.239063	40	0.172801	37	0.172801	36	0	36	0	33	0.47033	31	0.172801	28	-0.381802	18	0	15	0
NSL histone acetyltransferase complex		1482	9	1399	0.672338	1373	0.667406	1314	0.671162	1213	0.668657	1121	0.648182	1043	0.631374	959	0.62982	877	0.572825	810	0.508128	729	0.472736	635	0.454157	563	0.50366	502	0.543318	443	0.662469	383	0.672429	310	0.712921	278	0.805635	244	0.930288	219	1.09964	180	1.24586	144	1.34146	108	1.33246	95	1.38914
Immunoglobulins	IG	348	3	207	0.671684	206	0.671064	200	0.662405	196	0.658992	194	0.657139	191	0.654153	187	0.64974	182	0.643412	176	0.634352	176	0.634352	169	0.605521	157	0.621146	140	0.64888	125	0.59172	109	0.599346	96	0.543977	84	0.401044	75	0.358618	70	0.172801	66	0	57	-0.347974	50	-0.567317	46	-0.582378
APC membrane recruitment proteins	AMER	2002	3	107	0.670924	106	0.669922	103	0.666654	99	0.661586	95	0.655512	88	0.671064	86	0.680042	82	0.679061	76	0.671887	73	0.667228	65	0.649151	58	0.60163	54	0.571881	46	0.647636	39	0.623752	31	0.567317	24	0.319312	20	-0.172801	15	0	12	0	11	0.528005	5	-0.707107	5	-0.707107
NSP adaptor proteins		1562	3	126	0.670428	126	0.670428	119	0.630904	116	0.604983	111	0.59517	106	0.583902	102	0.555749	97	0.505209	93	0.445109	92	0.426113	85	0.405102	77	0.355901	72	0.437199	68	0.411326	60	0.381802	57	0.42208	53	0.172801	51	0	42	0	34	-0.381802	28	-0.528005	18	0	13	0.707107
Fermitins	FERMT	561	3	347	0.668417	338	0.676933	322	0.696313	303	0.630904	280	0.647636	261	0.707107	247	0.707107	227	0.239063	200	-0.707107	184	0.707107	157	0.381802	139	0.381802	115	-0.381802	97	0.61556	71	-0.0814283	57	0.273642	42	0.319312	34	0.445109	31	0.172801	27	0	25	-0.707107	16	-0.707107	6	0
divergent protein kinase domain family	DIPK	1622	5	88	0.667298	88	0.667298	84	0.491817	76	0.126233	72	0.046738	66	-0.104749	64	-0.314551	58	-0.402602	54	-0.397488	52	-0.463975	49	-0.407867	47	-0.268864	42	-0.268864	42	-0.268864	33	0.106278	28	-0.307506	24	-0.293105	22	-0.387728	19	0.138023	15	0.628894	14	0.612269	9	1.15005	8	0.84375
IKK complex		1817	3	1720	0.666442	1710	0.642723	1676	0.607887	1627	0.48286	1576	0.40223	1515	0.229352	1474	0.0899456	1432	0.0959651	1377	-0.22478	1306	-0.381802	1218	-0.47033	1140	-0.696958	1060	-0.699558	977	-0.706598	883	-0.638522	763	-0.67153	680	-0.547243	566	-0.496233	484	-0.706304	408	-0.690655	345	-0.694088	264	-0.665469	216	-0.528005
CAMSAP family	CAMSAP	1812	3	198	0.665469	195	0.685668	179	0.61556	153	0.158101	129	0	118	0.0582404	110	-0.0582404	90	-0.212073	78	-0.239063	64	-0.567317	47	-0.707107	39	-0.59517	38	-0.445109	34	-0.2948	28	-0.652012	27	-0.47033	21	-0.47033	19	-0.707107	19	-0.707107	17	-0.707107	14	-0.381802	8	-0.381802	8	-0.381802
Hedgehog signaling molecule family		1373	3	751	0.663267	745	0.66227	741	0.6621	730	0.660172	693	0.651788	659	0.650101	618	0.644931	590	0.640524	551	0.628487	511	0.619483	470	0.627509	430	0.615879	391	0.61556	325	0.593041	287	0.586657	237	0.607737	195	0.583902	157	0.590535	136	0.597899	118	0.577634	102	0.528005	83	0.50425	60	0.515671
Aminoacyl tRNA synthetases		130	37	4256	0.659114	4193	0.661414	3899	0.705686	3385	0.770073	3017	0.788937	2649	0.839444	2303	0.881677	2001	0.841765	1763	0.842576	1594	0.842177	1346	0.894137	1206	0.992707	1142	0.898365	998	0.983484	841	1.04072	717	0.881096	632	0.874677	586	0.809538	543	0.876191	505	0.807226	440	0.5621	348	0.490458	321	0.562289
Actin related protein 2/3 complex subunits	ARPC	39	9	1192	0.659064	1182	0.685942	1094	0.719863	956	0.775382	881	0.757155	783	0.825773	702	0.878312	638	0.905489	581	0.966982	531	0.932599	460	0.964275	428	0.939044	398	1.03129	355	1.06782	301	1.05007	268	1.09515	239	1.01639	229	1.0681	204	0.961266	186	0.89998	166	0.931987	137	0.848369	110	0.766591
Checkpoint clamp complex		1339	3	322	0.657729	319	0.652012	316	0.652012	309	0.630904	300	0.630904	291	0.660378	285	0.670428	278	0.682027	270	0.690655	265	0.680972	243	0.705846	234	0.691937	227	0.699341	215	0.684253	200	0.693074	184	0.702794	163	0.687556	146	0.582378	131	0.483821	121	0.333067	108	0.319312	91	0.135062	66	-0.47033
Signal transduction and activation of RNA metabolism family	KHDRBS	1275	3	496	0.657653	488	0.656086	474	0.657888	429	0.657864	400	0.661822	372	0.658828	331	0.650429	305	0.650854	287	0.646291	260	0.646553	234	0.63599	218	0.637438	211	0.647856	197	0.649307	172	0.654023	162	0.652012	142	0.657864	131	0.661586	121	0.646553	108	0.671887	92	0.678476	81	0.67345	75	0.680972
TACC family	TACC	1943	3	298	0.655177	291	0.639785	280	0.653805	254	0.65944	231	0.669775	208	0.675778	201	0.698375	177	0.688408	162	0.626934	152	0.588111	136	0.542727	124	0.60942	111	0.707107	101	0.630904	87	0.665469	73	-0.707107	68	-0.707107	64	-0.707107	60	0	52	-0.707107	49	-0.707107	31	-0.707107	26	-0.381802
Aldolases	ALDO	1903	3	497	0.651508	492	0.640951	459	0.652012	411	0.678523	381	0.685668	349	0.691257	311	0.702318	285	0.706871	265	0.705786	257	0.705498	235	0.682459	213	0.665469	198	0.617136	181	0.478895	155	0.304852	137	0.2007	123	-0.0851937	115	0.0313911	108	0.190466	101	0.0718917	91	-0.222121	80	-0.327038	75	-0.59517
Paraoxonases	PON	463	3	1642	0.642496	1631	0.642952	1606	0.645252	1571	0.651505	1520	0.652948	1471	0.656026	1413	0.655219	1364	0.657033	1298	0.659387	1235	0.653542	1168	0.652012	1094	0.650983	1001	0.650035	915	0.647053	820	0.647472	696	0.631237	555	0.64325	464	0.656593	393	0.657395	313	0.66587	241	0.64109	176	0.646399	121	0.613326
Topoisomerases	TOP	1050	6	1604	0.632854	1576	0.633816	1511	0.622756	1392	0.640967	1301	0.649903	1193	0.649688	1100	0.682393	1013	0.690313	942	0.685165	896	0.685738	807	0.692259	740	0.688637	679	0.709249	613	0.656905	554	0.632773	493	0.59116	432	0.538118	373	0.465037	331	0.434655	293	0.462299	259	0.469683	215	0.380421	183	0.343142
Oligosaccharyltransferase complex subunits	OST	445	12	1328	0.63146	1311	0.625553	1209	0.636718	1041	0.687875	927	0.719488	782	0.778069	664	0.678311	578	0.632312	489	0.727733	453	0.693008	382	0.667229	339	0.647663	310	0.615712	254	0.576865	205	0.71075	174	0.707548	149	0.494089	136	0.377765	121	-0.0469168	110	-0.326969	93	-0.203459	73	0.187969	60	0.0683038
PATE family	PATE	674	4	26	0.629738	26	0.629738	26	0.629738	26	0.629738	23	0.656808	22	0.498784	22	0.498784	21	0.278031	21	0.278031	20	0	19	-0.213833	18	0	18	0	15	0.493382	13	1.1547	13	1.1547	13	1.1547	7	0.493382	7	0.493382	7	0.493382	6	0	5	-0.493382	4	0
Mitochondrial genome	MT-	1972	13	1027	0.627122	1016	0.633421	984	0.594204	946	0.522957	876	0.504825	826	0.41817	795	0.429394	746	0.557518	686	0.583232	654	0.551423	596	0.537817	562	0.495266	535	0.473086	490	0.672468	458	0.710969	422	0.736618	363	0.665524	293	0.621557	242	0.924855	214	0.602299	173	0.667131	129	0.643731	106	0.0266773
Nebulin family		2240	4	398	0.62303	392	0.633776	379	0.602492	350	0.449204	317	0.303649	293	0.198051	271	0.0918451	249	0.0578435	229	-0.0991534	209	-0.234959	192	-0.318187	170	-0.118046	147	0.189144	137	0.273304	128	0.402736	112	0.801859	101	0.989082	91	1.1106	86	1.14381	77	1.12314	72	1.1547	52	1.11913	46	1.08086
Fibrillins	FBN	1888	3	657	0.621877	639	0.621272	620	0.621664	594	0.626934	561	0.63278	522	0.636901	493	0.636882	474	0.636243	447	0.652012	419	0.650513	393	0.65281	365	0.655826	340	0.649643	320	0.65684	285	0.639785	252	0.632602	219	0.643956	200	0.643174	176	0.628412	161	0.616391	145	0.597496	123	0.562523	106	0.579899
SAM and SH3 domain containing	SASH	731	3	116	0.621146	114	0.61556	104	0.591129	102	0.582378	98	0.547922	92	0.542727	88	0.511286	84	0.502068	78	0.431042	70	0.268124	62	0.239063	60	0.2948	54	0.190466	48	0	41	-0.0938713	35	-0.135062	31	0.172801	27	0	26	-0.239063	23	-0.381802	20	-0.381802	14	0.707107	10	0.381802
Nuclear exosome targeting complex		1316	3	372	0.621146	365	0.647326	346	0.644187	306	0.661998	272	0.646699	249	0.59517	209	0.644187	174	0.672584	155	0.679061	138	0.703443	109	0.699341	96	0.549434	88	0.455639	74	0.577634	65	0.381802	57	0.319312	52	0.61556	48	0.59517	42	0.47033	36	0.47033	30	0.707107	16	0.630904	14	0.381802
Intraflagellar transport complexes		615	32	1309	0.614003	1299	0.618686	1257	0.582098	1184	0.70208	1099	0.742391	1045	0.695304	1002	0.74487	929	0.960877	828	1.14044	732	1.3835	622	1.41537	563	1.1685	541	1.19254	503	1.12804	425	1.12328	381	1.20802	354	1.07654	318	0.803427	292	0.945891	258	0.821102	246	0.897058	178	0.886817	153	0.432351
Latent transforming growth factor beta binding proteins	LTBP	628	4	365	0.610394	359	0.617679	352	0.660927	334	0.648001	320	0.552798	305	0.531637	291	0.484577	274	0.407008	257	0.443529	236	0.476252	213	0.424027	198	0.342627	178	0.388089	160	0.355511	131	0.462771	101	0.321369	82	0.373206	71	-0.769676	66	-0.795046	61	-1.10997	57	-0.99787	52	-0.493382	45	-0.656808
Arachidonate lipoxygenases	ALOX	407	6	896	0.610278	890	0.604102	872	0.603679	856	0.592306	830	0.569462	799	0.564814	774	0.554942	748	0.584712	718	0.588509	690	0.552516	649	0.542013	613	0.517879	565	0.513491	514	0.583335	477	0.541828	413	0.595006	337	0.635136	272	0.590796	238	0.545734	201	0.428837	175	0.39409	144	0.528414	119	0.407846
Acyl-CoA dehydrogenase family	ACAD	974	11	878	0.609477	874	0.617276	824	0.664458	754	0.792523	691	0.842963	641	0.898103	574	0.989276	539	1.03197	504	1.18216	468	1.19786	414	1.20736	388	1.31431	368	1.27497	349	1.25148	308	1.34984	259	1.42376	242	1.26368	221	1.35816	203	1.49228	184	1.39526	168	1.20139	142	1.04431	132	0.884932
Pantothenate kinase family	PANK	1956	4	206	0.608171	202	0.647573	192	0.655724	172	0.872079	161	0.980731	154	0.988858	141	1.09541	135	1.08317	125	1.08404	119	1.07367	109	1.08491	106	1.07615	101	1.08494	91	1.08562	83	1.10158	76	1.09527	72	1.12114	63	1.11835	55	1.07761	48	1.09703	38	0.906753	25	1.07761	23	0.992966
Interferon induced transmembrane protein family	IFITM	1598	5	382	0.605904	374	0.547735	365	0.527597	341	0.529601	301	0.505488	269	0.418878	246	0.421084	224	0.308523	196	0.212972	178	0.170467	155	0.174655	130	0.179654	100	0.181642	82	0.139189	62	0.327735	49	0.402857	45	0.295045	38	0.24994	38	0.24994	34	0.510638	30	0.551618	23	0.897896	21	0.617031
Phosphoglycerate mutases	PGAM	1078	5	461	0.605114	451	0.574912	417	0.585365	356	0.572154	317	0.509288	281	0.52534	244	0.431981	213	0.297288	179	0.213409	160	0.175345	137	0.0209427	123	0.0889759	109	0.0767048	95	-0.0208039	86	0.204564	75	0	67	0.258616	64	0.252279	63	0.248601	57	0.140592	51	0.076731	42	0.0351562	41	-0.0659047
Histatins and statherin	HTN	971	3	142	0.60406	142	0.60406	139	0.668878	134	0.611947	131	0.611947	121	0.630904	119	0.585102	115	0.492208	107	0.411326	104	0.281746	98	0.281746	94	0.415876	91	0.455639	87	0.549434	85	0.502068	80	0.577634	75	0.642723	70	0.445109	69	0.319312	67	0.135062	63	0.381802	55	-0.381802	50	-0.630904
Protein coat complexes		1961	48	5260	0.603167	5198	0.596264	4892	0.593897	4361	0.638287	3966	0.673047	3574	0.708049	3246	0.735388	2933	0.810019	2678	0.835825	2501	0.974366	2174	1.08599	2026	1.20099	1862	1.17021	1674	1.3623	1507	1.33782	1379	1.36257	1263	1.34282	1180	1.33915	1081	1.25288	990	1.23413	893	1.03544	747	1.09039	677	1.03229
NDRG family	NDRG	1842	4	598	0.600932	584	0.585339	562	0.528448	533	0.511898	501	0.48921	471	0.468246	450	0.394283	417	0.319463	372	0.327656	345	0.368373	314	0.389208	279	0.38837	245	0.316992	216	0.377776	179	0.512333	158	0.497656	129	0.471596	112	0.659048	100	0.735107	80	0.660351	74	0.657414	54	0.888889	46	0.917307
WBP1/VOPP1 family		1564	3	81	0.59517	81	0.59517	81	0.59517	79	0.502068	75	0.273642	68	0.691937	67	0.707107	62	0.707107	60	0.685668	59	0.680972	56	0.492208	53	0.630904	50	0.707107	47	0.630904	41	0.630904	38	0.567317	36	0.47033	36	0.47033	35	0.381802	28	0.239063	26	-0.381802	16	0.381802	13	-0.707107
LIMK/TESK kinase family		1617	4	305	0.587321	305	0.587321	295	0.569604	287	0.606267	269	0.603745	252	0.533067	239	0.608014	232	0.608586	224	0.649994	215	0.685184	200	0.707961	188	0.664733	174	0.625245	156	0.692347	139	0.669636	128	0.619595	118	0.615518	106	0.602114	93	0.516188	81	0.511089	72	0.593767	62	0.672532	55	0.269194
Origin recognition complex	ORC	960	6	544	0.568501	539	0.407024	518	0.419668	487	0.539127	462	0.575939	437	0.374739	401	0.385526	382	0.565968	361	0.568737	347	0.613673	322	0.69771	311	0.569596	303	0.61943	286	0.531716	261	0.690744	230	0.826273	217	0.856088	202	0.880877	192	0.828856	173	0.803267	156	0.767458	130	0.469755	113	0.869441
LYR motif containing	LYRM	635	10	323	0.566665	320	0.569885	313	0.570889	294	0.585766	258	0.667045	231	0.648353	212	0.698804	202	0.759592	181	0.80235	164	0.861164	146	0.827365	135	0.834497	127	0.807499	120	0.70903	104	0.642096	88	0.771484	76	1.02875	67	0.942765	60	0.93325	55	1.19806	52	1.04966	35	1.08489	29	1.31204
Metallo-beta-lactamase fold containing family		1613	17	995	0.566341	979	0.553456	937	0.510526	864	0.440321	789	0.43662	730	0.431988	672	0.525105	626	0.576643	574	0.625186	539	0.739418	484	0.85156	463	0.89933	434	0.891847	394	0.909876	343	0.904904	306	0.894286	280	0.791444	248	0.901754	234	0.768389	201	0.825525	181	0.691705	127	0.924123	111	0.702757
Kleisins		1451	4	361	0.565752	355	0.596486	336	0.61709	295	0.743125	275	0.745952	247	0.795624	222	0.820451	202	0.847697	188	0.883183	177	0.95	155	1.05125	134	1.0417	126	1.0348	112	1.0229	98	1.03001	85	1.02583	75	0.987889	65	0.957246	61	0.955939	51	1.00431	45	0.968218	38	1.02688	33	1.03894
G-patch domain containing	GPATCH	579	22	2005	0.563812	1957	0.582	1841	0.609073	1604	0.691865	1420	0.672454	1268	0.54921	1116	0.520946	975	0.549165	862	0.497865	791	0.539068	672	0.670517	595	0.653137	550	0.584891	465	0.518195	392	0.58651	338	0.625995	310	0.906172	275	0.845209	244	1.01198	196	1.04162	175	1.20933	115	1.38821	101	1.65985
Ribosomal proteins		1054	171	24477	0.56237	24002	0.571686	22379	0.591359	19461	0.667404	17359	0.703086	15179	0.762435	13244	0.874355	11183	0.997459	9859	1.05796	8700	1.17023	7371	1.27629	6521	1.3431	5815	1.42695	4906	1.59759	4043	1.7502	3385	1.7284	3128	1.68907	2902	1.63972	2651	1.64606	2466	1.54617	2178	1.58068	1663	1.56175	1352	1.59691
Cytochrome b561	CYB561	497	5	123	0.56092	121	0.685467	115	0.847522	112	0.780543	105	0.673342	97	0.668485	95	0.5464	92	0.485787	86	0.297306	86	0.297306	83	0.180133	75	0.557657	69	0.692728	67	0.367451	57	0.367451	54	0.12997	50	-0.795495	43	-1.28647	41	-1.01795	35	-0.607194	32	0.131509	23	-0.0794442	18	-1.17313
Eukaryotic translation initiation factor 2 alpha kinases	EIF2AK	2124	4	976	0.5605	963	0.581291	922	0.598407	876	0.594092	820	0.640245	763	0.685337	714	0.695872	661	0.719689	606	0.769228	566	0.846223	506	0.942726	471	0.992172	425	1.00782	382	1.04293	344	1.06631	302	1.10351	262	1.09268	229	1.11533	202	1.09842	183	1.09459	162	1.0804	141	1.08345	124	1.08327
Chromobox family	CBX	976	8	1255	0.552453	1233	0.562579	1171	0.591551	1084	0.60386	999	0.618137	932	0.610911	848	0.623951	784	0.625909	721	0.659379	668	0.681892	597	0.635003	537	0.603858	493	0.572638	445	0.642262	381	0.617207	326	0.663191	284	0.610377	253	0.629785	223	0.64911	196	0.645315	168	0.766795	127	0.630714	106	0.570901
Family with sequence similarity 83	FAM83	1814	8	346	0.550863	340	0.628926	313	0.602935	282	0.633056	250	0.734421	213	0.741906	186	0.879406	156	0.637374	141	0.538201	128	0.486864	108	0.706764	89	0.760434	78	0.944772	72	1.20703	59	0.995668	51	0.183861	42	-0.00573978	36	0.234375	32	0	25	0.0693301	22	0.173812	12	0	12	0
Dispatched RND transporter family	DISP	2217	3	57	0.549434	56	0.528005	55	0.60942	52	0.502068	50	0.431042	46	0.11078	44	-0.135062	40	-0.2948	38	-0.172801	36	0	35	-0.239063	32	0.528005	31	0.381802	30	0	25	0.381802	23	-0.707107	21	NaN	21	NaN	21	NaN	20	-0.707107	14	-0.381802	12	0	12	0
Tubulins	TUB	778	24	3944	0.549229	3905	0.552583	3689	0.568131	3339	0.603116	3096	0.625121	2865	0.653466	2599	0.708456	2362	0.748591	2175	0.787573	1992	0.841544	1752	0.849189	1596	0.857185	1417	0.904713	1272	0.934739	1095	0.906474	972	0.928791	864	0.936029	791	1.00597	714	1.04379	649	1.04605	556	1.13135	421	1.15641	354	0.99146
Y-box binding proteins	YBX	106	3	966	0.543838	938	0.537168	883	0.542537	793	0.558769	721	0.553013	654	0.564116	594	0.590122	533	0.603501	481	0.611154	420	0.606292	355	0.618833	319	0.610901	273	0.609071	235	0.624015	198	0.623752	173	0.621146	140	0.639106	123	0.611947	107	0.602104	93	0.59517	76	0.624595	61	0.641209	51	0.59517
Homer scaffold proteins	HOMER	871	3	214	0.541658	210	0.535029	205	0.506094	194	0.542727	180	0.623752	172	0.600853	164	0.676364	150	0.63599	141	0.655926	133	0.676933	119	0.703138	111	0.707107	106	0.680972	103	0.639106	84	0.700848	71	0.674555	63	0.694088	56	0.65944	56	0.65944	54	0.694088	45	0.685668	37	0.61556	27	0.665469
CT antigen family 47	CT47	1850	14	31	0.540477	31	0.540477	30	0.812567	30	0.812567	28	1.52753	28	1.52753	28	1.52753	28	1.52753	15	2.03086	15	2.03086	15	2.03086	15	2.03086	15	2.03086	15	2.03086	15	2.03086	15	2.03086	15	2.03086	14	0	14	0	1	3.3282	1	3.3282	1	3.3282	1	3.3282
Tubulin polymerization promoting proteins	TPPP	1240	3	112	0.539216	110	0.528005	108	0.545459	103	0.574582	96	0.607036	88	0.662173	82	0.645252	77	0.668878	73	0.661586	70	0.654668	65	0.663202	64	0.660745	60	0.672584	56	0.662606	44	0.61556	40	0.639106	37	0.670428	31	0.555749	26	0.567317	21	0.47033	17	0.381802	11	-0.239063	10	-0.528005
Plakins		939	8	1301	0.536855	1282	0.542465	1199	0.560957	1057	0.493058	964	0.563475	883	0.505498	793	0.523172	720	0.499092	669	0.509675	627	0.485101	559	0.499196	523	0.514344	476	0.444777	427	0.44986	377	0.292763	319	0.285618	289	0.264871	276	0.257589	259	0.189944	233	0.254951	206	0.177321	173	0.267146	145	0.194982
14-3-3 phospho-serine/phospho-threonine binding proteins	YWHA	1053	7	3330	0.535505	3302	0.526055	3165	0.546324	2961	0.491186	2802	0.513424	2639	0.520725	2457	0.562664	2290	0.547687	2155	0.52643	2014	0.571266	1848	0.580962	1723	0.595263	1581	0.574751	1445	0.605427	1305	0.685003	1163	0.69494	1035	0.614501	936	0.654613	846	0.720665	726	0.811374	601	0.718365	466	0.588423	381	0.607929
Microtubule associated protein RP/EB family	MAPRE	1826	3	391	0.535208	388	0.535208	372	0.552824	351	0.609914	328	0.617808	308	0.61556	289	0.614719	269	0.618271	246	0.580376	228	0.602653	201	0.537058	175	0.477965	154	0.222121	134	-0.028473	112	-0.2948	102	-0.22478	86	-0.431042	80	-0.573645	73	-0.545459	64	-0.341864	52	-0.341864	46	-0.135062	40	-0.381802
Translocase of outer mitochondrial membrane complex	TOMM	1229	7	636	0.531654	627	0.574532	594	0.609928	537	0.710194	474	0.809709	433	0.959046	385	0.943436	356	1.06434	327	1.01031	295	1.07937	256	1.17944	232	1.02292	195	0.843647	159	0.526044	132	0.108397	108	0.0562367	98	0.160781	79	0.678653	74	1.04518	67	1.24119	56	1.24163	42	1.45854	37	1.5201
Peroxiredoxins	PRDX	953	6	1660	0.506927	1632	0.50669	1528	0.49615	1379	0.529635	1281	0.509237	1157	0.620746	1022	0.585849	931	0.532795	841	0.569322	747	0.754632	666	0.685699	603	0.779143	537	0.607139	459	0.442618	388	0.158778	331	0.170477	274	0.346923	233	0.294734	189	0.108647	172	-0.100526	142	-0.396728	116	-0.121661	98	-0.411426
Linker of nucleoskeleton and cytoskeleton complex subunits		2005	10	662	0.506134	653	0.504755	623	0.503596	578	0.515837	522	0.538895	479	0.57128	437	0.587582	400	0.686675	364	0.706958	334	0.707168	290	0.744912	257	0.746579	242	0.656042	216	0.662865	187	0.750775	158	0.695402	149	0.73223	129	0.683154	116	0.564147	101	0.741745	91	0.97083	73	1.10179	61	0.997469
Steroid 5-alpha reductase family	SRD5A	1967	5	572	0.503433	565	0.537135	547	0.60017	515	0.768629	486	0.84293	455	0.924741	431	0.973884	413	1.02913	385	1.04096	366	1.03325	343	1.05374	326	1.04739	305	1.03699	287	1.04786	254	1.05948	214	1.05295	194	1.08322	158	1.09743	143	1.04097	130	1.01672	111	1.08631	87	1.13991	69	1.05615
Transcription factor Dp family	TFDP	987	3	199	0.502068	196	0.489266	187	0.48286	179	0.456771	166	0.449395	159	0.431042	150	0.427019	145	0.371995	135	0.310724	127	0.30356	117	0.309058	109	0.289644	107	0.239063	97	0.166183	89	0.124182	83	0.135062	76	0.115998	73	0.205424	66	0.18121	62	0.239063	54	0.302563	48	0.42208	46	0.462325
YEATS domain containing		1283	4	382	0.500585	374	0.539035	356	0.240196	331	0.253297	309	0.0470367	293	-0.252107	264	-0.301482	240	-0.267229	222	-0.0878913	198	-0.272415	172	0	164	-0.0922101	144	-0.109463	130	-0.227469	99	-0.473665	78	-0.572275	68	-0.526653	57	-0.487277	53	-0.345777	44	-0.516194	38	0	29	-0.979409	25	-1.06595
Sulfatases	ARS	410	17	995	0.494175	989	0.500672	974	0.498466	940	0.522541	893	0.561127	866	0.541707	837	0.550507	811	0.591569	774	0.619323	739	0.669743	705	0.726726	668	0.751655	610	0.847323	574	0.969835	518	1.03231	484	1.18151	445	1.28297	414	1.38904	386	1.47068	352	1.45675	321	1.40595	274	1.42653	255	1.45759
Membrane associated ring-CH-type fingers	MARCHF	60	11	380	0.492333	365	0.542359	349	0.476511	328	0.386756	297	0.367983	262	0.220172	234	0.160182	221	0.223768	207	0.109157	190	0.0891298	176	-0.0597781	162	-0.0636683	150	-0.108039	138	-0.138361	114	0.0256802	98	0.250324	84	0.369643	78	0.176481	70	0.094817	57	-0.03428	53	-0.247905	25	0.38403	24	0.461862
Arylacetamide deacetylase family	AADAC	465	5	89	0.488058	89	0.488058	82	0.470879	75	0.431269	69	0.407826	66	0.397453	63	0.40774	62	0.424557	58	0.393018	53	0.377248	48	0.430938	47	0.408223	43	0.48137	39	0.545083	33	0.49141	26	0.890047	24	0.716999	22	0.782493	19	0.749991	14	1.21433	14	1.21433	11	1.28321	10	1.21812
MBT domain containing		1263	9	403	0.485723	398	0.483615	386	0.422873	338	0.347205	311	0.361316	289	0.409731	266	0.525416	248	0.203678	229	0.0524857	212	0.0490237	187	0.231968	163	0.417989	145	0.756389	135	0.766527	111	0.816955	94	0.757261	87	0.745981	79	0.902127	72	0.670284	61	0.922103	56	0.96792	34	1.08542	30	0.909155
La ribonucleoproteins	LARP	625	7	1008	0.4844	990	0.497841	938	0.497348	841	0.579434	744	0.732716	659	0.942807	581	1.11545	506	1.26214	445	1.41461	405	1.51273	344	1.72367	308	1.77935	276	1.88144	229	1.94859	182	1.89997	150	1.96954	134	1.99294	120	1.97879	106	1.99002	87	1.99549	79	1.98198	54	2.02029	49	2.01247
PRELI domain containing	PRELID	1295	6	113	0.482037	112	0.525175	110	0.45479	108	0.429099	97	0.682089	91	0.647916	89	0.747631	86	0.613806	81	0.761654	71	0.796613	64	0.817556	61	0.720989	58	0.704608	52	0.658979	46	0.658979	40	1.12438	36	1.30193	34	1.37338	30	1.01586	25	0.516302	25	0.516302	17	0.877185	17	0.877185
Fibulins	FBLN	556	8	680	0.47739	673	0.455833	657	0.45518	630	0.431885	611	0.420641	578	0.410232	553	0.378059	529	0.362296	488	0.299342	451	0.237353	410	0.141403	368	0.102531	333	0.0858167	306	0.180278	268	0.140896	229	0.174597	193	0.524018	175	0.641555	162	0.818742	140	1.13116	126	1.05932	101	1.10774	91	1.14445
Atlastins	ATL	1887	3	239	0.473361	232	0.447451	215	0.54828	201	0.511286	187	0.487852	164	0.611373	149	0.668066	139	0.696892	126	0.706476	117	0.704458	98	0.707107	92	0.703714	84	0.702971	80	0.69678	68	0.68462	58	0.690192	48	0.680972	44	0.679061	38	0.661586	31	0.639106	30	0.630904	21	0.642723	17	0.567317
Receptor (G protein-coupled) activity modifying proteins	RAMP	718	3	183	0.47033	183	0.47033	182	0.577634	181	0.555749	174	0.642723	171	0.642723	166	0.689205	163	0.689205	157	0.381802	155	0.431042	149	0.2007	140	0.381802	135	0.319312	127	0.135062	123	0.381802	111	-0.59517	108	0	95	-0.135062	87	-0.59517	79	-0.652012	74	-0.630904	60	0	49	0.707107
casein kinase 1 family	CSNK	1330	7	869	0.46011	857	0.439825	815	0.434321	759	0.397031	707	0.377871	645	0.350112	604	0.347511	568	0.312095	525	0.327012	487	0.317413	438	0.314757	399	0.328931	381	0.328256	351	0.327614	309	0.359	275	0.358013	242	0.337824	214	0.31294	196	0.33418	165	0.278443	149	0.27324	114	0.366889	108	0.345852
ASAP complex		1236	3	461	0.458176	450	0.488453	427	0.499445	370	0.360819	339	0	303	-0.445109	269	-0.630904	232	-0.61556	213	-0.437199	198	-0.652012	165	-0.698375	149	-0.670428	139	-0.582378	115	-0.309058	108	-0.190466	97	0.0814283	85	0.60942	80	0.697217	72	0.665469	60	0.694088	43	0.695813	29	0.680972	24	0.665469
Negative elongation factor complex members	NELF	1944	4	381	0.457121	379	0.379475	360	0.444115	326	0.516261	293	0.468376	272	0.217859	248	0.167493	232	0.414906	219	0.774989	213	0.691255	193	0.844846	179	0.749238	166	0.844943	156	0.593767	147	0.772036	131	0.487277	119	-0.331379	111	-0.478933	93	-0.547706	78	0	75	-0.83315	55	0.0483823	43	0.186618
Cas scaffold proteins	CASS	469	4	493	0.455383	491	0.458884	480	0.430142	468	0.441323	452	0.460602	438	0.456683	422	0.471409	407	0.514395	392	0.492283	377	0.486194	358	0.551427	330	0.690838	311	0.700984	286	0.745947	257	0.771509	242	0.837998	227	0.858067	210	0.903782	201	0.920171	182	0.915004	161	0.885052	141	0.932421	127	0.932695
Phosphatase and actin regulators	PHACTR	679	4	198	0.455067	194	0.541394	183	0.817403	171	0.983947	162	1.03218	155	1.06838	145	1.06975	133	1.14	122	1.15243	115	1.1547	100	1.10753	95	1.10283	81	0.95368	65	0.513024	51	-0.957549	42	0	34	0	33	-0.493382	31	-0.652024	25	-0.434651	23	-0.652024	11	-1.1547	8	NaN
Apoptosome		1341	3	800	0.4535	796	0.449831	779	0.426486	755	0.400241	727	0.389233	700	0.374256	671	0.34943	641	0.346783	611	0.350378	576	0.347035	553	0.371634	523	0.344257	494	0.293843	457	0.269193	407	0.223564	367	0.155732	308	0.0981539	279	0.0938713	248	0.148429	212	0.0856889	178	0.132168	144	0.0489419	122	-0.0200745
Fatty acid desaturases	FADS	553	8	903	0.447115	877	0.445886	831	0.455921	772	0.482571	714	0.508065	650	0.531999	604	0.521264	555	0.503341	512	0.509779	485	0.51382	433	0.480692	383	0.490917	330	0.494197	288	0.47749	221	0.48316	154	0.794168	119	0.953618	98	0.94172	83	1.13736	66	1.53357	54	1.23018	41	0.985911	35	1.27125
NRZ tethering complex		1931	3	251	0.445109	248	0.445109	235	0.60612	213	0.381802	190	0.264124	174	0	153	0.190466	139	0.0531883	125	0.222121	112	0.573645	94	0.60612	89	0.683493	82	0.657139	78	0.700848	71	0.646062	59	0.445109	52	0.264124	49	0.2948	41	0.2007	33	0.47033	28	0.630904	18	0.59517	14	0.528005
Terminal nucleotidyltransferases	TENT	1619	11	528	0.441115	523	0.439964	497	0.449305	447	0.378118	408	0.293912	363	0.169166	335	-0.000423112	304	-0.224122	269	-0.200014	247	-0.342563	222	-0.23543	202	-0.315442	188	-0.0534895	162	0.218751	133	0.315806	118	0.076155	99	0.141123	85	0.358825	80	0.397301	62	1.34295	56	0.933905	29	0.127071	27	0.540888
Synapsins	SYN	1325	3	182	0.440892	182	0.440892	179	0.381802	173	0.39819	166	0.324684	164	0.264124	162	0.302563	156	0.302563	151	0.360819	147	0.319312	139	0.161539	133	0.172801	121	0.459967	112	0.528005	103	0.639106	92	0.545459	84	0.47033	80	0.411326	74	0.381802	71	0.480082	64	0.381802	51	0.347974	51	0.347974
Vestigial like family	VGLL	367	4	118	0.436908	115	0.468998	110	0.455802	102	0.713369	93	0.666576	82	0.79226	78	0.783626	75	0.706339	66	0.672532	61	0.656808	55	0.487277	49	0.0957724	44	0.313324	41	0.769676	33	0.243943	27	0.323316	24	0	23	-0.652024	22	0	20	0	19	-0.652024	11	-1.1547	11	-1.1547
NHERF family PDZ scaffold proteins	NHERF	2226	4	562	0.435886	554	0.478016	544	0.49983	524	0.518417	498	0.526406	481	0.515213	456	0.560976	445	0.578074	419	0.535229	397	0.441348	371	0.412903	352	0.438597	326	0.473054	295	0.324212	265	0.297629	237	0.295698	202	0.278429	181	0.323107	164	0.176158	151	0.156495	130	0.364553	102	0.325818	71	0.189144
Tectonic proteins	TCTN	767	3	86	0.431042	86	0.431042	84	0.47033	78	0.381802	70	-0.381802	65	-0.707107	62	-0.630904	60	-0.707107	54	-0.47033	51	-0.47033	40	0.630904	39	0.707107	38	0.707107	33	0.707107	27	0.59517	27	0.59517	26	0.381802	26	0.381802	25	0.239063	21	0	21	0	12	0	10	0.707107
Dynactin subunits	DCTN	943	12	1431	0.430901	1415	0.43807	1342	0.47634	1189	0.584201	1078	0.682195	988	0.770989	897	0.985215	815	1.1847	727	1.30172	649	1.36947	550	1.45322	514	1.52891	474	1.54834	416	1.6372	356	1.80752	312	1.77254	282	1.84704	263	1.78198	240	1.65716	216	1.70893	192	1.82825	151	1.83126	126	1.71363
Deoxyribonucleoside kinases		1699	4	400	0.426318	395	0.41211	383	0.363449	366	0.327854	350	0.299502	328	0.150305	317	0.069663	300	0	285	-0.0095137	271	0.0103448	251	0.0136115	243	-0.00287724	232	0	216	0	188	0.0141424	162	0.0857842	139	0.293089	126	0	117	0.0265903	101	-0.0598734	90	-0.180185	70	0	60	-0.768417
Enolases	ENO	1603	4	806	0.419495	793	0.421794	743	0.395365	673	0.353676	617	0.344436	569	0.329508	509	0.262187	463	0.204172	426	0.156099	391	0.218005	338	0.192032	303	0.208427	268	0.24128	232	0.319644	190	0.505283	163	0.542878	140	0.638986	126	0.629738	115	0.653356	100	0.545454	86	0.622322	70	0.533441	60	0.498784
MOB kinase activators	MOB	647	7	295	0.418863	293	0.413757	275	0.520325	252	0.46888	235	0.489805	210	0.735584	208	0.786633	198	0.866745	181	0.719832	174	0.642086	160	0.819405	153	0.650212	136	0.357597	126	0.32959	109	0.197506	88	0.239349	76	0.965776	68	0.918461	59	0.141996	54	0.39994	46	-0.03331	24	1.12144	22	1.44548
Golgi associated retrograde protein (GARP) complex		1424	4	235	0.415839	235	0.415839	219	0.560706	201	0.630774	180	0.734378	165	0.582626	143	0.87545	126	0.720698	109	0.798678	98	0.83315	73	0.176533	69	-0.185156	65	-0.252107	62	-0.506408	52	-1.01823	44	-0.816497	39	-0.513024	33	-0.186618	32	-0.31427	31	-0.278031	28	0	19	0.434651	16	0.816497
SMAD family	SMAD	750	8	3694	0.412552	3645	0.407271	3549	0.404158	3438	0.392872	3299	0.408071	3138	0.415312	2975	0.412592	2842	0.389151	2661	0.386951	2479	0.37603	2301	0.350641	2124	0.33774	1940	0.329922	1797	0.313108	1651	0.320367	1488	0.327505	1306	0.31981	1175	0.304038	1056	0.3447	939	0.344123	802	0.352347	623	0.331272	480	0.322707
HIRA histone chaperone complex subunits		1997	3	229	0.411326	222	0.347974	216	0.261091	195	0.18121	181	-0.0718917	172	-0.278653	162	-0.319312	144	-0.42208	134	-0.577634	125	-0.687556	109	-0.701956	102	-0.700848	93	-0.698375	85	-0.707107	71	-0.670428	62	-0.695813	51	-0.694088	47	-0.689205	43	-0.680972	40	-0.630904	34	-0.567317	23	-0.445109	21	-0.665469
Chordin family	CHRD	1661	5	111	0.405207	111	0.405207	107	0.445321	105	0.47277	99	0.507911	94	0.507911	94	0.507911	91	0.485096	88	0.623043	85	0.729805	80	0.927444	74	0.86839	72	0.877386	70	0.926911	62	0.926801	56	0.762194	49	0.58078	45	0.576244	41	0.583491	34	0.607367	32	0.634381	22	1.26271	18	1.2089
Plexins	PLXN	683	9	491	0.402818	482	0.343001	458	0.308207	426	0.376125	389	0.567556	376	0.694399	354	0.752763	331	1.07533	309	1.24778	299	1.2578	265	1.43093	255	1.62174	240	1.56377	223	1.62465	198	1.58878	177	1.49156	152	1.40435	136	1.23509	124	1.21069	118	1.39167	103	0.914279	78	0.69955	66	0.564126
SMC5-6 protein complex		1034	6	337	0.3927	331	0.34827	314	0.336156	278	0.170061	257	0.189212	225	0.0345432	216	0.0895252	188	0.0645811	169	-0.0139595	154	-0.0826501	129	-0.107973	118	-0.128936	115	0.0288079	110	0.0953463	95	0.0474838	80	0.514829	74	0.845513	64	0.748843	57	0.444322	48	0.503556	39	0	18	0	18	0
My-T-BRC complex		1632	3	1920	0.38582	1901	0.379747	1856	0.42245	1794	0.427787	1722	0.539681	1658	0.604375	1588	0.66684	1506	0.704012	1403	0.701331	1304	0.626813	1190	0.533986	1067	0.259835	938	0.0399982	817	-0.417445	699	-0.700446	573	-0.278653	462	0.425489	372	0.602277	314	0.702605	245	0.701156	206	0.683493	164	0.657569	128	0.632922
PAGE family	PAGE	1846	6	68	0.385401	68	0.385401	68	0.385401	67	0.269129	62	0.249628	56	0.293054	51	0.297439	51	0.297439	49	0.138426	49	0.138426	48	-0.0524196	41	-0.0213757	40	-0.0927863	38	-0.156935	33	0.303193	31	0.169624	31	0.169624	30	0.328634	30	0.328634	29	0.0190561	24	-0.427282	17	0.305316	16	0.649063
Calmodulin dependent protein kinases	CAMK	1630	11	1136	0.383763	1127	0.395202	1088	0.404644	1043	0.447468	994	0.469491	932	0.458573	901	0.511313	855	0.560231	809	0.591008	775	0.670487	729	0.72319	681	0.792839	648	0.858334	597	0.796634	551	0.795989	499	0.885629	458	0.968656	417	1.04177	391	1.04736	365	1.05243	336	1.05259	291	1.13413	252	1.17103
Prenyltransferase alpha subunit repeat containing	PTAR	687	3	130	0.381802	130	0.381802	124	0.381802	114	0.367574	104	0.352463	89	0.314573	87	0.261091	83	0.228192	73	0.226718	72	0.2007	63	0.190466	62	0.163674	61	0.135062	57	0.212073	52	0.252787	49	0.268124	48	0.239063	45	0.135062	43	0.0489419	41	0.10163	40	0.0489419	33	0	30	0.190466
ER membrane protein complex subunits	EMC	1911	10	617	0.378913	604	0.358344	561	0.31263	496	0.183587	429	0.18312	361	-0.0601548	304	0.0169285	230	0.0605966	190	-0.145284	170	-0.172889	133	-0.129344	121	-0.0425251	119	-0.200824	108	-0.133727	80	-0.258018	70	0.0370579	66	0.0614383	63	0.384425	60	0.209121	51	0.619564	44	0.211547	29	0.196566	27	0.594882
KCTD family	KCTD	1815	21	771	0.378303	753	0.400971	727	0.366896	667	0.304251	607	0.294949	539	0.208439	507	0.162835	466	0.172844	413	0.234354	360	0.404524	315	0.594898	285	0.753016	258	0.667138	234	0.863007	197	1.28351	157	0.459187	135	0.151674	127	0.133778	118	0.244101	102	0.266951	91	0.521133	44	1.1978	41	0.955413
Trafficking protein particle complex subunits	TRAPPC	772	16	659	0.377447	654	0.376305	632	0.473768	575	0.600145	515	0.771361	483	0.901718	454	1.04355	422	1.10341	380	1.30147	349	1.46204	300	1.5086	279	1.48187	265	1.47604	246	1.77718	185	2.35819	171	2.3964	155	2.14622	146	2.15743	144	2.21817	126	2.38623	108	2.51092	74	2.49002	66	1.82214
Tim17 family		1857	9	372	0.374136	367	0.362749	344	0.354435	331	0.285933	298	0.297382	254	0.199529	229	0.30954	215	0.179599	195	0.147012	172	0.284375	156	0.117639	141	-0.252692	134	-0.227333	123	-0.339395	105	-0.341318	90	-0.73657	82	-0.0181443	76	0.131549	72	0.258097	65	-0.217742	63	0	44	-0.105727	40	-0.350439
Heterogeneous nuclear ribonucleoproteins	HNRNP	1950	26	8453	0.366502	8298	0.357425	7850	0.380177	6972	0.510513	6325	0.452795	5666	0.462174	5011	0.526225	4425	0.595341	3992	0.605055	3603	0.581323	3139	0.550714	2754	0.561502	2462	0.471321	2027	0.502031	1666	0.640388	1399	0.705192	1233	0.70157	1100	0.793852	937	0.839001	832	0.884146	668	0.965618	524	0.893379	443	0.905183
tRNA splicing ligase complex		1345	7	893	0.358224	876	0.346234	825	0.37529	693	0.433055	606	0.558332	525	0.597181	446	0.752097	380	0.913849	328	1.04469	287	1.22532	243	1.45432	189	1.62423	175	1.65072	138	1.74113	100	1.69255	86	1.71474	76	1.68571	66	1.62526	55	1.40657	48	1.28198	40	0.991378	25	0.783704	24	0.953028
Peptidoglycan recognition proteins	PGLYRP	1397	4	130	0.357341	129	0.320247	128	0.281091	124	0.206608	119	0.276389	107	0.206608	103	-0.0694099	101	-0.0743269	96	-0.313324	95	-0.396645	85	-0.574982	83	-0.615091	78	-0.792653	76	-0.768417	67	-0.493382	61	-0.430699	54	-0.243943	51	-0.434651	46	0	38	0	32	0	19	0.362463	12	0.816497
Non-canonical poly(A) polymerases		1318	7	418	0.35592	413	0.294945	391	0.435802	345	0.508479	311	0.208526	285	0.0527888	259	-0.0415685	233	-0.309591	205	-0.109585	187	-0.258682	167	-0.36327	152	-0.383498	143	-0.0858666	119	0.321297	98	-0.0230967	85	-0.440091	71	-0.146657	58	0.146741	54	0.257161	43	0.940364	41	1.35935	23	0.665962	22	0.595392
ATPase F1/V1 alpha/A and beta/B subunit family		2053	5	1076	0.349589	1062	0.358659	989	0.372535	873	0.401658	795	0.406967	710	0.425656	629	0.420108	561	0.421542	510	0.426396	472	0.439216	408	0.372832	375	0.396183	322	0.377696	286	0.299077	237	0.153255	203	-0.0257627	171	-0.0851125	157	-0.098396	142	-0.255972	130	-0.168487	118	-0.375262	101	1.2099	81	0.163258
Prefoldin subunits	PFDN	956	8	762	0.349578	751	0.354654	708	0.310728	637	0.229278	583	0.371703	510	-0.0107087	477	0.0292236	439	-0.194307	393	-0.433891	347	-0.404621	293	-0.432586	267	-0.752048	223	0.415031	202	0.157734	175	0.147229	160	-0.214763	141	0.278217	133	0.654088	114	0.420178	103	0.357468	94	0.0340567	72	0.144894	63	-0.460008
Death inducing signaling complex		1342	6	3826	0.346726	3805	0.34	3774	0.355645	3712	0.363689	3640	0.379722	3572	0.394001	3498	0.415094	3398	0.438886	3278	0.453163	3147	0.484162	3021	0.471998	2835	0.483933	2663	0.476176	2452	0.483583	2226	0.491857	1961	0.50077	1683	0.542724	1465	0.559304	1283	0.597514	1127	0.638781	939	0.638473	758	0.626637	589	0.721909
Tet methylcytosine dioxygenase family	TET	2049	3	787	0.346554	753	0.309379	709	0.288876	646	0.273056	580	0.276909	508	0.223226	450	0.333067	385	0.40255	317	0.47182	271	0.517409	216	0.589028	174	0.644758	133	0.649151	104	0.682695	72	0.68228	43	0.333067	22	0.381802	20	-0.707107	20	-0.707107	18	NaN	17	-0.707107	13	0.707107	11	-0.707107
Mitochondrial RNase P complex		1534	3	387	0.329525	381	0.333067	357	0.351896	313	0.457869	280	0.468418	238	0.500149	208	0.50425	182	0.567317	156	0.618974	140	0.660745	120	0.648552	106	0.662606	94	0.675778	82	0.689205	70	0.707107	61	0.705498	49	0.704368	43	0.694997	37	0.668878	32	0.707107	26	0.700155	22	0.707107	19	0.707107
Cullins	CUL	1032	8	2487	0.328173	2461	0.322207	2366	0.348004	2191	0.388442	2033	0.445856	1868	0.497196	1725	0.569586	1602	0.617073	1462	0.674459	1330	0.73629	1190	0.769779	1071	0.804585	957	0.83977	822	0.86672	718	0.91705	627	1.05449	531	1.25986	439	1.39886	357	1.46958	287	1.59859	243	1.53359	191	1.62642	153	1.27849
Spectrins	SPT	1113	7	1054	0.316679	1040	0.307437	986	0.278422	904	0.148972	829	0.134271	776	0.0641361	703	-0.0327255	650	-0.0888806	611	-0.0813187	578	-0.110677	537	-0.15063	513	-0.142034	485	-0.164128	446	-0.108466	416	-0.0864882	373	-0.0362962	347	-0.0249361	326	0.0298085	302	0.148152	282	0.130733	263	0.151391	232	0.308004	213	0.395904
VPS9 domain containing		928	10	483	0.299296	479	0.277267	457	0.223918	424	0.136674	385	0.107713	354	0.0753553	340	0.12757	321	0.199459	295	0.167612	274	0.196919	249	0.377176	227	0.419917	217	0.403568	194	0.643619	171	0.706859	157	0.817477	142	0.888999	134	0.943105	119	0.970534	102	1.14164	96	1.06711	64	1.06221	51	0.687634
Thioesterase superfamily	THEM	1832	13	535	0.296173	526	0.284595	491	0.293449	435	0.220744	383	0.256594	334	0.304546	299	0.307042	276	0.359784	246	0.487106	230	0.412504	204	0.527274	189	0.4748	180	0.497174	166	0.617313	142	0.38309	123	0.562848	110	1.16461	103	1.48174	98	1.38211	83	1.53528	66	1.12332	43	1.5522	40	1.87202
Ubiquilin family	UBQLN	783	5	451	0.294191	443	0.318383	420	0.33109	385	0.387583	352	0.441526	326	0.457414	299	0.47535	278	0.530027	258	0.563249	232	0.608704	207	0.665107	187	0.679306	165	0.757185	142	0.915564	124	0.99531	112	1.00784	103	1.01286	86	1.14998	75	1.15201	58	0.929326	48	0.795853	35	0.628894	32	0.562516
BRISC complex		1375	4	389	0.29182	378	0.211974	359	0.116018	326	-0.271919	304	-0.656779	284	-0.874541	241	-0.960327	225	-0.990784	202	-1.06559	186	-1.02721	164	-1.04735	148	-0.996389	137	-0.902624	115	-0.615091	99	-0.432799	82	-0.180185	55	-0.091223	52	-0.211684	43	-0.243943	38	-0.434651	32	-0.31427	20	-0.687243	18	-0.888889
WTAP complex		1420	7	1019	0.290282	978	0.365857	892	0.47911	758	0.535177	671	0.646595	596	0.738256	511	0.740041	425	0.692281	380	0.619486	353	0.674491	288	0.68707	250	0.582642	219	0.463581	184	0.417905	157	0.308158	135	-0.0592519	124	0.404088	111	0.422367	104	0.288348	84	0.731573	70	0.736469	37	1.08083	30	1.82291
Protein phosphatase 6 regulatory subunits	PPP6R	699	6	491	0.29028	479	0.237971	440	0.286212	390	0.392762	350	0.475383	318	0.536103	291	0.60542	265	0.71147	222	0.631158	197	0.703105	150	0.793067	136	0.589563	120	0.633893	99	0.493271	89	0.960063	78	0.84522	58	0.946222	50	1.11023	47	1.31414	34	0.927342	33	1.01011	15	0	14	0.0548202
FHF complex		2012	8	306	0.278374	302	0.196269	291	0.102222	268	-0.0177034	242	0.0122111	221	0.0280834	203	-0.0900031	179	-0.201308	159	-0.223434	142	-0.217353	118	-0.280562	109	-0.344777	102	-0.353637	99	-0.298653	87	-0.317753	81	-0.332609	74	-0.257711	67	-0.22172	59	-0.143122	53	-0.261988	44	-0.145364	29	-0.0842382	27	-0.384794
Alkaline ceramidases	ACER	400	3	57	0.273642	57	0.273642	55	0.381802	52	0.135062	49	-0.2948	46	0.135062	46	0.135062	41	-0.172801	40	0.172801	37	0.239063	37	0.239063	36	0.59517	36	0.59517	36	0.59517	33	0.59517	22	0.381802	18	0	16	0.707107	14	-0.707107	12	NaN	12	NaN	6	0	5	-0.707107
Cohesin complex		1060	8	1150	0.267472	1136	0.265817	1084	0.274315	985	0.263801	916	0.288353	845	0.29609	753	0.307819	676	0.320052	621	0.33759	576	0.271866	519	0.267771	458	0.37957	413	0.38809	362	0.44605	319	0.426448	270	0.409246	242	0.403382	213	0.401319	190	0.367051	157	0.462972	122	0.555112	101	0.58056	90	0.477157
TLE family	TLE	1680	7	447	0.259927	440	0.280675	421	0.311991	402	0.291707	372	0.316561	343	0.271734	326	0.257283	303	0.173443	280	0.233092	262	0.306129	242	0.458187	219	0.53666	203	0.512763	183	0.537768	160	0.568818	147	0.550014	133	0.380036	126	0.28169	117	0.294288	107	0.302071	93	0.101757	71	0.422671	67	0.342163
GTPases, IMAP	GIMAP	580	7	143	0.259293	143	0.259293	138	0.208496	134	0.196859	126	0.523311	120	0.369329	118	0.504206	114	0.405854	110	0.621091	108	0.59456	104	0.648143	101	0.637475	93	0.716326	93	0.716326	79	0.779568	67	0.584955	63	0.651103	60	0.90779	55	0.436911	49	0.70993	48	0.887692	30	0.525936	22	0.595392
LRAT domain containing family		1692	8	244	0.255728	244	0.255728	240	0.279608	237	0.337579	226	0.341794	212	0.439168	206	0.538318	202	0.561786	191	0.595111	185	0.615293	169	0.761405	154	0.796218	151	0.794655	130	0.775878	117	0.70258	104	0.760787	87	0.83919	81	0.902336	69	1.00929	59	1.12337	52	1.4457	38	0.842534	33	0.758376
NURF complex		1363	4	956	0.255381	935	0.256634	880	0.256625	802	0.254678	742	0.255613	695	0.251039	624	0.244922	568	0.279522	520	0.326093	471	0.323836	416	0.313415	383	0.337001	354	0.310557	318	0.293386	278	0.283946	244	0.318903	218	0.411757	197	0.445004	179	0.407913	157	0.516022	139	0.447128	112	0.39391	92	0.505044
Variable charge X/Y family	VCX, VCY	368	6	65	0.253079	65	0.253079	65	0.253079	65	0.253079	63	-1.00386	59	-0.988645	58	-0.626099	58	-0.626099	58	-0.626099	57	-0.361261	57	-0.361261	55	-0.26403	55	-0.26403	55	-0.26403	47	0.26403	47	0.26403	44	0.0548202	38	0.0548202	37	0.487567	34	0.626099	33	0	29	0.228269	23	-0.487567
MAB21 family	MAB21	1882	4	57	0.249178	57	0.249178	53	0.115297	49	0.115297	44	0	42	0.0977094	39	0.133001	38	0.0791741	33	-0.0394664	30	-0.0714129	25	0.0749483	21	0.27452	20	0.493382	20	0.493382	16	0.816497	16	0.816497	16	0.816497	16	0.816497	15	1.06595	14	1.02721	14	1.02721	11	1.06595	11	1.06595
Structural maintenance of chromosomes proteins	SMC	761	7	1116	0.223145	1091	0.251367	1029	0.304972	915	0.380015	852	0.443902	765	0.526631	686	0.569152	598	0.67603	545	0.690473	492	0.69615	420	0.784124	376	0.858751	340	0.862827	299	0.911209	259	0.910384	217	0.931359	197	0.928897	178	0.900796	149	0.996713	126	1.07314	100	1.09557	78	1.01761	68	0.955884
Runt-related transcription factors	RUNX	1880	3	2003	0.217606	1967	0.215188	1901	0.208241	1849	0.213295	1744	0.206395	1635	0.167314	1542	0.202878	1450	0.24181	1330	0.240642	1215	0.277444	1118	0.338964	1019	0.356558	925	0.32265	826	0.408547	718	0.234596	605	0.285777	507	0.214501	404	0.0433973	342	0	280	-0.0872096	222	-0.179464	175	-0.244535	137	-0.232257
SKI transcriptional corepressors		748	4	296	0.210127	293	0.197069	291	0.200055	284	0.206597	276	0.209249	265	0.208322	253	0.211574	244	0.169818	233	0.136233	225	0.147465	216	0.15191	208	0.176007	191	0.225123	176	0.22562	158	0.201721	141	0.200441	119	0.182724	106	0.195161	92	0.289526	81	0.405824	67	0.577899	53	0.547126	41	0.458266
TTT complex		1320	3	189	0.206233	188	0.19225	176	0.307313	157	0.381802	137	0.409478	119	0.362639	108	0.212073	102	0.11078	91	0.0370927	83	-0.0453229	70	0.185725	67	0.2007	59	0.11078	51	0.381802	45	0.239063	32	0.492208	29	0.239063	27	0	21	-0.59517	18	0	17	-0.239063	11	-0.239063	10	-0.528005
STAG family cohesin complex components	STAG	2239	3	299	0.202115	295	0.197803	283	0.206751	258	0.215558	235	0.175862	218	0.129891	189	0.0403494	166	0.0611438	148	0.0177476	139	-0.0370927	125	-0.0214827	104	-0.11078	91	-0.278653	78	-0.381802	67	-0.480082	60	-0.47033	55	-0.445109	49	-0.445109	45	-0.381802	35	-0.333067	26	-0.528005	19	0.239063	19	0.239063
Teneurin transmembrane protein family	TENM	2150	4	144	0.189466	143	0.25559	140	0.186618	128	0	118	0	109	-0.0164833	104	0	96	0	91	-0.206608	88	0	80	-0.816497	70	0.493382	61	0.957549	51	0.434651	44	0.816497	39	0.992966	38	1.02721	36	1.04662	35	0.79688	32	0.543091	29	0.411847	22	0.888889	19	1.1547
Cleavage and polyadenylation specific factor subunits		1450	6	754	0.187467	732	0.212656	695	0.385506	602	0.396367	547	0.37869	497	0.60795	441	0.82987	392	0.747865	347	0.760686	316	0.649634	274	0.358791	236	0.300132	217	0.113536	188	-0.249034	168	-0.478345	151	-0.22713	135	-0.119169	121	0.0951675	111	-0.336244	100	-0.791904	85	-0.59067	62	-0.0725133	58	-0.140686
Dynein regulatory complex	DRC	981	12	194	0.187193	193	0.219309	186	0.304987	180	0.328228	163	0.1595	152	0.0377594	146	0.105547	136	-0.378571	131	-0.142867	127	-0.34432	121	-0.542089	112	-0.397841	101	-0.0267137	99	0.0532361	84	0.12963	79	6.14849e-05	74	-0.0529542	72	0.141956	70	0.240142	56	0.567775	52	0.915443	33	0.620053	31	0.919501
CT antigen family 45	CT45	1849	9	75	0.180549	74	0.0741393	69	-0.0290129	63	0.229081	57	0.325597	53	0.367149	50	0.132783	47	0.22322	45	0.272166	45	0.272166	42	0.499649	39	0.486864	39	0.486864	39	0.486864	28	0.311162	26	0.675087	25	0.83453	25	0.83453	23	0.813246	23	0.813246	10	0.778388	5	-0.223607	5	-0.223607
Lysosome associated membrane proteins	LAMP	1910	5	673	0.172236	661	0.179707	623	0.184891	590	0.161192	551	0.133491	512	0.102154	489	0.0636228	452	0.0810617	399	0.0957948	368	0.0353061	338	0.0912996	297	0.0887295	254	0.240754	225	0.296606	194	0.366423	170	0.325442	140	0.302419	125	0.316501	113	0.306654	100	0.404469	82	0.355516	67	0.385874	59	0.39262
Condensin subunits		1454	8	935	0.164315	909	0.161338	842	0.186349	721	0.334234	652	0.23991	571	0.287584	495	0.307681	425	0.238307	381	0.307011	339	0.225895	260	0.17867	233	-0.0780582	215	-0.270606	188	-0.307835	160	-0.200353	133	-0.390155	123	-0.446337	113	-0.311792	93	-0.261988	75	-0.39171	70	0.309456	49	0.715627	37	0.284172
SPANX family		1834	10	128	0.157644	128	0.157644	127	0.16158	127	0.16158	118	0.186246	108	0.204672	104	0.189007	104	0.189007	98	0.214226	94	0.197951	93	0.22242	86	0.268654	85	0.273123	84	0.253241	78	0.315535	73	0.365156	70	0.334393	67	0.29943	65	0.379926	50	0.295064	43	0.26263	25	0.211482	19	0.40057
tRNA-splicing endonuclease subunits	TSEN	776	4	128	0.156021	127	0.0748701	125	-0.0748701	117	-0.168472	105	0.132056	95	-0.0714129	93	-0.115317	90	0	80	0	78	1.1547	71	0.493382	66	0	65	0.213833	59	0.115317	53	-0.185156	46	-0.63301	46	-0.63301	42	-0.63301	37	-1.06595	35	-1.1547	33	-0.689254	14	0	14	0
Diacylglycerol kinases	DGK	1178	10	473	0.155164	467	0.146669	455	0.0644699	436	-0.102672	408	-0.122148	390	-0.121255	375	-0.255568	355	-0.335395	337	-0.260019	324	-0.387593	303	-0.581515	285	-0.572467	259	-0.357322	233	-0.294577	196	-0.359467	167	0.319473	150	0.43684	135	0.459615	116	0.327128	107	0.424507	97	0.101027	72	0.140259	58	0.0366888
Paralemmins	PALM	1792	3	82	0.151641	82	0.151641	78	0.239063	72	0.135062	65	-0.0531883	57	0	53	-0.264124	46	0.0718917	42	-0.239063	41	-0.333067	36	-0.319312	33	-0.273642	33	-0.273642	32	-0.0938713	27	-0.273642	26	-0.0938713	24	0.273642	24	0.273642	23	0.2007	19	0.135062	18	0.381802	9	0	9	0
Repulsive guidance molecule family		1587	3	168	0.149603	167	0.182015	166	0.168115	161	0.232731	159	0.251825	153	0.258714	149	0.245739	145	0.239063	142	0.246268	138	0.231707	127	0.2007	121	0.14903	115	0.14903	102	0.264124	91	0.355901	80	0.218246	67	0.226718	55	0.0453229	46	0.0582404	42	0.190466	30	0.273642	10	-0.528005	10	-0.528005
Bridge-like lipid transfer protein family	BLTP	2141	10	594	0.129286	584	0.100556	538	-0.0215976	476	-0.0746596	405	0.118735	346	0.242492	314	0.317493	264	0.526226	237	0.512158	222	0.543014	181	0.569931	173	0.55794	157	0.424078	144	0.383945	124	0.506326	104	0.388445	90	0.508112	85	0.706376	78	0.614105	69	1.03864	68	0.93491	45	1.00925	40	0.887227
Nuclear factors of activated T-cells	NFAT	665	5	893	0.126346	878	0.150558	851	0.137664	818	0.104277	773	0.181908	739	0.258802	707	0.289421	683	0.305368	633	0.330133	594	0.364595	546	0.376644	517	0.370215	483	0.374257	432	0.368605	391	0.395801	341	0.4149	303	0.426052	263	0.434945	236	0.396925	201	0.369917	183	0.343204	159	0.386023	141	0.302923
XAGE family	XAGE	1844	5	104	0.112159	104	0.112159	104	0.112159	103	0.145176	100	0.201107	96	0.239927	94	0.25079	94	0.25079	85	0.265047	83	0.251538	82	0.28125	75	0.331571	72	0.376803	69	0.344877	65	0.394323	62	0.424268	60	0.426091	53	0.375262	44	0.393891	40	0.379473	29	0.271545	20	0	20	0
Myocardin family		1407	4	379	0.109203	372	0.170333	366	0.194527	349	0.212049	328	0.16031	305	0.152492	285	0.16144	263	0.15378	232	-0.0603252	221	-0.0777358	197	-0.20712	170	-0.135714	148	-0.181297	134	-0.208995	120	-0.308555	105	-0.173493	88	-0.0858958	74	-0.327679	54	0	45	0.108456	38	0.530995	24	0.440867	18	0.922073
Golgi associated, gamma adaptin ear containing, ARF binding proteins	GGA	1031	3	333	0.104508	330	0.212073	320	0.2948	306	0.255224	287	0.333067	275	0.333067	268	0.285361	256	0.405102	245	0.528005	237	0.540734	222	0.540734	211	0.487021	206	0.426113	199	0.487021	188	0.555749	180	0.652012	169	0.657139	159	0.707107	145	0.701442	132	0.698375	119	0.621146	83	-0.11078	59	-0.239063
TEA domain transcription factors	TEAD	1183	4	378	0.101576	363	0.145106	346	0.141794	324	0.114053	297	0.185988	270	0.232838	243	0.231626	230	0.195161	203	0.271725	185	0.406564	143	0.514362	129	0.68841	117	0.840736	107	1.00683	93	1.13073	87	1.10283	74	0.861368	63	0.897219	62	0.922073	59	0.983548	57	1.0447	47	1.0006	41	1.13957
FERRY complex subunits		2246	5	145	0.100003	144	0.114277	125	0.0205141	115	0.203647	102	0.36743	94	0.480236	88	0.21941	81	0.283748	71	-0.197795	63	-0.197279	52	0.266626	47	0.388374	46	0.253996	40	0.543313	32	0.316963	28	0.227875	25	0.40604	25	0.40604	24	0.243688	19	0.296153	17	0.50713	10	0.592927	10	0.592927
STEAP family	STEAP	1324	5	227	0.0969384	222	0.0432285	210	-0.0486788	197	-0.211905	173	-0.330929	156	-0.293806	147	-0.344188	136	-0.377631	123	-0.453005	115	-0.436775	109	-0.511726	100	-0.534189	92	-0.362507	80	-0.500741	63	-0.378219	53	-0.0259598	44	0.087691	40	0.164336	37	0.263338	32	-0.0106595	28	0.106278	22	0.108803	17	0.157988
Tektins	TEKT	949	5	97	0.0779778	97	0.0779778	94	-0.127354	89	0.05906	83	-0.131509	79	-0.00627914	70	-0.171823	67	-0.364253	63	-0.555734	57	-0.970495	53	-1.17313	48	-1.17313	46	-1.5	45	-1.29099	32	-0.970495	29	-1.00132	28	-0.867528	25	-1.29099	24	-1.16426	23	-1.17313	21	-0.347767	11	-0.408248	11	-0.408248
Albuminoid family		1620	4	1586	0.0721086	1571	0.0637234	1521	0.071881	1455	0.0559599	1381	0.0311325	1294	0.0372064	1204	0	1123	0.0128892	1050	0.0636406	956	0.0698133	846	0.0912768	754	0.234561	668	0.262925	598	0.37498	538	0.44012	478	0.507844	415	0.636317	365	0.76688	330	0.82093	291	0.792087	249	0.702017	214	0.764492	192	0.833578
Scribble complex		1224	4	690	0.0620917	672	0.0956438	640	0.158286	582	0.242531	543	0.359572	496	0.419225	466	0.480445	434	0.544147	405	0.593945	377	0.687776	343	0.717965	315	0.751324	289	0.807664	263	0.817693	234	0.892085	203	0.937252	181	0.957862	160	0.990798	147	1.02212	129	1.07002	112	1.12769	89	1.14287	73	1.13753
CMG helicase complex		1999	11	2213	0.0585819	2177	0.0564496	2083	0.0785157	1901	0.0740056	1759	0.0807753	1619	0.103066	1489	0.110799	1351	0.1618	1221	0.168203	1108	0.216609	995	0.226998	912	0.263691	830	0.206773	727	0.254987	638	0.136008	543	0.149385	467	0.0780057	434	0.0966315	377	0.111905	325	0.100735	282	0.174653	221	0.294734	182	0.222214
Shieldin complex	SHLD	1656	3	55	0.0582404	55	0.0582404	55	0.0582404	54	0.172801	47	0.309058	42	0.381802	42	0.381802	21	0.273642	18	0	16	-0.2948	15	-0.47033	14	-0.630904	13	-0.381802	13	-0.381802	9	0	7	0.630904	7	0.630904	7	0.630904	7	0.630904	7	0.630904	7	0.630904	4	0.381802	4	0.381802
CBM complex		1405	3	609	0.0547722	602	-0.0094938	582	-0.119757	559	-0.251533	540	-0.307957	516	-0.388603	490	-0.488909	449	-0.676364	409	-0.40192	378	-0.11078	346	-0.209912	321	-0.184195	288	0.117848	255	0.121729	227	0.161539	212	0.103338	182	0.266656	157	0.3364	127	0.142876	101	0.222121	88	0.185725	63	0	54	0.47033
Tubulin polyglutamylase complex subunits	TPGS	2117	5	117	0.046738	116	-0.0192387	110	-0.279205	99	-0.539957	90	-0.795495	83	-0.700122	81	-0.621635	70	0	64	0.283092	64	0.283092	54	0.84375	52	1.40351	51	1.26211	49	1.39333	43	1.23324	39	0.670139	38	0.40684	37	0.692728	37	0.692728	34	1.01795	28	1.30405	16	0.550781	14	0.370037
AF4/FMR2 family	AFF	1145	4	338	0.0432782	329	0.067249	315	0.0960844	302	0.181208	276	0.141138	261	0.229243	243	0.398116	228	0.442793	214	0.462111	206	0.567221	190	0.628989	174	0.734984	156	0.687243	144	0.510274	115	0.170329	95	-0.0705134	89	-0.0163038	83	0.00488599	74	0	69	0.0405027	61	0.147392	51	0.516396	48	0.558232
Parvins	PARV	673	3	194	0.0349753	194	0.0349753	186	-0.11078	179	-0.0194374	170	-0.14903	160	-0.239063	151	-0.395207	144	-0.437199	137	-0.481651	134	-0.481651	118	-0.434983	109	-0.477965	98	-0.405102	89	-0.459967	75	-0.560538	64	-0.135062	60	-0.239063	51	-0.381802	47	-0.630904	42	-0.707107	38	-0.630904	24	-0.707107	18	0
Matrilins	MATN	1602	4	175	0.0339471	171	0.037908	168	0	165	0.139523	157	0.0511394	149	-0.286854	146	-0.123265	140	-0.122514	132	0	128	0.175812	126	0.187751	120	0.208144	116	0.244881	107	0.149036	97	0.43386	89	0.497854	77	1.06404	71	1.08061	67	0.868396	59	0.99787	51	0.689254	40	0	38	0
Phosphatidylinositol transfer proteins	PITPN	1151	6	203	0.030303	201	0.0315878	190	0.0388438	180	0.0724751	171	0.0770266	157	0.11813	153	0.242583	148	0.176898	137	0.201583	132	0.0630732	118	0.182498	110	0.350867	103	0.348924	97	0.505114	85	0.505114	82	0.454683	80	0.538742	72	0.460448	65	0.286133	61	0.371944	52	0.410055	39	0.559305	37	0.406973
Transcription and export complex 2		1276	5	453	0.0162651	445	0.0346909	425	0.0494081	385	0.160395	358	0.327048	326	0.565232	296	0.407211	271	0.285878	254	0.247287	243	0.213634	221	0.0398173	203	0.130329	184	0.22719	168	0.407468	144	0.207034	125	0.527039	113	0.802543	103	0.785848	96	0.841531	79	0.282009	69	0.121767	53	-0.0514491	46	-0.349089
Tropomyosins	TPM	777	4	894	0.0156956	886	0.0319255	845	0.0766113	764	0.0834727	705	0.0958298	633	0.115215	578	0.144299	534	0.12412	501	0.0292796	462	-0.0400044	413	-0.0536274	386	0	350	-0.0224629	311	-0.0115235	272	-0.188555	244	-0.224654	222	-0.278538	208	-0.267425	194	-0.153255	185	-0.223053	166	-0.28313	145	-0.316896	129	-0.369336
Eukaryotic translation initiation factor 3	EIF3	1121	13	2430	0.0148531	2407	0.041078	2275	0.138793	2026	0.151751	1857	0.204527	1631	0.37908	1451	0.3739	1253	0.659807	1115	0.776853	1009	0.727146	865	0.675733	762	0.646682	687	0.404134	597	0.4831	519	0.318497	455	0.16338	404	0.134429	353	0.165732	283	0.0130136	240	0.100808	192	0.347127	143	0.894502	115	1.20115
MD-2 related lipid recognition domain containing		2129	4	357	0.0123549	354	0	350	0.0247542	343	0.0628689	326	0.169925	316	0.21335	310	0.214153	304	0.225877	291	0.336161	275	0.456822	260	0.434636	240	0.493502	223	0.57829	209	0.684952	183	0.480404	163	0.361176	142	0.167893	124	-0.100199	109	-0.464374	98	-0.377336	88	-0.303772	71	0.0792327	59	0.603231
T cell receptors	TR	370	4	373	0.0108069	371	0.0111228	369	0.0114528	368	0.00798489	359	0.0053918	350	0.0033264	346	0.0033264	343	-0.000438212	332	0	315	0.00242718	301	0.00488599	286	0	255	0.0570076	235	0.150115	193	0.103066	170	0.394182	148	0.505461	128	0.438673	117	0.601123	98	0.735907	93	0.513915	83	0.717387	67	0.150584
TAFA chemokine like family	TAFA	1829	5	102	0.00776787	102	0.00776787	100	-0.164492	90	-0.213454	83	-0.27779	80	-0.49951	74	-0.780254	68	-1.03181	62	-0.923626	58	-1.32109	56	-1.29394	48	-1.14278	48	-1.14278	47	-0.897896	39	-0.617031	33	0.131948	32	0.316963	31	0.375262	31	0.375262	26	0.375262	26	0.375262	14	0.612269	13	0.380465
Spectrin repeat containing nuclear envelope family	SYNE	1252	4	349	0.00421302	345	-0.00414271	329	0.00436834	308	0	282	0.010438	260	0.0389934	236	0.0544962	221	0.117735	202	0.0686189	184	0.094133	160	0.0875046	142	0.0481118	130	0.0570516	115	0.0924037	102	0.0722672	83	0.0759694	79	0.091223	65	0.196946	56	0.10136	52	0.126975	44	0.629738	36	0.640179	29	0.656493
Adiponectin receptors	ADIPOR	293	2	400	0	398	0	397	0	392	0	381	0	374	0	367	0	361	0	346	0	330	0	302	0	280	0	250	0	228	0	198	0	161	0	109	0	87	0	64	0	34	0	20	0	9	0	5	0
Protein phosphatase 3 regulatory subunits	PPP3R	697	2	137	0	137	0	135	0	132	0	128	0	123	0	123	0	120	0	115	0	107	0	103	0	97	0	92	0	84	0	74	0	63	0	54	0	48	0	37	0	34	0	29	0	24	0	23	0
Multiple C2 and transmembrane domain containing	MCTP	826	2	47	0	45	0	44	0	42	0	37	0	35	0	33	0	32	0	30	0	30	0	29	0	26	0	22	0	21	0	17	0	13	0	10	0	9	0	9	0	8	NaN	6	NaN	2	NaN	2	NaN
Biogenesis of lysosomal organelles complex 3	BLOC3S	1039	2	91	0	91	0	90	0	87	0	84	0	83	0	83	0	83	0	82	0	79	0	77	0	74	0	68	0	62	0	56	0	51	0	47	0	44	0	41	0	35	0	33	0	29	0	20	0
Flotillins	FLOT	1114	2	437	0	427	0	395	0	363	0	338	0	310	0	272	0	254	0	234	0	216	0	191	0	163	0	129	0	116	0	97	0	83	0	67	0	59	0	50	0	42	0	36	0	26	0	24	0
Protein phosphatase 2 scaffold subunits	PPP2R1	1266	2	506	0	500	0	476	0	439	0	414	0	382	0	353	0	336	0	312	0	286	0	261	0	238	0	209	0	187	0	168	0	141	0	126	0	120	0	98	0	80	0	71	0	62	0	50	0
Linear ubiquitin chain assembly complex		1390	3	477	0	467	0.0938713	448	0.144066	395	0.047063	364	-0.0489419	326	-0.0249884	304	-0.141242	269	-0.341864	233	-0.558769	200	-0.707107	169	-0.611947	148	-0.555749	119	-0.2007	92	-0.239063	62	-0.0643513	53	-0.264124	40	-0.492208	36	-0.665469	33	-0.47033	25	-0.528005	22	0.707107	14	0.707107	10	0.707107
NPHP complex		1546	2	151	0	149	0	146	0	143	0	136	0	131	0	130	0	124	0	119	0	114	0	104	0	101	0	98	0	89	0	73	0	67	0	61	0	56	0	48	0	40	0	34	0	30	0	28	0
INHAT complex		1658	2	455	0	449	0	430	0	394	0	377	0	352	0	321	0	304	0	274	0	254	0	232	0	213	0	196	0	179	0	157	0	144	0	131	0	118	0	102	0	86	0	70	0	53	0	44	0
Dehydrodolichyl diphosphate synthase		1733	2	96	0	95	0	92	0	87	0	75	0	64	0	58	0	50	0	42	0	38	NaN	32	0	26	0	25	0	25	0	20	0	18	0	17	0	17	0	16	0	14	0	13	0	9	0	6	NaN
Serine beta lactamase family		1791	2	91	0	88	0	82	0	73	0	61	0	56	0	50	0	43	0	38	0	33	0	28	0	26	0	25	0	23	0	19	0	17	0	15	0	11	0	11	0	9	0	8	0	6	0	5	0
RZZ complex		1933	3	180	0	176	0.0349753	166	0.177751	143	0.325649	129	0.381802	121	0.381802	109	0.481651	103	0.563609	95	0.509655	90	0.449972	75	0.492208	73	0.439608	70	0.462325	65	0.502068	60	0.47033	47	0.555749	41	0.511286	39	0.47033	32	0.528005	27	0.319312	23	0.239063	17	-0.172801	13	-0.381802
Calmodulin binding transcription activators	CAMTA	1941	2	82	0	81	0	81	0	79	0	71	0	67	0	65	0	64	0	60	0	53	0	47	0	44	0	41	0	37	0	31	0	26	0	22	0	20	0	17	0	12	0	11	0	8	0	7	0
Atrophins		2003	2	175	0	172	0	169	0	160	0	153	0	146	0	142	0	140	0	132	0	125	0	120	0	108	0	104	0	98	0	91	0	82	0	75	0	70	0	65	0	54	0	51	0	43	0	40	0
Methylcrotonyl-CoA carboxylase subunits	MCCC	2047	2	247	0	240	0	224	0	187	0	163	0	152	0	127	0	115	0	106	NaN	90	0	77	0	66	NaN	59	0	52	NaN	42	0	33	0	28	NaN	25	0	21	0	20	NaN	16	NaN	11	0	11	0
Ferredoxin family	FDX	2115	2	89	0	88	0	74	0	71	0	63	0	61	0	58	0	57	0	50	0	49	0	45	0	42	0	40	0	38	0	34	0	28	0	27	0	25	0	24	0	23	0	22	0	19	0	17	0
Serine hydroxymethyltransferase family	SHMT	2142	2	395	0	388	0	367	0	334	0	308	0	279	0	254	0	235	0	218	0	199	0	186	0	172	0	162	0	150	0	139	0	109	0	88	0	74	0	61	0	55	0	45	0	37	0	34	0
TSNAXIP1 domain containing		2229	3	45	0	45	0	43	0.239063	41	0.381802	37	-0.381802	34	-0.528005	34	-0.528005	34	-0.528005	30	-0.59517	26	-0.381802	26	-0.381802	21	0	21	0	18	0	13	0.707107	12	NaN	12	NaN	12	NaN	12	NaN	10	0.707107	10	0.707107	8	-0.707107	7	0.707107
Isthmin family	ISM	2232	2	33	0	32	0	30	0	28	0	26	0	24	0	21	0	20	0	20	0	20	0	19	0	18	0	16	0	16	0	13	0	13	0	12	0	11	0	11	0	9	0	8	NaN	5	0	5	0
Methionine adenosyltransferase family	MAT	2234	2	255	0	253	0	239	0	211	0	191	0	164	0	153	0	139	0	123	0	110	0	93	0	87	0	80	0	67	0	59	0	49	0	39	0	35	0	34	0	32	0	29	0	25	0	22	0
Basonuclin zinc finger proteins	BNC	2242	2	87	0	87	0	86	0	83	0	79	0	76	0	74	0	69	0	67	0	63	0	59	0	55	0	51	0	50	NaN	43	0	34	0	29	0	27	0	26	0	22	0	20	0	16	0	16	0
Prokineticin family	PROK	2243	2	145	0	145	0	139	0	137	0	129	0	125	0	121	0	115	0	112	0	107	0	95	0	90	0	81	0	78	0	69	0	57	0	49	0	42	0	38	0	31	0	29	0	20	NaN	13	0
Prominin family	PROM	2244	2	660	0	652	0	640	0	626	0	608	0	576	0	538	0	516	0	480	0	428	0	381	0	337	0	275	0	221	0	167	0	121	0	81	0	53	0	37	0	26	0	24	0	16	0	12	0
Mitofusin family	MFN	2265	2	424	0	414	0	392	0	366	0	331	0	310	0	285	0	258	0	233	0	200	0	180	0	165	0	142	0	122	0	104	0	75	0	66	0	53	0	42	0	38	0	28	0	20	NaN	17	0
NHS family	NHS	2269	4	142	0	141	0.0446025	131	0.2398	113	0.569851	97	0.636361	86	0.697399	80	0.863591	73	0.967757	64	1.03631	57	1.09694	49	1.11229	43	1.13736	40	1.14878	38	1.14759	31	1.1547	29	1.1547	26	1.14148	25	1.13957	24	1.13721	20	1.11901	18	1.09703	12	1.04662	11	0.992966
R2TP complex		1401	4	1039	-0.00237559	1026	-0.00218567	971	-0.00257169	873	-0.00244941	806	-0.00193513	734	-0.00266995	671	-0.00196051	593	-0.00336826	538	-0.00380931	489	-0.00351575	420	0.0069632	360	0.0273561	323	0.0107159	284	0	237	0.0112015	183	0.00029337	150	0	131	-0.00169428	98	0.00393701	86	0	61	0.0339345	46	0.0857842	37	0.0888934
Proteasome	PSM	690	45	9500	-0.00598244	9417	-0.000745287	8892	0.0440447	8077	0.130406	7479	0.155604	6859	0.169997	6356	0.208617	5776	0.205551	5218	0.328933	4758	0.339264	4349	0.382274	4084	0.389528	3822	0.358045	3502	0.286588	3146	0.479881	2904	0.311561	2547	0.087254	2381	-0.104372	2150	-0.299982	2008	-0.620791	1816	-0.786686	1592	-0.878879	840	0.563677
Tubulin gamma complex component family	TUBGCP	2224	5	354	-0.00864689	350	-0.0397022	328	-0.0494053	296	0.0349037	273	-0.0438217	250	-0.12244	227	-0.0766775	210	-0.292001	190	-0.529688	181	-0.19192	150	-0.212944	139	0.115874	122	-0.323627	115	-0.505825	98	-0.074077	78	-0.0912794	66	0.550781	62	1.17313	60	0	57	0.271545	53	0.84375	39	0.343622	37	0.271545
R2SP complex		2007	4	899	-0.0101286	887	-0.00956378	843	-0.0107273	756	-0.00804039	706	-0.00617117	642	-0.00649705	583	-0.00695276	513	-0.00696943	469	-0.00535322	431	-0.00460322	376	0.00282366	329	0.0111493	297	-0.0019791	264	-0.0120093	224	-0.0139203	182	-0.0341183	154	-0.0520846	136	-0.0721999	105	-0.129506	91	-0.138921	70	-0.237377	55	-0.188709	44	-0.162416
Crumbs complex		1223	9	628	-0.0115598	616	-0.00118216	588	-0.0227211	555	0.0565968	516	0.0421263	483	0.106426	444	0.166224	422	0.221235	391	0.279791	365	0.282626	326	0.461469	306	0.224786	272	0.252424	260	0.190616	238	0.139716	217	0.112387	189	0.385815	177	0.482867	156	0.12328	131	-0.0583999	114	-0.0533906	84	0.0573374	66	0.155039
WIPI family	WIPI	1568	4	211	-0.0299987	209	-0.0314733	196	0.0252654	184	-0.0251	159	-0.0198234	146	-0.0622017	131	-0.0398196	118	-0.0478592	101	-0.0237303	91	0.0640475	78	0.364553	65	0.331379	63	0.672532	59	0.505253	48	0.346168	42	0.213833	40	0.153683	38	0.213833	37	0.132056	36	0	34	-0.213833	18	-0.213833	16	-0.31427
TMEM8 family	TMEM8	1957	3	65	-0.0370927	65	-0.0370927	64	0.0370927	63	0	59	-0.0394828	55	0.151641	54	0.22478	52	0.252787	47	0.194434	45	0.239063	42	0.255224	38	0.239063	36	0.2948	34	0.218246	29	0.281746	24	0	23	-0.0814283	23	-0.0814283	21	0	18	0	16	-0.239063	9	0	8	-0.239063
Ragulator complex	LAMTOR	1040	5	388	-0.0386309	381	-0.0683012	362	0.0440424	323	0.236957	295	0.307474	267	0.334231	243	0.408885	222	0.415642	184	0.38977	174	0.122924	145	-0.0363999	132	-0.219443	114	-0.45787	96	-0.345324	76	-0.308398	66	-0.247891	59	-0.0385694	51	0.178486	44	0.140215	39	-0.0469339	31	0.232959	18	0.131948	16	0.39587
Ferritin chains		1455	4	540	-0.0409539	533	-0.0442524	520	-0.0441326	504	-0.038863	478	-0.0403664	446	-0.0473642	417	-0.0542888	398	-0.0480743	376	-0.0589543	357	-0.0474812	336	-0.0597118	310	-0.0536171	275	-0.0423624	246	-0.0169321	216	0.0620644	194	0.0889146	178	0.116618	158	0.0773417	145	0.0894848	131	0.0821932	116	0.0791229	101	0.156242	93	0.139697
Gasdermins	GSDM	1529	6	441	-0.0472292	418	-0.303892	379	-0.310169	334	-0.413013	289	-0.463568	260	-0.236351	238	0.107014	207	0.564095	185	0.645202	168	0.48089	146	0.560022	134	0.617813	125	0.600056	116	0.610683	95	0.693972	78	0.99941	65	1.49257	58	1.54107	46	1.53655	39	1.5833	37	1.57538	24	1.67545	19	1.72972
Procollagen-lysine,2-oxoglutarate 5-dioxygenase family	PLOD	2023	3	421	-0.0531883	416	-0.0272083	390	0	344	-0.161539	291	-0.125873	260	0.11078	226	-0.239063	205	-0.11078	181	0.0718917	163	-0.135062	140	-0.218246	135	-0.172801	127	-0.121729	110	0.151641	98	0.135062	86	0.381802	76	0.455639	73	0.415876	67	0.415876	62	0.341864	54	0.212073	46	0.60942	42	0.59517
Transmembrane 9 superfamily members	TM9SF	1239	4	202	-0.0576449	198	-0.063941	187	-0.032028	158	-0.122009	140	-0.0573045	116	-0.219982	98	-0.55799	90	-0.51519	75	-0.138147	68	-0.36871	51	0.656808	49	1.07761	48	1.08952	41	1.1547	33	0.83315	32	0.687243	27	0.992966	26	0.888889	25	0.411847	23	0.434651	22	0.493382	14	0	13	-0.493382
Guanylate cyclases	GUCY	819	8	524	-0.0626912	523	-0.0550706	511	-0.0315768	502	-0.0571088	475	-0.0237035	458	-0.0751591	439	0.00367722	423	0.042365	402	0.109194	379	0.183549	366	0.15754	335	0.234847	314	0.32542	287	0.426236	251	0.506768	223	0.490977	199	0.584433	186	0.43869	175	0.421104	164	0.340951	151	0.214944	125	0.389774	112	0.351102
RNA pseudouridylate synthase domain containing	RPUSD	727	4	102	-0.0788153	102	-0.0788153	98	-0.122633	89	-0.07892	76	0	66	-0.180185	58	-0.167493	55	-0.32388	47	-0.206608	45	-0.252107	37	0.298466	35	0.656808	35	0.656808	27	0.434651	20	1.1547	17	0.652024	17	0.652024	17	0.652024	14	0	12	0	11	0.493382	7	0.493382	7	0.493382
ENAH/VASPs		946	3	466	-0.0795111	460	0.00724686	445	0.0525372	417	0.116364	401	0.133345	379	0.158812	359	0.228994	337	0.235476	320	0.250031	303	0.381802	277	0.387858	257	0.37501	243	0.429525	223	0.47609	199	0.528005	176	0.473992	156	0.507672	139	0.448941	125	0.314573	105	0.575162	93	0.401044	70	0.405102	52	0.639106
FASTK mitochondrial RNA binding family	FASTK	1538	6	299	-0.0873516	297	-0.0812613	283	-0.0975147	252	-0.12623	221	-0.0815372	187	-0.0692468	164	-0.0888079	151	0.154246	126	-0.170666	119	-0.198158	98	0.0449678	91	0.204393	87	0.252805	77	0.318776	64	0.458071	52	0.651668	50	0.48755	49	0.581304	45	0.371799	39	0.401099	34	0.330042	23	0.2193	20	-0.279508
Purinosome		1569	6	733	-0.0921918	720	-0.0731849	669	-0.121436	574	-0.210476	512	-0.329161	444	-0.586429	385	-0.802965	349	-0.717002	317	-0.653079	283	-0.600539	240	-0.524351	221	-0.396209	213	-0.376032	184	-0.325468	165	-0.276438	142	-0.167515	121	-0.0748487	116	-0.139227	104	-0.0652743	92	0.378638	83	0.97494	66	1.15283	63	1.07866
Interferon receptors		599	5	719	-0.0957941	715	-0.102703	707	-0.109557	677	-0.0916604	646	-0.186305	626	-0.205826	611	-0.24484	589	-0.334587	562	-0.286475	543	-0.309304	515	-0.31087	489	-0.415111	473	-0.402579	449	-0.372965	414	-0.390519	354	-0.343476	289	-0.101293	255	-0.0428134	216	-0.0603777	192	-0.132341	168	0.0669967	138	0.0739644	117	-0.0575617
Myocyte enhancer factor 2 proteins	MEF2	649	4	588	-0.0992481	577	-0.0505008	563	-0.0502519	538	-0.124305	503	-0.0934608	479	-0.174709	467	-0.193362	445	-0.331379	421	-0.307946	390	-0.26969	359	-0.242113	342	-0.235854	320	-0.270546	304	-0.286393	278	-0.235416	245	-0.158498	216	-0.10136	198	0	189	0.0581353	167	-0.0580298	141	-0.0184541	115	-0.135076	102	-0.148505
Adenylate cyclases	ADCY	53	10	589	-0.116984	581	-0.135596	570	-0.197876	557	-0.218286	528	-0.164362	510	-0.242786	493	-0.298655	472	-0.438086	449	-0.619384	437	-0.719963	418	-0.557703	389	-0.543689	366	-0.488058	347	-0.315639	318	0.00675842	290	0.309841	266	0.675653	257	0.626167	248	0.478192	228	0.0379863	221	-0.44104	201	-0.118037	178	-0.630012
Proline rich proteins	PRB, PRH	972	6	144	-0.118756	142	-0.10656	140	-0.469588	137	-0.574852	134	-0.617577	127	-0.869441	124	-0.858951	123	-0.831737	117	-0.957723	111	-0.957723	105	-1.10072	102	-1.22474	101	-1.09086	99	-0.956002	97	-0.519876	92	-0.421005	92	-0.421005	90	-0.45592	87	-0.30439	87	-0.30439	82	-0.251129	79	0.120412	79	0.120412
Exosome complex	EXOSC	817	12	1301	-0.125192	1280	-0.139907	1191	-0.00164469	1050	-0.0768808	950	-0.208647	858	-0.141407	746	-0.102278	657	-0.0537968	591	0.0125306	535	0.170409	463	0.260684	420	0.451033	393	0.557037	357	0.508303	306	0.555914	263	0.699039	251	0.82019	233	0.919684	219	0.977992	194	1.30596	176	1.10275	133	1.38926	119	1.54246
Tissue inhibitor of metallopeptidases	TIMP	892	4	1726	-0.134847	1709	-0.132359	1682	-0.159054	1629	-0.120383	1556	-0.138875	1482	-0.109585	1408	-0.0701893	1348	-0.0720518	1276	-0.0417	1193	-0.0108191	1116	-0.0315029	1031	0.00428394	916	0.0478763	819	0.0481655	734	-0.04938	630	-0.0439423	539	-0.0739171	462	-0.116855	387	-0.111577	325	-0.304413	261	-0.461276	193	-0.575462	146	-1.05765
RELT family	REL	1406	3	76	-0.135062	75	-0.212073	73	-0.381802	69	-0.642723	62	-0.707107	54	-0.665469	51	-0.707107	49	-0.381802	41	0.381802	39	0.59517	36	0.707107	34	0.707107	32	0.528005	27	0.707107	24	0.707107	20	0.528005	20	0.528005	19	0.239063	19	0.239063	12	-0.707107	10	-0.528005	5	-0.707107	4	0.707107
Cleavage stimulation factor subunits	CSTF	1449	4	385	-0.147209	378	-0.179616	360	-0.443375	324	-0.273609	298	-0.348096	276	-0.157874	246	0	217	0.058629	193	0.415165	183	0.550949	162	0.868729	142	0.690515	137	0.743174	120	0.730471	110	0.648466	101	0.896855	93	1.05873	86	1.10844	83	1.13859	77	1.09796	67	0.950448	57	0.478933	55	0.168472
ADP-ribosyltransferase family	ART	2030	4	88	-0.158287	86	0	84	-0.126975	82	-0.108086	76	-0.190607	75	-0.249178	73	-0.186273	72	-0.190607	70	-0.240155	65	0.0340793	61	0.0241919	61	0.0241919	60	0.0679674	59	0.0281224	53	0.0330839	47	0.263565	45	0.32388	42	0.629738	40	0.516194	37	0.87604	33	0.900382	29	0.83315	27	0.323316
Vanin family	VNN	10	3	142	-0.172801	139	-0.18299	137	-0.268124	135	-0.358618	126	-0.125873	123	-0.22478	119	-0.151641	115	-0.2948	111	-0.22478	105	-0.358618	98	-0.431042	90	0	81	0.47033	79	0.528005	70	0.680972	64	0.695813	59	0.691937	55	0.689205	51	0.707107	49	0.689205	44	0.680972	36	0.273642	29	0.691937
BAG cochaperones	BAG	1139	6	1259	-0.198264	1244	-0.203549	1191	-0.197727	1090	-0.228882	1002	-0.230941	916	-0.194266	850	-0.196326	769	-0.198691	707	-0.282803	636	-0.228191	555	-0.0849385	465	0.0764857	408	0.242915	361	0.421505	308	0.680412	252	0.929212	208	1.22211	179	1.3676	160	1.50226	141	1.63727	123	1.67198	95	1.65031	78	1.71486
WASH complex		1331	6	351	-0.210043	347	-0.176885	329	0.314829	289	0.603639	257	1.09365	241	1.09465	232	0.953221	206	0.703108	186	0.75351	176	0.670897	143	0.650996	128	0.754484	115	0.682243	101	0.487092	90	0.700263	69	0.45069	56	0.573948	55	0.516302	52	0.68659	46	0.851637	42	0.886864	24	1.28184	23	1.04809
Oxoglutarate dehydrogenase complex		2022	5	500	-0.217697	493	-0.200073	464	-0.20334	407	-0.248672	361	-0.249964	315	-0.206054	267	-0.0368923	240	0.0529701	213	0.045319	197	0.171667	171	0.267132	162	0.26432	151	0.403893	136	0.396004	123	0.426015	112	0.43854	104	0.408245	95	0.398564	87	0.407081	79	0.327713	71	0.402718	60	0.422983	55	0.315565
Cysteine rich transmembrane BMP regulators	CRIM	1660	4	108	-0.219589	108	-0.219589	102	-0.321087	96	-0.376128	91	-0.356272	85	-0.391763	80	-0.252768	74	-0.249734	69	-0.206608	67	-0.202515	59	-0.251032	54	-0.364553	49	-0.269194	43	-0.134842	33	-0.505253	27	-0.513024	26	-0.63301	24	-0.816497	24	-0.816497	21	-0.186618	20	-0.365148	13	-0.323316	8	0
ZYG11 cell cycle regulator family	ZYG11	6	3	79	-0.222121	79	-0.222121	75	-0.273642	66	-0.347974	56	-0.415876	50	-0.652012	44	-0.381802	43	-0.492208	39	-0.59517	28	-0.492208	22	-0.2948	22	-0.2948	20	-0.630904	19	-0.707107	16	-0.707107	14	-0.707107	12	0	11	-0.381802	9	0	9	0	9	0	6	NaN	6	NaN
Elongin complex	ELO	1392	4	776	-0.222248	762	-0.21524	728	-0.19266	682	-0.152765	637	-0.135346	585	-0.133284	548	-0.1179	514	-0.103474	488	-0.086504	451	-0.0806742	409	-0.0743008	375	-0.0624901	343	-0.0666193	312	-0.0692691	277	-0.127486	254	-0.197748	219	-0.243429	194	-0.222568	160	-0.313177	140	-0.306217	119	-0.421804	100	-0.404522	83	-0.515684
MIA family	MIA	1300	4	249	-0.230175	246	-0.257764	231	-0.462002	218	-0.497854	200	-0.902834	189	-1.01473	183	-1.06048	171	-1.14922	157	-1.13834	142	-0.97513	135	-0.713101	123	-0.356272	114	-0.424299	109	-0.277401	88	0	78	0.091223	72	0.0404678	66	0	57	-0.0281224	50	0	47	-0.217821	33	-0.404522	27	-0.513024
Dishevelled binding antagonist of beta catenin family	DACT	2033	3	103	-0.239063	101	-0.215558	100	-0.250989	94	-0.264124	89	-0.341864	80	-0.418719	80	-0.418719	74	-0.142876	65	-0.172801	61	-0.0872096	49	0.218246	47	0.281746	40	0.639106	36	0.665469	25	0.61556	20	0.707107	18	0.707107	14	0.707107	13	0.707107	11	0.528005	10	0.381802	8	-0.381802	5	-0.707107
Nuclear factor I family	NFI	1985	4	427	-0.259735	417	-0.206351	391	-0.343867	356	-0.414096	329	-0.691976	308	-1.08368	280	-0.867511	251	-0.941656	213	-0.928139	195	-0.0948114	176	0.468063	160	0.58021	149	0.692699	138	0.686021	121	0.511827	108	0.687243	82	0.283733	76	0	72	-0.276046	64	0	57	0.138147	42	0	38	-0.167493
TSC complex		1497	3	911	-0.265695	904	-0.270727	874	-0.272887	837	-0.279556	799	-0.269153	741	-0.255224	698	-0.264799	652	-0.204608	598	-0.211645	563	-0.194931	521	-0.197928	486	-0.191865	450	-0.161859	426	-0.199875	380	-0.195151	338	-0.217131	308	-0.215216	265	-0.18633	228	-0.109143	199	-0.114527	174	-0.145684	134	-0.244885	96	-0.130307
Junctophilins	JPH	1601	4	173	-0.265863	170	-0.395438	162	-0.511042	152	-0.656779	141	-0.717521	128	-0.918844	114	-0.928139	103	-0.49235	98	-0.587348	93	-0.551985	85	-0.268114	80	-0.182559	76	0.182559	72	0	62	0.226472	54	0.530995	48	0.570791	45	0.497854	41	0.581412	36	0.756015	34	0.795046	26	0.434651	23	0.252107
Transmembrane BAX inhibitor motif containing	TMBIM	1215	6	287	-0.277728	283	-0.179494	276	-0.148968	271	-0.00173778	256	-0.171913	225	-0.0575057	215	0.0369845	208	0.0873243	196	0.241047	188	0.288146	171	0.465356	163	0.567236	151	0.502214	141	0.384249	119	0.447449	105	1.07096	92	1.44551	82	1.59392	75	1.38693	66	1.51775	62	1.43606	49	1.3836	45	1.44533
Pyruvate dehydrogenase complex	PDH	1547	5	785	-0.281417	778	-0.220419	732	0.0892892	641	0.381025	591	0.387642	532	0.48138	471	0.623367	425	0.77367	385	0.983051	360	1.19368	322	1.22116	297	1.10862	286	1.12176	260	1.16564	229	1.01102	210	0.941298	191	0.947113	176	0.866333	170	0.891548	152	1.03212	141	1.08948	124	1.08998	111	1.10874
SKI complex subunits		2119	3	271	-0.2948	268	-0.2948	254	-0.268124	218	-0.668066	203	-0.707107	186	-0.665469	161	-0.65944	136	-0.528005	122	-0.285361	113	-0.161539	91	-0.0814283	81	-0.255224	71	-0.381802	62	-0.239063	54	0	42	0.381802	39	0.239063	36	0.47033	32	0.630904	29	0.680972	24	0.685668	17	0.630904	16	0.61556
Fatty acid hydroxylase domain containing		552	6	196	-0.306046	191	-0.25723	177	-0.186705	172	0.00139878	161	0.133518	145	0.215321	134	0.196932	127	0.164019	118	0.388753	113	0.369208	105	0.409013	96	0.0787172	93	-0.0861537	85	0.0577584	74	0.23581	56	0.450899	53	0.678158	49	0.807076	46	0.926597	40	1.37541	38	1.54409	29	1.59825	27	1.50008
Perilipins	PLIN	678	5	431	-0.321018	422	-0.315867	399	-0.307966	375	-0.279255	344	-0.345397	327	-0.369336	302	-0.39961	280	-0.403426	260	-0.409665	243	-0.394163	224	-0.397527	211	-0.390474	193	-0.342792	175	-0.344169	156	-0.313423	136	-0.334641	111	-0.37798	90	-0.408244	81	-0.314133	64	-0.187694	57	-0.105127	37	0.51562	27	0.677807
Signal recognition particle		1876	6	767	-0.325646	751	-0.30449	689	-0.233815	597	-0.121087	528	-0.0104765	459	0.312452	391	0.347638	336	0.279634	292	0.409225	272	0.438262	226	0.56877	201	0.216383	177	0.160813	141	-0.844013	130	-0.649063	116	-1.15797	111	-0.254781	97	0.10656	85	-0.635861	75	-0.90958	68	0.0692016	56	-0.317373	54	0
Stomatin family	STOM	1734	5	550	-0.343421	540	-0.350794	517	-0.357996	485	-0.361023	449	-0.321302	407	-0.232742	377	-0.19377	348	-0.0500913	329	0.0139716	309	0.14671	287	0.252327	259	0.306902	234	0.321114	209	0.479443	178	0.66559	162	0.735096	142	0.666453	121	0.593826	104	0.464088	91	0.454148	79	0.423238	57	0.426415	48	0.408205
GPN-loop GTPases	GPN	578	3	136	-0.352463	134	-0.411326	129	-0.488453	119	-0.399503	110	-0.505209	100	-0.60942	93	-0.540734	90	-0.445109	77	-0.327038	72	-0.2948	63	-0.158101	56	-0.0643513	53	-0.2948	45	-0.685668	30	-0.707107	27	-0.59517	25	-0.528005	24	0	21	0	19	-0.528005	16	0.381802	12	0	9	0
M20 metallopeptidases		1443	5	238	-0.356776	237	-0.349983	229	-0.376163	212	-0.378165	195	-0.305136	179	-0.190233	168	-0.169628	163	-0.0890876	149	0.0603166	141	0.0814387	127	0.161963	116	0.15404	105	0.168278	98	0.361921	80	0.349789	70	0.670398	61	0.811634	56	0.809835	51	1.00613	44	1.00011	36	0.910647	28	1.01897	23	1.2062
Axonemal radial spoke subunits	RSPH	2046	8	117	-0.358417	117	-0.358417	112	-0.401869	111	-0.517728	101	-0.429066	95	-0.26806	92	-0.385568	91	-0.284709	86	-0.527631	82	-0.62448	77	-0.365841	69	-0.23646	64	0.138889	60	0.296464	51	0.137916	50	0.26166	47	0.582867	45	0.632333	44	0.712039	38	0.0765838	36	0.421875	23	0.661664	22	0.837948
Brain expressed X-linked family	BEX	1217	5	139	-0.362666	139	-0.362666	136	-0.372034	132	-0.368636	118	-0.3643	107	-0.40621	103	-0.406516	99	-0.401805	96	-0.400933	91	-0.422399	83	-0.282984	76	-0.0852035	72	0.115231	69	0.344326	60	0.189619	58	0.385738	55	0.715742	53	0.568575	49	0.587689	45	0.885069	25	1.26168	19	1.21433	16	1.28321
Integrator complex	INTS	1366	16	829	-0.369378	820	-0.341323	780	-0.221839	701	-0.142065	601	-0.000651627	537	0.30956	467	0.536002	413	0.465283	358	0.486632	340	0.628536	281	0.545826	262	0.418642	234	0.452619	212	0.610657	186	0.626121	153	0.870758	144	0.853963	133	0.566349	125	0.388439	107	0.696714	83	0.376283	48	0.363173	44	0.153679
Cleavage factor Im complex subunits		2101	3	593	-0.374795	575	-0.24903	544	-0.11078	470	-0.0147547	423	-0.141964	364	-0.0793243	307	-0.0360029	273	0.178319	244	0.270644	215	0.129395	184	-0.14801	150	-0.42208	133	-0.61556	100	-0.697217	88	-0.65944	73	-0.431042	65	-0.333067	59	-0.0938713	53	0.492208	43	0.381802	32	0.2948	22	0.172801	18	0.59517
Transmembrane and coiled-coil domain containing	TMCC	774	3	80	-0.381802	80	-0.381802	78	0	74	-0.707107	67	-0.707107	61	-0.381802	59	-0.172801	52	0.445109	46	0.674555	43	0.674555	42	0.665469	36	0.707107	36	0.707107	36	0.707107	29	0.528005	25	0.630904	23	0.528005	23	0.528005	23	0.528005	19	0.707107	18	0.707107	14	0.707107	13	0.707107
Myozenins	MYOZ	1607	3	78	-0.381802	78	-0.381802	78	-0.381802	77	-0.304852	75	-0.135062	70	-0.0938713	69	-0.145684	68	-0.2007	67	-0.258714	66	-0.319312	62	-0.415876	58	-0.341864	55	-0.528005	55	-0.528005	49	-0.528005	46	-0.381802	43	-0.431042	36	0	32	0.239063	30	0	26	0.2948	19	-0.381802	19	-0.381802
SCAR/WAVE complex		1793	6	618	-0.387769	606	-0.495791	568	-0.578374	513	-0.532566	484	-0.559648	436	-0.583324	393	-0.294272	364	0.00165786	333	0.368401	306	0.707303	256	0.370064	239	0.342811	229	0.292592	213	0.452658	186	0.789615	167	0.642615	152	0.673493	139	0.382145	129	0.30635	117	0.459927	105	0.502152	72	0.911465	61	0.83562
PARN exonuclease family		2052	3	212	-0.395207	207	-0.360819	189	-0.158101	174	-0.0422019	163	0.0144075	148	0.0627066	131	0.19225	115	0.30356	103	0.370489	96	0.319312	82	0.3364	79	0.350378	75	0.413438	67	0.483821	60	0.549434	53	0.477965	48	0.515671	46	0.487021	44	0.528005	36	0.623752	33	0.652012	23	0.697217	20	0.707107
Proline rich and Gla domain containing	PRRG	1249	4	57	-0.404522	57	-0.404522	56	-0.493382	54	-0.63301	51	-0.513024	47	-0.243943	47	-0.243943	47	-0.243943	44	0	43	0.252107	40	0	36	-0.31427	32	0	32	0	27	0.115317	27	0.115317	24	0	23	-0.278031	21	-0.434651	19	0.434651	17	0.957549	11	1.1547	11	1.1547
Receptor transporter proteins	RTP	719	5	55	-0.40604	55	-0.40604	53	-0.555734	53	-0.555734	48	-0.50713	43	-0.0543353	41	-0.685828	40	-0.912871	36	-1.01795	36	-1.01795	36	-1.01795	34	-1.36279	34	-1.36279	32	-1.30405	26	-1.01795	25	-1.29099	25	-1.29099	25	-1.29099	22	-1.5	18	-1.5	14	-1.5	6	1.5	6	1.5
RAB11 binding domain containing	RAB11FIP	1623	5	339	-0.417409	333	-0.427923	315	-0.45617	294	-0.506152	266	-0.633366	248	-0.733962	234	-0.873729	222	-1.08982	204	-1.11167	190	-1.1321	171	-0.910825	164	-1.02437	150	-0.804984	141	-1.10575	133	-0.881445	121	-0.729309	116	-0.448441	102	0.0988955	91	-0.138023	76	-0.271545	66	-0.469291	46	-0.621635	41	-0.243688
Aminoacyl tRNA synthetase complex interacting multifunctional proteins	AIMP	2116	3	480	-0.425489	476	-0.407102	452	-0.3884	397	-0.411326	374	-0.532401	337	-0.512221	296	-0.539216	270	-0.42208	241	-0.346156	217	-0.124182	188	-0.11078	170	-0.2948	158	-0.205424	141	0	118	0.215558	106	0.0394828	90	0.273642	82	0.185725	80	0.10163	73	0.0643513	62	0.341864	54	0.239063	44	0.630904
CDC42 effector proteins	CDC42EP	1164	5	201	-0.432954	198	-0.485108	189	-0.591062	173	-0.621594	161	-0.782904	147	-0.880659	136	-0.732012	128	-0.615748	123	-0.654928	115	-0.555023	110	-0.312322	102	0.0267995	94	0.0753	90	0.00343525	78	0.370039	72	0.28174	70	0.484231	64	0.5936	61	0.65423	49	0.170203	42	0.12244	29	0.0351563	28	0.343622
Superoxide dismutases	SOD	1929	3	2512	-0.434936	2483	-0.441245	2439	-0.458217	2368	-0.47422	2304	-0.488965	2227	-0.528408	2152	-0.533793	2075	-0.550396	1979	-0.56768	1836	-0.5057	1712	-0.396996	1588	-0.385679	1462	-0.429653	1336	-0.462732	1204	-0.543081	1018	-0.500011	821	-0.454432	676	-0.428565	564	-0.401044	456	-0.395007	375	-0.170817	280	-0.0185541	201	0.148603
KEOPS complex		1313	5	212	-0.435153	210	-0.428689	201	-0.433259	189	-0.466357	169	-0.420228	151	-0.31525	135	-0.389089	127	-0.579538	108	-0.719222	101	-0.577348	86	-0.794638	81	-0.814589	70	-0.707726	55	-0.408205	47	-0.48287	43	-0.345293	42	-0.39875	41	-0.257133	37	-0.0769608	33	-0.158875	30	0.129009	22	0.12244	19	0.670139
Chloride channel accessory	CLCA	867	3	125	-0.439608	120	-0.42208	118	-0.502068	117	-0.445109	115	-0.402879	109	-0.381802	104	-0.341864	97	-0.0718917	93	-0.11078	92	-0.0370927	87	0	85	0.0394828	80	-0.151641	74	0.0814283	70	0.0422019	62	-0.0531883	53	-0.0643513	53	-0.0643513	49	-0.381802	42	-0.528005	38	-0.674555	32	-0.528005	28	-0.652012
Glutamyl-tRNA amidotransferase subunits		1663	3	86	-0.445109	85	-0.567317	82	-0.2948	79	-0.381802	65	0.528005	53	0.707107	47	0.707107	40	-0.707107	35	0.707107	35	0.707107	31	0.707107	29	-0.381802	29	-0.381802	28	-0.528005	24	0	21	0	18	0	16	0.381802	15	0	13	0.381802	13	0.381802	9	0	8	-0.381802
KDEL endoplasmic reticulum protein retention receptors	KDELR	1894	3	136	-0.458176	134	-0.445109	133	-0.39819	121	-0.588111	108	-0.515671	90	-0.47033	81	-0.560538	77	-0.639106	70	-0.621146	68	-0.60942	54	0	51	0	48	0.319312	44	-0.135062	40	-0.2948	40	-0.2948	39	0	39	0	34	0.172801	33	0.47033	33	0.47033	27	0.47033	20	0.528005
MADS box family		1086	5	819	-0.460079	806	-0.419145	789	-0.408224	762	-0.402054	719	-0.346636	686	-0.391098	671	-0.391583	645	-0.412468	610	-0.423811	574	-0.309258	535	-0.236357	512	-0.17962	481	-0.145741	460	-0.0841659	422	-0.0771965	380	0.110464	335	0.12946	309	0.224118	288	0.0613637	264	0.299099	230	0.472057	194	0.62245	171	0.59158
Neuroligins	NRLGN	1583	5	264	-0.514057	261	-0.515969	256	-0.52286	251	-0.482378	236	-0.47017	229	-0.452585	220	-0.465701	212	-0.464154	194	-0.422008	186	-0.40687	174	-0.358018	166	-0.330745	155	-0.309657	147	-0.275258	132	-0.246186	121	-0.118249	103	-0.219521	87	-0.375744	81	-0.408169	71	-0.33133	59	-0.355356	42	-0.380465	34	-0.375262
RNA binding fox-1 homologs	RBFOX	2286	3	303	-0.515671	301	-0.503206	284	-0.572348	265	-0.60942	236	-0.682459	215	-0.701622	202	-0.704368	186	-0.695416	165	-0.630904	140	-0.551194	122	-0.528005	104	-0.668066	84	-0.704173	73	-0.707107	63	-0.685668	51	-0.698375	42	-0.59517	30	0	27	0.381802	21	0.707107	17	0.707107	11	0.707107	10	0.707107
CSAG family	CSAG	1851	3	51	-0.528005	51	-0.528005	51	-0.528005	50	-0.555749	50	-0.555749	47	-0.555749	47	-0.555749	47	-0.555749	47	-0.555749	47	-0.555749	47	-0.555749	47	-0.555749	45	-0.59517	45	-0.59517	41	-0.60942	39	-0.59517	39	-0.59517	35	-0.652012	32	-0.652012	28	-0.630904	26	-0.61556	21	-0.665469	17	-0.630904
Outer dynein arm docking complex subunits	ODAD	2019	5	98	-0.531268	98	-0.531268	96	-0.510638	86	-0.347679	80	-0.551618	74	-0.399767	71	-0.823898	68	-1.28647	65	-0.768361	61	-0.370037	60	0	51	-1.01795	43	-0.555734	42	-0.403407	36	-0.612269	33	-0.157988	32	-0.131948	32	-0.131948	30	0	24	0.0351563	24	0.0351563	15	0.592927	15	0.592927
N-terminal EF-hand calcium binding proteins	NECAB	663	3	74	-0.555749	74	-0.555749	73	-0.630904	71	-0.555749	67	-0.577634	62	-0.555749	61	-0.577634	58	-0.65944	54	-0.59517	48	-0.642723	48	-0.642723	46	-0.707107	45	-0.685668	43	-0.680972	34	-0.707107	31	-0.652012	30	-0.707107	26	-0.630904	24	-0.707107	23	-0.630904	21	0	14	-0.239063	13	-0.528005
CDGSH iron sulfur domain containing	CISD	481	3	220	-0.574322	211	-0.640951	197	-0.626243	178	-0.655512	156	-0.707107	135	-0.698375	122	-0.696313	113	-0.686644	98	-0.583902	86	-0.635178	74	-0.505209	66	-0.540734	58	-0.661586	51	-0.678026	41	-0.60942	35	-0.555749	30	-0.319312	28	-0.239063	17	0.567317	13	0.707107	13	0.707107	9	0.707107	8	0.707107
CST complex		1343	3	174	-0.577634	171	-0.577634	167	-0.499445	154	-0.39819	139	-0.250989	131	-0.381802	120	-0.449972	102	-0.22478	90	-0.239063	82	-0.222121	69	0	63	0	52	-0.135062	39	0.47033	34	0.381802	30	0.319312	22	0.528005	21	0.47033	19	0.239063	15	0	14	-0.381802	9	0	9	0
TLDc domain containing	TLDC	2055	7	253	-0.580672	249	-0.5719	233	-0.558696	215	-0.50096	185	-0.0855752	174	-0.173374	158	-0.357541	143	-0.471744	131	-0.630019	123	-0.699745	107	-0.487859	94	-0.187311	85	0.0383339	77	0.359221	67	0.279384	61	0.409973	58	0.641368	54	0.732914	46	0.961834	39	1.05124	38	1.15893	30	1.32754	26	1.10369
Bombesin receptors		222	3	153	-0.59517	152	-0.61556	151	-0.634589	150	-0.638016	149	-0.654668	147	-0.652012	146	-0.630904	143	-0.641209	139	-0.669509	136	-0.649151	131	-0.646062	124	-0.700515	118	-0.705317	111	-0.689205	102	-0.707107	93	-0.69655	86	-0.528005	79	-0.31283	74	-0.151641	70	-0.0763641	65	-0.0394828	47	-0.455639	43	-0.381802
GIY-YIG endonuclease domain containing	GIYD	2130	3	57	-0.59517	57	-0.59517	51	-0.707107	50	-0.630904	46	-0.381802	42	0	40	-0.528005	40	-0.528005	36	0	34	0.381802	34	0.381802	33	0.707107	29	-0.707107	27	0	22	0.707107	19	-0.528005	11	-0.707107	11	-0.707107	11	-0.707107	10	0.707107	10	0.707107	5	-0.707107	5	-0.707107
Glycosylphosphatidylinositol transamidase complex		1951	5	309	-0.609651	306	-0.408054	290	-0.14036	257	0.579183	224	1.11647	188	0.902594	167	0.95945	157	0.665636	135	0.343622	127	0.0988955	109	-0.205692	106	0.00627914	104	0.138023	89	-0.545139	82	-0.227875	76	-0.211547	76	-0.211547	74	-0.293105	72	-0.0252483	66	0.0460848	58	-0.157988	47	-0.227875	34	-0.336522
TNRC6 adaptor family	TNRC6	2051	3	357	-0.610174	347	-0.563986	324	-0.62038	284	-0.554205	253	-0.521576	234	-0.190466	209	-0.160047	189	-0.0779809	172	-0.228192	155	0.0611438	138	0.0938713	125	0.329206	104	0.207376	98	0.239063	82	0.218246	68	-0.0643513	49	0.264124	46	0.2948	42	0.47033	32	0.431042	25	0.528005	19	0.172801	16	-0.528005
Subcortical maternal complex		1684	4	83	-0.615091	83	-0.615091	81	-0.520253	76	-0.857082	70	-0.844943	65	-0.717387	57	-0.749238	54	-0.686021	53	-0.759687	50	-0.689254	38	-0.957549	37	-0.979409	30	0	28	0	22	0.213833	19	0.115317	17	0.957549	14	0.888889	12	1.1547	11	1.1547	10	1.1547	8	NaN	6	0
Laminin subunits	LAM	626	12	1446	-0.642237	1420	-0.650485	1387	-0.651969	1313	-0.74548	1237	-0.83897	1184	-0.877961	1127	-0.921395	1074	-0.867032	1009	-0.915343	956	-0.814107	900	-0.825448	824	-0.777125	772	-0.817759	722	-0.852284	663	-0.873251	615	-0.889535	562	-1.02825	514	-0.945972	482	-1.0525	435	-1.01229	391	-1.10124	347	-0.987344	301	-0.984087
Shisa family members	SHISA	742	8	98	-0.650298	98	-0.650298	93	-0.329272	91	-0.355761	86	-0.193911	74	-0.367194	71	-0.258395	67	-0.0007514	63	0.370861	62	0.116629	59	0.45483	55	0.449056	48	0.830098	45	1.04491	38	1.03506	34	0.953911	34	0.953911	31	0.8073	27	0.91531	23	1.12934	23	1.12934	14	0.898278	11	0.913661
Selectins	SEL	945	3	1137	-0.658596	1131	-0.663202	1117	-0.653001	1102	-0.666236	1085	-0.65353	1064	-0.642425	1042	-0.618138	1021	-0.609734	988	-0.607127	959	-0.578516	908	-0.504739	855	-0.477965	812	-0.515396	758	-0.523446	688	-0.394686	603	-0.32836	506	-0.189258	417	-0.128795	356	0.373474	296	0.463143	271	0.546609	212	0.705578	159	0.699765
CCM adhesion complex		1940	3	367	-0.668417	361	-0.62526	352	-0.577634	343	-0.547922	326	-0.465573	304	-0.395207	291	-0.220382	278	-0.10163	259	-0.301122	248	-0.115998	222	0.249607	205	0.239063	179	0.539216	165	0.549434	149	0.588111	120	0.69655	92	0.68813	86	0.68813	70	0.682695	59	0.679061	48	0.59517	38	0.671887	26	0.707107
IGF like family	IGFL	1836	4	29	-0.689254	29	-0.689254	29	-0.689254	29	-0.689254	25	-0.992966	23	-0.411847	23	-0.411847	23	-0.411847	22	-0.888889	22	-0.888889	22	-0.888889	22	-0.888889	22	-0.888889	22	-0.888889	15	-0.652024	15	-0.652024	14	0	14	0	14	0	10	0	10	0	5	-0.493382	2	0
Transferrins		908	3	903	-0.691763	892	-0.694681	869	-0.696982	838	-0.684346	809	-0.67312	783	-0.667057	755	-0.664073	723	-0.671314	696	-0.663644	659	-0.644664	622	-0.619536	599	-0.60942	574	-0.5884	530	-0.62032	489	-0.662726	429	-0.702219	380	-0.70592	349	-0.679671	309	-0.702142	278	-0.706875	249	-0.699515	208	-0.618018	173	-0.528005
DNA ligases	LIG	1247	3	567	-0.695416	561	-0.695416	544	-0.680042	512	-0.349615	485	-0.0194374	457	0.0194374	426	0.381802	401	0.505209	381	0.515671	365	0.564765	335	0.636524	307	0.705902	296	0.693425	278	0.676364	259	0.700155	224	0.626243	175	0.703714	149	0.707107	132	0.549434	108	0	96	0	80	-0.674555	71	-0.528005
Erythrocyte membrane protein band 4.1	EPB41	951	4	582	-0.70048	567	-0.68409	535	-0.600163	482	-0.384948	447	-0.23949	407	-0.0494409	378	0.146987	345	0.25392	327	0.255646	315	0.250723	290	0.431414	265	0.53681	243	0.573136	227	0.649603	210	0.679646	195	0.722674	177	0.783912	166	0.747833	156	0.86039	133	0.965243	114	1.10728	91	1.14864	77	1.14625
LAR (PTPRF) protein receptor tyrosine phosphatase family		2295	3	335	-0.702605	329	-0.707107	321	-0.697217	302	-0.677378	286	-0.687556	274	-0.657139	264	-0.611011	243	-0.611011	228	-0.519155	216	-0.689205	190	-0.670428	171	-0.703443	150	-0.437199	138	0.2948	118	0.405102	103	0.704368	95	0.644758	88	0.538022	81	0.59517	78	0.61556	71	0.662606	64	0.676933	62	0.652012
thymocyte selection associated high mobility group box family	TOX	2151	4	253	-0.70275	250	-0.638288	238	-0.480813	223	-0.298399	211	-0.196266	193	0.0297709	176	0.267972	164	0.41782	153	0.443628	140	0.473098	129	0.525985	112	0.57874	98	0.618342	84	0.773648	70	0.581412	48	-0.816497	36	0	29	0.213833	25	-0.689254	22	0	22	0	12	0.816497	10	0
SCY1 like pseudokinases	SCYL	1033	3	239	-0.706433	237	-0.700848	225	-0.703838	197	-0.691315	175	-0.663592	151	-0.649151	132	-0.507672	116	-0.324684	107	-0.252787	98	-0.161539	79	0.0531883	70	0.0643513	68	0.309058	59	0.577634	55	0.555749	46	0.135062	42	0	39	-0.47033	37	0.172801	28	0.172801	24	0	14	0.528005	11	0.528005
Protein phosphatase 4 regulatory subunits	PPP4R	698	3	124	-0.707107	119	-0.676933	114	-0.674555	104	-0.542727	94	-0.683493	85	-0.646062	79	-0.674555	77	-0.699341	66	-0.707107	60	-0.694088	48	-0.59517	47	-0.674555	45	-0.59517	39	0	36	0	33	0.47033	30	0.47033	22	0.630904	19	0.707107	19	0.707107	15	0	12	0	11	-0.381802
Dishevelled segment polarity proteins	DVL	505	4	571	-0.735174	567	-0.717354	541	-0.705991	507	-0.694405	466	-0.769146	429	-0.714845	406	-0.712087	376	-0.772392	353	-0.778626	316	-0.71529	271	-0.676276	234	-0.644344	210	-0.332048	192	0.0795054	168	0.321325	140	0.374406	114	0.582173	100	0.589003	95	0.62926	88	0.661396	81	0.776225	65	0.786429	50	0.406416
Components of oligomeric golgi complex	COG	493	8	398	-0.79525	397	-0.78841	375	-0.523251	343	-0.468082	312	-0.450823	290	-0.560344	267	-0.567919	259	-0.272457	247	-0.0777293	229	-0.184231	191	-0.177632	175	0.0207471	166	0.044969	151	0.0893998	135	0.0945857	123	0.599982	112	0.433013	103	0.835684	96	0.513605	89	-0.0412025	82	0.278031	57	1.23405	54	1.08671
ANP32 acidic nuclear phosphoproteins	ANP32	27	4	368	-0.802803	363	-0.752189	341	-0.778826	306	-0.768319	282	-0.623163	259	-0.493145	228	-0.242866	214	-0.152379	190	-0.10906	176	-0.0584412	157	-0.0316846	144	0.266393	137	0.310654	123	0.511827	107	0.624587	96	0.751514	89	0.838465	84	0.852779	78	0.905436	69	1.01833	57	1.09145	46	1.12651	41	1.13957
TIM22 complex		1337	5	170	-0.813814	168	-0.757599	164	-0.722615	151	-0.6034	127	-0.0126513	106	0.227875	98	0.0228401	92	0.0779778	82	-0.138023	72	-0.290495	67	-0.518762	66	-0.51685	64	-0.643459	57	-0.598156	52	-0.782556	48	-0.665636	45	-0.557657	43	-0.732756	42	-0.681948	34	-1.26211	34	-1.26211	23	-0.867528	22	-1.30405
MRN complex		1344	4	1564	-0.849329	1545	-0.840352	1500	-0.809082	1421	-0.759472	1353	-0.721328	1288	-0.639955	1215	-0.58237	1136	-0.456292	1071	-0.392582	999	-0.302236	906	-0.279445	833	-0.206963	776	-0.178784	714	-0.14173	657	-0.0900938	575	-0.0871389	484	-0.0744782	384	-0.144581	313	-0.193707	251	-0.399041	197	-0.357271	146	-0.256783	106	-0.454686
VPS-C complexes		1530	8	529	-0.897223	525	-0.908814	503	-0.943904	460	-1.04869	393	-0.876731	362	-0.804119	332	-0.847719	301	-0.868435	272	-0.827771	260	-0.709419	206	-0.539062	185	-0.575998	165	-0.431148	148	-0.517572	124	-0.412177	105	-0.186608	93	-0.203427	84	0.32637	76	0.503115	65	0.331477	59	0.332414	41	-0.624084	36	-0.612372
I kappa B kinases		1802	4	1925	-0.923005	1898	-0.854456	1835	-0.776131	1768	-0.68866	1679	-0.5276	1588	-0.407117	1521	-0.285319	1437	-0.175013	1365	-0.133875	1278	-0.0775174	1177	-0.0407429	1083	-0.0386811	992	-0.0224514	899	-0.0117575	800	-0.00146299	692	-0.00126883	618	0.0120029	526	0.0240485	450	-0.000668021	372	0.00129134	304	0.0010877	234	0.00508797	187	0.022314
CDC like kinases	CLK	480	4	249	-1.09096	246	-1.11576	236	-1.14788	222	-1.14947	204	-1.15265	185	-1.13834	171	-1.04613	159	-0.907394	144	-0.867925	133	-0.898907	120	-1.03056	112	-0.996389	101	-1.08869	95	-0.896855	81	-0.597309	78	-0.342052	71	-0.0823382	66	0	62	0.364553	56	0.186521	51	0.103753	39	0.516188	31	-0.143223
Inter-alpha-trypsin inhibitor heavy chains	ITIH	1840	6	305	-1.1016	303	-1.09381	289	-1.14151	277	-1.20936	260	-1.25239	251	-1.19668	242	-1.21041	232	-1.17286	222	-1.03749	215	-1.0259	201	-0.999372	181	-0.903413	161	-0.923077	150	-0.775002	137	-0.63503	128	-0.645986	124	-0.555195	114	-0.439819	108	-0.444077	101	-0.496406	94	-0.408496	80	-0.340381	75	-0.366311
Glycerol-3-phosphate acyltransferases	GPAT	1035	4	161	-1.11381	159	-1.12817	148	-1.15216	136	-1.09464	118	-1.04693	106	-0.878372	97	-0.368758	89	-0.251834	77	0.437062	74	0.391111	66	0.781186	65	0.675037	62	0.581412	56	0.795046	51	0.566733	45	0.584678	41	0.769676	35	0.150584	34	0	25	0.176533	24	0.36871	19	0.652024	15	1.10997
Cyclin and CBS domain divalent metal cation transport mediators	CNNM	1801	4	198	-1.13884	192	-1.13721	186	-1.1547	173	-1.12489	156	-1.00148	144	-0.806414	136	-0.607712	124	-0.409512	104	0	92	0.168221	85	0.0903782	75	0.116676	65	-0.172841	58	-0.795046	39	0.323316	31	1.06595	25	0.83315	24	0.687243	22	0.493382	19	0.992966	17	0.957549	11	1.1547	7	1.1547
Non-coding RNAs		475	1	2	NaN	2	NaN	2	NaN	2	NaN	1	NaN	1	NaN	1	NaN	1	NaN	1	NaN	1	NaN	1	NaN	1	NaN	1	NaN	1	NaN	1	NaN	1	NaN	1	NaN	1	NaN	1	NaN	1	NaN	1	NaN	0	NaN	0	NaN
SAGE family	SAGE	1847	1	12	NaN	12	NaN	11	NaN	10	NaN	9	NaN	7	NaN	7	NaN	6	NaN	6	NaN	6	NaN	5	NaN	5	NaN	5	NaN	5	NaN	4	NaN	4	NaN	4	NaN	3	NaN	3	NaN	3	NaN	2	NaN	2	NaN	2	NaN
[truncated: 4 more columns]

## Sheet: legend
column(s)	description
name	Name of gene group / family as defined by HGNC.
root symbol	The root symbol used by HGNC to represent a gene group.
id	Group identifier used by HGNC.
protein-coding genes	Number of protein-coding genes that are member of this group or any of its sub-groups.
publications	Sum of publication counts for all group members up to a given year, based on the 'gene2pubmed' and 'generifs_basic' files provided and curated by NCBI.
skewness	Asymmetry score, calculated based on the publication counts for each member using the R library 'moments' (version 0.14.1).
